# Supplementary material for: A transcription factor collective defines the HSN serotonergic neuron regulatory landscape
Source: eLife. 2018 Mar 22;7:e32785. doi: 10.7554/eLife.32785 (PMC5916565; doi:10.7554/eLife.32785)
Supplement: Figure 6—source data 1. — Related to Figure 6. [file elife-32785-fig6-data1.xlsx]

## Sheet: Sheet1
Source data 2
Figure 6A
Strain	Genotype	Age	Temp (ºC)	% HSN ON	±SEP	N	chisq TF vs control	chisq TF vs double	chisq double vs expected	interaction
OH8251	otIs226(bas-1::gfp)IV	young adult	25	100	0	100
OH10562	ast-1(ot417)II; otIs226(bas-1::gfp)IV	young adult	25	100	0	118	0.274943	1.26049e-47
NFB536	egl-46(sy628)V; otIs226(bas-1::gfp)IV	young adult	25	83.6207	3.43618	116	1.20676e-55	6.2807e-34
NFB695	ast-1(ot417)II; egl-46(sy628)V; otIs226(bas-1::gfp)IV	young adult	25	1.92308	1.34668	104			1.30292e-119	synergy
Figure 6B
Strain	Genotype	Age	Temp (ºC)	% HSN ON	±SEP	N	chisq TF vs control	chisq TF vs double	chisq double vs expected	interaction
OH8251	otIs226(bas-1::gfp)IV	young adult	25	100	0	100
OH10562	ast-1(ot417)II; otIs226(bas-1::gfp)IV	young adult	25	100	0	118	0.274943	3.90897e-54
NFB99	unc-86(n848)III; otIs226(bas-1::gfp)IV	young adult	25	43	4.95076	100	0	1.63253e-16
NFB253	ast-1(ot417)II; unc-86(n848)III; otIs226(bas-1::gfp)IV	young adult	25	0	0	126			3.20117e-24	synergy
Figure 6C
Strain	Genotype	Age	Temp (ºC)	% HSN ON	±SEP	N	chisq TF vs control	chisq TF vs double	chisq double vs expected	interaction
SK4013	zdIs13(tph-1::gfp)IV	young adult	25	100	0	100
NFB477	egl-46(sy628)V; zdIs13(tph-1::gfp)IV	young adult	25	56	5	108	5.50593e-16	2.97689e-23
NFB98	unc-86(n848)III; zdIs13(tph-1::gfp)IV	young adult	25	2	5	100	7.15974e-15	1.78477e-18
NFB623	egl-46(sy628)V; unc-86(n848)III; zdIs13(tph-1::gfp)IV	young adult	25	4	2	154			2.99379e-11	synergy
OH8251	otIs226(bas-1::gfp)IV	young adult	25	100	0	100
NFB536	egl-46(sy628)V; otIs226(bas-1::gfp)V	young adult	25	76.7241	3.92365	116	1.20676e-55	3.52019e-19
NFB99	unc-86(n848)III; otIs226(bas-1::gfp)IV	young adult	25	43	4.95076	100	0	0.00125646
NFB1187	egl-46(sy628)V; unc-86(n848)III; otIs226(bas-1::gfp)IV	young adult	25	22.1053	4.25736	95			0.00139869	synergy
Figure 6D
Strain	Genotype	Age	Temp (ºC)	% HSN ON	±SEP	N	chisq TF vs control	chisq TF vs double	chisq double vs expected	interaction
OH8246	otIs221(cat-1::gfp)III	young adult	25	100	0	100
NFB687	egl-18(ok290)IV; otIs221(cat-1::gfp)III	young adult	25	96.7742	1.58668	124	0.012737	2.00969e-25
NFB451	sem-4(n2654)I; otIs221(cat-1::gp)III	young adult	25	48.0392	4.94693	102	0	0.0130423
NFB755	egl-18(ok290)IV; sem-4(n2654)I; otIs221(cat-1::gp)III	young adult	25	30	4.58258	100			0.000946141	synergy
SK4013	zdIs13(tph-1::gfp)IV	young adult	25	100	0	100
NFB683	egl-18(ok290), zdIs13(tph-1::gp)IV	young adult	25	91	3	100	0.00635709	3.99943e-18
NFB417	sem-4(n2654)I; zdIs13(tph-1::gp)IV	young adult	25	53	5	100	1.70046e-14	0.00159278
NFB756	sem-4(n2654)I; egl-18(ok290), zdIs13(tph-1::gp)IV	young adult	25	30	5	100			0.000263995	synergy
Figure 6E
Strain	Genotype	Age	Temp (ºC)	% HSN ON	±SEP	N	chisq TF vs control	chisq TF vs double	chisq double vs expected	interaction
OH8249	otIs224(cat-1::gfp)V	young adult	25	100	0	100
NFB603	unc-86(n848)III; otIs224(cat-1::gfp)V	young adult	25	58.3333	4.50051	120	6.89094e-13	9.07365e-14
NFB645	sem-4(n2654)I; otIs224(cat-1::gfp)V	young adult	25	42.1569	4.88945	102	6.41889e-19	1.71365e-07
NFB401	unc-86(n848)III; sem-4(n2654)I; otIs224(cat-1::gfp)V	young adult	25	9	2.86182	100			0.000293876	synergy
SK4013	zdIs13(tph-1::gfp)IV	young adult	25	100	0	100
NFB98	unc-86(n848)III; zdIs13(tph-1::gfp)IV	young adult	25	52	4.996	100	7.15974e-15	0.0231746
NFB417	sem-4(n2654)I; zdIs13(tph-1::gfp)IV	young adult	25	53	4.99099	100	1.70046e-14	0.0154344
NFB587	unc-86(n848)III; sem-4(n2654)I; zdIs13(tph-1::gfp)IV	young adult	25	36.4286	4.06713	140			0.0188497	additivity
Figure 6F
Strain	Genotype	Age	Temp (ºC)	% HSN ON	±SEP	N	chisq TF vs control	chisq TF vs double	chisq double vs expected	interaction
OH8249	otIs224(cat-1::gfp)V	young adult	25	0	0	100
NFB647	hlh-3(tm1688)II; otIs224(cat-1::gfp)V	young adult	25	82	5	120	5.64015e-05	6.69266e-14
NFB603	unc-86(n848)III; otIs224(cat-1::gfp)V	young adult	25	58	5	56	6.89094e-13	8.56873e-09
NFB650	hlh-3(tm1688)II; unc-86(n848)III; otIs224(cat-1::gfp)V	young adult	25	20	4	106			6.94393e-09	synergy
SK4013	zdIs13(tph-1::gfp)IV	young adult	25	100	0	100
NFB98	unc-86(n848)III; zdIs13(tph-1::gfp)IV	young adult	25	52	4.996	100	7.15974e-15	1.93279e-13
NFB471	hlh-3(tm1688)II; zdIs13(tph-1::gfp)IV	young adult	25	19	3.92301	100	1.00304e-30	0.00341356
NFB616	unc-86(n848)III; hlh-3(tm1688)II; zdIs13(tph-1::gfp)IV	young adult	25	4.80769	2.09774	104			0.0830002	additivity
Figure 6G
Strain	Genotype	Age	Temp (ºC)	% HSN ON	±SEP	N	chisq TF vs control	chisq TF vs double	chisq double vs expected	interaction
OH8246	otIs221(cat-1::gfp)III	young adult	25	100	0	100
NFB687	egl-18(ok290)IV; otIs221(cat-1::gfp)III	young adult	25	96.7742	1.58668	124	0.012737	9.03133e-27
NFB489	hlh-3(tm1688)II; otIs221(cat-1::gfp)III	young adult	25	71.4286	4.02454	126	2.07635e-212	1.67099e-10
NFB958	hlh-3(tm1688)II; egl-18(ok290)IV; otIs221(cat-1::gfp)III	young adult	25	28.7037	4.35302	108			9.66139e-20	synergy
OH4196	otEx2435[bas-1::gfp(50ng/ul), rol-6(su1006)]	young adult	25	74.2647	3.74875	136
NFB715	egl-18(ok290)IV; otEx2435[bas-1::gfp(50ng/ul), rol-6(su1006)]	young adult	25	64.2857	4.04962	140	0.095923	4.69339e-08
NFB1076	hlh-3(tm1688)II; otEx2435[bas-1::gfp(50ng/ul), rol-6(su1006)]	young adult	25	40.9639	5.39784	83	1.81017e-06	0.0947941
NFB931	egl-18(ok290)IV; hlh-3(tm1688)II; otEx2435[bas-1::gfp(50ng/ul), rol-6(su1006)]	young adult	25	28.3019	4.37531	106			0.645498	epistatic to HLH-3
Figure 6H
Strain	Genotype	Age	Temp (ºC)	% HSN ON	±SEP	N	chisq TF vs control	chisq TF vs double	chisq double vs expected	interaction
SK4013	zdIs13(tph-1::gfp)IV	young adult	25	100	0	100
NFB477	egl-46(sy628)V; zdIs13(tph-1::gfp)IV	young adult	25	55.5556	4.78146	108	1.03406e-13	5.63899e-17
NFB471	hlh-3(tm1688)II; zdIs13(tph-1::gfp)IV	young adult	25	19	3.92301	100	1.00304e-30	8.1842e-05
NFB1030	egl-46(sy628)V; hlh-3(tm1688)II; zdIs13(tph-1::gfp)IV	young adult	25	1.03093	1.0256	97			0.0022662	synergy
OH8246	otIs221(cat-1::gfp)III	young adult	25	100	0	100
NFB489	hlh-3(tm1688)II; otIs221(cat-1::gfp)III	young adult	25	71	4	126	2.07635e-212	1
NFB478	egl-46(sy628)V; otIs221(cat-1::gfp)III	young adult	25	45	5	106	0	0.000145695
NFB1030	hlh-3(tm1688)II; egl-46(sy628)V; otIs221(cat-1::gfp)III	young adult	25	72	4	101			9.58028e-18	suppression
Figure 6I
Strain	Genotype	Age	Temp (ºC)	% HSN ON	±SEP	N	chisq TF vs control	chisq TF vs double	chisq double vs expected	interaction
NFB117	vlcEx16(bas-1prom18::gfp(50ng/ul), rol-6)	young adult	25ºC	75	4.33013	100
NFB1854	ast-1(ot417) II; vlcEx16(bas-1prom18::gfp(50ng/ul), rol-6)	young adult	25ºC	36	4.8	100	6.41527e-08	4.25139e-08
NFB282	vlcEx145(bas-1prom65::gfp (50ng/ul),rol-6)	young adult	25ºC	41	4.91833	100	2.26951e-06	1.08751e-09
NFB1821	ast-1(ot417)II;vlcEx145(bas-1prom65::gfp (50ng/ul),rol-6)	young adult	25ºC	4	1.95959	100			0.00241716	synergy
NFB117	vlcEx16(bas-1prom18::gfp(50ng/ul), rol-6)	young adult	25ºC	83	3.75633	100
NFB735	ast-1(ot417) II; vlcEx16(bas-1prom18::gfp(50ng/ul), rol-6)	young adult	25ºC	66	4.73709	100	0.00943947	1.44567e-22
NFB711	vlcEx382(bas-1prom78::gfp (50ng/ul),rol-6)	young adult	25ºC	59	4.91833	100	0.000338194	2.40444e-19
NFB837	ast-1(ot417)II;vlcEx382(bas-1prom78::gfp (50ng/ul),rol-6)	young adult	25ºC	0	0	100			1.3959e-15	synergy
NFB503	vlcEx279(cat-1prom14::gfp (50ng/ul),rol-6)	young adult	25ºC	33	4.70213	100
NFB867	unc-86(n848)III; vlcEx279(cat-1prom14::gfp (50ng/ul),rol-6)	young adult	25ºC	12	3.24962	100	0.000707464	0.4795
NFB411	vlcEx236(cat-1prom71::gfp (50ng/ul),rol-6)	young adult	25ºC	33	4.70213	100	1	2.62542e-05
NFB868	unc-86(n848)III; vlcEx236(cat-1prom71::gfp (50ng/ul),rol-6)	young adult	25ºC	8	2.71293	100			0.038302	epistatic to UNC-86
NFB503	vlcEx279(cat-1prom14::gfp (50ng/ul),rol-6)	young adult	25ºC	54	4.98397	100
NFB870	sem-4(n2654)I; vlcEx279(cat-1prom14::gfp (50ng/ul),rol-6)	young adult	25ºC	17	3.75633	100	0.000983718	6.16784e-05
NFB411	vlcEx236(cat-1prom71::gfp (50ng/ul),rol-6)	young adult	25ºC	44	4.96387	100	0.203001	5.20896e-09
NFB901	sem-4(n2654)I; vlcEx236(cat-1prom71::gfp (50ng/ul),rol-6)	young adult	25ºC	7	2.55147	100			0.0670021	additivity
NFB71	vlcEx2(tph-1 prom2::gfp (50ng/ul), rol-6)	young adult	25ºC	54	4.98397	100
NFB1817	egl-46(sy628)V; vlcEx2(tph-1 prom2::gfp (50ng/ul), rol-6)	young adult	25ºC	15	3.57071	100	1.58157e-08	1.41487e-07
NFB1110	vlcEx614(tph-1 prom60::gfp (50ng/ul), rol-6)	young adult	25ºC	89	3.1289	100	1.00485e-07	1.13492e-08
NFB1855	egl-46(sy628)V; vlcEx614(tph-1 prom60::gfp (50ng/ul), rol-6)	young adult	25ºC	51	4.999	100			1.75778e-28	suppression
Other mutant (cis-trans) combinations, not shown in Figure 6
Strain	Genotype	Age	Temp (ºC)	% HSN ON	±SEP	N	chisq TF vs control	chisq TF vs double	chisq double vs expected	interaction
NFB1103	vlcEx609(bas-1prom13::gfp (50ng/ul, rol-6))	young adult	25ºC	94	2.37487	100
NFB1820	egl-46(sy628)V; vlcEx609(bas-1prom13::gfp (50ng/ul, rol-6))	young adult	25ºC	68	4.66476	100	6.60142e-06	1
NFB663	vlcEx354(bas-1prom77::gfp (50ng/ul),rol-6)	young adult	25ºC	88	3.24962	100	0.216676	0.00194728
NFB1856	egl-46(sy628)V; vlcEx354(bas-1prom77::gfp (50ng/ul),rol-6)	young adult	25ºC	69	4.62493	100			0.0616866	epistatic to EGL-46
NFB503	vlcEx279(cat-1prom14::gfp (50ng/ul),rol-6)	young adult	25ºC	54	4.98397	100
NFB827	hlh-3(tm1688)II; vlcEx279(cat-1prom14::gfp (50ng/ul),rol-6)	young adult	25ºC	30	4.58258	100	0.000983718	0.000356029
NFB557	vlcEx302(cat-1prom76::gfp (50ng/ul),rol-6)	young adult	25ºC	25	4.33013	100	5.11936e-05	1.55072e-05
NFB1818	hlh-3 (tm1688) II; vlcEx302(cat-1prom76::gfp (50ng/ul),rol-6)	young adult	25ºC	56	4.96387	100			1.02075e-75	suppression
NFB503	vlcEx279(cat-1prom14::gfp (50ng/ul),rol-6)	young adult	25ºC	54	4.98397	100
NFB870	sem-4(n2654)I; vlcEx279(cat-1prom14::gfp (50ng/ul),rol-6)	young adult	25ºC	17	3.75633	100	1.03894e-07	0.00218304
NFB557	vlcEx302(cat-1prom76::gfp (50ng/ul),rol-6)	young adult	25ºC	25	4.33013	100	5.11936e-05	1.8733e-05
NFB1819	sem-4(n2654)I; vlcEx302(cat-1prom76::gfp (50ng/ul),rol-6)	young adult	25ºC	3	1.70587	100			0.535489	additivity
NFB503	vlcEx279(cat-1prom14::gfp (50ng/ul),rol-6)	young adult	25ºC	33	4.70213	100
NFB827	hlh-3(tm1688)II; vlcEx279(cat-1prom14::gfp (50ng/ul),rol-6)	young adult	25ºC	7	2.55147	100	9.89673e-06	0.00177107
NFB411	vlcEx236(cat-1prom71::gfp (50ng/ul),rol-6)	young adult	25ºC	33	4.70213	100	1	0.210155
NFB869	hlh-3(tm1688)II; vlcEx236(cat-1prom71::gfp (50ng/ul),rol-6)	young adult	25ºC	24	4.27083	100			2.95302e-47	suppression
Other double mutant (trans-trans) combinations, not shown in Figure 6
Strain	Genotype	Age	Temp (ºC)	% HSN ON	±SEP	N	chisq TF vs control	chisq TF vs double	chisq double vs expected	interaction
SK4013	zdIs13(tph-1::gfp)IV	young adult	25	100	0	100
NFB683	egl-18(ok290), zdIs13(tph-1::gp)IV	young adult	25	91	3	100	0.00635709	0.000538622
NFB477	egl-46(sy628)V; zdIs13(tph-1::gfp)IV	young adult	25	56	5	108	5.50593e-16	0.00276912
NFB1879	egl-18(ok290), zdIs13(tph-1::gp)IV; egl-46(sy628)V	young adult	25	71	4	115			1.48845e-06	suppression
GR1333	yzIs71[tph-1::gfp, rol-6(su1006)]V	young adult	25	80	4	100
NFB681	egl-18(ok290)IV; yzIs71[tph-1::gfp, rol-6(su1006)]V	young adult	25	65	4.7697	100	0.0266189	1.56545e-20
NFB830	unc-86(n848)III; yzIs71(tph-1::gfp; rol-6(su10006))V	young adult	25	10	3	100	1.04803e-22	0.0371402
NFB582	unc-86(n848)III; egl-18(ok290)IV; yzIs71[tph-1::gfp, rol-6(su1006)]V	young adult	25	2	1.4	100			0.0679458	additivity
OH8249	otIs224(cat-1::gfp)V	young adult	25	100	0	100
NFB669	egl-18(ok290)IV; otIs224(cat-1::gfp)V	young adult	25	97	2	124	0.19194	1.32275e-13
NFB603	unc-86(n848)III; otIs224(cat-1::gfp)V	young adult	25	58.3333	4.50051	120	6.89094e-13	0.91851
NFB856	unc-86(n848)III; otIs224(cat-1::gfp)V; egl-18(ok290)IV	young adult	25	57	4	144			0.905056	epistatic to UNC-86
OH8251	otIs226(bas-1::gfp)IV	young adult	25	100	0	100
OH10562	ast-1(ot417)II; otIs226(bas-1::gfp)IV	young adult	25	100	0	100	0.274943	1.39002e-47
NFB450	sem-4(n2654)I; otIs226(bas-1::gfp)IV	young adult	25	66	5	100	3.30282e-241	6.41641e-22
NFB605	ast-1(ot417)II; sem-4(n2654)I; otIs226(bas-1::gfp)IV	young adult	25	0	0	96			1.98813e-42	synergy
OH8251	otIs226(bas-1::gfp)IV	young adult	25	100	0	100
NFB536	egl-46(sy628)V; otIs226(bas-1::gfp)IV	young adult	25	76.7241	3.92365	116	1.20676e-55	9.21069e-35
NFB455	hlh-3(tm1688)II; otIs226(bas-1::gfp)IV	young adult	25	48	4.996	100	0	7.15974e-15
NFB1031	hlh-3(tm1688)II; egl-46(sy628)V; otIs226(bas-1::gfp)IV	young adult	25	0	0	100			1.46721e-16	synergy
OH4196	otEx2435[bas-1::gfp(50ng/ul), rol-6(su1006)]	young adult	25	74.2647	3.74875	136
NFB1880	egl-46(sy628)V; otEx2435[bas-1::gfp(50ng/ul), rol-6(su1006)]	young adult	25	81	4	101	0.271318	0.00591132
NFB715	egl-18(ok290)IV; otEx2435[bas-1::gfp(50ng/ul), rol-6(su1006)]	young adult	25	64.2857	4.04962	140	0.095923	1
NFB1881	egl-18(ok290)IV; egl-46(sy628)V; otEx2435[bas-1::gfp(50ng/ul), rol-6(su1006)]	young adult	25	64	4	136			0.00596361	epistatic to EGL-18
Figure 6-figure supplement 1A
Strain	Genotype	Age	Temp (ºC)	% HSN ON	±SEP	N	chisq TF vs control	chisq TF vs double	chisq double vs expected	interaction
NFB70	vlcEx1(tph-1 prom2::gfp (50ng/ul), rol-6)	young adult	25ºC	68	6.02218	60
NFB71	vlcEx2(tph-1 prom2::gfp (50ng/ul), rol-6)	young adult	25ºC	93	3.29393	60
NFB72	vlcEx3(tph-1 prom2::gfp (50ng/ul), rol-6)	young adult	25ºC	62	6.26631	60
L4	(tph-1 prom2::gfp (50ng/ul), rol-6)	young adult	25ºC	53	6.44334	60
L5	(tph-1 prom2::gfp (50ng/ul), rol-6)	young adult	25ºC	61	6.29682	60
L6	(tph-1 prom2::gfp (50ng/ul), rol-6)	young adult	25ºC	41	6.34954	60
all lines	(tph-1 prom2::gfp (50ng/ul), rol-6)			63		360
NFB1110	vlcEx614(tph-1 prom60::gfp (50ng/ul), rol-6)	young adult	25ºC	85	4.60977	60
NFB1113	vlcEx615(tph-1 prom60::gfp (50ng/ul), rol-6)	young adult	25ºC	85	4.60977	60
L3	(tph-1 prom60::gfp (50ng/ul), rol-6)	young adult	25ºC	78	5.3479	60
all lines	(tph-1 prom60::gfp (50ng/ul), rol-6)			82.6667		180	0.0521911	9.39941e-14
NFB165	vlcEx55(tph-1prom31::gfp (50ng/ul),rol-6)	young adult	25ºC	57	6.3914	60
NFB228	vlcEx106(tph-1prom31::gfp (50ng/ul),rol-6)	young adult	25ºC	57	6.3914	60
NFB166	vlcEx56(tph-1prom31::gfp (50ng/ul),rol-6)	young adult	25ºC	13	4.34166	60
NFB227	vlcEx105(tph-1prom31::gfp (50ng/ul),rol-6)	young adult	25ºC	30	5.91608	60
NFB229	vlcEx107(tph-1prom31::gfp (50ng/ul),rol-6)	young adult	25ºC	67	6.07042	60
all lines	tph-1prom31::gfp (50ng/ul),rol-6)			44.8		300	0.00057721	0.706345
NFB1806	vlcEx1069(tph-1prom69::gfp (50ng/ul, rol-6))	young adult	25ºC	38	6.26631	60
NFB1810	vlcEx1073(tph-1prom69::gfp (50ng/ul, rol-6))	young adult	25ºC	41	6.34954	60
L3	(tph-1prom69::gfp (50ng/ul, rol-6)	young adult	25ºC	65	6.15765	60
L4	(tph-1prom69::gfp (50ng/ul, rol-6)	young adult	25ºC	42	6.37181	60
all lines	(tph-1prom69::gfp (50ng/ul, rol-6)			46.5		240			0.00186739	epistatic to SPALT
NFB503	vlcEx279(cat-1prom14::gfp (50ng/ul),rol-6)	young adult	25ºC	55	6.42262	60
NFB504	vlcEx280(cat-1prom14::gfp (50ng/ul),rol-6)	young adult	25ºC	73	5.73149	60
L6	(cat-1prom14::gfp (50ng/ul),rol-6)	young adult	25ºC	43	6.3914	60
NFB291	vlcEx149(cat-1prom14::gfp (50ng/ul),rol-6)	young adult	25ºC	67	6.07042	60
NFB292	vlcEx150(cat-1prom14::gfp (50ng/ul),rol-6)	young adult	25ºC	50	6.45497	60
NFB293	vlcEx151(cat-1prom14::gfp (50ng/ul),rol-6)	young adult	25ºC	20	5.16398	60
all lines	(cat-1prom14::gfp (50ng/ul),rol-6)			51.3333		360
NFB557	vlcEx302(cat-1prom76::gfp (50ng/ul),rol-6)	young adult	25ºC	22	5.3479	60
NFB558	vlcEx303(cat-1prom76::gfp (50ng/ul),rol-6)	young adult	25ºC	23	5.43292	60
all lines	(cat-1prom76::gfp (50ng/ul),rol-6)			22.5		120	6.20344e-08	0.611997
NFB411	vlcEx236(cat-1prom71::gfp (50ng/ul),rol-6)	young adult	25ºC	63	6.23298	60
NFB412	vlcEx237(cat-1prom71::gfp (50ng/ul),rol-6)	young adult	25ºC	28	5.79655	60
NFB501	vlcEx277(cat-1prom71::gfp (50ng/ul),rol-6)	young adult	25ºC	63	6.23298	60
NFB502	vlcEx278(cat-1prom71::gfp (50ng/ul),rol-6)	young adult	25ºC	38	6.26631	60
all lines	(cat-1prom71::gfp (50ng/ul),rol-6)			48		240	0.51569	5.60179e-11
NFB1802	vlcEx1065(cat-1prom92::gfp (50ng/ul, rol-6))	young adult	25ºC	8	3.50238	60
NFB1803	vlcEx1066(cat-1prom92::gfp (50ng/ul, rol-6))	young adult	25ºC	15	4.60977	60
L3	(cat-1prom92::gfp (50ng/ul, rol-6)	young adult	25ºC	47	6.44334	60
L4	(cat-1prom92::gfp (50ng/ul, rol-6)	young adult	25ºC	8	3.50238	60
all lines	(cat-1prom92::gfp (50ng/ul, rol-6)			19.5		240			1.46841e-05	epistatic to GATA
NFB118	vlcEx17(bas-1prom-18::gfp(50ng/ul), rol-6)	young adult	25ºC	38	6.26631	60
NFB117	vlcEx16(bas-1prom18::gfp(50ng/ul), rol-6)	young adult	25ºC	83	4.8494	60
NFB307	vlcEx161(bas-1prom18::gfp (50ng/ul),rol-6)	young adult	25ºC	63	6.23298	60
NFB308	vlcEx162(bas-1prom18::gfp (50ng/ul),rol-6)	young adult	25ºC	43	6.3914	60
all lines	(bas-1prom18::gfp (50ng/ul),rol-6)			56.75		240
NFB711	vlcEx382(bas-1prom78::gfp (50ng/ul),rol-6)	young adult	25ºC	62	6.26631	60
NFB712	vlcEx383(bas-1prom78::gfp (50ng/ul),rol-6)	young adult	25ºC	50	6.45497	60
all lines	(bas-1prom78::gfp (50ng/ul),rol-6)			56		120	0.910181	0.000120881
NFB282	vlcEx145(bas-1prom65::gfp (50ng/ul),rol-6)	young adult	25ºC	17	4.8494	60
NFB283	vlcEx146(bas-1prom65::gfp (50ng/ul),rol-6)	young adult	25ºC	30	5.91608	60
NFB284	vlcEx147(bas-1prom65::gfp (50ng/ul),rol-6)	young adult	25ºC	20	5.16398	60
all lines	(bas-1prom65::gfp (50ng/ul),rol-6)			22.3333		180	1.66215e-12	0.0336164
NFB1798	vlcEx1061(bas-1prom91::gfp (50ng/ul, rol-6))	young adult	25ºC	15	4.60977	60
NFB1799	vlcEx1062(bas-1prom91::gfp (50ng/ul, rol-6))	young adult	25ºC	40	6.32456	60
L3	(bas-1prom91::gfp (50ng/ul, rol-6)	young adult	25ºC	43	6.3914	60
all lines	(bas-1prom91::gfp (50ng/ul, rol-6)			32.6667		180			1.13132e-16	epistatic to SPALT
Figure 6-figure supplement 1B
Strain	Genotype	Age	Temp (ºC)	% HSN ON	±SEP	N	chisq TF vs control	chisq TF vs double	chisq double vs expected	interaction
SK4013	zdIs13(tph-1::gfp)IV	young adult	25	100	0	100
NFB417	sem-4(n2654)I; zdIs13(tph-1::gfp)IV	young adult	25	53	5	100	1.70046e-14	8.06783e-10
OH8777	ast-1(ot417)II; zdIs13(tph-1::gfp)IV	young adult	25	0	0	100	1.54312e-44	0.00249261
NFB395	sem-4(n2654)I; ast-1(ot417)II; zdIs13(tph-1::gfp)IV	young adult	25	10	3	94			0	suppression
OH8246	otIs221(cat-1::gfp)III	young adult	25	100	0	100
NFB687	egl-18(ok290)IV; otIs221(cat-1::gfp)III	young adult	25	96.7742	1.58668	124	0.012737	0.563161
NFB478	egl-46(sy628)V; otIs221(cat-1::gfp)III	young adult	25	45.283	4.83477	106	0	2.34987e-14
NFB1033	egl-18(ok290)IV; egl-46(sy628)V; otIs221(cat-1::gfp)III	young adult	25	94.3396	2.24449	106			1.03984e-25	suppression
