# Supplementary material for: A transcription factor collective defines the HSN serotonergic neuron regulatory landscape
Source: eLife. 2018 Mar 22;7:e32785. doi: 10.7554/eLife.32785 (PMC5916565; doi:10.7554/eLife.32785)
Supplement: Figure 7—source data 1. — Related to Figure 7. [file elife-32785-fig7-data1.zip]

Archive with 18 entries (16 files):
- code4paper2/original_PWMs/
- code4paper2/original_PWMs/ETS_PWM.txt
- code4paper2/original_PWMs/GATA_PWM.txt
- code4paper2/original_PWMs/hlh_PWM.txt
- code4paper2/original_PWMs/Inms_PWM.txt
- code4paper2/original_PWMs/pou_PWM.txt
- code4paper2/original_PWMs/Spalt_PWM.txt
- code4paper2/processing/
- code4paper2/processing/180110orthology_commonIDs_groups_seqLength_ONLY_CODING.csv
- code4paper2/READ_ME.txt
- code4paper2/w18_addWBID_and_region_to_superwin.R
- code4paper2/w18_ALL_FUNCTIONS.R
- code4paper2/w18_countSwByGene.R
- code4paper2/w18_fullPipeline_fromSeqs_toSuperwindows.R
- code4paper2/w18_getData.R
- code4paper2/w18_getSequences.R
- code4paper2/w18_joinSuperwinFiles.R
- code4paper2/worm18_result_complete_gene_summary.csv
