# Supplementary material for: A transcription factor collective defines the HSN serotonergic neuron regulatory landscape
Source: eLife. 2018 Mar 22;7:e32785. doi: 10.7554/eLife.32785 (PMC5916565; doi:10.7554/eLife.32785)
Supplement: Figure 7—source data 1. — Related to Figure 7. [file elife-32785-fig7-data1.zip › code4paper2/original_PWMs/hlh_PWM.txt]

0.333333	0.000000	0.333333	0.333333
0.666667	0.333333	0.000000	0.000000
0.333333	0.000000	0.000000	0.666667
0.333333	0.000000	0.333333	0.333333
0.000000	0.666667	0.333333	0.000000
0.000000	1.000000	0.000000	0.000000
1.000000	0.000000	0.000000	0.000000
0.000000	0.000000	1.000000	0.000000
1.000000	0.000000	0.000000	0.000000
1.000000	0.000000	0.000000	0.000000
0.333333	0.000000	0.333333	0.333333
0.000000	0.333333	0.666667	0.000000
0.666667	0.333333	0.000000	0.000000
