# Supplementary material for: A transcription factor collective defines the HSN serotonergic neuron regulatory landscape
Source: eLife. 2018 Mar 22;7:e32785. doi: 10.7554/eLife.32785 (PMC5916565; doi:10.7554/eLife.32785)
Supplement: Figure 7—source data 1. — Related to Figure 7. [file elife-32785-fig7-data1.zip › code4paper2/processing/180110orthology_commonIDs_groups_seqLength_ONLY_CODING.csv]

WBID	brenneri	briggsae	remanei	japonica	common_name	common_name2	type	upstream_considered	intronic_considered	num_orthologs
WBGene00000001	WBGene00139315_WBGene00194098	WBGene00032086	WBGene00069407	WBGene00135672_WBGene00207613	aap-1	Y110A7A.10	other	218	535	4
WBGene00000002	WBGene00149684_WBGene00155266	WBGene00039142	WBGene00072228	WBGene00128643_WBGene00216201	aat-1	F27C8.1	other	13275	779	4
WBGene00000003	WBGene00164839_WBGene00193974	WBGene00038493_WBGene00042289	WBGene00064948_WBGene00064951	WBGene00136462	aat-2	F07C3.7	other	1678	221	4
WBGene00000004	WBGene00164587	WBGene00025215	WBGene00058173	WBGene00134226	aat-3	F52H2.2	other	4407	3450	4
WBGene00000005	WBGene00156759	WBGene00041961	WBGene00072979	WBGene00135829	aat-4	T13A10.10	other	542	1372	4
WBGene00000006	WBGene00147961_WBGene00193695	WBGene00026891	WBGene00057075	WBGene00127888	aat-5	C55C2.5	other	4928	2344	4
WBGene00000007		WBGene00041605	WBGene00064745	WBGene00119607	aat-6	T11F9.4	other	269	2057	3
WBGene00000008	WBGene00143161	WBGene00029323	WBGene00064649	WBGene00136601	aat-7	F54D12.3	other	1507	3177	4
WBGene00000009	WBGene00190124_WBGene00190979	WBGene00032025_WBGene00087887	WBGene00061112_WBGene00068387_WBGene00077141	WBGene00128104_WBGene00215037	aat-8	F28F9.4	other	2116	1450	4
WBGene00000010	WBGene00156759	WBGene00041961	WBGene00072979	WBGene00135829	aat-9	Y53H1C.1	other	3953	5892	4
WBGene00000012	WBGene00155076	WBGene00271660	WBGene00085225	WBGene00184484	abf-1	C50F2.9	other	257	712	4
WBGene00000013	WBGene00155076_WBGene00154631_WBGene00161128	WBGene00032998_WBGene00040385	WBGene00080575_WBGene00081061	WBGene00184484	abf-2	C50F2.10	other	222	0	4
WBGene00000014	WBGene00152875	WBGene00023566	WBGene00051168	WBGene00123064	abf-3	F54B8.5	other	2436	167	4
WBGene00000015	WBGene00152875	WBGene00023566	WBGene00051168	WBGene00123064	abf-4	Y38H6C.22	other	709	54	4
WBGene00000016	WBGene00152875	WBGene00023566	WBGene00051168	WBGene00123064	abf-5	T22H6.5	other	1112	54	4
WBGene00000017	WBGene00153840	WBGene00023565	WBGene00051169	WBGene00123064	abf-6	T22H6.7	other	790	51	4
WBGene00000018	WBGene00143134	WBGene00027163	WBGene00058433	WBGene00124120	abl-1	M79.1	other	2371	14055	4
WBGene00000019		WBGene00026264	WBGene00065665_WBGene00077085_WBGene00075438	WBGene00178149	abt-1	C24F3.5	other	74	3962	3
WBGene00000020	WBGene00140782_WBGene00191952	WBGene00026658	WBGene00057197	WBGene00129661	abt-2	F12B6.1	other	6968	10274	4
WBGene00000022	WBGene00160585_WBGene00190033	WBGene00024527	WBGene00056689	WBGene00123556	abt-4	Y39D8C.1	other	3921	1406	4
WBGene00000023	WBGene00159523_WBGene00191389	WBGene00031527_WBGene00031585_WBGene00033921_WBGene00039310	WBGene00056293	WBGene00122431	abt-5	Y53C10A.9	other	6278	2669	4
WBGene00000024	WBGene00160920	WBGene00031181	WBGene00065084	WBGene00128700_WBGene00210383_WBGene00125358_WBGene00179401_WBGene00209629_WBGene00119395_WBGene00209498_WBGene00132963_WBGene00209778_WBGene00121938_WBGene00128167_WBGene00207387_WBGene00213324_WBGene00236794	abu-1	AC3.3	other	656	82	4
WBGene00000025	WBGene00160920		WBGene00065084	WBGene00128700_WBGene00210383_WBGene00125358_WBGene00179401_WBGene00209629_WBGene00119395_WBGene00209498_WBGene00132963_WBGene00209778_WBGene00121938_WBGene00128167_WBGene00207387_WBGene00213324_WBGene00236794	abu-2	F19G12.7	other	2491	98	3
WBGene00000027	WBGene00160920	WBGene00031181	WBGene00065084	WBGene00132963_WBGene00119395_WBGene00125358_WBGene00210383_WBGene00179401_WBGene00128700_WBGene00209629_WBGene00209498_WBGene00209778_WBGene00182682_WBGene00128167_WBGene00121938_WBGene00207387_WBGene00213324_WBGene00236794	abu-4	Y5H2A.3	other	528	76	4
WBGene00000028	WBGene00160920	WBGene00031181	WBGene00065084	WBGene00119395_WBGene00132963_WBGene00125358_WBGene00121938_WBGene00210383_WBGene00179401_WBGene00128700_WBGene00209629_WBGene00209498_WBGene00209778_WBGene00182682_WBGene00128167_WBGene00207387_WBGene00213324_WBGene00236794	abu-5	Y105C5A.4	other	4645	68	4
WBGene00000029	WBGene00139560_WBGene00149499_WBGene00150272_WBGene00163685	WBGene00030438_WBGene00030440_WBGene00030439_WBGene00030446	WBGene00052723_WBGene00052721_WBGene00052727_WBGene00052720	WBGene00133455_WBGene00136574_WBGene00122553_WBGene00133279_WBGene00127936_WBGene00124502	abu-6	C03A7.7	other	1376	48	4
WBGene00000030	WBGene00150272_WBGene00149499_WBGene00163685_WBGene00139560	WBGene00030439_WBGene00030446_WBGene00030438_WBGene00030440	WBGene00052727_WBGene00052721_WBGene00052723_WBGene00052720	WBGene00133455_WBGene00136574_WBGene00122553_WBGene00133279_WBGene00127936_WBGene00124502	abu-7	C03A7.8	other	966	47	4
WBGene00000031	WBGene00150272_WBGene00149499_WBGene00139560_WBGene00163685	WBGene00030439_WBGene00030446_WBGene00030438_WBGene00030440	WBGene00052727_WBGene00052721_WBGene00052723_WBGene00052720	WBGene00133455_WBGene00136574_WBGene00122553_WBGene00133279_WBGene00127936_WBGene00124502	abu-8	C03A7.14	other	1358	21047	4
WBGene00000032	WBGene00148671	WBGene00041237_WBGene00041238	WBGene00065483_WBGene00065484	WBGene00133279	abu-9	R09F10.2	other	1124	96	4
WBGene00000033	WBGene00148976	WBGene00034839	WBGene00051920	WBGene00134383	abu-10	F35A5.3	other	2827	292	4
WBGene00000034	WBGene00140436	WBGene00029148	WBGene00071999		abu-11	T01D1.6	other	2450	755	3
WBGene00000035	WBGene00190708	WBGene00036330	WBGene00063247	WBGene00122056	ace-1	W09B12.1	neuronal	7726	4029	4
WBGene00000036	WBGene00154358_WBGene00139039	WBGene00035335	WBGene00056425	WBGene00120101	ace-2	Y44E3A.2	neuronal	10512	3379	4
WBGene00000037	WBGene00175041_WBGene00190893	WBGene00025805_WBGene00025806	WBGene00053629	WBGene00134373	ace-3	Y48B6A.8	neuronal	356	2380	4
WBGene00000038	WBGene00146909_WBGene00191223	WBGene00025806_WBGene00025805	WBGene00077924		ace-4	Y48B6A.7	neuronal	8249	5350	3
WBGene00000039	WBGene00164493	WBGene00035046	WBGene00051736	WBGene00127186	acn-1	C42D8.5	neuronal	3964	1501	4
WBGene00000040	WBGene00152204	WBGene00037008	WBGene00058302	WBGene00136817	aco-1	ZK455.1	other	1574	623	4
WBGene00000041	WBGene00156618	WBGene00041389	WBGene00064481_WBGene00068135	WBGene00123320	aco-2	F54H12.1	other	338	875	4
WBGene00000042	WBGene00157559_WBGene00142232_WBGene00156787_WBGene00156911_WBGene00144426_WBGene00139702	WBGene00032130	WBGene00051450_WBGene00058468_WBGene00058265_WBGene00065266_WBGene00062403	WBGene00122001_WBGene00124748_WBGene00120150_WBGene00128161_WBGene00120657	acr-2	K11G12.2	neuronal	1865	4723	4
WBGene00000043	WBGene00141395_WBGene00157559_WBGene00142232_WBGene00156911_WBGene00144426_WBGene00139702	WBGene00032131	WBGene00051449_WBGene00058468_WBGene00058265_WBGene00065266_WBGene00062403	WBGene00136067_WBGene00124748_WBGene00120150_WBGene00128161_WBGene00120657	acr-3	K11G12.7	neuronal	444	1729	4
WBGene00000044	WBGene00192268	WBGene00032847	WBGene00067886	WBGene00184345_WBGene00130278	acr-5	K03F8.2	neuronal	3948	3270	4
WBGene00000045	WBGene00144426_WBGene00156911_WBGene00145120_WBGene00193924_WBGene00192500_WBGene00141395_WBGene00156787	WBGene00042167	WBGene00062403_WBGene00051449_WBGene00051450_WBGene00079796_WBGene00062740_WBGene00059982	WBGene00124748_WBGene00136067_WBGene00122978_WBGene00122001_WBGene00134642	acr-6	ZK973.5	neuronal	136	1676	4
WBGene00000046	WBGene00190235_WBGene00144110	WBGene00026192	WBGene00057696	WBGene00181630_WBGene00122595	acr-7	T09A5.3	neuronal	3096	1487	4
WBGene00000047	WBGene00139702_WBGene00145120_WBGene00193924_WBGene00192500_WBGene00141395_WBGene00156787	WBGene00036931	WBGene00058468_WBGene00051449_WBGene00051450_WBGene00079796_WBGene00062740_WBGene00059982	WBGene00128161_WBGene00136067_WBGene00122978_WBGene00122001_WBGene00134642	acr-8	ZC504.2	neuronal	3067	2136	4
WBGene00000048	WBGene00139661	WBGene00029459	WBGene00065286	WBGene00126411	acr-9	C40C9.2	neuronal	836	2642	4
WBGene00000049	WBGene00149252	WBGene00034869	WBGene00051891	WBGene00181630_WBGene00217935	acr-10	R02E12.8	neuronal	322	1632	4
WBGene00000050	WBGene00148482_WBGene00141041	WBGene00033600	WBGene00056134	WBGene00133290	acr-11	D2092.3	neuronal	171	1822	4
WBGene00000051	WBGene00142232_WBGene00145120_WBGene00193924_WBGene00192500_WBGene00141395_WBGene00156787	WBGene00029484	WBGene00065266_WBGene00051449_WBGene00051450_WBGene00079796_WBGene00062740_WBGene00059982	WBGene00120150_WBGene00136067_WBGene00122978_WBGene00122001_WBGene00134642	acr-12	R01E6.4	neuronal	1010	1548	4
WBGene00000053	WBGene00147758_WBGene00190745	WBGene00024072	WBGene00053805	WBGene00183093	acr-14	T05C12.2	neuronal	382	756	4
WBGene00000054	WBGene00163846	WBGene00024721	WBGene00053116	WBGene00128993	acr-15	F25G6.4	neuronal	1554	1188	4
WBGene00000055	WBGene00155698_WBGene00192223	WBGene00024720	WBGene00053117	WBGene00127824	acr-16	F25G6.3	neuronal	5880	1308	4
WBGene00000056	WBGene00145921	WBGene00028865	WBGene00062109	WBGene00137895	acr-17	F53E10.2	neuronal	5610	4257	4
WBGene00000057	WBGene00192145	WBGene00037983	WBGene00057739_WBGene00080132	WBGene00126023	acr-18	F28F8.1	neuronal	8246	6376	4
WBGene00000058	WBGene00143107	WBGene00033378	WBGene00059944	WBGene00131445	acr-19	C31H5.3	neuronal	4713	3494	4
WBGene00000059		WBGene00032274	WBGene00062241	WBGene00119944	acr-20	R06A4.10	neuronal	3894	2219	3
WBGene00000060	WBGene00149172	WBGene00035531_WBGene00042899	WBGene00063491	WBGene00123227	acr-21	F27B3.2	neuronal	3633	697	4
WBGene00000061	WBGene00161333	WBGene00036579	WBGene00051318	WBGene00124699	lgc-11	F48E3.7	neuronal	1381	1376	4
WBGene00000062	WBGene00138792_WBGene00147753	WBGene00028900	WBGene00058134		acr-23	F59B1.9	neuronal	5371	6122	3
WBGene00000063	WBGene00195125	WBGene00025260_WBGene00025261_WBGene00025265_WBGene00025266_WBGene00037707_WBGene00041507_WBGene00041508_WBGene00042553	WBGene00066197	WBGene00132986_WBGene00183122	act-1	T04C12.6	other	1650	1870	4
WBGene00000064	WBGene00153714_WBGene00195128_WBGene00195126	WBGene00025260_WBGene00025261_WBGene00025265_WBGene00025266_WBGene00037707_WBGene00041507_WBGene00041508_WBGene00042553	WBGene00085263_WBGene00051763_WBGene00066199_WBGene00066197		act-2	T04C12.5	other	1039	97	3
WBGene00000065		WBGene00025260_WBGene00025261_WBGene00025265_WBGene00025266_WBGene00037707_WBGene00041507_WBGene00041508_WBGene00042553	WBGene00066197_WBGene00051763_WBGene00085263_WBGene00066199		act-3	T04C12.4	other	1171	1251	2
WBGene00000066	WBGene00153714_WBGene00195125_WBGene00139578_WBGene00195127	WBGene00025260_WBGene00025261_WBGene00025265_WBGene00025266_WBGene00037707_WBGene00041507_WBGene00041508_WBGene00042553_WBGene00025262_WBGene00025264_WBGene00042551_WBGene00042552_WBGene00042554	WBGene00066199_WBGene00051763_WBGene00085263_WBGene00066197_WBGene00051847_WBGene00077878	WBGene00132986_WBGene00183122	act-4	M03F4.2	other	2594	2062	4
WBGene00000067	WBGene00147014_WBGene00195126	WBGene00025260_WBGene00025261_WBGene00025265_WBGene00025266_WBGene00037707_WBGene00041507_WBGene00041508_WBGene00042553	WBGene00055874	WBGene00137332	act-5	T25C8.2	other	2005	385	4
WBGene00000068	WBGene00139513	WBGene00037499	WBGene00061719	WBGene00122091	acy-1	F17C8.1	other	1541	4591	4
WBGene00000069	WBGene00193471_WBGene00193611	WBGene00030888	WBGene00058838	WBGene00177979	acy-2	C10F3.3	neuronal	6853	2142	4
WBGene00000070	WBGene00142131	WBGene00030851	WBGene00054800	WBGene00132042_WBGene00214872	acy-3	C44F1.5	other	89	7596	4
WBGene00000071	WBGene00150513	WBGene00030952	WBGene00058903	WBGene00120086	acy-4	T01C2.1	other	13608	2901	4
WBGene00000072	WBGene00161390	WBGene00035011	WBGene00051775	WBGene00131727	add-1	F39C12.2	neuronal	6038	3343	4
WBGene00000073	WBGene00193528	WBGene00041723	WBGene00052406	WBGene00135858	add-2	F57F5.4	other	98	1994	4
WBGene00000074	WBGene00164245	WBGene00029451	WBGene00065291	WBGene00128066	adm-2	C04A11.4	other	5632	4592	4
WBGene00000075	WBGene00161017	WBGene00036634	WBGene00051257	WBGene00132476	adm-4	ZK154.7	other	672	902	4
WBGene00000079	WBGene00146172_WBGene00191334_WBGene00148299_WBGene00193863	WBGene00038662_WBGene00032046	WBGene00065454_WBGene00057151_WBGene00070756	WBGene00136513	adr-1	H15N14.1	other	1206	953	4
WBGene00000080	WBGene00139137	WBGene00042332	WBGene00072430	WBGene00128555_WBGene00208771_WBGene00216099	adr-2	T20H4.4	other	43	222	4
WBGene00000081	WBGene00158516	WBGene00035862	WBGene00065376	WBGene00134282_WBGene00215540	ads-1	Y50D7A.7	other	1028	1024	4
WBGene00000082	WBGene00149214_WBGene00159412_WBGene00141247	WBGene00023580	WBGene00051154_WBGene00051296_WBGene00051906	WBGene00126940_WBGene00128724_WBGene00136246	adt-1	C02B4.1	other	11297	5646	4
WBGene00000083	WBGene00141247_WBGene00149214_WBGene00138797	WBGene00036600	WBGene00051296_WBGene00051383_WBGene00051154	WBGene00136179_WBGene00126940_WBGene00136246	adt-2	F08C6.1	other	500	5876	4
WBGene00000084	WBGene00157583_WBGene00151277	WBGene00032972_WBGene00088006	WBGene00070062	WBGene00129718	aex-1	D2030.10	other	120	2653	4
WBGene00000085	WBGene00138823	WBGene00036129	WBGene00059777	WBGene00128514	aex-2	T14B1.2	neuronal	11383	898	4
WBGene00000086	WBGene00139092_WBGene00156824	WBGene00029981	WBGene00060240_WBGene00051714	WBGene00119605_WBGene00123141	aex-3	C02H7.3	other	4067	3700	4
WBGene00000088	WBGene00155888_WBGene00154502_WBGene00149997_WBGene00193771	WBGene00038888	WBGene00060890_WBGene00071303_WBGene00064328	WBGene00123364_WBGene00136111_WBGene00121280_WBGene00214263	aex-5	F32A7.6	neuronal	169	2931	4
WBGene00000089	WBGene00142962_WBGene00190569	WBGene00029902	WBGene00061205	WBGene00120924	aex-6	Y87G2A.4	other	2713	1149	4
WBGene00000090	WBGene00155593_WBGene00142195	WBGene00025837	WBGene00053588	WBGene00124700_WBGene00208421	age-1	B0334.8	neuronal	117	2349	4
WBGene00000092	WBGene00159907	WBGene00035082	WBGene00051700	WBGene00127407	ags-3	F32A6.4	hsn	534	10208	4
WBGene00000093	WBGene00139293	WBGene00024971	WBGene00062761_WBGene00083557_WBGene00074741	WBGene00126056	agt-1	Y62E10A.5	other	11	318	4
WBGene00000094			WBGene00057388	WBGene00131645	agt-2	F09E5.13	other	650	385	2
WBGene00000095	WBGene00160513_WBGene00159069	WBGene00033201	WBGene00062432	WBGene00128864	aha-1	C25A1.11	neuronal	330	1470	4
WBGene00000096	WBGene00162662_WBGene00140321	WBGene00042584	WBGene00085835	WBGene00130567_WBGene00206669_WBGene00209445	ahr-1	C41G7.5	neuronal	1302	5891	4
WBGene00000097	WBGene00155978_WBGene00152637	WBGene00032523	WBGene00052952	WBGene00119281	aip-1	F58E10.4	other	360	253	4
WBGene00000098	WBGene00152819_WBGene00155431	WBGene00032455_WBGene00042822	WBGene00053032_WBGene00080761_WBGene00070753	WBGene00127494	air-1	K07C11.2	other	184	757	4
WBGene00000099	WBGene00153601_WBGene00191430_WBGene00193267	WBGene00026778	WBGene00066584	WBGene00176308_WBGene00128903	air-2	B0207.4	other	526	288	4
WBGene00000100	WBGene00194196_WBGene00193075	WBGene00023636	WBGene00051090_WBGene00051088_WBGene00051089	WBGene00119538	ajm-1	C25A11.4	other	3911	26717	4
WBGene00000101	WBGene00191495	WBGene00033885	WBGene00054361	WBGene00124353	aka-1	D1022.7	other	390	1914	4
WBGene00000102	WBGene00163910	WBGene00031128	WBGene00059103	WBGene00130595	akt-1	C12D8.10	other	5750	1560	4
WBGene00000103	WBGene00163910	WBGene00031128	WBGene00059103	WBGene00130595	akt-2	F28H6.1	other	2817	1990	4
WBGene00000105	WBGene00151382_WBGene00145376_WBGene00144966_WBGene00164561	WBGene00029416_WBGene00042457	WBGene00065320_WBGene00079962_WBGene00060691_WBGene00070655_WBGene00054991	WBGene00126298_WBGene00130222_WBGene00122263	alg-1	F48F7.1	other	8241	2147	4
WBGene00000106	WBGene00145376_WBGene00144966_WBGene00158947_WBGene00164561	WBGene00029416_WBGene00042457	WBGene00079962_WBGene00060691_WBGene00059681_WBGene00070655_WBGene00054991	WBGene00123885_WBGene00130222_WBGene00122263	alg-2	T07D3.7	other	1512	2532	4
WBGene00000107	WBGene00149190	WBGene00041442	WBGene00061855	WBGene00136377	alh-1	F54D8.3	neuronal	1797	1053	4
WBGene00000108	WBGene00149190	WBGene00041442	WBGene00061855	WBGene00136377	alh-2	K04F1.15	other	1143	1919	4
WBGene00000109	WBGene00140465_WBGene00151344	WBGene00028333	WBGene00062509_WBGene00074590	WBGene00120726	alh-3	F36H1.6	other	702	404	4
WBGene00000110	WBGene00154828	WBGene00038231	WBGene00052154_WBGene00081941_WBGene00164988	WBGene00127480	alh-4	T05H4.13	other	1418	440	4
WBGene00000111		WBGene00038231	WBGene00081941_WBGene00164988	WBGene00137228	alh-5	T08B1.3	other	839	2094	3
WBGene00000112	WBGene00144618	WBGene00029270	WBGene00064624	WBGene00121393	alh-6	F56D12.1	other	286	1877	4
WBGene00000113	WBGene00140440	WBGene00039697	WBGene00057606_WBGene00076437	WBGene00133209	alh-7	F45H10.1	other	28	4195	4
WBGene00000114	WBGene00150463_WBGene00148835	WBGene00026057	WBGene00053342	WBGene00126458	alh-8	F13D12.4	other	79	326	4
WBGene00000115	WBGene00139116	WBGene00030737	WBGene00055573	WBGene00122777	alh-9	F01F1.6	other	1051	1196	4
WBGene00000116	WBGene00140344	WBGene00032202	WBGene00051376	WBGene00138628	alh-10	C54D1.4	other	340	1484	4
WBGene00000117	WBGene00148635	WBGene00035529	WBGene00064864	WBGene00125713	alh-11	F42G9.5	other	118	1776	4
WBGene00000118	WBGene00161115	WBGene00030825	WBGene00066748	WBGene00131584	alh-12	Y69F12A.2	other	50000	242	4
WBGene00000120	WBGene00145501	WBGene00040468_WBGene00040469_WBGene00271408	WBGene00073663_WBGene00063902_WBGene00082926_WBGene00080277_WBGene00080514	WBGene00215151_WBGene00212761_WBGene00207160_WBGene00217428_WBGene00218993	aly-1	C01F6.5	other	1336	49	4
WBGene00000121	WBGene00142928	WBGene00040469	WBGene00063905_WBGene00073872	WBGene00215151_WBGene00212761_WBGene00207160_WBGene00217428_WBGene00218993	aly-2	F23B2.6	other	605	326	4
WBGene00000122	WBGene00156774_WBGene00145339	WBGene00028541	WBGene00075068_WBGene00066295	WBGene00136109	aly-3	M18.7	other	432	147	4
WBGene00000123	WBGene00194515	WBGene00027817_WBGene00043010	WBGene00072934	WBGene00124608	ama-1	F36A4.7	other	56	4080	4
WBGene00000133	WBGene00154322_WBGene00141620_WBGene00150230_WBGene00193129	WBGene00034968_WBGene00034967	WBGene00051813_WBGene00053867_WBGene00074499_WBGene00076341_WBGene00062709	WBGene00120245_WBGene00125266_WBGene00119748	amt-1	C05E11.4	other	2074	739	4
WBGene00000134	WBGene00141620_WBGene00154322_WBGene00142906	WBGene00042212	WBGene00062709_WBGene00051813_WBGene00077849_WBGene00074499_WBGene00076341_WBGene00076225_WBGene00080635	WBGene00119748_WBGene00120245_WBGene00131046	amt-2	F49E11.3	other	3390	2899	4
WBGene00000135	WBGene00154322_WBGene00150230_WBGene00193129	WBGene00024055	WBGene00053867_WBGene00051813_WBGene00077849_WBGene00076341	WBGene00125266_WBGene00120245_WBGene00131046	amt-3	M195.3	other	7527	3604	4
WBGene00000136	WBGene00141620_WBGene00150230_WBGene00193129_WBGene00143701	WBGene00034965_WBGene00034967_WBGene00034968	WBGene00077849_WBGene00053867_WBGene00074499_WBGene00076341_WBGene00062709	WBGene00131046_WBGene00125266_WBGene00119748	amt-4	C05E11.5	other	2428	2209	4
WBGene00000137	WBGene00193490	WBGene00039201	WBGene00071101_WBGene00081647	WBGene00134238	amx-1	R13G10.2	other	2750	1217	4
WBGene00000138	WBGene00160220_WBGene00192643	WBGene00029850	WBGene00061253	WBGene00124356	amx-2	B0019.1	neuronal	8710	3027	4
WBGene00000139	WBGene00139388_WBGene00156150	WBGene00027980	WBGene00063571	WBGene00126935_WBGene00210917	amx-3	F25C8.2	other	535	3107	4
WBGene00000140	WBGene00193220_WBGene00194269	WBGene00033177	WBGene00062402	WBGene00128371_WBGene00177285	anc-1	ZK973.6	other	9788	15166	4
WBGene00000142	WBGene00151865	WBGene00031092	WBGene00059056	WBGene00128822	aos-1	C08B6.9	other	131	1562	4
WBGene00000143	WBGene00164886	WBGene00041413	WBGene00061835	WBGene00132672_WBGene00137919	apc-2	K06H7.6	other	370	761	4
WBGene00000144		WBGene00031171	WBGene00065072	WBGene00135224	apc-10	F15H10.3	other	311	250	3
WBGene00000145	WBGene00164496	WBGene00037529	WBGene00061746	WBGene00177344	apc-11	F35G12.9	other	120	93	4
WBGene00000146	WBGene00153868_WBGene00191441	WBGene00041670	WBGene00052333	WBGene00127231	ape-1	F46F3.4	other	3367	6583	4
WBGene00000147	WBGene00161363_WBGene00147743	WBGene00077507_WBGene00038682_WBGene00088171	WBGene00060926	WBGene00137119	aph-1	VF36H2L.1	other	616	389	4
WBGene00000148	WBGene00145104_WBGene00144091	WBGene00040151	WBGene00059840	WBGene00133357	aph-2	ZC434.6	other	131	2269	4
WBGene00000149	WBGene00155056	WBGene00035050	WBGene00051732	WBGene00134546	apl-1	C42D8.8	other	22126	1704	4
WBGene00000150	WBGene00155623	WBGene00033291_WBGene00030469	WBGene00060042	WBGene00122106	apm-1	F55A12.7	other	1222	943	4
WBGene00000151	WBGene00192262	WBGene00034190			apn-1	T05H10.2	other	111	263	2
WBGene00000155	WBGene00143091_WBGene00194052	WBGene00039457	WBGene00074186_WBGene00073512	WBGene00129453_WBGene00213716_WBGene00216419	app-1	W03G9.4	other	936	326	4
WBGene00000156	WBGene00146816_WBGene00150302	WBGene00030061	WBGene00070008	WBGene00122252	apr-1	K04G2.8	other	691	1532	4
WBGene00000157	WBGene00139524	WBGene00034950	WBGene00051833	WBGene00131334	aps-2	F02E8.3	other	967	420	4
WBGene00000158	WBGene00193483	WBGene00030486	WBGene00060867	WBGene00131262	apg-1	Y105E8A.9	other	393	8887	4
WBGene00000159	WBGene00140292	WBGene00030881	WBGene00058831	WBGene00123706	aps-1	F29G9.3	other	305	302	4
WBGene00000160	WBGene00163604	WBGene00031341	WBGene00054910	WBGene00211476	apb-1	Y71H2B.10	other	1034	8509	4
WBGene00000161	WBGene00143390_WBGene00161143_WBGene00145266_WBGene00151761_WBGene00144193	WBGene00036188	WBGene00077324	WBGene00124240	apa-2	T20B5.1	other	1784	2737	4
WBGene00000162	WBGene00159610_WBGene00158738	WBGene00040164	WBGene00067410_WBGene00071761	WBGene00132933	apd-3	W09G10.4	other	4229	9776	4
WBGene00000163	WBGene00191055_WBGene00192595	WBGene00042007	WBGene00071320_WBGene00072793	WBGene00125930	apb-3	R11A5.1	other	118	1159	4
WBGene00000164	WBGene00146871	WBGene00029947	WBGene00060198	WBGene00129793	apm-3	F53H8.1	other	763	1375	4
WBGene00000165	WBGene00149191	WBGene00030288	WBGene00056320	WBGene00130056	aps-3	Y48G8AL.14	other	558	40	4
WBGene00000166	WBGene00139861	WBGene00037110	WBGene00058354	WBGene00130054	apt-9	W04G3.4	other	1954	1245	4
WBGene00000168	WBGene00157149_WBGene00144022_WBGene00158114	WBGene00040504	WBGene00057869		apx-1	K08D9.3	other	9612	10259	3
WBGene00000169	WBGene00163936	WBGene00033933	WBGene00054302	WBGene00128785	aqp-1	F32A5.5	other	7543	1426	4
WBGene00000170	WBGene00161584	WBGene00024232	WBGene00062275	WBGene00131348	aqp-2	C01G6.1	other	5362	1842	4
WBGene00000171	WBGene00159526_WBGene00155031	WBGene00028320	WBGene00062497_WBGene00074735	WBGene00132592	aqp-3	Y69E1A.7	other	174	3782	4
WBGene00000172	WBGene00144356_WBGene00192566	WBGene00038598	WBGene00062868_WBGene00082961	WBGene00129504	aqp-4	F40F9.9	other	2334	1109	4
WBGene00000173	WBGene00140839	WBGene00031159	WBGene00065060_WBGene00082961	WBGene00124631	aqp-5	C35A5.1	other	1733	476	4
WBGene00000174	WBGene00160706_WBGene00158203	WBGene00031219	WBGene00065022_WBGene00082961	WBGene00125197	aqp-6	C32C4.2	other	440	2392	4
WBGene00000175	WBGene00158830	WBGene00034718	WBGene00052060	WBGene00135255	aqp-7	M02F4.8	other	6980	295	4
WBGene00000176	WBGene00142768	WBGene00034989	WBGene00051794	WBGene00134187	aqp-8	K02G10.7	other	2219	871	4
WBGene00000177	WBGene00146235_WBGene00157853	WBGene00026518	WBGene00080004	WBGene00131268	aqp-9	K07A1.16	other	320	2175	4
WBGene00000178	WBGene00154585	WBGene00024329	WBGene00067230	WBGene00128637	aqp-10	ZK1321.3	other	917	407	4
WBGene00000179	WBGene00149950	WBGene00037695	WBGene00072651	WBGene00138295_WBGene00212021_WBGene00217272	aqp-11	ZK525.2	other	5450	560	4
WBGene00000180	WBGene00162148_WBGene00185015	WBGene00024350	WBGene00067264	WBGene00126882_WBGene00211624	arc-1	ZK1320.6	other	1717	523	4
WBGene00000181	WBGene00158369_WBGene00192477	WBGene00028363	WBGene00062537_WBGene00075958_WBGene00076563_WBGene00074924	WBGene00121446	ard-1	F01G4.2	other	130	1588	4
WBGene00000182	WBGene00219396	WBGene00030680	WBGene00055607	WBGene00119857	arf-1.2	B0336.2	other	1137	1393	4
WBGene00000183	WBGene00139174_WBGene00145648	WBGene00037282	WBGene00059390_WBGene00074034	WBGene00129660	arf-3	F57H12.1	other	539	387	4
WBGene00000184	WBGene00164232_WBGene00156938_WBGene00142370_WBGene00151621_WBGene00192053	WBGene00023741	WBGene00061329_WBGene00062463	WBGene00124832_WBGene00121368	arf-6	Y116A8C.12	other	217	1806	4
WBGene00000185	WBGene00144022_WBGene00157149_WBGene00158114	WBGene00040504	WBGene00057869		arg-1	F31A9.3	other	6379	352	3
WBGene00000186	WBGene00139948_WBGene00190947_WBGene00146905	WBGene00034274	WBGene00064570_WBGene00069413	WBGene00122196_WBGene00135935	ark-1	C01C7.1	other	8146	5352	4
WBGene00000187	WBGene00149601_WBGene00192329	WBGene00023932	WBGene00053933	WBGene00125229	arl-1	F54C9.10	other	496	105	4
WBGene00000188	WBGene00191300_WBGene00191395_WBGene00162703	WBGene00032261	WBGene00060580	WBGene00138204	arl-3	F19H8.3	other	1514	285	4
WBGene00000189	WBGene00146393	WBGene00031474	WBGene00055011	WBGene00128798_WBGene00214931	arl-5	ZK632.8	other	132	185	4
WBGene00000190	WBGene00156938_WBGene00142370_WBGene00164232_WBGene00151621_WBGene00192053	WBGene00028284	WBGene00062463_WBGene00061329_WBGene00164978	WBGene00121368_WBGene00124832	arf-1.1	F45E4.1	other	255	197	4
WBGene00000192	WBGene00157727	WBGene00040259	WBGene00071675_WBGene00071674	WBGene00211374	arl-8	Y57G11C.13	other	634	95	4
WBGene00000193	WBGene00164364	WBGene00037478	WBGene00061700	WBGene00135373_WBGene00208962	arl-6	C38D4.8	neuronal	1225	933	4
WBGene00000195	WBGene00149199	WBGene00029948	WBGene00060199	WBGene00121774	arr-1	F53H8.2	hsn	1924	1922	4
WBGene00000196	WBGene00163228_WBGene00153633	WBGene00025856	WBGene00053571	WBGene00123665_WBGene00180411	aars-1	W02B12.6	other	870	1310	4
WBGene00000197	WBGene00157610_WBGene00161537	WBGene00033089	WBGene00062366	WBGene00208136_WBGene00209333	aars-2	F28H1.3	other	3666	273	4
WBGene00000198	WBGene00163814_WBGene00191517	WBGene00032359	WBGene00054224	WBGene00135278	art-1	C15F1.6	other	477	432	4
WBGene00000199	WBGene00140596	WBGene00026942	WBGene00057132	WBGene00125267	arx-1	Y71F9AL.16	other	1615	6822	4
WBGene00000200	WBGene00164709	WBGene00031147	WBGene00059134	WBGene00130542	arx-2	K07C5.1	other	1149	1387	4
WBGene00000201	WBGene00161191	WBGene00037640_WBGene00037641	WBGene00083514	WBGene00132803	arx-3	Y79H2A.6	other	388	4655	4
WBGene00000202	WBGene00153454	WBGene00270326	WBGene00064880_WBGene00083974_WBGene00085033	WBGene00122514_WBGene00219193	exos-4.2	Y6D11A.1	other	111	237	4
WBGene00000203	WBGene00159691_WBGene00154402	WBGene00035891_WBGene00035246	WBGene00055308	WBGene00134751	arx-5	Y37D8A.1	other	561	619	4
WBGene00000204	WBGene00159471	WBGene00037451	WBGene00061677	WBGene00124754	arx-6	C35D10.16	other	351	230	4
WBGene00000205	WBGene00162674_WBGene00159291	WBGene00026926	WBGene00057109	WBGene00207688	arx-7	M01B12.3	other	832	186	4
WBGene00000206	WBGene00151638_WBGene00149559	WBGene00037528	WBGene00061745	WBGene00183005	asb-1	F35G12.10	other	312	253	4
WBGene00000207	WBGene00190433	WBGene00034954	WBGene00051829	WBGene00132411	asb-2	F02E8.1	other	769	530	4
WBGene00000208	WBGene00144401	WBGene00039813	WBGene00054479	WBGene00125913	asc-1	Y53F4B.15	other	118	8162	4
WBGene00000209	WBGene00148177_WBGene00153624	WBGene00033303	WBGene00060029	WBGene00214938	asg-1	K07A12.3	other	325	47	4
WBGene00000210	WBGene00162958	WBGene00032153	WBGene00051425	WBGene00121723	asg-2	C53B7.4	other	643	367	4
WBGene00000211	WBGene00146720_WBGene00159034	WBGene00032346	WBGene00054205_WBGene00054208	WBGene00137673	asm-1	B0252.2	other	2326	798	4
WBGene00000212	WBGene00190086	WBGene00037012	WBGene00058305	WBGene00133303	asm-2	ZK455.4	other	265	1240	4
WBGene00000213	WBGene00161468_WBGene00191738	WBGene00024820	WBGene00059486	WBGene00130964	asm-3	W03G1.7	other	912	1684	4
WBGene00000214	WBGene00156488	WBGene00039339	WBGene00063407	WBGene00125298	asp-1	Y39B6A.20	other	9427	0	4
WBGene00000215	WBGene00192801_WBGene00191252	WBGene00038484	WBGene00068646_WBGene00079783_WBGene00068645_WBGene00074700	WBGene00129826	asp-2	T18H9.2	other	4091	277	4
WBGene00000216	WBGene00142600	WBGene00032145	WBGene00051436	WBGene00127389	asp-3	H22K11.1	other	1612	184	4
WBGene00000217	WBGene00161857	WBGene00027753	WBGene00058758	WBGene00132024	asp-4	R12H7.2	other	1492	1018	4
WBGene00000218	WBGene00161291_WBGene00192420	WBGene00032440	WBGene00053048_WBGene00067363	WBGene00134937	asp-5	F21F8.3	other	328	420	4
WBGene00000219	WBGene00151134_WBGene00192900	WBGene00032442	WBGene00053047	WBGene00123840_WBGene00216477_WBGene00210766	asp-6	F21F8.7	other	318	152	4
WBGene00000220	WBGene00152434_WBGene00144884_WBGene00194524_WBGene00140645_WBGene00141190	WBGene00026072	WBGene00053325_WBGene00061191_WBGene00058817	WBGene00124873_WBGene00127208_WBGene00129859	atf-2	K08F8.2	other	4751	547	4
WBGene00000221	WBGene00164338	WBGene00029586	WBGene00058559		atf-5	T04C10.4	other	122	931	3
WBGene00000222	WBGene00152571	WBGene00023594	WBGene00051138	WBGene00136108	atf-6	F45E6.2	other	3506	1555	4
WBGene00000223	WBGene00151006	WBGene00037549	WBGene00061768	WBGene00133518	atf-7	C07G2.2	other	424	4828	4
WBGene00000224	WBGene00154309	WBGene00023839	WBGene00067807_WBGene00061500_WBGene00061502_WBGene00083795	WBGene00131917	atgp-1	F26D10.9	other	2416	833	4
WBGene00000225	WBGene00146975	WBGene00032258	WBGene00062218	WBGene00138449	atgp-2	C38C6.2	other	3250	1432	4
WBGene00000226	WBGene00153628	WBGene00038570	WBGene00066856_WBGene00082309	WBGene00124463_WBGene00120166	atl-1	T06E4.3	other	119	2950	4
WBGene00000227	WBGene00194249_WBGene00159327_WBGene00141226_WBGene00142003_WBGene00152145	WBGene00040661	WBGene00070501	WBGene00129139	atm-1	Y48G1BL.2	other	603	17440	4
WBGene00000228	WBGene00162164_WBGene00192542_WBGene00152862	WBGene00041850	WBGene00052545	WBGene00127550_WBGene00218637	atn-1	W04D2.1	other	4882	2784	4
WBGene00000229	WBGene00190940	WBGene00040018	WBGene00069185	WBGene00135466	atp-2	C34E10.6	other	543	191	4
WBGene00000230	WBGene00148410	WBGene00033275	WBGene00060059	WBGene00127899_WBGene00211433	atp-3	F27C1.7	other	357	308	4
WBGene00000231	WBGene00153632	WBGene00037813	WBGene00055762	WBGene00132044_WBGene00216576	atx-2	D2045.1	other	837	2875	4
WBGene00000232	WBGene00194971_WBGene00157177	WBGene00026681	WBGene00057161	WBGene00210707	avr-14	B0207.12	neuronal	8457	3823	4
WBGene00000233	WBGene00157438_WBGene00157177_WBGene00139250_WBGene00151278_WBGene00139571	WBGene00028929	WBGene00055316_WBGene00055768_WBGene00081417_WBGene00052811	WBGene00119924_WBGene00129121_WBGene00121244	avr-15	R11G10.1	neuronal	279	10236	4
WBGene00000235	WBGene00153304	WBGene00031563	WBGene00055096	WBGene00119511	baf-1	B0464.7	other	291	55	4
WBGene00000236	WBGene00144542_WBGene00145964	WBGene00033572	WBGene00066728	WBGene00119878_WBGene00207880	bag-1	F57B10.11	other	299	106	4
WBGene00000237	WBGene00190331_WBGene00190214	WBGene00026931	WBGene00057118	WBGene00124676_WBGene00217814	bam-2	Y71F9AR.1	neuronal	23663	4869	4
WBGene00000238	WBGene00193539	WBGene00032205	WBGene00051372	WBGene00123044	bar-1	C54D1.6	other	7024	2029	4
WBGene00000239	WBGene00191203	WBGene00030647	WBGene00055636	WBGene00134372_WBGene00208948	bas-1	C05D2.4	hsn	1942	743	4
WBGene00000240	WBGene00145878_WBGene00146898	WBGene00026084	WBGene00053308	WBGene00133971	pah-1	K08F8.4	other	262	2668	4
WBGene00000241	WBGene00164616	WBGene00030482	WBGene00060871	WBGene00127448_WBGene00129707	bbs-1	Y105E8A.5	neuronal	2367	2965	4
WBGene00000242	WBGene00192844	WBGene00037270	WBGene00059374_WBGene00075971	WBGene00134561	bbs-2	F20D12.3	neuronal	352	1387	4
WBGene00000244	WBGene00144696_WBGene00185103	WBGene00038300	WBGene00052221	WBGene00210438_WBGene00212597_WBGene00121160	bbs-8	T25F10.5	neuronal	542	887	4
WBGene00000245	WBGene00155830	WBGene00035244	WBGene00051552	WBGene00135920	bca-1	T13C5.5	other	436	1787	4
WBGene00000246	WBGene00156384	WBGene00028349	WBGene00062523_WBGene00074029	WBGene00122120_WBGene00207996	bcc-1	M7.3	other	1294	3198	4
WBGene00000247	WBGene00141430	WBGene00039024	WBGene00063970_WBGene00074784	WBGene00124410_WBGene00218593	bec-1	T19E7.3	other	3107	1950	4
WBGene00000248	WBGene00161941	WBGene00031283_WBGene00036174_WBGene00036628_WBGene00037763_WBGene00039237	WBGene00054827	WBGene00126334	ben-1	C54C6.2	neuronal	4146	1933	4
WBGene00000249	WBGene00150983_WBGene00141495	WBGene00041676	WBGene00082404_WBGene00082406_WBGene00052327		bir-1	T27F2.3	other	7471	44	3
WBGene00000250		WBGene00032644	WBGene00052825		bir-2	C50B8.2	other	195	137	2
WBGene00000251	WBGene00139610_WBGene00271760	WBGene00025971	WBGene00053442		bli-1	C09G5.6	other	727	187	3
WBGene00000252	WBGene00162941_WBGene00160038	WBGene00025511	WBGene00057317	WBGene00119872	bli-2	F59E12.12	other	903	47	4
WBGene00000253	WBGene00162854_WBGene00159126	WBGene00027637	WBGene00070507	WBGene00126923	bli-3	F56C11.1	other	5352	3703	4
WBGene00000254	WBGene00149997_WBGene00155888	WBGene00000307	WBGene00064328_WBGene00060890	WBGene00123364_WBGene00136111_WBGene00177415_WBGene00208676	bli-4	K04F10.4	neuronal	76	7543	4
WBGene00000255	WBGene00160955	WBGene00040059	WBGene00061931	WBGene00209417_WBGene00215731	bli-5	F45G2.5	other	748	1382	4
WBGene00000256		WBGene00027906	WBGene00074512_WBGene00066113	WBGene00130301	bli-6	Y73B6BL.34	other	583	108	3
WBGene00000257	WBGene00148831	WBGene00032904	WBGene00054082	WBGene00125622_WBGene00212299	bmk-1	F23B12.8	neuronal	96	634	4
WBGene00000259	WBGene00195080_WBGene00155518	WBGene00025634	WBGene00054041	WBGene00127292_WBGene00137999	bpl-1	F13H8.10	other	259	1648	4
WBGene00000262	WBGene00160400	WBGene00029467	WBGene00065281_WBGene00055463	WBGene00138466_WBGene00136096	bra-1	F54B11.6	neuronal	2402	369	4
WBGene00000263	WBGene00154332	WBGene00035495	WBGene00064886	WBGene00176186		F23H11.5	other	679	173	4
WBGene00000264	WBGene00139930	WBGene00026444	WBGene00061565	WBGene00121216_WBGene00209332_WBGene00214536	brc-1	C36A4.8	other	1077	7882	4
WBGene00000265	WBGene00164603	WBGene00037674	WBGene00061644	WBGene00175735_WBGene00136359	brd-1	K04C2.4	other	253	2112	4
WBGene00000266	WBGene00152196_WBGene00145413_WBGene00152629_WBGene00155452	WBGene00040436	WBGene00063875_WBGene00080122_WBGene00084107	WBGene00130469	bre-1	C53B4.7	other	500	1192	4
WBGene00000267	WBGene00145567_WBGene00147310	WBGene00041432_WBGene00041433	WBGene00061845	WBGene00208044_WBGene00182479	bre-2	Y39E4B.9	other	3758	4323	4
WBGene00000268	WBGene00157495	WBGene00031561	WBGene00055094	WBGene00215128_WBGene00130227	bre-3	B0464.4	other	12104	13411	4
WBGene00000269	WBGene00147611_WBGene00150723	WBGene00040787	WBGene00060484_WBGene00053577	WBGene00119817_WBGene00121420	bre-4	Y73E7A.7	other	52	5701	4
WBGene00000270	WBGene00156494_WBGene00184952	WBGene00028523	WBGene00066316	WBGene00127052	bre-5	T12G3.8	other	287	296	4
WBGene00000271	WBGene00143129	WBGene00033945	WBGene00054314	WBGene00131755	brf-1	F45E12.2	other	110	317	4
WBGene00000272	WBGene00145783_WBGene00140862	WBGene00042010	WBGene00071037	WBGene00136964	bro-1	F56A3.5	other	750	1173	4
WBGene00000273	WBGene00142403	WBGene00037645	WBGene00062987	WBGene00119242	brp-1	Y79H2A.1	other	17601	2961	4
WBGene00000274	WBGene00162672	WBGene00025797	WBGene00053636	WBGene00135856_WBGene00218975	btf-1	F15D4.1	other	567	10313	4
WBGene00000275	WBGene00152578_WBGene00143886_WBGene00192327	WBGene00031436_WBGene00033080_WBGene00040583	WBGene00071833	WBGene00119626	bub-1	R06C7.8	other	524	221	4
WBGene00000276	WBGene00150518	WBGene00036401	WBGene00061635	WBGene00138060_WBGene00213599	byn-1	F57B9.5	other	51	858	4
WBGene00000277	WBGene00142556	WBGene00036230	WBGene00063272	WBGene00131741	cab-1	C23H4.1	other	7199	11263	4
WBGene00000279	WBGene00145525	WBGene00041439	WBGene00061858	WBGene00131726_WBGene00208197	cah-1	F54D8.4	neuronal	17701	1172	4
WBGene00000280	WBGene00159754	WBGene00033874	WBGene00054363	WBGene00127880_WBGene00214897_WBGene00212732_WBGene00213790	cah-2	D1022.8	neuronal	5150	1161	4
WBGene00000281	WBGene00145682	WBGene00036319	WBGene00063236	WBGene00123120	cah-3	K05G3.3	neuronal	12714	837	4
WBGene00000282	WBGene00140474	WBGene00029482	WBGene00065269	WBGene00125038	cah-4	R01E6.3	neuronal	4583	878	4
WBGene00000283	WBGene00139058	WBGene00032185	WBGene00051394	WBGene00127841_WBGene00207795_WBGene00210467	cah-5	R173.1	neuronal	14514	2827	4
WBGene00000284	WBGene00193333_WBGene00193776	WBGene00033006	WBGene00056490	WBGene00130356	cah-6	T28F2.3	neuronal	4383	300	4
WBGene00000285	WBGene00192775	WBGene00041861	WBGene00052559	WBGene00127657	cal-1	C13C12.1	neuronal	6441	1535	4
WBGene00000286	WBGene00150331	WBGene00026122	WBGene00053266	WBGene00124182	cal-2	C18E9.1	neuronal	3476	100	4
WBGene00000287	WBGene00150751	WBGene00032016	WBGene00068395	WBGene00178478_WBGene00213199	cal-3	M02B7.6	neuronal	425	4686	4
WBGene00000288	WBGene00164211_WBGene00150004	WBGene00030154	WBGene00059184_WBGene00073193	WBGene00120998	cal-4	T07G12.1	neuronal	1155	6833	4
WBGene00000289	WBGene00147480	WBGene00039259	WBGene00062263	WBGene00133063	cam-1	C01G6.8	hsn	7249	11027	4
WBGene00000292	WBGene00146793_WBGene00192347	WBGene00028193	WBGene00068684	WBGene00126989	cap-1	D2024.6	other	1012	671	4
WBGene00000293	WBGene00158527	WBGene00025947	WBGene00053478	WBGene00123053	cap-2	M106.5	other	516	372	4
WBGene00000294	WBGene00152266	WBGene00036255	WBGene00077242	WBGene00125925	cas-1	F41G4.2	other	2606	2206	4
WBGene00000295	WBGene00150053	WBGene00035143	WBGene00051633	WBGene00135076	cat-1	W01C8.6	hsn	3693	2993	4
WBGene00000296	WBGene00164514	WBGene00029201	WBGene00073144	WBGene00134020	cat-2	B0432.5	neuronal	2636	1459	4
WBGene00000298	WBGene00149063_WBGene00192827	WBGene00031200	WBGene00065041	WBGene00136312	cat-4	F32G8.6	hsn	2763	672	4
WBGene00000301	WBGene00157307_WBGene00138994	WBGene00035367	WBGene00070312_WBGene00075205	WBGene00120343	cav-1	T13F2.8	other	2072	125	4
WBGene00000302		WBGene00028919	WBGene00052820	WBGene00127033	cav-2	C56A3.7	other	751	1586	3
WBGene00000366	WBGene00158587	WBGene00031464	WBGene00055028	WBGene00124273	cbp-1	R10E11.1	other	4554	1185	4
WBGene00000367	WBGene00147845	WBGene00036666	WBGene00051243	WBGene00124735	cca-1	C54D2.5	neuronal	14579	21859	4
WBGene00000368	WBGene00161481_WBGene00154147_WBGene00152770	WBGene00033003	WBGene00056483_WBGene00057144	WBGene00134511_WBGene00209448_WBGene00119496	ccb-1	T28F2.5	neuronal	4348	3343	4
WBGene00000369	WBGene00157136	WBGene00034094_WBGene00034099	WBGene00063003	WBGene00136001	ccf-1	Y56A3A.20	other	495	99	4
WBGene00000370	WBGene00150699	WBGene00034448	WBGene00069437_WBGene00073416	WBGene00138225	ccg-1	Y73F8A.6	other	14139	4579	4
WBGene00000371	WBGene00146490_WBGene00151480	WBGene00026579	WBGene00079900	WBGene00124681	cox-5B	F26E4.9	other	144	498	4
WBGene00000372	WBGene00162595_WBGene00191122	WBGene00024322_WBGene00024327_WBGene00024351_WBGene00024561	WBGene00067223	WBGene00131554_WBGene00128819_WBGene00213308	cyp-13A7	T10B9.10	other	898	271	4
WBGene00000373	WBGene00191333_WBGene00193845	WBGene00027768_WBGene00024587_WBGene00027763_WBGene00027767_WBGene00027769	WBGene00058744_WBGene00083746_WBGene00066239	WBGene00138547	cyp-14A5	F08F3.7	other	4895	704	4
WBGene00000375	WBGene00151937_WBGene00164646	WBGene00025477	WBGene00057345	WBGene00127787	cyp-44A1	ZK177.5	other	138	381	4
WBGene00000376	WBGene00153669_WBGene00158204	WBGene00026199	WBGene00071921	WBGene00134103	ccr-4	ZC518.3	other	861	5707	4
WBGene00000377	WBGene00155972	WBGene00024067	WBGene00053811	WBGene00130285	cct-1	T05C12.7	other	422	291	4
WBGene00000378	WBGene00144180_WBGene00157701	WBGene00026114	WBGene00053274	WBGene00119920	cct-2	T21B10.7	neuronal	1066	149	4
WBGene00000379	WBGene00143758	WBGene00024034	WBGene00053851	WBGene00128814_WBGene00119772	cct-4	K01C8.10	neuronal	459	191	4
WBGene00000380	WBGene00157961	WBGene00037548	WBGene00061767	WBGene00123838	cct-5	C07G2.3	other	770	6989	4
WBGene00000381	WBGene00145029	WBGene00030739	WBGene00055574	WBGene00122777_WBGene00177341_WBGene00213534	cct-6	F01F1.8	other	335	246	4
WBGene00000382	WBGene00139840	WBGene00033172	WBGene00062395	WBGene00136949	cdc-6	C43E11.10	other	409	464	4
WBGene00000383	WBGene00159319_WBGene00147663	WBGene00025499_WBGene00025501	WBGene00057326	WBGene00123881	cdc-14	C17G10.4	other	104	974	4
WBGene00000386	WBGene00163227	WBGene00033554	WBGene00068985	WBGene00126005	cdc-25.1	K06A5.7	other	1304	276	4
WBGene00000387	WBGene00148022_WBGene00156815_WBGene00159392	WBGene00028843	WBGene00062070	WBGene00136967	cdc-25.2	F16B4.8	other	10626	15981	4
WBGene00000388	WBGene00148022	WBGene00030028	WBGene00060310	WBGene00136967	cdc-25.3	ZK637.11	other	2214	441	4
WBGene00000389	WBGene00143609_WBGene00163152	WBGene00024207	WBGene00070576	WBGene00120985	cdc-25.4	R05H5.2	other	3123	259	4
WBGene00000390	WBGene00145349_WBGene00193211	WBGene00033857	WBGene00054399	WBGene00127013	cdc-42	R07G3.1	other	2022	448	4
WBGene00000391	WBGene00160088	WBGene00041210	WBGene00058795_WBGene00056997	WBGene00119243	cdd-1	C47D2.2	other	4254	1499	4
WBGene00000392	WBGene00193558_WBGene00191424	WBGene00028264	WBGene00071952	WBGene00128107	cdd-2	F49E8.4	other	523	141	4
WBGene00000393	WBGene00148493	WBGene00027624	WBGene00051488	WBGene00131338	cdf-1	C15B12.7	neuronal	2345	2553	4
WBGene00000395	WBGene00139592_WBGene00194150	WBGene00023547	WBGene00064097_WBGene00055320	WBGene00119227_WBGene00135127	cdh-3	ZK112.7	hsn	4281	2968	4
WBGene00000396	WBGene00151132_WBGene00139592	WBGene00037547	WBGene00061766_WBGene00055320	WBGene00127762_WBGene00135127	cdh-4	F25F2.2	neuronal	8296	3216	4
WBGene00000397	WBGene00190652_WBGene00192621	WBGene00042583	WBGene00068426_WBGene00074631	WBGene00120336	cdh-5	F08B4.2	neuronal	10957	2719	4
WBGene00000399	WBGene00163638_WBGene00192922	WBGene00032243	WBGene00062201_WBGene00055323	WBGene00130497_WBGene00216657	cdh-7	R05H10.6	neuronal	3322	3253	4
WBGene00000401	WBGene00144323	WBGene00036312_WBGene00036338	WBGene00063229	WBGene00132608	cdh-9	F59C12.1	neuronal	7615	4801	4
WBGene00000402	WBGene00148388	WBGene00041052	WBGene00068362_WBGene00077211	WBGene00179353	cdh-10	C45G7.5	neuronal	1090	19707	4
WBGene00000403	WBGene00191959_WBGene00159198	WBGene00025582	WBGene00053987	WBGene00134895	casy-1	B0034.3	neuronal	5032	7743	4
WBGene00000405	WBGene00154909_WBGene00160309	WBGene00031495	WBGene00055036_WBGene00056434	WBGene00125334_WBGene00134019	cdk-1	T05G5.3	other	280	196	4
WBGene00000406	WBGene00150886_WBGene00147171	WBGene00029488	WBGene00065262	WBGene00135737	cdk-4	F18H3.5	other	758	1507	4
WBGene00000407	WBGene00158027_WBGene00157885	WBGene00040045	WBGene00070630_WBGene00051769	WBGene00136132_WBGene00135026	cdk-5	T27E9.3	other	282	578	4
WBGene00000408	WBGene00156894_WBGene00193279	WBGene00026646	WBGene00057218	WBGene00131039	cdk-7	Y39G10AL.3	other	1204	8333	4
WBGene00000409	WBGene00142205	WBGene00033308	WBGene00060024	WBGene00120161	cdk-8	F39H11.3	other	590	1350	4
WBGene00000410	WBGene00146674	WBGene00039400	WBGene00056026	WBGene00135522	cdk-9	H25P06.2	other	421	7966	4
WBGene00000411	WBGene00164434	WBGene00025959	WBGene00053460	WBGene00126278	cdl-1	R06F6.1	other	1506	221	4
WBGene00000412	WBGene00155536_WBGene00154888	WBGene00041310_WBGene00041308	WBGene00080919_WBGene00067591_WBGene00067586_WBGene00080798		cdr-1	F35E8.11	other	1002	564	3
WBGene00000413	WBGene00190580	WBGene00035345	WBGene00056416	WBGene00132579	cdt-1	Y54E10A.15	other	1463	2294	4
WBGene00000414	WBGene00156783	WBGene00037612_WBGene00034571	WBGene00062965	WBGene00132792_WBGene00215829	cec-1	ZK1236.2	other	3689	1011	4
WBGene00000415	WBGene00157196_WBGene00156922	WBGene00035967_WBGene00087673	WBGene00055940_WBGene00071008_WBGene00071009_WBGene00074569	WBGene00119668	ced-1	Y47H9C.4	other	9703	12615	4
WBGene00000416	WBGene00145203	WBGene00034318	WBGene00064588	WBGene00129071_WBGene00215860	ced-2	Y41D4B.13	other	1495	3210	4
WBGene00000417	WBGene00143677_WBGene00152435	WBGene00024999	WBGene00062743_WBGene00076142	WBGene00129165	ced-3	C48D1.2	other	3401	3325	4
WBGene00000418	WBGene00150202_WBGene00152067_WBGene00141937_WBGene00191120	WBGene00037464	WBGene00061689_WBGene00082247	WBGene00180488	ced-4	C35D10.9	neuronal	414	915	4
WBGene00000419	WBGene00139642_WBGene00158152	WBGene00030152	WBGene00059181_WBGene00074085_WBGene00075058	WBGene00127479_WBGene00212097	ced-5	C02F4.1	other	469	3160	4
WBGene00000420	WBGene00156747	WBGene00030653	WBGene00055641	WBGene00120172	ced-6	F56D2.7	other	985	602	4
WBGene00000421	WBGene00143974	WBGene00031527_WBGene00031585_WBGene00033921_WBGene00039310	WBGene00055067	WBGene00130773_WBGene00216586_WBGene00132218_WBGene00124401_WBGene00213187	ced-7	C48B4.4	other	128	3998	4
WBGene00000422	WBGene00144592	WBGene00041249	WBGene00065497	WBGene00130737	ced-8	F08F1.5	other	614	1333	4
WBGene00000423	WBGene00219366	WBGene00042676	WBGene00055737	WBGene00135422	ced-9	T07C4.8	other	333	1066	4
WBGene00000424	WBGene00162017_WBGene00191357_WBGene00162244	WBGene00035383	WBGene00075387_WBGene00058267	WBGene00119449_WBGene00122168_WBGene00132141_WBGene00133086_WBGene00211936	ced-10	C09G12.8	other	552	1539	4
WBGene00000425	WBGene00159603	WBGene00029124	WBGene00055164	WBGene00127690_WBGene00208944_WBGene00207053	ced-11	ZK512.3	neuronal	1194	1237	4
WBGene00000426	WBGene00162186	WBGene00033199	WBGene00062430	WBGene00120055	ced-12	Y106G6E.5	other	216	1804	4
WBGene00000428	WBGene00155430_WBGene00145002_WBGene00153684_WBGene00157809	WBGene00034981	WBGene00051801_WBGene00074932_WBGene00052053_WBGene00052054	WBGene00126362_WBGene00133856_WBGene00126933_WBGene00132521	ceh-1	F16H11.4	other	2277	148	4
WBGene00000429	WBGene00192367_WBGene00192126	WBGene00039275	WBGene00056315	WBGene00138481	ceh-2	C27A12.5	neuronal	3397	2808	4
WBGene00000430	WBGene00147347_WBGene00157702_WBGene00139741_WBGene00147734_WBGene00191170_WBGene00161040	WBGene00026594	WBGene00079954_WBGene00060259_WBGene00060980_WBGene00058780_WBGene00052330	WBGene00136029_WBGene00125752	ceh-5	C16C2.1	other	934	266	4
WBGene00000431	WBGene00156712_WBGene00139615	WBGene00033471	WBGene00064253		ceh-6	K02B12.1	neuronal	6780	2698	3
WBGene00000432	WBGene00164439_WBGene00164787	WBGene00032299		WBGene00212937	ceh-7	C34C6.8	other	994	207	3
WBGene00000433	WBGene00162744	WBGene00270809	WBGene00066624_WBGene00067190	WBGene00134996_WBGene00208549	ceh-8	ZK265.4	other	2555	4165	4
WBGene00000434	WBGene00139741_WBGene00158768_WBGene00147734_WBGene00147347_WBGene00163696_WBGene00157702_WBGene00161040	WBGene00027648	WBGene00060980_WBGene00079954_WBGene00061774_WBGene00058780_WBGene00052330	WBGene00136029_WBGene00125752_WBGene00135036_WBGene00135516_WBGene00212022	ceh-9	Y65B4BR.9	other	5785	508	4
WBGene00000435	WBGene00151627	WBGene00030749	WBGene00055585	WBGene00122914	ceh-10	W03A3.1	neuronal	509	942	4
WBGene00000436	WBGene00141067_WBGene00162048_WBGene00158768_WBGene00192524_WBGene00153017	WBGene00026771	WBGene00066578_WBGene00053455	WBGene00124166_WBGene00133529	ceh-12	F33D11.4	other	1443	1055	4
WBGene00000437	WBGene00153017_WBGene00161780	WBGene00030806	WBGene00077368	WBGene00138115	ceh-13	R13A5.5	neuronal	19028	1461	4
WBGene00000438	WBGene00143652	WBGene00036585	WBGene00051309	WBGene00130195	ceh-14	F46C8.5	neuronal	3684	3061	4
WBGene00000439	WBGene00141357_WBGene00149365	WBGene00041370	WBGene00064450_WBGene00053694	WBGene00124758	ceh-16	C13G5.1	other	171	2713	4
WBGene00000440	WBGene00140554_WBGene00193096	WBGene00040880	WBGene00060406	WBGene00125561	ceh-17	D1007.1	neuronal	1189	349	4
WBGene00000441	WBGene00146096	WBGene00034846	WBGene00051914	WBGene00123488	ceh-18	ZC64.3	other	12009	11818	4
WBGene00000442	WBGene00157809_WBGene00155430	WBGene00037275	WBGene00074932_WBGene00051801	WBGene00126933_WBGene00126362	ceh-19	F20D12.6	neuronal	1774	1533	4
WBGene00000443	WBGene00141458	WBGene00036414	WBGene00069373	WBGene00134126	ceh-20	F31E3.1	hsn	1861	623	4
WBGene00000444	WBGene00190885_WBGene00161952	WBGene00034403	WBGene00074151_WBGene00067085_WBGene00054218	WBGene00124481_WBGene00122933	ceh-21	T26C11.6	other	108	1198	4
WBGene00000445	WBGene00157314_WBGene00140041	WBGene00031225	WBGene00065016	WBGene00129937	ceh-22	F29F11.5	other	1773	1506	4
WBGene00000446	WBGene00150882	WBGene00087469	WBGene00064076	WBGene00127691_WBGene00120474	ceh-23	ZK652.5	neuronal	7090	856	4
WBGene00000447	WBGene00156749	WBGene00032588	WBGene00052885	WBGene00122388	ceh-24	F55B12.1	neuronal	6071	1064	4
WBGene00000448	WBGene00148850	WBGene00041422	WBGene00061824	WBGene00131648	pros-1	K12H4.1	other	16182	1903	4
WBGene00000449	WBGene00161040_WBGene00139741_WBGene00191170_WBGene00147347_WBGene00157702	WBGene00041673	WBGene00052330_WBGene00079954_WBGene00060259_WBGene00060980	WBGene00136029_WBGene00125752	ceh-27	F46F3.1	other	369	2498	4
WBGene00000450	WBGene00147734_WBGene00139741_WBGene00191170_WBGene00147347_WBGene00157702	WBGene00027732	WBGene00058780_WBGene00079954_WBGene00060259_WBGene00060980	WBGene00136029	ceh-28	K03A11.3	other	6442	700	4
WBGene00000451	WBGene00145002_WBGene00155430	WBGene00034724	WBGene00052054_WBGene00051801	WBGene00133856_WBGene00126362	ceh-30	C33D12.7	other	4320	942	4
WBGene00000452	WBGene00153684_WBGene00155430	WBGene00034725	WBGene00052053_WBGene00051801	WBGene00132521_WBGene00126362	ceh-31	C33D12.1	other	10817	651	4
WBGene00000453	WBGene00148719_WBGene00190442	WBGene00041666	WBGene00052337	WBGene00122407	ceh-32	W05E10.3	neuronal	4401	1775	4
WBGene00000454	WBGene00151855_WBGene00162675_WBGene00191655	WBGene00028988	WBGene00052748	WBGene00123799_WBGene00119474_WBGene00132289	ceh-33	C10G8.7	other	189	593	4
WBGene00000455	WBGene00162675_WBGene00151855_WBGene00194157	WBGene00028989	WBGene00052748	WBGene00123799_WBGene00119474	ceh-34	C10G8.6	neuronal	3767	2972	4
WBGene00000457	WBGene00142884	WBGene00036289	WBGene00069511_WBGene00061483	WBGene00120087	ceh-36	C37E2.4	neuronal	11837	1313	4
WBGene00000458	WBGene00140186	WBGene00036290	WBGene00069038_WBGene00068128	WBGene00133075	ceh-37	C37E2.5	neuronal	8082	10214	4
WBGene00000459	WBGene00161952_WBGene00190885	WBGene00032355	WBGene00054218_WBGene00074151_WBGene00067085	WBGene00122933_WBGene00124481	ceh-38	F22D3.1	neuronal	365	1018	4
WBGene00000460	WBGene00190885_WBGene00161952	WBGene00034403	WBGene00074151_WBGene00067085_WBGene00054218	WBGene00124481_WBGene00122933	ceh-39	T26C11.7	other	214	465	4
WBGene00000461	WBGene00190637	WBGene00027778	WBGene00058736	WBGene00122670	ceh-40	F17A2.5	neuronal	956	1471	4
WBGene00000462	WBGene00141357		WBGene00064450	WBGene00124758	ceh-41	T26C11.5	other	119	682	3
WBGene00000463	WBGene00163696_WBGene00139741_WBGene00191170	WBGene00037554	WBGene00061774_WBGene00060259_WBGene00060980	WBGene00135036_WBGene00214259	ceh-43	C28A5.4	neuronal	12889	2252	4
WBGene00000464	WBGene00145231	WBGene00031365	WBGene00066870_WBGene00054881	WBGene00137796	ceh-44	Y54F10AM.4	other	117	10777	4
WBGene00000465	WBGene00151774_WBGene00140379_WBGene00146195_WBGene00148621	WBGene00026714	WBGene00071112_WBGene00066726	WBGene00121554_WBGene00119587_WBGene00121622	cpg-1	C07G2.1	other	11779	145	4
WBGene00000466	WBGene00144768_WBGene00141210	WBGene00026504_WBGene00026554	WBGene00079826	WBGene00136421	cel-1	C03D6.3	other	395	1250	4
WBGene00000467	WBGene00143989	WBGene00026824	WBGene00066606	WBGene00130165	cep-1	F52B5.5	other	132	2598	4
WBGene00000468	WBGene00161286	WBGene00033442	WBGene00075169		ces-1	F43G9.11	other	2764	1283	3
WBGene00000469	WBGene00144884_WBGene00152434_WBGene00194524	WBGene00038970	WBGene00061191_WBGene00053325	WBGene00129859_WBGene00124873	ces-2	ZK909.4	other	4429	2859	4
WBGene00000472	WBGene00155436	WBGene00025935	WBGene00053493	WBGene00125188	cey-1	F33A8.3	other	3007	478	4
WBGene00000473	WBGene00160985_WBGene00159623_WBGene00149587	WBGene00025320_WBGene00032931_WBGene00035267	WBGene00060379_WBGene00060368	WBGene00123912	cey-2	F46F11.2	other	919	90	4
WBGene00000474	WBGene00159623	WBGene00025320_WBGene00035267		WBGene00123912	cey-3	M01E11.5	other	296	164	3
WBGene00000475	WBGene00156391	WBGene00037745	WBGene00055834	WBGene00133441	cey-4	Y39A1C.3	other	573	575	4
WBGene00000476	WBGene00159642_WBGene00146663_WBGene00193149	WBGene00026568	WBGene00079836_WBGene00060033	WBGene00138539_WBGene00130933	cfi-1	T23D8.8	neuronal	14618	3794	4
WBGene00000477	WBGene00154421_WBGene00154544	WBGene00030970	WBGene00058923	WBGene00216134_WBGene00131048	cft-1	C18C4.2	other	1086	3109	4
WBGene00000478	WBGene00140588_WBGene00154090_WBGene00151585	WBGene00040978	WBGene00058042_WBGene00079969	WBGene00121877_WBGene00137570	cfz-2	F27E11.3	other	14864	1299	4
WBGene00000479	WBGene00143378	WBGene00030815	WBGene00077354	WBGene00136106	cgh-1	C07H6.5	other	1024	240	4
WBGene00000480	WBGene00158323_WBGene00154189	WBGene00028718_WBGene00033973	WBGene00062163	WBGene00131907_WBGene00218187	cgp-1	Y38C9A.2	other	1257	2448	4
WBGene00000481	WBGene00154964_WBGene00191808	WBGene00030124	WBGene00059159_WBGene00075936	WBGene00126702	cha-1	ZC416.8	neuronal	483	6840	4
WBGene00000482	WBGene00141711_WBGene00158067_WBGene00139645	WBGene00030916		WBGene00120547_WBGene00131076	chd-3	T14G8.1	other	5435	602	3
WBGene00000483	WBGene00192909_WBGene00191614	WBGene00033589	WBGene00068999	WBGene00134632	che-1	C55B7.12	neuronal	949	2483	4
WBGene00000484	WBGene00140082	WBGene00034384	WBGene00060282	WBGene00133923	che-2	F38G1.1	neuronal	3167	2700	4
WBGene00000485	WBGene00194309_WBGene00190895	WBGene00032899_WBGene00033180_WBGene00032903	WBGene00065416	WBGene00121012	che-3	F18C12.1	neuronal	1911	7097	4
WBGene00000487	WBGene00156108	WBGene00041056_WBGene00036641	WBGene00068888		che-6	C23H5.7	neuronal	485	5385	3
WBGene00000488	WBGene00147470_WBGene00145858	WBGene00030376	WBGene00052664	WBGene00126205	che-7	F26D11.10	hsn	4024	5608	4
WBGene00000490	WBGene00190619	WBGene00041756	WBGene00052438_WBGene00084220	WBGene00119506_WBGene00184509_WBGene00210434	che-11	C27A7.4	neuronal	2386	2081	4
WBGene00000491	WBGene00149166	WBGene00031140	WBGene00059124	WBGene00137488	che-12	B0024.8	other	936	3584	4
WBGene00000492	WBGene00145696_WBGene00144747	WBGene00025314	WBGene00059876	WBGene00136935_WBGene00207554	che-13	F59C6.7	neuronal	529	5056	4
WBGene00000493	WBGene00147965_WBGene00190588	WBGene00033743	WBGene00056272	WBGene00138283_WBGene00215322	che-14	F56H1.1	other	1107	4641	4
WBGene00000496	WBGene00159133_WBGene00190102	WBGene00032928	WBGene00065811_WBGene00072824_WBGene00064894_WBGene00066790	WBGene00119960	chs-1	T25G3.2	other	447	608	4
WBGene00000497	WBGene00149707_WBGene00151305	WBGene00029146	WBGene00072400_WBGene00076879_WBGene00071998	WBGene00122708_WBGene00218048	chs-2	F48A11.1	other	2426	8859	4
WBGene00000498	WBGene00164727_WBGene00164800_WBGene00141469_WBGene00152387_WBGene00139356_WBGene00146495_WBGene00149544_WBGene00149712_WBGene00151140_WBGene00141144_WBGene00144689_WBGene00141938	WBGene00028914	WBGene00062179_WBGene00054206_WBGene00079866_WBGene00054233_WBGene00051521_WBGene00070664_WBGene00084775_WBGene00071729_WBGene00068648_WBGene00068860_WBGene00072882_WBGene00066692	WBGene00128870_WBGene00136266_WBGene00133142	chk-1	Y39H10A.7	other	1675	634	4
WBGene00000499	WBGene00162382	WBGene00039482	WBGene00060914	WBGene00211292	chk-2	Y60A3A.12	other	583	5406	4
WBGene00000500	WBGene00191386	WBGene00033483	WBGene00064280	WBGene00137420_WBGene00213262_WBGene00216349_WBGene00210287	chn-1	T09B4.10	other	225	1410	4
WBGene00000501	WBGene00190513_WBGene00190609	WBGene00024997	WBGene00062745_WBGene00074381	WBGene00128961_WBGene00207669	cho-1	C48D1.3	neuronal	7401	2870	4
WBGene00000502	WBGene00146313_WBGene00163502	WBGene00032083	WBGene00069410	WBGene00130191	chp-1	Y110A7A.13	other	198	139	4
WBGene00000503	WBGene00161241	WBGene00034776	WBGene00051992	WBGene00125401	cht-1	C04F6.3	other	3454	364	4
WBGene00000506	WBGene00150342_WBGene00155780_WBGene00194685_WBGene00153582	WBGene00035815	WBGene00072427		cic-1	H14E04.5	other	861	5897	3
WBGene00000507	WBGene00155175	WBGene00041405	WBGene00064513_WBGene00064514_WBGene00084422	WBGene00136088	cit-1.1	F44B9.4	other	975	1838	4
WBGene00000508	WBGene00161951	WBGene00041404	WBGene00064512	WBGene00129715	cit-1.2	F44B9.3	other	967	829	4
WBGene00000509	WBGene00158980_WBGene00164628	WBGene00035361	WBGene00070322_WBGene00073480	WBGene00133254_WBGene00215702	cka-1	C28D4.2	other	888	4170	4
WBGene00000510	WBGene00139278	WBGene00034909	WBGene00051854	WBGene00119322	cka-2	C52B9.1	other	2077	3093	4
WBGene00000511	WBGene00157273_WBGene00193174	WBGene00023860_WBGene00037571_WBGene00087384_WBGene00270515	WBGene00061791_WBGene00061789_WBGene00061792_WBGene00082244	WBGene00206654	ckb-1	B0285.8	other	465	836	4
WBGene00000512	WBGene00142395_WBGene00143521	WBGene00023860_WBGene00037571_WBGene00023859_WBGene00271589	WBGene00061790	WBGene00206654	ckb-2	B0285.9	other	506	1014	4
WBGene00000513	WBGene00157273	WBGene00087383	WBGene00061791_WBGene00061789	WBGene00206654	ckb-3	B0285.10	other	724	829	4
WBGene00000514	WBGene00149308	WBGene00031540	WBGene00055076	WBGene00131725	ckb-4	F22F7.5	other	1403	1655	4
WBGene00000515	WBGene00194007	WBGene00034801	WBGene00051957	WBGene00122437	ckc-1	T27A10.3	other	3051	964	4
WBGene00000516	WBGene00142194	WBGene00033806	WBGene00057690	WBGene00122062	cki-1	T05A6.1	other	16939	57	4
WBGene00000517	WBGene00194132	WBGene00033803_WBGene00033805	WBGene00057691	WBGene00134829_WBGene00207238	cki-2	T05A6.2	other	80	2305	4
WBGene00000518	WBGene00191134	WBGene00030644	WBGene00055628	WBGene00132151_WBGene00216079	ckk-1	C05H8.1	other	3166	16950	4
WBGene00000519	WBGene00159193	WBGene00033985	WBGene00063418	WBGene00137215	cku-70	Y47D3A.4	other	539	11148	4
WBGene00000520	WBGene00158505	WBGene00037557	WBGene00061777	WBGene00134388_WBGene00207259_WBGene00207796	cku-80	R07E5.8	other	688	1166	4
WBGene00000521	WBGene00162752_WBGene00193605	WBGene00030336	WBGene00052612	WBGene00136190	cky-1	C15C8.2	other	709	2203	4
WBGene00000522	WBGene00152436	WBGene00037116	WBGene00058363	WBGene00130403	clc-1	C09F12.1	other	633	998	4
WBGene00000523	WBGene00144516	WBGene00036566	WBGene00051332_WBGene00082818	WBGene00134233	clc-2	C01C10.1	other	6592	1108	4
WBGene00000524	WBGene00157827	WBGene00034771	WBGene00051998	WBGene00126809	clc-3	ZK563.4	other	2205	633	4
WBGene00000525	WBGene00150918	WBGene00037177	WBGene00058411	WBGene00134140	clc-4	T05A10.2	other	3595	327	4
WBGene00000526	WBGene00139707	WBGene00036567	WBGene00051331	WBGene00133708	clc-5	C01C10.4	other	96	963	4
WBGene00000527	WBGene00147328	WBGene00033309	WBGene00060023	WBGene00130245	cle-1	C36B1.1	neuronal	2934	14234	4
WBGene00000528	WBGene00193654	WBGene00025876_WBGene00026047	WBGene00053358	WBGene00124860	clh-1	T27D12.2	neuronal	6286	5163	4
WBGene00000529	WBGene00193052_WBGene00190540	WBGene00025876_WBGene00026047	WBGene00053555	WBGene00119405	clh-2	B0491.8	neuronal	7073	8861	4
WBGene00000530	WBGene00193295_WBGene00192315	WBGene00033929	WBGene00054297	WBGene00133484	clh-3	E04F6.11	hsn	3135	3863	4
WBGene00000531	WBGene00150222	WBGene00034871	WBGene00051888	WBGene00119583	clh-4	T06F4.2	neuronal	1150	2333	4
WBGene00000532	WBGene00150216_WBGene00193612	WBGene00026154	WBGene00053231	WBGene00124111	clh-5	C07H4.2	neuronal	773	1208	4
WBGene00000533	WBGene00163505	WBGene00041732	WBGene00052415	WBGene00123184	clh-6	R07B7.1	neuronal	63	475	4
WBGene00000534	WBGene00142497	WBGene00030877	WBGene00058827		cpi-2	R01B10.1	other	2628	118	3
WBGene00000535	WBGene00146942_WBGene00156385_WBGene00157656_WBGene00162912	WBGene00027959_WBGene00027960	WBGene00066070	WBGene00126871	cpi-1	K08B4.6	other	1793	522	4
WBGene00000536	WBGene00148799	WBGene00040034	WBGene00069199	WBGene00213640_WBGene00120141	clk-1	ZC395.2	other	96	711	4
WBGene00000537	WBGene00157514	WBGene00030812	WBGene00077360	WBGene00138139	clk-2	C07H6.6	other	103	494	4
WBGene00000539	WBGene00140702	WBGene00041560	WBGene00071127_WBGene00084201	WBGene00124234_WBGene00126355	cln-3.1	F07B10.1	other	1366	743	4
WBGene00000540	WBGene00139446_WBGene00141878_WBGene00140702_WBGene00192905	WBGene00033735	WBGene00056264_WBGene00084201	WBGene00135704_WBGene00210213_WBGene00126355	cln-3.2	C01G8.2	other	104	2621	4
WBGene00000541	WBGene00147592_WBGene00140702	WBGene00024753	WBGene00062038_WBGene00084201	WBGene00126355_WBGene00129818_WBGene00177253_WBGene00218096	cln-3.3	ZC190.1	other	128	1735	4
WBGene00000542	WBGene00154008	WBGene00041391_WBGene00042599	WBGene00064483	WBGene00122703	clp-1	C06G4.2	other	212	2438	4
WBGene00000543	WBGene00153515_WBGene00150808_WBGene00147816_WBGene00159703	WBGene00037505	WBGene00061726_WBGene00057036_WBGene00071346_WBGene00061126	WBGene00126244	clp-2	T04A8.16	other	387	1150	4
WBGene00000544	WBGene00156694	WBGene00034602_WBGene00035462	WBGene00071972	WBGene00119785_WBGene00182716	clp-3	Y47H10A.1	other	511	8776	4
WBGene00000545	WBGene00162648_WBGene00193153	WBGene00035462_WBGene00034602	WBGene00061942	WBGene00123950	clp-4	Y39A3CL.5	other	2830	8278	4
WBGene00000546	WBGene00156694	WBGene00034602_WBGene00035462	WBGene00071972	WBGene00119785	clp-6	Y77E11A.10	other	480	1781	4
WBGene00000547	WBGene00156694	WBGene00034602_WBGene00035462	WBGene00071972	WBGene00119785	clp-7	Y77E11A.11	other	11108	8003	4
WBGene00000548	WBGene00192478	WBGene00025464	WBGene00057359_WBGene00057358	WBGene00219535_WBGene00210853	clr-1	F56D1.4	neuronal	7864	2511	4
WBGene00000549	WBGene00140664	WBGene00031391_WBGene00030813_WBGene00087299	WBGene00054943	WBGene00129287_WBGene00217672	cls-2	R107.6	other	1258	506	4
WBGene00000550	WBGene00142522	WBGene00031546	WBGene00055083	WBGene00122870	clu-1	F55H2.6	other	614	425	4
WBGene00000551	WBGene00160378_WBGene00153631				clx-1	C50F7.2	other	437	0	1
WBGene00000552	WBGene00147688_WBGene00148309	WBGene00024379	WBGene00061101	WBGene00123425	cmd-1	T21H3.3	neuronal	9809	434	4
WBGene00000553	WBGene00191220	WBGene00030202	WBGene00064566	WBGene00127279	cmk-1	K07A9.2	other	2119	8025	4
WBGene00000554	WBGene00152258_WBGene00149411	WBGene00041586	WBGene00064733	WBGene00129112	cnb-1	F55C10.1	neuronal	9569	1095	4
WBGene00000555	WBGene00156990_WBGene00157364		WBGene00079024_WBGene00079005		cnc-1	R09B5.2	other	1100	48	2
WBGene00000556	WBGene00156857	WBGene00028822	WBGene00045439		cnc-2	R09B5.3	other	1459	165	3
WBGene00000557		WBGene00028821	WBGene00045440		cnc-3	R09B5.8	other	377	346	2
WBGene00000558	WBGene00156990_WBGene00191876	WBGene00045470	WBGene00077432		cnc-4	R09B5.9	other	1432	78	3
WBGene00000559		WBGene00045471_WBGene00028820	WBGene00077433		cnc-5	R09B5.10	other	1100	245	2
WBGene00000560	WBGene00141653	WBGene00035459	WBGene00061996		cnc-6	Y46E12A.1	other	3740	919	3
WBGene00000561	WBGene00144003_WBGene00163325_WBGene00143208_WBGene00149996_WBGene00156926	WBGene00040020	WBGene00069188_WBGene00081478_WBGene00081559_WBGene00081567	WBGene00128419_WBGene00213502_WBGene00217797	cnd-1	C34E10.7	other	7030	731	4
WBGene00000562	WBGene00192193	WBGene00032686	WBGene00070409		cng-1	F14H8.6	neuronal	729	2874	3
WBGene00000563	WBGene00142813	WBGene00040377_WBGene00045213	WBGene00070259_WBGene00073350	WBGene00129079	cng-3	F38E11.12	neuronal	1093	1557	4
WBGene00000564	WBGene00191051_WBGene00192807	WBGene00042688_WBGene00206399	WBGene00055722	WBGene00138109_WBGene00206890_WBGene00207626_WBGene00210418_WBGene00213505	cnk-1	R01H10.8	neuronal	3922	4276	4
WBGene00000565	WBGene00160901	WBGene00039897	WBGene00054425	WBGene00134161	cnt-1	Y17G7B.15	other	3560	13548	4
WBGene00000566	WBGene00190040	WBGene00037782	WBGene00055802	WBGene00129125_WBGene00207550	cnt-2	Y39A1A.15	other	659	18136	4
WBGene00000567	WBGene00163673	WBGene00031476	WBGene00055013	WBGene00127133	cnx-1	ZK632.6	neuronal	2162	633	4
WBGene00000583	WBGene00160276_WBGene00194481	WBGene00033502	WBGene00064309	WBGene00136809_WBGene00178550	cof-2	C48E7.5	other	373	769	4
WBGene00000584	WBGene00155711_WBGene00144933	WBGene00039792	WBGene00054463	WBGene00127294	cog-1	R03C1.3	neuronal	19464	3849	4
WBGene00000585	WBGene00219496	WBGene00023805	WBGene00069538	WBGene00129137_WBGene00183532	cogc-2	C06G3.10	other	663	419	4
WBGene00000591	WBGene00144800	WBGene00036571	WBGene00051326	WBGene00125394	coh-1	K08A8.3	other	4236	6897	4
WBGene00000592	WBGene00164586_WBGene00154292_WBGene00150504_WBGene00158685_WBGene00160799_WBGene00193794	WBGene00032905	WBGene00054081	WBGene00130530_WBGene00218952	coh-3	F08H9.1	other	476	599	4
WBGene00000593		WBGene00026288	WBGene00065636	WBGene00128072_WBGene00216645	col-2	W01B6.7	other	699	47	3
WBGene00000594	WBGene00190082_WBGene00195106	WBGene00042923_WBGene00027819_WBGene00042265	WBGene00071278_WBGene00085164	WBGene00207108_WBGene00184592_WBGene00175886_WBGene00177479_WBGene00126870_WBGene00129488_WBGene00184078_WBGene00219026	col-3	T28C6.6	other	618	259	4
WBGene00000596	WBGene00160526	WBGene00032962	WBGene00067649	WBGene00128444	col-7	C15A11.5	other	673	61	4
WBGene00000597	WBGene00161985	WBGene00036416	WBGene00069379	WBGene00120322	col-8	F11H8.3	other	567	97	4
WBGene00000598			WBGene00065277	WBGene00126049	col-9	F54B11.1	other	214	153	2
WBGene00000599	WBGene00153323	WBGene00038474_WBGene00270693	WBGene00078829_WBGene00068630_WBGene00081234	WBGene00133643_WBGene00129171_WBGene00213649_WBGene00124971	col-10	B0222.8	other	529	50	4
WBGene00000601	WBGene00195136	WBGene00031172_WBGene00031173	WBGene00084828_WBGene00084827	WBGene00127847	col-12	F15H10.1	other	56	102	4
WBGene00000602	WBGene00195136	WBGene00031172_WBGene00031173	WBGene00084828_WBGene00084827	WBGene00127847	col-13	F15H10.2	other	2014	52	4
WBGene00000603	WBGene00154818	WBGene00037227	WBGene00059324_WBGene00057101	WBGene00134425	col-14	C46A5.3	other	251	167	4
WBGene00000606		WBGene00270814			col-17	F11G11.10	other	2183	47	1
WBGene00000608	WBGene00154599	WBGene00030018	WBGene00060290	WBGene00122229	col-19	ZK1193.1	other	1666	53	4
WBGene00000609	WBGene00161034_WBGene00154099	WBGene00042836	WBGene00057490	WBGene00127791	col-20	F11G11.11	other	1326	128	4
WBGene00000610	WBGene00144274		WBGene00073178	WBGene00126130	col-33	F36A4.6	other	5167	920	3
WBGene00000611	WBGene00144365	WBGene00027816	WBGene00073259	WBGene00129652	col-34	F36A4.10	other	2172	102	4
WBGene00000612	WBGene00162583	WBGene00032951	WBGene00067659_WBGene00068322	WBGene00126988_WBGene00126949	col-35	C15A11.1	other	421	0	4
WBGene00000613	WBGene00164000_WBGene00140829	WBGene00033907	WBGene00084799	WBGene00180094	col-36	C27H5.5	other	169	48	4
WBGene00000614	WBGene00150774	WBGene00041761	WBGene00052444	WBGene00135776_WBGene00126988	col-37	ZK863.2	other	468	55	4
WBGene00000615	WBGene00160272	WBGene00023937	WBGene00053926	WBGene00128975	col-38	F54C9.4	other	857	128	4
WBGene00000616	WBGene00271762	WBGene00025973	WBGene00053440	WBGene00133109_WBGene00213522	col-39	C09G5.4	other	349	67	4
WBGene00000617	WBGene00147383	WBGene00029343	WBGene00064662	WBGene00122375	col-40	T13B5.4	other	1917	969	4
WBGene00000618	WBGene00143853	WBGene00029604	WBGene00058614	WBGene00124332	col-41	T10B10.1	other	389	70	4
WBGene00000620	WBGene00142007_WBGene00191462	WBGene00032504	WBGene00052978	WBGene00133898	col-43	ZC513.8	other	1272	128	4
WBGene00000621	WBGene00140660_WBGene00193136	WBGene00029471_WBGene00029490	WBGene00065278_WBGene00065260	WBGene00122741_WBGene00126489_WBGene00130533_WBGene00213817	col-44	F54B11.2	other	290	49	4
WBGene00000622	WBGene00141386_WBGene00164956	WBGene00026670	WBGene00057177	WBGene00122470	col-45	F53G12.7	other	1034	679	4
WBGene00000623	WBGene00139273_WBGene00156842	WBGene00027653	WBGene00060973	WBGene00134068	col-46	Y18H1A.13	other	404	2545	4
WBGene00000624	WBGene00153945_WBGene00151301		WBGene00060974	WBGene00127740_WBGene00236792	col-47	Y18H1A.12	other	317	1677	3
WBGene00000625		WBGene00026916	WBGene00057101		col-48	Y54E10BL.2	other	1684	60	2
WBGene00000626	WBGene00142429_WBGene00192999	WBGene00026909	WBGene00057096	WBGene00132599_WBGene00208269	col-49	K09H9.3	other	1975	351	4
WBGene00000627	WBGene00139964_WBGene00141521	WBGene00033002	WBGene00056481	WBGene00126988	col-50	T28F2.6	other	1397	47	4
WBGene00000628	WBGene00190994	WBGene00033001	WBGene00056480	WBGene00127041	col-51	T28F2.8	other	1397	0	4
WBGene00000629	WBGene00144699	WBGene00040879	WBGene00060407	WBGene00121347	col-52	D1007.2	other	3118	667	4
WBGene00000630	WBGene00191433_WBGene00190115	WBGene00035285	WBGene00060361	WBGene00215271	col-53	M01A12.1	other	679	741	4
WBGene00000631	WBGene00149407_WBGene00145469	WBGene00026770	WBGene00066577	WBGene00127631	col-54	F33D11.3	other	825	406	4
WBGene00000632	WBGene00144776_WBGene00152723		WBGene00064286_WBGene00064288	WBGene00129584	col-55	T05E7.2	other	4243	426	3
WBGene00000633	WBGene00190481_WBGene00192336	WBGene00033498	WBGene00064296	WBGene00133754_WBGene00217631	col-56	T08B2.2	other	647	538	4
WBGene00000634	WBGene00152914	WBGene00033515	WBGene00064324	WBGene00131297	col-58	F26B1.4	other	496	191	4
WBGene00000636	WBGene00192264_WBGene00191472	WBGene00039445	WBGene00069897	WBGene00120795	col-60	F22D6.10	other	1926	498	4
WBGene00000637	WBGene00158904_WBGene00194356	WBGene00040605	WBGene00069909	WBGene00121634	col-61	C01H6.1	other	1032	343	4
WBGene00000638	WBGene00160526	WBGene00032962	WBGene00067649	WBGene00128444	col-62	C15A11.6	other	597	61	4
WBGene00000639	WBGene00161742_WBGene00154300	WBGene00042569_WBGene00042570	WBGene00066625	WBGene00130826_WBGene00213725	col-63	ZK265.2	other	773	49	4
WBGene00000640	WBGene00149175_WBGene00159509	WBGene00026626	WBGene00079818	WBGene00136209	col-64	F52F12.2	other	96	786	4
WBGene00000641	WBGene00160811	WBGene00035663	WBGene00067324	WBGene00137167	col-65	K08C9.4	other	1797	425	4
WBGene00000644	WBGene00156462	WBGene00029164	WBGene00070912	WBGene00135973	col-68	C50D2.4	other	3481	190	4
WBGene00000645	WBGene00162132	WBGene00029220	WBGene00064703_WBGene00064296	WBGene00137445	col-69	K01A2.7	other	2014	422	4
WBGene00000646	WBGene00141726_WBGene00154705	WBGene00029333_WBGene00029334	WBGene00064657_WBGene00064658	WBGene00134414_WBGene00216939	col-70	H17B01.2	other	960	295	4
WBGene00000647	WBGene00163498_WBGene00139416	WBGene00037305	WBGene00067435	WBGene00125701_WBGene00212469	col-71	Y49F6B.10	other	523	1182	4
WBGene00000648	WBGene00142696_WBGene00194437	WBGene00040166	WBGene00079295	WBGene00119366	col-72	W09G10.1	other	991	2574	4
WBGene00000649	WBGene00143445	WBGene00042838	WBGene00057488	WBGene00120818_WBGene00128004	col-73	F11G11.12	other	1718	52	4
WBGene00000650	WBGene00158418_WBGene00145731	WBGene00025555	WBGene00057276		col-74	ZK1248.2	other	367	57	3
WBGene00000651	WBGene00141863_WBGene00159477	WBGene00025679	WBGene00054077	WBGene00122601	col-75	K03H9.2	other	1367	273	4
WBGene00000652	WBGene00145590	WBGene00024063	WBGene00053816	WBGene00125204	col-76	M110.1	other	340	1523	4
WBGene00000653	WBGene00152032	WBGene00024053	WBGene00053869	WBGene00125947	col-77	M195.1	other	366	130	4
WBGene00000654	WBGene00190183		WBGene00062287	WBGene00211278	col-78	W07A12.5	other	219	943	3
WBGene00000655	WBGene00154093_WBGene00271763	WBGene00025974	WBGene00053439	WBGene00126124	col-79	C09G5.3	other	120	55	4
WBGene00000656	WBGene00271761	WBGene00025972		WBGene00128444	col-80	C09G5.5	other	1202	47	3
WBGene00000657	WBGene00160704	WBGene00025941	WBGene00053487	WBGene00119603	col-81	F38A3.1	other	1827	346	4
WBGene00000658	WBGene00145698	WBGene00025934	WBGene00053494	WBGene00216173_WBGene00209351	col-83	F33A8.9	other	1199	769	4
WBGene00000659	WBGene00164382_WBGene00157175_WBGene00193257	WBGene00025742	WBGene00053690_WBGene00080073_WBGene00066457_WBGene00062665	WBGene00134340_WBGene00137983	col-84	K12D12.3	other	313	97	4
WBGene00000660	WBGene00158583	WBGene00031690	WBGene00059640	WBGene00119621	col-85	T21B4.2	other	392	356	4
WBGene00000661	WBGene00139047	WBGene00025774	WBGene00053651	WBGene00134605_WBGene00126988	col-86	Y81G3A.5	other	1460	1295	4
WBGene00000662		WBGene00039751	WBGene00057651	WBGene00132177	col-87	Y39G8C.4	other	756	2969	3
WBGene00000663	WBGene00153505	WBGene00035545	WBGene00065398		col-88	W05G11.3	other	1600	0	3
WBGene00000664	WBGene00142355	WBGene00037494	WBGene00061713	WBGene00121377	col-89	F17C8.2	other	2165	51	4
WBGene00000665	WBGene00143514_WBGene00140917	WBGene00033263_WBGene00033265	WBGene00072946	WBGene00137521_WBGene00212030	col-90	C29E4.1	other	1871	100	4
WBGene00000666		WBGene00036535	WBGene00054753	WBGene00134514	col-91	F09G8.6	other	552	327	3
WBGene00000667	WBGene00149136_WBGene00152855_WBGene00153568	WBGene00037709_WBGene00037710_WBGene00027910	WBGene00078745_WBGene00078736_WBGene00078722	WBGene00137574_WBGene00121213_WBGene00180009_WBGene00130580	col-92	W05B2.6	other	1328	112	4
WBGene00000668	WBGene00149136_WBGene00152855_WBGene00153568	WBGene00037709_WBGene00037710_WBGene00027910	WBGene00078745_WBGene00078736_WBGene00078722	WBGene00137574_WBGene00121213_WBGene00180009_WBGene00130580	col-93	W05B2.5	other	1241	57	4
WBGene00000669	WBGene00149136_WBGene00152855_WBGene00153568	WBGene00037710_WBGene00037709_WBGene00027910	WBGene00078745_WBGene00078736_WBGene00078722	WBGene00137574_WBGene00121213_WBGene00180009_WBGene00130580	col-94	W05B2.1	other	229	49	4
WBGene00000670	WBGene00164477	WBGene00034031_WBGene00034034	WBGene00063067	WBGene00131166	col-95	Y41C4A.16	other	1153	46	4
WBGene00000671	WBGene00157742	WBGene00034030	WBGene00083505_WBGene00083500	WBGene00132273_WBGene00207130	col-96	Y41C4A.19	other	324	62	4
WBGene00000672	WBGene00140509_WBGene00191590	WBGene00035925	WBGene00063426	WBGene00180179_WBGene00180910	col-97	ZK1010.7	other	2044	117	4
WBGene00000673	WBGene00154759_WBGene00145090	WBGene00035924	WBGene00063423	WBGene00125679	col-98	F14F7.1	other	7889	180	4
WBGene00000674	WBGene00160630_WBGene00191258	WBGene00024856	WBGene00063244_WBGene00059515_WBGene00078121	WBGene00130561	col-99	F29C4.8	other	8151	6986	4
WBGene00000675	WBGene00146733	WBGene00041078	WBGene00072304		col-101	K02D7.3	other	1344	169	3
WBGene00000676	WBGene00156359_WBGene00193417	WBGene00040090	WBGene00068322	WBGene00123818	col-102	C18H7.3	other	800	50	4
WBGene00000677	WBGene00163006	WBGene00032009	WBGene00068377_WBGene00072495	WBGene00126988	col-103	F56B3.1	other	413	96	4
WBGene00000678	WBGene00153758	WBGene00035585	WBGene00075798	WBGene00122795	col-104	F58F6.1	other	2520	749	4
WBGene00000679		WBGene00036558	WBGene00073637	WBGene00123057	col-105	F58F6.2	other	26819	537	3
WBGene00000680	WBGene00153014	WBGene00034601	WBGene00071080	WBGene00119565	col-106	Y77E11A.15	other	1112	0	4
WBGene00000681	WBGene00148222	WBGene00034313	WBGene00064594		col-107	C34H4.4	other	1541	56	3
WBGene00000682		WBGene00028378		WBGene00207108_WBGene00184592_WBGene00175886_WBGene00177479_WBGene00126870_WBGene00129488	col-108	Y41D4A.2	other	6973	132	2
WBGene00000683	WBGene00193961	WBGene00030203	WBGene00064567	WBGene00134973	col-109	Y38C1BA.3	other	1566	1717	4
WBGene00000684	WBGene00151466_WBGene00140162	WBGene00024907	WBGene00062821	WBGene00135146	col-110	F19C7.7	other	917	450	4
WBGene00000685	WBGene00162035_WBGene00153340	WBGene00024915	WBGene00062816_WBGene00064288_WBGene00085327_WBGene00086467	WBGene00119294	col-111	F29B9.9	other	1461	759	4
WBGene00000687	WBGene00148521	WBGene00028168	WBGene00071224_WBGene00072495	WBGene00122948	col-113	C34D4.15	other	1132	750	4
WBGene00000688	WBGene00150576_WBGene00156367	WBGene00028198	WBGene00076448	WBGene00136508	col-114	D2024.8	other	902	170	4
WBGene00000689	WBGene00156811_WBGene00158774	WBGene00037280	WBGene00059392_WBGene00080733	WBGene00132069_WBGene00216820	col-115	Y42H9B.1	other	1504	1444	4
WBGene00000690	WBGene00162492_WBGene00161924_WBGene00148653_WBGene00139047	WBGene00040092	WBGene00068324	WBGene00120402	col-116	F17E9.1	other	272	137	4
WBGene00000691	WBGene00190082_WBGene00195106	WBGene00042923_WBGene00028378_WBGene00042265_WBGene00027819	WBGene00071278_WBGene00085164	WBGene00129488_WBGene00126870_WBGene00207108_WBGene00184592_WBGene00175886_WBGene00177479_WBGene00184078_WBGene00219026	col-117	T28C6.4	other	618	259	4
WBGene00000692	WBGene00192942_WBGene00193258	WBGene00033415	WBGene00061413	WBGene00127556_WBGene00133213	col-118	T11B7.3	other	3728	509	4
WBGene00000693	WBGene00192680	WBGene00040434	WBGene00063873_WBGene00076841	WBGene00130756_WBGene00208204_WBGene00210509	col-119	C53B4.5	other	565	0	4
WBGene00000694	WBGene00151930_WBGene00143790	WBGene00035408	WBGene00070566_WBGene00072505	WBGene00134732	col-120	Y11D7A.11	other	54	143	4
WBGene00000695	WBGene00147427_WBGene00148046	WBGene00024996	WBGene00063824	WBGene00122004	col-121	F56D5.1	other	709	150	4
WBGene00000696	WBGene00140162_WBGene00191709	WBGene00039133	WBGene00070285_WBGene00075903	WBGene00135611	col-122	T05A1.2	other	274	106	4
WBGene00000697	WBGene00153049_WBGene00155480	WBGene00026337	WBGene00062665_WBGene00080073	WBGene00126275	col-123	W08D2.6	other	444	95	4
WBGene00000698		WBGene00026263	WBGene00065669		col-124	C24F3.6	other	316	50	2
WBGene00000699	WBGene00190082_WBGene00195106	WBGene00028378_WBGene00027819_WBGene00042265_WBGene00042923	WBGene00071278_WBGene00085164	WBGene00126870_WBGene00207108_WBGene00184592_WBGene00175886_WBGene00177479_WBGene00129488_WBGene00184078_WBGene00219026	col-125	C29F4.1	other	1579	70	4
WBGene00000700	WBGene00146964_WBGene00164354_WBGene00159517_WBGene00163988	WBGene00028389_WBGene00028386	WBGene00062557_WBGene00062558	WBGene00121611_WBGene00177149_WBGene00210360_WBGene00138461_WBGene00124289_WBGene00127556	col-126	F54D1.2	other	325	46	4
WBGene00000701	WBGene00163988_WBGene00164354_WBGene00159517_WBGene00146964	WBGene00028389_WBGene00028386	WBGene00062557_WBGene00062558	WBGene00177149_WBGene00210360_WBGene00138461_WBGene00121611_WBGene00124289_WBGene00127556	col-127	F54D1.3	other	412	46	4
WBGene00000702	WBGene00161405_WBGene00148198	WBGene00028455	WBGene00062624_WBGene00075413	WBGene00212645_WBGene00128805	col-128	F12F6.9	other	6799	607	4
WBGene00000703	WBGene00147646_WBGene00150270	WBGene00028537	WBGene00066300	WBGene00135629	col-129	M18.1	other	340	457	4
WBGene00000704	WBGene00146325_WBGene00143641	WBGene00026213	WBGene00065731_WBGene00078208	WBGene00131329	col-130	F08G5.4	other	1386	52	4
WBGene00000705	WBGene00160429_WBGene00155331	WBGene00027975	WBGene00063579	WBGene00125553	col-131	C39E9.3	other	1462	596	4
WBGene00000706	WBGene00143187_WBGene00142803	WBGene00025015	WBGene00062724	WBGene00137670	col-132	C39E9.9	other	119	594	4
WBGene00000707	WBGene00153568_WBGene00152855_WBGene00149136	WBGene00027910_WBGene00037710_WBGene00037709	WBGene00066108_WBGene00076257_WBGene00078745	WBGene00121213_WBGene00137574_WBGene00180009_WBGene00130580	col-133	F52B11.4	other	2742	70	4
WBGene00000708			WBGene00063244	WBGene00130026_WBGene00126761_WBGene00210699	col-135	M199.5	other	2048	45	2
WBGene00000710	WBGene00152244		WBGene00072177_WBGene00071341_WBGene00072017_WBGene00075948_WBGene00082207_WBGene00084691		col-137	Y51H4A.9	other	23451	164	2
WBGene00000711	WBGene00157115	WBGene00023757	WBGene00061368	WBGene00137911	col-138	C52D10.13	other	3176	0	4
WBGene00000712		WBGene00030515	WBGene00058024	WBGene00128470	col-139	F41F3.4	other	596	116	3
WBGene00000713	WBGene00149311_WBGene00161262	WBGene00030914	WBGene00058864	WBGene00130631_WBGene00137640	col-140	F26F12.1	other	760	48	4
WBGene00000714	WBGene00146011_WBGene00143222	WBGene00038311	WBGene00064287	WBGene00135475	col-141	T15B7.5	other	817	45	4
WBGene00000715	WBGene00161979_WBGene00162767_WBGene00155097	WBGene00038312_WBGene00038313	WBGene00052243_WBGene00052242	WBGene00135485_WBGene00130142	col-142	T15B7.4	other	464	49	4
WBGene00000716	WBGene00155097_WBGene00162767_WBGene00161979	WBGene00038313_WBGene00038312	WBGene00052242_WBGene00052243	WBGene00130142_WBGene00135485	col-143	T15B7.3	other	311	50	4
WBGene00000717	WBGene00153323	WBGene00038474_WBGene00270693	WBGene00068630_WBGene00081234_WBGene00078829	WBGene00133643_WBGene00129171_WBGene00213649_WBGene00124971	col-144	B0222.6	other	1423	48	4
WBGene00000718	WBGene00159676	WBGene00038475		WBGene00121611_WBGene00138461_WBGene00124289_WBGene00177149_WBGene00127556_WBGene00210360	col-145	B0222.7	other	1307	54	3
WBGene00000719	WBGene00159318_WBGene00142175	WBGene00038571_WBGene00038572	WBGene00066854_WBGene00066855	WBGene00124487_WBGene00122617_WBGene00129584	col-146	T06E4.6	other	846	131	4
WBGene00000720	WBGene00142175_WBGene00159318	WBGene00038571_WBGene00038572	WBGene00066854_WBGene00066855	WBGene00124487_WBGene00129584_WBGene00122617	col-147	T06E4.4	other	1534	132	4
WBGene00000721	WBGene00156285	WBGene00031126	WBGene00059101	WBGene00124399	col-148	C12D8.8	other	595	47	4
WBGene00000722	WBGene00143229	WBGene00031137	WBGene00059116	WBGene00134153	col-149	B0024.1	other	750	125	4
WBGene00000723	WBGene00146298	WBGene00031138	WBGene00059117	WBGene00129142_WBGene00133987_WBGene00119348_WBGene00218745	col-150	B0024.2	other	2792	79	4
WBGene00000724	WBGene00140528	WBGene00041558	WBGene00065081_WBGene00076274	WBGene00127832_WBGene00123663	col-151	AC3.6	other	439	715	4
WBGene00000725	WBGene00150266	WBGene00031198	WBGene00065043	WBGene00138599	col-152	F32G8.5	other	127	345	4
WBGene00000726	WBGene00138985_WBGene00156984	WBGene00041484	WBGene00066246	WBGene00138487	col-153	F17C11.3	other	883	670	4
WBGene00000727	WBGene00151902_WBGene00150306_WBGene00152411	WBGene00041588_WBGene00041590_WBGene00041612	WBGene00076977_WBGene00064736_WBGene00064768	WBGene00126259_WBGene00123236_WBGene00131084_WBGene00176360	col-154	F55C10.2	other	1023	67	4
WBGene00000728	WBGene00151902_WBGene00150306_WBGene00152411	WBGene00041588_WBGene00041590_WBGene00041612	WBGene00064736_WBGene00076977_WBGene00064768	WBGene00126259_WBGene00123236_WBGene00176360_WBGene00131084	col-155	F55C10.3	other	416	67	4
WBGene00000729	WBGene00154093	WBGene00041602	WBGene00064748	WBGene00123373	col-156	F57B7.3	other	9238	153	4
WBGene00000730	WBGene00151902_WBGene00150306_WBGene00152411	WBGene00041588_WBGene00041590_WBGene00041612	WBGene00076977_WBGene00064736_WBGene00064768	WBGene00126259_WBGene00123236_WBGene00131084_WBGene00176360	col-157	T11F9.9	other	3219	45	4
WBGene00000731	WBGene00149016	WBGene00041641	WBGene00052368	WBGene00130084	col-158	D2023.7	other	224	423	4
WBGene00000732	WBGene00142587	WBGene00031110	WBGene00058957_WBGene00058958	WBGene00122487	col-159	F57B1.3	other	1666	48	4
WBGene00000733	WBGene00142587	WBGene00031110	WBGene00058957_WBGene00058958	WBGene00122487	col-160	F57B1.4	other	57	89	4
WBGene00000734	WBGene00142341_WBGene00145063_WBGene00159186_WBGene00163723	WBGene00028976_WBGene00028944	WBGene00052758_WBGene00052795	WBGene00133945_WBGene00137284	col-161	C50B6.4	other	466	47	4
WBGene00000735	WBGene00142341_WBGene00145063_WBGene00159186_WBGene00163723	WBGene00028976_WBGene00028944	WBGene00052758_WBGene00052795	WBGene00133945_WBGene00137284	col-162	Y2H9A.3	other	4421	529	4
WBGene00000736	WBGene00141818	WBGene00028025_WBGene00028026	WBGene00063518	WBGene00127170	col-163	F46B3.17	other	2850	157	4
WBGene00000737	WBGene00155320	WBGene00034709	WBGene00052071	WBGene00130420	col-164	T21D9.1	other	235	102	4
WBGene00000738	WBGene00140642	WBGene00034918	WBGene00051846	WBGene00135631	col-165	F14H12.1	other	892	143	4
WBGene00000739	WBGene00157446_WBGene00146182_WBGene00151854_WBGene00141266_WBGene00155668_WBGene00142619	WBGene00027593_WBGene00027584_WBGene00027591_WBGene00027592_WBGene00027594_WBGene00027595	WBGene00051528_WBGene00051537_WBGene00051527_WBGene00077806_WBGene00077857	WBGene00207444_WBGene00214323_WBGene00210432_WBGene00213834_WBGene00181822_WBGene00214013_WBGene00211588_WBGene00132383	col-166	T07H6.3	other	155	155	4
WBGene00000740	WBGene00146182_WBGene00151854_WBGene00141266_WBGene00155668_WBGene00142619_WBGene00157446	WBGene00027592_WBGene00027591_WBGene00027584_WBGene00027594_WBGene00027595	WBGene00051529_WBGene00051528_WBGene00077857_WBGene00077806_WBGene00051527_WBGene00051537	WBGene00214013_WBGene00210432_WBGene00207444_WBGene00181822_WBGene00214323_WBGene00211588_WBGene00213834_WBGene00132383	col-167	T10E10.2	other	157	157	4
WBGene00000741	WBGene00146182_WBGene00151854_WBGene00155668_WBGene00142619_WBGene00157446_WBGene00141266	WBGene00027584_WBGene00027591_WBGene00027592_WBGene00027594_WBGene00027595	WBGene00051529_WBGene00051528_WBGene00077857_WBGene00077806_WBGene00051527_WBGene00051537	WBGene00207444_WBGene00214323_WBGene00210432_WBGene00213834_WBGene00181822_WBGene00214013_WBGene00211588_WBGene00132383	col-168	T10E10.1	other	170	170	4
WBGene00000742	WBGene00146182_WBGene00141266_WBGene00157446_WBGene00151854_WBGene00155668_WBGene00142619	WBGene00027593_WBGene00027592_WBGene00027594_WBGene00027591_WBGene00027584_WBGene00027595	WBGene00051529_WBGene00077806_WBGene00077857_WBGene00051528_WBGene00051527_WBGene00051537	WBGene00207444_WBGene00214323_WBGene00210432_WBGene00213834_WBGene00181822_WBGene00214013_WBGene00211588_WBGene00132383	col-169	T10E10.5	other	1784	0	4
WBGene00000743	WBGene00157446_WBGene00146182_WBGene00151854_WBGene00141266_WBGene00155668_WBGene00142619	WBGene00027584_WBGene00027592_WBGene00027594_WBGene00027591_WBGene00027595	WBGene00051529_WBGene00051527_WBGene00051528_WBGene00051537_WBGene00077857_WBGene00077806	WBGene00207444_WBGene00214323_WBGene00210432_WBGene00213834_WBGene00181822_WBGene00214013_WBGene00211588_WBGene00132383	col-170	T10E10.6	other	54	54	4
WBGene00000744	WBGene00151854_WBGene00155668_WBGene00141266_WBGene00146182_WBGene00142619_WBGene00157446		WBGene00051527_WBGene00051528_WBGene00051529_WBGene00077806_WBGene00077857_WBGene00051537	WBGene00207444_WBGene00214323_WBGene00210432_WBGene00213834_WBGene00132383_WBGene00181822_WBGene00214013_WBGene00211588	col-171	T10E10.7	other	1611	0	3
WBGene00000745	WBGene00143252	WBGene00032124	WBGene00051457	WBGene00126549	col-172	F38B6.5	other	3971	269	4
WBGene00000746	WBGene00142824	WBGene00032165	WBGene00051415		col-173	F41C6.5	other	3374	1249	3
WBGene00000747	WBGene00157228	WBGene00036589		WBGene00127660	col-174	F46C8.2	other	6838	229	3
WBGene00000748	WBGene00138758	WBGene00036210	WBGene00077299	WBGene00129889	col-175	C35B8.1	other	502	58	4
WBGene00000749	WBGene00190111	WBGene00025131	WBGene00063137	WBGene00182943	col-176	ZC373.7	other	1269	50	4
WBGene00000750	WBGene00194427	WBGene00037131	WBGene00058371	WBGene00132684	col-177	F59F3.2	other	3133	718	4
WBGene00000751	WBGene00164326_WBGene00158771	WBGene00037040_WBGene00037039	WBGene00058328_WBGene00079614	WBGene00131240_WBGene00128673_WBGene00121680_WBGene00126767	col-178	C34F6.2	other	2634	49	4
WBGene00000752	WBGene00158771_WBGene00164326	WBGene00037039_WBGene00037040	WBGene00079614_WBGene00058328	WBGene00131240_WBGene00128673_WBGene00121680_WBGene00126767	col-179	C34F6.3	other	1074	52	4
WBGene00000753	WBGene00151854_WBGene00141266_WBGene00155668_WBGene00146182_WBGene00142619_WBGene00157446	WBGene00027584_WBGene00027591_WBGene00027592_WBGene00027594_WBGene00027595	WBGene00051529_WBGene00051528_WBGene00051537_WBGene00077806_WBGene00077857_WBGene00051527	WBGene00207444_WBGene00214323_WBGene00210432_WBGene00213834_WBGene00132383_WBGene00181822_WBGene00214013_WBGene00211588	col-180	C44C10.1	other	959	0	4
WBGene00000754	WBGene00158491	WBGene00036227	WBGene00077263	WBGene00127593	col-181	W03G11.1	other	1117	57	4
WBGene00000755	WBGene00153340_WBGene00162035	WBGene00023585	WBGene00051148	WBGene00124261	col-182	R09A8.4	other	1404	82	4
WBGene00000756	WBGene00146302	WBGene00029500	WBGene00065251	WBGene00211408_WBGene00214595_WBGene00122677	col-183	F02D10.1	other	1650	49	4
WBGene00000757	WBGene00139734	WBGene00029499	WBGene00065252	WBGene00123176	col-184	F15A2.1	other	33	79	4
WBGene00000758	WBGene00140660_WBGene00193136	WBGene00029471_WBGene00029490	WBGene00065260_WBGene00065278	WBGene00122741_WBGene00126489_WBGene00130533_WBGene00213817	col-185	H06A10.2	other	4801	42	4
WBGene00000759	WBGene00140615	WBGene00036074	WBGene00059804	WBGene00131604	col-186	E03G2.4	other	832	1857	4
WBGene00000760	WBGene00147187	WBGene00036353	WBGene00063266	WBGene00135094	col-187	C30F2.1	other	5439	1026	4
WBGene00000761	WBGene00190840	WBGene00033280	WBGene00060053	WBGene00133429_WBGene00133963	coq-1	C24A11.9	other	1113	1227	4
WBGene00000762	WBGene00144101	WBGene00036403	WBGene00061634	WBGene00131549_WBGene00207659	coq-2	F57B9.4	other	119	2106	4
WBGene00000763	WBGene00150768	WBGene00040261	WBGene00074386_WBGene00071677	WBGene00119463	coq-3	Y57G11C.11	other	92	2308	4
WBGene00000764	WBGene00161417_WBGene00164579	WBGene00032992_WBGene00032993	WBGene00056471	WBGene00119728	coq-4	T03F1.2	other	111	148	4
WBGene00000765	WBGene00164504_WBGene00162321	WBGene00033230	WBGene00064071	WBGene00135363	coq-5	ZK652.9	other	522	175	4
WBGene00000766	WBGene00190525_WBGene00194374	WBGene00038510	WBGene00064929	WBGene00136545	coq-6	K07B1.2	other	93	726	4
WBGene00000767	WBGene00162850	WBGene00037458	WBGene00061683	WBGene00130548	coq-8	C35D10.4	neuronal	411	1157	4
WBGene00000768	WBGene00190503	WBGene00042058	WBGene00055716	WBGene00135073_WBGene00207746	cor-1	R01H10.3	neuronal	231	3614	4
WBGene00000770	WBGene00154057_WBGene00184964_WBGene00147463_WBGene00145539	WBGene00031597	WBGene00055126_WBGene00066597_WBGene00054149	WBGene00137388_WBGene00136441_WBGene00128507	cpb-1	C40H1.1	other	652	296	4
WBGene00000771	WBGene00145539_WBGene00147463_WBGene00184964_WBGene00154057_WBGene00194343_WBGene00146713	WBGene00025614	WBGene00054149_WBGene00066597_WBGene00056528_WBGene00055126	WBGene00128507_WBGene00137388_WBGene00136441	cpb-2	C30B5.3	other	49	540	4
WBGene00000772	WBGene00184964_WBGene00154057_WBGene00147463_WBGene00194343_WBGene00146713_WBGene00145539	WBGene00026813	WBGene00066597_WBGene00056528_WBGene00054149_WBGene00055126	WBGene00137388_WBGene00136441_WBGene00128507	cpb-3	B0414.5	other	600	316	4
WBGene00000773	WBGene00151686	WBGene00023924	WBGene00053943	WBGene00122654_WBGene00208252_WBGene00207869_WBGene00213402	cpf-1	F28C6.3	other	376	590	4
WBGene00000774	WBGene00145643	WBGene00026409	WBGene00061551	WBGene00134413	cpf-2	F56A8.6	other	8385	851	4
WBGene00000775	WBGene00139468_WBGene00159786	WBGene00040367	WBGene00070254_WBGene00077223	WBGene00130974_WBGene00210984	cpin-1	F38E11.3	other	181	653	4
WBGene00000776	WBGene00155220_WBGene00190890	WBGene00041124	WBGene00067953	WBGene00126614	cpl-1	T03E6.7	other	3643	1584	4
WBGene00000777	WBGene00162625_WBGene00148319_WBGene00159661	WBGene00033441	WBGene00060094_WBGene00064707	WBGene00122476_WBGene00178953_WBGene00131242	cpn-1	F43G9.9	other	735	872	4
WBGene00000778	WBGene00159661_WBGene00153291_WBGene00163191_WBGene00162625_WBGene00157878_WBGene00148319	WBGene00029225	WBGene00064707_WBGene00056029_WBGene00062365_WBGene00060094	WBGene00128399_WBGene00178953_WBGene00123334_WBGene00122476_WBGene00131242	cpn-2	D1069.2	other	5287	731	4
WBGene00000779	WBGene00157878_WBGene00153291_WBGene00159661	WBGene00033088	WBGene00062365_WBGene00064707	WBGene00123334_WBGene00131242	cpn-3	F28H1.2	other	1062	148	4
WBGene00000780	WBGene00163191_WBGene00159661	WBGene00039390	WBGene00056029_WBGene00064707	WBGene00128399_WBGene00131242	cpn-4	F49D11.8	other	1136	942	4
WBGene00000781	WBGene00146826_WBGene00144822	WBGene00041713	WBGene00052396	WBGene00213020_WBGene00210440_WBGene00210815_WBGene00215209	cpr-1	C52E4.1	other	10758	128	4
WBGene00000782		WBGene00028801_WBGene00028802_WBGene00028803_WBGene00037348_WBGene00037349_WBGene00037351_WBGene00040995_WBGene00042876			cpr-2	F36D3.9	other	1387	100	1
WBGene00000783	WBGene00193905	WBGene00038017_WBGene00038034_WBGene00038037_WBGene00088724_WBGene00270706	WBGene00063816_WBGene00056501	WBGene00216144	cpr-3	T10H4.12	other	3754	498	4
WBGene00000784	WBGene00161299	WBGene00038270	WBGene00052192	WBGene00130220	cpr-4	F44C4.3	other	3553	49	4
WBGene00000785	WBGene00148881_WBGene00191534	WBGene00024383	WBGene00061104_WBGene00082009	WBGene00124546_WBGene00129241_WBGene00137000	cpr-5	W07B8.5	other	530	234	4
WBGene00000786	WBGene00152481	WBGene00032114	WBGene00051467	WBGene00138247	cpr-6	C25B8.3	other	4039	579	4
WBGene00000787	WBGene00152502_WBGene00191318	WBGene00026754	WBGene00076271_WBGene00077115	WBGene00130771_WBGene00130857	cps-6	C41D11.8	other	121	866	4
WBGene00000788	WBGene00155259_WBGene00162358	WBGene00026844	WBGene00070237	WBGene00133426	cpz-1	F32B5.8	other	2658	1796	4
WBGene00000789	WBGene00159307	WBGene00028963	WBGene00052782	WBGene00137569	cpz-2	M04G12.2	other	1001	325	4
WBGene00000792	WBGene00152284	WBGene00036025	WBGene00070126	WBGene00126541	crb-1	F11C7.4	other	6361	5877	4
WBGene00000793	WBGene00153718	WBGene00034037	WBGene00063063	WBGene00122954	crh-1	Y41C4A.4	other	1581	34065	4
WBGene00000794	WBGene00162917_WBGene00151063	WBGene00035319	WBGene00056442	WBGene00121443_WBGene00212005	crn-1	Y47G6A.8	other	590	1187	4
WBGene00000795	WBGene00144660	WBGene00030960	WBGene00058911	WBGene00132246_WBGene00217081	crn-2	CD4.2	other	146	160	4
WBGene00000796	WBGene00156363	WBGene00026000	WBGene00072336_WBGene00053414_WBGene00081232_WBGene00082362	WBGene00122969	crn-3	C14A4.4	other	114	1885	4
WBGene00000797	WBGene00163208	WBGene00034683_WBGene00034684_WBGene00034685_WBGene00025148_WBGene00025149_WBGene00025151_WBGene00025157_WBGene00032875_WBGene00042125	WBGene00052101	WBGene00134222	crn-4	AH9.2	other	1075	1088	4
WBGene00000798	WBGene00150958	WBGene00025999	WBGene00053415_WBGene00072335	WBGene00133580_WBGene00216218	crn-5	C14A4.5	other	109	93	4
WBGene00000799	WBGene00163572_WBGene00193866	WBGene00031581	WBGene00055115_WBGene00054748	WBGene00120163_WBGene00124116_WBGene00123583_WBGene00216355	crn-6	K04H4.6	other	1892	1665	4
WBGene00000800	WBGene00193937_WBGene00191135	WBGene00026863_WBGene00270849	WBGene00056404	WBGene00184291	cars-1	Y23H5A.7	other	4409	2488	4
WBGene00000802	WBGene00163782_WBGene00149953	WBGene00030869	WBGene00058819	WBGene00138385	crt-1	Y38A10A.5	other	1394	150	4
WBGene00000803	WBGene00160751	WBGene00036087	WBGene00059796_WBGene00079961_WBGene00054679	WBGene00138483_WBGene00120499	csb-1	F53H4.1	other	498	1344	4
WBGene00000804	WBGene00191767_WBGene00193968	WBGene00039610	WBGene00057546_WBGene00077948	WBGene00175758_WBGene00120530	csc-1	Y48E1B.12	other	404	169	4
WBGene00000812	WBGene00147528_WBGene00193964_WBGene00159959_WBGene00146860	WBGene00026674	WBGene00056453	WBGene00135034_WBGene00207440_WBGene00120438	csk-1	Y48G1C.2	neuronal	7358	7043	4
WBGene00000813	WBGene00164647	WBGene00028060	WBGene00073932_WBGene00073031	WBGene00121040	csn-1	Y59A8A.1	other	766	7390	4
WBGene00000814	WBGene00151329_WBGene00158436	WBGene00040726	WBGene00060572	WBGene00183536	csn-2	B0025.2	other	166	2203	4
WBGene00000815	WBGene00191451	WBGene00024865	WBGene00059526_WBGene00081920	WBGene00137279	csn-3	Y38C1AA.2	other	1461	6158	4
WBGene00000816	WBGene00140360	WBGene00030218	WBGene00064535_WBGene00070721	WBGene00135598_WBGene00176563	csn-4	Y55F3AM.15	other	87	7854	4
WBGene00000817	WBGene00161648_WBGene00154339	WBGene00039027	WBGene00063974_WBGene00074259	WBGene00134417	csn-5	B0547.1	other	3302	344	4
WBGene00000818	WBGene00150692_WBGene00148117	WBGene00024979	WBGene00062754_WBGene00073896	WBGene00128974	csn-6	Y67H2A.6	other	109	1559	4
WBGene00000819		WBGene00270628			csp-1	Y48E1B.13	other	3135	2242	1
WBGene00000820		WBGene00270628			csp-2	Y73B6BL.7	other	3996	5256	1
WBGene00000821		WBGene00270628			csp-3	Y47H9C.6	other	137	917	1
WBGene00000822	WBGene00161940	WBGene00029568	WBGene00058537	WBGene00129147	csq-1	F40E10.3	other	1551	2037	4
WBGene00000830	WBGene00157519_WBGene00150090_WBGene00155542	WBGene00039723_WBGene00039724	WBGene00057582_WBGene00079537	WBGene00126358	ctl-1	Y54G11A.6	other	1600	1139	4
WBGene00000831	WBGene00147301	WBGene00039723_WBGene00039724	WBGene00057581_WBGene00079537	WBGene00135877	ctl-2	Y54G11A.5	other	1591	861	4
WBGene00000832	WBGene00162524_WBGene00193145_WBGene00193692	WBGene00035352	WBGene00056408_WBGene00083400	WBGene00138092_WBGene00218939	ctn-1	Y23H5A.5	other	4155	7468	4
WBGene00000833	WBGene00162046	WBGene00031330	WBGene00054924	WBGene00121336_WBGene00214666	cts-1	T20G5.2	other	684	155	4
WBGene00000834	WBGene00156083	WBGene00040040	WBGene00073652_WBGene00069513	WBGene00122855	cua-1	Y76A2A.2	other	2426	11621	4
WBGene00000835		WBGene00033227	WBGene00064068		cuc-1	ZK652.11	other	1130	125	2
WBGene00000836	WBGene00147240	WBGene00036809_WBGene00037818	WBGene00055760	WBGene00134800	cul-1	D2045.6	other	1734	1304	4
WBGene00000837	WBGene00139963	WBGene00037732	WBGene00055849	WBGene00132567_WBGene00206895	cul-2	ZK520.4	other	199	2264	4
WBGene00000838	WBGene00152429_WBGene00146129	WBGene00028709_WBGene00038826	WBGene00062175	WBGene00135937	cul-3	Y108G3AL.1	other	180	4577	4
WBGene00000839	WBGene00154629	WBGene00033944	WBGene00054313	WBGene00137874	cul-4	F45E12.3	other	478	897	4
WBGene00000840	WBGene00192855	WBGene00031103	WBGene00059069	WBGene00126235_WBGene00219082	cul-5	ZK856.1	other	5811	1031	4
WBGene00000841	WBGene00161606	WBGene00036809_WBGene00037818_WBGene00036810_WBGene00089155	WBGene00083639_WBGene00065877_WBGene00060729		cul-6	K08E7.7	other	1268	1686	3
WBGene00000843		WBGene00025286	WBGene00059853	WBGene00132081	cup-2	F25D7.1	other	887	283	3
WBGene00000845	WBGene00163523	WBGene00033246	WBGene00064099	WBGene00120900	cup-4	C02C2.3	neuronal	1262	823	4
WBGene00000846	WBGene00145997	WBGene00030796	WBGene00077382_WBGene00085744		cup-5	R13A5.1	neuronal	1181	3673	3
WBGene00000851	WBGene00158042	WBGene00025896	WBGene00053535	WBGene00120751	cut-1	C47G2.1	other	7867	1042	4
WBGene00000853	WBGene00155016	WBGene00037727_WBGene00037726	WBGene00055840	WBGene00135193	cut-6	M142.2	other	2571	3350	4
WBGene00000854		WBGene00030811	WBGene00085737	WBGene00132309	cux-7	C07H6.8	other	306	472	3
WBGene00000857	WBGene00139901	WBGene00029157	WBGene00070828	WBGene00123157	cwn-1	K10B4.6	neuronal	1888	890	4
WBGene00000858	WBGene00146345	WBGene00026290	WBGene00065634_WBGene00073720	WBGene00126568	cwn-2	W01B6.1	neuronal	5025	1009	4
WBGene00000862	WBGene00159298	WBGene00030414	WBGene00052701	WBGene00176369	cwp-4	K11D12.1	other	147	1499	4
WBGene00000863	WBGene00154960_WBGene00152961_WBGene00148017	WBGene00029121	WBGene00055167_WBGene00079098_WBGene00066702_WBGene00065755_WBGene00065754	WBGene00119238	cya-1	ZK507.6	other	5879	491	4
WBGene00000864					cya-2	F59H6.7	other	241	187	0
WBGene00000865	WBGene00138975_WBGene00160296	WBGene00037214	WBGene00059285_WBGene00074926	WBGene00131613	cyb-1	ZC168.4	other	74	271	4
WBGene00000866	WBGene00138975_WBGene00160296	WBGene00037214	WBGene00059285_WBGene00074926	WBGene00131613	cyb-2.1	Y43E12A.1	other	971	174	4
WBGene00000867	WBGene00138975_WBGene00160296	WBGene00037214	WBGene00074926_WBGene00059285	WBGene00131613	cyb-2.2	H31G24.4	other	95	247	4
WBGene00000868	WBGene00143857	WBGene00027981	WBGene00063572	WBGene00123316_WBGene00121840	cyb-3	T06E6.2	other	755	197	4
WBGene00000869	WBGene00158014_WBGene00141068	WBGene00030051	WBGene00070019	WBGene00137957	cyc-1	C54G4.8	other	476	294	4
WBGene00000870	WBGene00145037_WBGene00153212	WBGene00025758	WBGene00053669	WBGene00124372	cyd-1	Y38F1A.5	other	6014	10515	4
WBGene00000871	WBGene00151216_WBGene00157309_WBGene00151694	WBGene00033670	WBGene00056201	WBGene00210660_WBGene00216060	cye-1	C37A2.4	other	669	1485	4
WBGene00000872	WBGene00157077_WBGene00143779	WBGene00036422	WBGene00066686_WBGene00069381_WBGene00062159	WBGene00136541_WBGene00124757	cyk-1	F11H8.4	other	6235	1045	4
WBGene00000874	WBGene00146449_WBGene00191427_WBGene00158461	WBGene00030692	WBGene00055517_WBGene00058669_WBGene00056378	WBGene00134335_WBGene00128712_WBGene00137669	cyk-3	ZK328.1	other	649	671	4
WBGene00000875	WBGene00152172	WBGene00037714	WBGene00055865	WBGene00130634	cyk-4	K08E3.6	other	224	377	4
WBGene00000876	WBGene00190138	WBGene00041718	WBGene00052401	WBGene00126529_WBGene00216270_WBGene00218649	cyl-1	C52E4.6	other	599	1038	4
WBGene00000877	WBGene00154966_WBGene00162972_WBGene00191549_WBGene00162181_WBGene00149830_WBGene00157678_WBGene00154586_WBGene00142276	WBGene00027267	WBGene00059140_WBGene00056729_WBGene00057761_WBGene00053691_WBGene00064228_WBGene00057760	WBGene00130376_WBGene00126756_WBGene00135996	cyn-1	Y49A3A.5	other	326	63	4
WBGene00000878	WBGene00162972_WBGene00142276_WBGene00157678_WBGene00191549_WBGene00154966	WBGene00025740	WBGene00053691_WBGene00056729_WBGene00059140	WBGene00126756_WBGene00130376	cyn-2	ZK520.5	other	1023	441	4
WBGene00000879	WBGene00162181_WBGene00154586_WBGene00191549_WBGene00154966	WBGene00037969	WBGene00057761_WBGene00056729_WBGene00059140	WBGene00130376	cyn-3	Y75B12B.5	other	363	360	4
WBGene00000880	WBGene00151358	WBGene00025946	WBGene00053479	WBGene00122130	cyn-4	F59E10.2	other	272	206	4
WBGene00000881	WBGene00143184	WBGene00038906	WBGene00060882	WBGene00216072	cyn-5	F31C3.1	other	160	49	4
WBGene00000882	WBGene00149243	WBGene00035556	WBGene00064854	WBGene00119937	cyn-6	F42G9.2	other	594	46	4
WBGene00000883	WBGene00149830_WBGene00154586_WBGene00191549_WBGene00154966	WBGene00037970_WBGene00029206_WBGene00037969	WBGene00057760_WBGene00064228_WBGene00057761_WBGene00056729_WBGene00059140	WBGene00135996_WBGene00130376	cyn-7	Y75B12B.2	other	628	162	4
WBGene00000884	WBGene00145420	WBGene00029281_WBGene00023677	WBGene00051058	WBGene00121953	cyn-8	D1009.2	other	547	1048	4
WBGene00000885	WBGene00147935	WBGene00030832	WBGene00054819	WBGene00180786	cyn-9	T27D1.1	other	106	808	4
WBGene00000886	WBGene00185058	WBGene00032347	WBGene00054209	WBGene00137362	cyn-10	B0252.4	other	2747	199	4
WBGene00000887	WBGene00160796	WBGene00026079	WBGene00053314		cyn-11	T01B7.4	other	553	242	3
WBGene00000888	WBGene00191935	WBGene00028164	WBGene00076725_WBGene00071218	WBGene00132156_WBGene00218346_WBGene00214851	cyn-12	C34D4.12	other	233	479	4
WBGene00000889	WBGene00141021	WBGene00023810	WBGene00069543	WBGene00127973	cyn-13	Y116A8C.34	other	105	2263	4
WBGene00000890	WBGene00147017	WBGene00033437	WBGene00060090	WBGene00125500	sig-7	F39H2.2	other	146	3855	4
WBGene00000891	WBGene00150052_WBGene00193918	WBGene00029907	WBGene00061161	WBGene00119938	cyn-15	Y87G2A.6	other	342	3701	4
WBGene00000892	WBGene00145416_WBGene00142882	WBGene00039901	WBGene00054429	WBGene00121275	cyn-16	Y17G7B.9	other	106	6373	4
WBGene00000893	WBGene00145755_WBGene00148430_WBGene00191700_WBGene00193689	WBGene00030919	WBGene00058871_WBGene00085711	WBGene00125743_WBGene00214718	cyn-17	ZC250.1	other	1738	4111	4
WBGene00000894	WBGene00190900_WBGene00150023_WBGene00152682_WBGene00193679_WBGene00194090	WBGene00024056	WBGene00053823	WBGene00123879	dab-1	M110.5	other	3934	544	4
WBGene00000895	WBGene00141880	WBGene00042367	WBGene00064873	WBGene00136982	dac-1	B0412.1	neuronal	2497	4076	4
WBGene00000896	WBGene00142967	WBGene00033576	WBGene00066722	WBGene00121501	dad-1	F57B10.10	other	439	334	4
WBGene00000897	WBGene00142756_WBGene00162905_WBGene00192546	WBGene00024855	WBGene00059514_WBGene00055633	WBGene00120136	daf-1	F29C4.1	other	4810	3161	4
WBGene00000898	WBGene00146954_WBGene00159985	WBGene00050887	WBGene00055328	WBGene00179585	daf-2	Y55D5A.5	neuronal	12079	38037	4
WBGene00000899	WBGene00155564	WBGene00029969	WBGene00060226	WBGene00127321_WBGene00181081	daf-3	F25E2.5	other	4831	4382	4
WBGene00000900	WBGene00162905_WBGene00192546_WBGene00142756	WBGene00030645	WBGene00055633_WBGene00059514	WBGene00120136_WBGene00135899_WBGene00218843	daf-4	C05D2.1	neuronal	7884	4093	4
WBGene00000901	WBGene00162740_WBGene00144519	WBGene00039746	WBGene00057646	WBGene00129198	daf-5	W01G7.1	other	22346	1994	4
WBGene00000902	WBGene00144505	WBGene00029596	WBGene00058570	WBGene00135665	daf-6	F31F6.5	other	6194	2905	4
WBGene00000903	WBGene00160915	WBGene00042912	WBGene00064871_WBGene00064872	WBGene00129896_WBGene00120154_WBGene00212433	daf-7	B0412.2	neuronal	2498	285	4
WBGene00000904	WBGene00157685_WBGene00143484_WBGene00192549	WBGene00033456	WBGene00064235_WBGene00055176_WBGene00054654	WBGene00123562_WBGene00122925_WBGene00136408_WBGene00219202	daf-8	R05D11.1	neuronal	3725	1293	4
WBGene00000905	WBGene00163344	WBGene00035243_WBGene00031828	WBGene00051553	WBGene00125482	daf-9	T13C5.1	other	2746	1835	4
WBGene00000906	WBGene00146819_WBGene00151663_WBGene00189994	WBGene00040474	WBGene00063909_WBGene00073285	WBGene00127909_WBGene00209208_WBGene00210563	daf-10	F23B2.4	neuronal	140	4941	4
WBGene00000907		WBGene00041664	WBGene00052340	WBGene00134594	daf-11	B0240.3	neuronal	2247	3742	3
WBGene00000908	WBGene00193732	WBGene00027166	WBGene00058429	WBGene00130736	daf-12	F11A1.3	other	15632	17735	4
WBGene00000910	WBGene00149086_WBGene00143484_WBGene00192549	WBGene00027087	WBGene00055176_WBGene00054654_WBGene00085524_WBGene00059258	WBGene00123562_WBGene00136408_WBGene00219202_WBGene00130752	daf-14	F01G10.8	other	860	3954	4
WBGene00000911	WBGene00141836_WBGene00142040	WBGene00040358	WBGene00063825_WBGene00078162	WBGene00129397_WBGene00218194	daf-15	C10C5.6	other	494	2896	4
WBGene00000912	WBGene00146715_WBGene00144561	WBGene00033715	WBGene00056236_WBGene00083466	WBGene00124100	daf-16	R13H8.1	other	6052	21947	4
WBGene00000913	WBGene00150057	WBGene00034294	WBGene00071877_WBGene00084489	WBGene00124009	daf-18	T07A9.6	other	823	1834	4
WBGene00000914	WBGene00162206_WBGene00193452	WBGene00024204	WBGene00071619	WBGene00135895	daf-19	F33H1.1	other	1933	8749	4
WBGene00000915	WBGene00154655	WBGene00027205	WBGene00064389	WBGene00133648	hsp-90	C47E8.5	other	635	608	4
WBGene00000917	WBGene00141167_WBGene00192354	WBGene00040703_WBGene00040701		WBGene00134262_WBGene00119697	daf-25	Y48G1A.3	neuronal	1634	3941	3
WBGene00000920	WBGene00155871_WBGene00162962	WBGene00025588		WBGene00137829_WBGene00135910_WBGene00208429	daf-28	Y116F11B.1	neuronal	187	558	3
WBGene00000923	WBGene00146710_WBGene00151880	WBGene00024802	WBGene00059459	WBGene00126164	daf-31	K07H8.3	other	745	475	4
WBGene00000928	WBGene00140775_WBGene00145485	WBGene00034212	WBGene00065093	WBGene00123418	dao-2	M03A1.7	other	332	89	4
WBGene00000929	WBGene00163579	WBGene00036702	WBGene00051205	WBGene00216993	dao-3	K07E3.3	other	1004	1225	4
WBGene00000930	WBGene00145110	WBGene00025130	WBGene00063138	WBGene00181320	dao-4	ZC373.6	other	908	253	4
WBGene00000931	WBGene00192587	WBGene00033205	WBGene00062436	WBGene00127380	dao-5	C25A1.10	other	392	193	4
WBGene00000932		WBGene00031499	WBGene00085197		dao-6	T05G5.12	other	80	398	2
WBGene00000933	WBGene00139192	WBGene00026002	WBGene00053411	WBGene00122436	dap-3	C14A4.2	other	88	145	4
WBGene00000934	WBGene00146591	WBGene00031614	WBGene00055138	WBGene00129285	dat-1	T23G5.5	neuronal	460	1754	4
WBGene00000935		WBGene00025463	WBGene00057360	WBGene00132242	daz-1	F56D1.7	other	356	314	3
WBGene00000936	WBGene00155807_WBGene00148146_WBGene00150332_WBGene00141739	WBGene00038298	WBGene00052219_WBGene00058009	WBGene00133460_WBGene00135411	dbl-1	T25F10.2	neuronal	9671	557	4
WBGene00000937	WBGene00159316_WBGene00147953	WBGene00033559	WBGene00068990	WBGene00129267	dbr-1	C55B7.8	other	318	355	4
WBGene00000938	WBGene00143873_WBGene00142111	WBGene00032926	WBGene00070288	WBGene00132968	dcp-66	C26C6.5	other	10963	2786	4
WBGene00000939	WBGene00150873	WBGene00041414	WBGene00061842	WBGene00137823_WBGene00137516_WBGene00131597_WBGene00136752_WBGene00181018_WBGene00208398_WBGene00211692_WBGene00213161	dcr-1	K12H4.8	other	295	2432	4
WBGene00000940	WBGene00143046	WBGene00033795	WBGene00069804	WBGene00134563	dcs-1	Y113G7A.9	other	520	1902	4
WBGene00000941	WBGene00144251_WBGene00161949	WBGene00035508_WBGene00035510	WBGene00061951	WBGene00129688	ddp-1	Y39A3CR.4	other	323	90	4
WBGene00000942	WBGene00149071_WBGene00157014_WBGene00194348	WBGene00028154	WBGene00071209	WBGene00131372	deb-1	ZC477.9	other	4275	5160	4
WBGene00000950	WBGene00145675_WBGene00193474_WBGene00193948	WBGene00036627	WBGene00051265_WBGene00054087	WBGene00212193_WBGene00134155	deg-1	C47C12.6	neuronal	8934	9120	4
WBGene00000951	WBGene00153953_WBGene00193779	WBGene00041596	WBGene00064755	WBGene00130509	deg-3	K03B8.9	neuronal	195	374	4
WBGene00000952	WBGene00193948_WBGene00193474_WBGene00158476	WBGene00029366	WBGene00066166_WBGene00054087	WBGene00212193	del-1	E02H4.1	neuronal	8385	3087	4
WBGene00000953	WBGene00193189_WBGene00192839	WBGene00039148	WBGene00064063_WBGene00073442	WBGene00130909_WBGene00182902_WBGene00215231_WBGene00218612	del-2	F58G6.6	neuronal	1418	3093	4
WBGene00000955	WBGene00158492_WBGene00192749	WBGene00041597	WBGene00064754	WBGene00135053	des-2	T26H10.1	neuronal	369	2754	4
WBGene00000958	WBGene00162063	WBGene00029941	WBGene00060189	WBGene00124933	dgk-1	C09E10.2	other	78	3800	4
WBGene00000959	WBGene00154605	WBGene00034956	WBGene00051827	WBGene00129844	dgk-2	F46H6.2	other	4410	7162	4
WBGene00000960	WBGene00190242	WBGene00029020	WBGene00055153	WBGene00128871	dgk-3	F54G8.2	neuronal	1423	2563	4
WBGene00000961	WBGene00151182	WBGene00037147	WBGene00058387	WBGene00132739	dgn-1	T21B6.1	neuronal	5386	5899	4
WBGene00000962	WBGene00191851_WBGene00194309	WBGene00032899_WBGene00033180	WBGene00062411	WBGene00133545	dhc-1	T21E12.4	neuronal	1571	1257	4
WBGene00000963	WBGene00156717_WBGene00159283	WBGene00040591_WBGene00026309	WBGene00071327	WBGene00119510_WBGene00182486	dhp-1	R06C7.3	other	176	3288	4
WBGene00000964	WBGene00151560_WBGene00194750	WBGene00026309_WBGene00040591	WBGene00065614_WBGene00073676	WBGene00126622_WBGene00212009	dhp-2	C47E12.8	other	1801	961	4
WBGene00000965	WBGene00154397_WBGene00152747	WBGene00033736	WBGene00056265	WBGene00123084	dhs-1	C01G8.3	other	568	1493	4
WBGene00000966	WBGene00147635	WBGene00033287	WBGene00060045	WBGene00124204	dhs-2	F55A12.4	other	413	1582	4
WBGene00000967	WBGene00150564_WBGene00150415_WBGene00193832	WBGene00026879	WBGene00057060_WBGene00086080	WBGene00122000_WBGene00210239	dhs-3	T02E1.5	other	28	2230	4
WBGene00000968	WBGene00146945_WBGene00193700	WBGene00026559	WBGene00070002_WBGene00057060	WBGene00127640	dhs-4	T05F1.10	other	1312	582	4
WBGene00000969	WBGene00144411	WBGene00025462	WBGene00057361	WBGene00131990_WBGene00137254	dhs-5	F56D1.5	other	5212	802	4
WBGene00000970	WBGene00143081_WBGene00162334	WBGene00029138_WBGene00029139_WBGene00029140	WBGene00082541_WBGene00074952_WBGene00064693	WBGene00126894_WBGene00128492_WBGene00176272	dhs-6	C17G10.8	other	309	744	4
WBGene00000971		WBGene00033923	WBGene00054292	WBGene00124104	dhs-7	E04F6.7	other	585	172	3
WBGene00000972		WBGene00032290			dhs-8	K10H10.3	other	3511	508	1
WBGene00000973	WBGene00157414_WBGene00161328_WBGene00140813	WBGene00027681	WBGene00055701	WBGene00126157_WBGene00135374	dhs-9	Y32H12A.3	other	926	2501	4
WBGene00000974	WBGene00149503	WBGene00037777	WBGene00055798	WBGene00119358_WBGene00207677	dhs-11	Y39A1A.11	other	147	1233	4
WBGene00000975	WBGene00146581_WBGene00147881	WBGene00026314	WBGene00065651	WBGene00134496_WBGene00129015_WBGene00214181	dhs-12	K08F4.9	other	1475	138	4
WBGene00000976	WBGene00147141_WBGene00145006_WBGene00155938_WBGene00193697_WBGene00160561	WBGene00042312	WBGene00058050_WBGene00060547_WBGene00085671_WBGene00085709	WBGene00136763_WBGene00137292_WBGene00215638_WBGene00130118	dhs-13	F36H9.3	other	2098	5117	4
WBGene00000977	WBGene00144656_WBGene00145111_WBGene00144733_WBGene00150860_WBGene00144640	WBGene00028619_WBGene00033126_WBGene00033127_WBGene00033128	WBGene00058111_WBGene00058068	WBGene00128761	dhs-14	R05D8.8	other	1076	336	4
WBGene00000978	WBGene00139098_WBGene00140077	WBGene00028617	WBGene00082463	WBGene00128761	dhs-15	R05D8.10	other	2106	498	4
WBGene00000979	WBGene00143154	WBGene00030887	WBGene00058837	WBGene00218656	dhs-16	C10F3.2	other	2232	424	4
WBGene00000980	WBGene00161335	WBGene00030879	WBGene00058829	WBGene00123467	dhs-17	F29G9.6	other	3763	6838	4
WBGene00000981	WBGene00191467_WBGene00162334	WBGene00041517	WBGene00066216_WBGene00074952_WBGene00064693	WBGene00135461_WBGene00128492	dhs-18	C45B11.3	other	407	188	4
WBGene00000982	WBGene00141411	WBGene00041614	WBGene00064769_WBGene00057060	WBGene00127482_WBGene00214103	dhs-19	T11F9.11	other	2430	229	4
WBGene00000983	WBGene00152987	WBGene00041685	WBGene00052316	WBGene00132956_WBGene00210635	dhs-20	F35B12.2	other	1355	812	4
WBGene00000984	WBGene00149208	WBGene00030334	WBGene00052610	WBGene00133889	dhs-21	R11D1.11	other	621	974	4
WBGene00000985	WBGene00151000_WBGene00194520	WBGene00027258	WBGene00071526	WBGene00129960_WBGene00211530	dhs-22	C15H11.4	other	138	226	4
WBGene00000986		WBGene00031193	WBGene00065048	WBGene00128761_WBGene00178319_WBGene00181452_WBGene00183109_WBGene00212633	dhs-23	R08H2.1	other	1343	120	3
WBGene00000987	WBGene00142991	WBGene00042611	WBGene00065239	WBGene00181173_WBGene00126962	dhs-24	Y60A3A.10	other	73	9982	4
WBGene00000988	WBGene00155842_WBGene00141094	WBGene00042605	WBGene00060145	WBGene00119358	dhs-25	F09E10.3	other	389	1808	4
WBGene00000989	WBGene00152191	WBGene00034769	WBGene00052000	WBGene00134684	dhs-26	ZK816.5	other	6613	609	4
WBGene00000990	WBGene00158133_WBGene00158986	WBGene00034779	WBGene00051988_WBGene00077867	WBGene00131990_WBGene00217020	dhs-27	C04F6.5	other	2181	768	4
WBGene00000991	WBGene00142852	WBGene00032148	WBGene00051433	WBGene00123839	dhs-28	M03A8.1	other	1178	234	4
WBGene00000992	WBGene00161202	WBGene00036609	WBGene00051287	WBGene00124573	dhs-29	F27D9.6	other	820	1635	4
WBGene00000993	WBGene00139268	WBGene00036041	WBGene00070113		dhs-30	T25G12.7	other	1095	3316	3
WBGene00000994	WBGene00141542_WBGene00190671_WBGene00190789_WBGene00191504	WBGene00038833	WBGene00072549_WBGene00075000	WBGene00131592_WBGene00208808_WBGene00213466	dic-1	F08B4.1	other	616	1386	4
WBGene00000995	WBGene00155312	WBGene00025702_WBGene00025703_WBGene00038704	WBGene00053732	WBGene00136475	die-1	C18D1.1	neuronal	6449	10256	4
WBGene00000996	WBGene00148338_WBGene00191201	WBGene00028266	WBGene00071950_WBGene00080543	WBGene00136616_WBGene00216363	dif-1	F49E8.5	other	113	291	4
WBGene00000998	WBGene00152746_WBGene00194958	WBGene00043019_WBGene00036463	WBGene00054669	WBGene00133568_WBGene00181737	dig-1	K07E12.1	neuronal	8694	8588	4
WBGene00001000	WBGene00149116	WBGene00036697_WBGene00036696	WBGene00051213	WBGene00121936	dim-1	C18A11.7	other	2910	5272	4
WBGene00001001	WBGene00146726	WBGene00034256	WBGene00071885	WBGene00132747	dis-3	C04G2.6	other	1356	6278	4
WBGene00001002	WBGene00163076	WBGene00042057	WBGene00055715	WBGene00125681_WBGene00209003_WBGene00210924	div-1	R01H10.1	other	564	1602	4
WBGene00001005	WBGene00149729	WBGene00038857	WBGene00055495	WBGene00124568	dlc-1	T26A5.9	neuronal	1392	280	4
WBGene00001006	WBGene00160686	WBGene00035111	WBGene00051667	WBGene00124018	dlg-1	C25F6.2	neuronal	7076	1197	4
WBGene00001007	WBGene00151504_WBGene00193650_WBGene00163473	WBGene00025011	WBGene00062728_WBGene00064342	WBGene00217031_WBGene00122953	dli-1	C39E9.14	neuronal	247	283	4
WBGene00001008	WBGene00151640_WBGene00194447_WBGene00190000	WBGene00030453	WBGene00060813	WBGene00120702_WBGene00216304	dlk-1	F33E2.2	other	5311	3539	4
WBGene00001016	WBGene00146470_WBGene00147038	WBGene00026049	WBGene00053353	WBGene00125140	dna-2	F43G6.1	other	504	495	4
WBGene00001017	WBGene00139083_WBGene00158618	WBGene00028314	WBGene00062490	WBGene00135952	dnc-1	ZK593.5	other	396	2126	4
WBGene00001018	WBGene00152726_WBGene00156779	WBGene00030715	WBGene00055545	WBGene00127799_WBGene00211901	dnc-2	C28H8.12	other	354	208	4
WBGene00001019	WBGene00147801_WBGene00191084	WBGene00028402	WBGene00062564	WBGene00213111	dnj-1	B0035.14	other	654	4085	4
WBGene00001020	WBGene00163533_WBGene00191968	WBGene00028405	WBGene00062568	WBGene00176463	dnj-2	B0035.2	other	101	249	4
WBGene00001021	WBGene00144428	WBGene00032678	WBGene00070401	WBGene00131132	dnj-3	C01G10.12	other	108	203	4
WBGene00001022	WBGene00143643_WBGene00194859	WBGene00033737	WBGene00056267	WBGene00119208	dnj-4	C01G8.4	other	135	839	4
WBGene00001023	WBGene00158674_WBGene00146429	WBGene00032333	WBGene00054187	WBGene00130164	dnj-5	C04A2.7	other	2309	1152	4
WBGene00001025	WBGene00139325	WBGene00032209	WBGene00051369	WBGene00136705	dnj-7	C55B6.2	other	2693	1763	4
WBGene00001026	WBGene00153251_WBGene00139050_WBGene00190142_WBGene00159112_WBGene00190887	WBGene00027017	WBGene00054120	WBGene00119388	dnj-8	C56C10.13	other	278	930	4
WBGene00001027	WBGene00153188_WBGene00194570	WBGene00042650	WBGene00057493	WBGene00132364	dnj-9	F11G11.7	other	615	3650	4
WBGene00001028	WBGene00163752	WBGene00041373	WBGene00064461_WBGene00064454	WBGene00132169	dnj-10	F22B7.5	other	398	704	4
WBGene00001029	WBGene00163355_WBGene00159525	WBGene00027863	WBGene00067055_WBGene00075898	WBGene00126776_WBGene00210087	dnj-11	F38A5.13	other	299	257	4
WBGene00001030	WBGene00140459_WBGene00148204	WBGene00038932	WBGene00061184	WBGene00132693	dnj-12	F39B2.10	other	84	213	4
WBGene00001031	WBGene00163253_WBGene00194863	WBGene00025832	WBGene00053594	WBGene00125689	dnj-13	F54D5.8	other	838	262	4
WBGene00001032	WBGene00142704	WBGene00034991	WBGene00051792	WBGene00135770	dnj-14	K02G10.8	neuronal	540	829	4
WBGene00001033	WBGene00149975	WBGene00034642	WBGene00076715	WBGene00130761	dnj-15	K08D10.2	other	108	1283	4
WBGene00001034	WBGene00146324	WBGene00039219	WBGene00071136	WBGene00124299	dnj-16	R74.4	other	899	702	4
WBGene00001035	WBGene00151096	WBGene00029211	WBGene00064212	WBGene00130504	dnj-17	T03F6.2	other	574	953	4
WBGene00001036	WBGene00145912_WBGene00143921	WBGene00037507	WBGene00061728_WBGene00055691	WBGene00214423_WBGene00210860_WBGene00122434	dnj-18	T04A8.9	other	583	421	4
WBGene00001037	WBGene00153307_WBGene00190469	WBGene00030977	WBGene00058930	WBGene00128515	dnj-19	T05C3.5	other	407	288	4
WBGene00001038	WBGene00150647_WBGene00191079	WBGene00024268	WBGene00061494_WBGene00078326	WBGene00120780_WBGene00137536	dnj-20	T15H9.7	other	419	4463	4
WBGene00001039	WBGene00147127	WBGene00035289	WBGene00060356	WBGene00124393	dnj-21	T19B4.4	other	226	394	4
WBGene00001040	WBGene00192815	WBGene00024744	WBGene00053088	WBGene00138238	dnj-22	T23B12.7	other	219	45	4
WBGene00001041	WBGene00143070_WBGene00138926	WBGene00026157	WBGene00053228	WBGene00134050_WBGene00211509_WBGene00215914	dnj-23	T24H10.3	other	985	200	4
WBGene00001042	WBGene00143921_WBGene00145912	WBGene00027691	WBGene00055691_WBGene00061728	WBGene00210860_WBGene00214423_WBGene00208751	dnj-24	W03A5.7	other	11841	2681	4
WBGene00001043	WBGene00142254_WBGene00140383	WBGene00027998	WBGene00063528_WBGene00063523	WBGene00129852	dnj-25	W07A8.3	other	8563	9745	4
WBGene00001044	WBGene00142704		WBGene00051792	WBGene00135770_WBGene00129282_WBGene00217997	dnj-26	Y39C12A.8	other	4988	303	3
WBGene00001045	WBGene00158814	WBGene00035968	WBGene00055941	WBGene00121515	dnj-27	Y47H9C.5	other	9700	6975	4
WBGene00001046		WBGene00026912	WBGene00057098	WBGene00214581_WBGene00137159	dnj-28	Y54E10BL.4	other	595	3272	3
WBGene00001047	WBGene00153635	WBGene00038167	WBGene00055999	WBGene00125346_WBGene00130103	dnj-29	Y63D3A.6	other	544	5877	4
WBGene00001048	WBGene00149443_WBGene00140310	WBGene00270403	WBGene00083462	WBGene00127828	dnj-30	Y71F9B.16	other	409	2625	4
WBGene00001049	WBGene00142791	WBGene00038895	WBGene00060907	WBGene00135561	dog-1	F33H2.1	other	111	2556	4
WBGene00001050	WBGene00155901_WBGene00162027_WBGene00145228_WBGene00154356_WBGene00138760_WBGene00155578		WBGene00072047_WBGene00068956_WBGene00052942_WBGene00052945_WBGene00052943_WBGene00057988	WBGene00124264_WBGene00124144	dom-3	F54C1.2	other	303	331	3
WBGene00001051	WBGene00149796_WBGene00150018_WBGene00159538_WBGene00147373_WBGene00146797_WBGene00143424_WBGene00153178	WBGene00035798	WBGene00071018_WBGene00075821_WBGene00062362	WBGene00137482_WBGene00138194	cks-1	C09G4.3	other	33	114	4
WBGene00001052	WBGene00158609	WBGene00034947	WBGene00051837	WBGene00132034	dop-1	F15A8.5	neuronal	14858	3097	4
WBGene00001053	WBGene00153839_WBGene00158432_WBGene00141821_WBGene00190822_WBGene00194622	WBGene00038561	WBGene00066851_WBGene00051851_WBGene00051478_WBGene00064732	WBGene00136798_WBGene00180213_WBGene00125715_WBGene00217483	dop-2	K09G1.4	neuronal	17324	3668	4
WBGene00001054	WBGene00192780_WBGene00191369_WBGene00152246	WBGene00042718	WBGene00061004_WBGene00056187	WBGene00126746	dpf-1	T23F1.7	neuronal	4274	2232	4
WBGene00001055	WBGene00190292_WBGene00191369_WBGene00152246	WBGene00029590	WBGene00058563_WBGene00056187		dpf-2	C27C12.7	neuronal	7313	3804	3
WBGene00001056	WBGene00152246_WBGene00192780_WBGene00190292_WBGene00191369	WBGene00033656	WBGene00056187_WBGene00061004_WBGene00058563	WBGene00126746_WBGene00128721	dpf-3	K02F2.1	other	213	1951	4
WBGene00001057	WBGene00155203_WBGene00190620	WBGene00030736	WBGene00055572	WBGene00121316_WBGene00134169	dpf-4	F01F1.5	neuronal	286	515	4
WBGene00001058	WBGene00161922_WBGene00161354	WBGene00032741	WBGene00072119_WBGene00069210	WBGene00209481_WBGene00210575_WBGene00218833	dpf-5	R11E3.8	neuronal	128	1523	4
WBGene00001059	WBGene00143743	WBGene00041407	WBGene00061826	WBGene00136810	dpf-6	F44B9.1	neuronal	4519	420	4
WBGene00001060	WBGene00160705_WBGene00191571	WBGene00032740	WBGene00072120_WBGene00069211_WBGene00079430		dpf-7	R11E3.7	neuronal	153	1018	3
WBGene00001061	WBGene00185012	WBGene00024243	WBGene00072170	WBGene00132727	dpl-1	T23G7.1	other	180	458	4
WBGene00001062	WBGene00145826_WBGene00148585	WBGene00032544	WBGene00052928	WBGene00119542	dpr-1	R10D12.2	other	3065	916	4
WBGene00001063	WBGene00162514_WBGene00163462	WBGene00035450	WBGene00062005	WBGene00125639	dpy-1	M01E10.2	other	5874	8664	4
WBGene00001064	WBGene00155980	WBGene00032387	WBGene00054147	WBGene00129932	dpy-2	T14B4.6	other	1362	356	4
WBGene00001065	WBGene00154898	WBGene00034701	WBGene00052080	WBGene00126502	dpy-3	EGAP7.1	other	1968	82	4
WBGene00001066		WBGene00034489	WBGene00070049	WBGene00119377	dpy-4	Y41E3.2	other	2762	238	3
WBGene00001067	WBGene00143088	WBGene00033419	WBGene00060063	WBGene00122354	dpy-5	F27C1.8	other	855	0	4
WBGene00001068	WBGene00191531	WBGene00041257	WBGene00065505	WBGene00122600	dpy-6	F16F9.2	other	1973	1219	4
WBGene00001069	WBGene00163006	WBGene00036586	WBGene00051308	WBGene00132430	dpy-7	F46C8.6	other	55	179	4
WBGene00001070	WBGene00160450	WBGene00035053	WBGene00051729	WBGene00132487	dpy-8	C31H2.2	other	1114	160	4
WBGene00001071	WBGene00143662	WBGene00041083	WBGene00070733	WBGene00121276	dpy-9	T21D12.2	other	766	753	4
WBGene00001072	WBGene00147654	WBGene00032386	WBGene00054146	WBGene00124403	dpy-10	T14B4.7	other	1394	1098	4
WBGene00001073	WBGene00147987	WBGene00038252	WBGene00052170	WBGene00127815	dpy-11	F46E10.9	other	1742	2264	4
WBGene00001074	WBGene00141570	WBGene00027815	WBGene00073260	WBGene00132025	dpy-13	F30B5.1	other	3769	108	4
WBGene00001075	WBGene00142974	WBGene00033655	WBGene00083469	WBGene00133299	dpy-14	H27M09.4	other	279	501	4
WBGene00001076	WBGene00139789	WBGene00026396	WBGene00066405	WBGene00133028	dpy-17	F54D8.1	other	377	52	4
WBGene00001077	WBGene00148790	WBGene00045384_WBGene00271405	WBGene00055915	WBGene00136166_WBGene00177846	dpy-18	Y47D3B.10	other	4242	3255	4
WBGene00001078	WBGene00139723	WBGene00041383	WBGene00064470_WBGene00084424	WBGene00131042	dpy-19	F22B7.10	other	3067	4401	4
WBGene00001079	WBGene00140785	WBGene00028421	WBGene00062591_WBGene00073967	WBGene00126757_WBGene00207846	dpy-20	T22B3.1	other	3361	1720	4
WBGene00001080	WBGene00150660	WBGene00028049	WBGene00069596	WBGene00137687	dpy-21	Y59A8B.1	other	2319	7246	4
WBGene00001081	WBGene00146209_WBGene00193139_WBGene00147394	WBGene00025069	WBGene00077147	WBGene00122022	dpy-22	F47A4.2	other	1581	1205	4
WBGene00001082	WBGene00154920	WBGene00034945	WBGene00051839	WBGene00119617	dpy-23	R160.1	other	6009	2465	4
WBGene00001085	WBGene00193880	WBGene00026218	WBGene00065726_WBGene00074162_WBGene00078207	WBGene00131902	dpy-26	C25G4.5	other	775	1297	4
WBGene00001086	WBGene00154846	WBGene00039202	WBGene00071103	WBGene00208945	dpy-27	R13G10.1	other	2725	1359	4
WBGene00001087	WBGene00140358	WBGene00087413	WBGene00055822	WBGene00138661_WBGene00182236_WBGene00210849_WBGene00211419	dpy-28	Y39A1B.3	other	140	9281	4
WBGene00001088	WBGene00160610_WBGene00163031	WBGene00041767	WBGene00052450_WBGene00069790_WBGene00069791_WBGene00080402	WBGene00133736	dpy-30	ZK863.6	other	4041	79	4
WBGene00001089	WBGene00158879_WBGene00192380_WBGene00144227	WBGene00038257	WBGene00052175_WBGene00065408	WBGene00126305	dre-1	K04A8.6	other	2956	9433	4
WBGene00001090	WBGene00193817_WBGene00191853	WBGene00027855	WBGene00067063_WBGene00078560_WBGene00067064_WBGene00074205	WBGene00133637	drh-1	F15B10.2	other	6119	2678	4
WBGene00001092	WBGene00154555	WBGene00042430	WBGene00061914	WBGene00121204	dro-1	F53A2.5	other	76	82	4
WBGene00001093	WBGene00145375_WBGene00194066	WBGene00039053	WBGene00063986_WBGene00073711_WBGene00075343_WBGene00074644	WBGene00138450	drp-1	T12E12.4	other	275	688	4
WBGene00001094	WBGene00164909	WBGene00031555	WBGene00055090	WBGene00212311_WBGene00131921_WBGene00212347_WBGene00216013	dars-1	B0464.1	other	430	293	4
WBGene00001095	WBGene00192521	WBGene00041729	WBGene00052412	WBGene00133975	dars-2	F10C2.6	other	114	1544	4
WBGene00001096	WBGene00139338	WBGene00029621	WBGene00058596	WBGene00208870_WBGene00211798	dsc-1	C18B12.3	neuronal	2120	2145	4
WBGene00001099	WBGene00162072	WBGene00034276	WBGene00064572	WBGene00133733_WBGene00207196_WBGene00218414	dsc-4	K02D7.4	other	1100	2673	4
WBGene00001101	WBGene00142364_WBGene00191755_WBGene00143775_WBGene00193878	WBGene00025421	WBGene00053809_WBGene00057409	WBGene00133579_WBGene00134102	dsh-1	C34F11.9	hsn	4712	6639	4
WBGene00001102	WBGene00144853_WBGene00191755_WBGene00143775_WBGene00159038	WBGene00025391	WBGene00057442_WBGene00053809	WBGene00134102_WBGene00122370_WBGene00216650	dsh-2	C27A2.6	neuronal	332	449	4
WBGene00001103	WBGene00152010	WBGene00039111_WBGene00034625	WBGene00069113_WBGene00079689	WBGene00138226	dsl-1	W09G12.4	other	8521	55	4
WBGene00001104			WBGene00069117_WBGene00069653_WBGene00069114_WBGene00069116_WBGene00079687_WBGene00081792_WBGene00069654_WBGene00069655	WBGene00137058	dsl-2	W09G12.1	other	2293	1296	2
WBGene00001105	WBGene00190662	WBGene00034321	WBGene00068510_WBGene00072144_WBGene00081937_WBGene00086331	WBGene00133412	dsl-3	Y41D4B.10	other	216	1742	4
WBGene00001106	WBGene00162871		WBGene00066952		dsl-4	F16B12.2	other	807	3818	2
WBGene00001107	WBGene00157299_WBGene00156696		WBGene00062612	WBGene00137058	dsl-5	F58B3.8	other	504	528	3
WBGene00001108				WBGene00137058	dsl-6	H02I12.4	other	2019	534	1
WBGene00001109	WBGene00193438	WBGene00031054	WBGene00059011		dsl-7	F15B9.9	other	648	55	3
WBGene00001110	WBGene00157459_WBGene00191864	WBGene00025300	WBGene00059865	WBGene00121904	duo-1	F38B7.5	other	414	668	4
WBGene00001112	WBGene00157459_WBGene00191864_WBGene00194395	WBGene00025301	WBGene00059866		duo-3	Y106G6H.12	other	128	3677	3
WBGene00001113	WBGene00158543_WBGene00143778_WBGene00162312	WBGene00026320	WBGene00073279_WBGene00072106	WBGene00123705	dur-1	F25H8.5	other	2676	2919	4
WBGene00001115	WBGene00193925_WBGene00194648	WBGene00040886	WBGene00060426	WBGene00135169	dyb-1	F47G6.1	other	3185	5443	4
WBGene00001116	WBGene00140733_WBGene00142950	WBGene00029398	WBGene00066958	WBGene00137599_WBGene00181711	dyc-1	C33G3.1	neuronal	1156	10603	4
WBGene00001117	WBGene00194024_WBGene00191364	WBGene00032053	WBGene00072183	WBGene00123870	dyf-1	F54C1.5	neuronal	2259	2683	4
WBGene00001118	WBGene00152229_WBGene00153905	WBGene00037731	WBGene00055848_WBGene00055846	WBGene00137348_WBGene00132160	dyf-2	ZK520.3	neuronal	823	6323	4
WBGene00001119	WBGene00194623	WBGene00039932	WBGene00072310	WBGene00133610	dyf-3	C04C3.5	neuronal	548	1258	4
WBGene00001121	WBGene00157850_WBGene00191751	WBGene00040802	WBGene00065460	WBGene00131316_WBGene00132142	dyf-5	M04C9.5	neuronal	2073	3294	4
WBGene00001122	WBGene00163146	WBGene00036927_WBGene00040013	WBGene00058473	WBGene00119688	dyf-6	F46F6.4	neuronal	10784	4564	4
WBGene00001123	WBGene00147878	WBGene00036124	WBGene00059781	WBGene00136914	dyf-7	C43C3.3	other	1961	1156	4
WBGene00001127	WBGene00138803	WBGene00040695	WBGene00060239	WBGene00130525	dyf-11	C02H7.1	neuronal	4036	1274	4
WBGene00001129	WBGene00149376_WBGene00164180	WBGene00033908	WBGene00054278	WBGene00181568_WBGene00207342_WBGene00217059	dyf-13	C27H5.7	neuronal	932	714	4
WBGene00001130	WBGene00143866	WBGene00029682_WBGene00039196	WBGene00058665	WBGene00120953	dyn-1	C02C6.1	neuronal	16687	1430	4
WBGene00001131	WBGene00146398	WBGene00035665	WBGene00067322	WBGene00179422_WBGene00133958_WBGene00206833	dys-1	F15D3.1	other	193	19391	4
WBGene00001132	WBGene00147054	WBGene00033416_WBGene00042399	WBGene00061398	WBGene00134606	alp-1	T11B7.4	neuronal	2840	4107	4
WBGene00001133	WBGene00146335_WBGene00185108	WBGene00039891	WBGene00054416	WBGene00126266	eat-2	Y48B6A.4	neuronal	1348	3172	4
WBGene00001134	WBGene00161806	WBGene00039264	WBGene00062269	WBGene00128480	eat-3	D2013.5	other	1971	1504	4
WBGene00001135	WBGene00144108	WBGene00029008_WBGene00271404	WBGene00055160	WBGene00216785_WBGene00124277_WBGene00182663	eat-4	ZK512.6	neuronal	5555	2230	4
WBGene00001136	WBGene00146203_WBGene00193693	WBGene00033105	WBGene00067679	WBGene00137130	eat-5	F13G3.8	neuronal	1062	1757	4
WBGene00001137	WBGene00162745	WBGene00024860_WBGene00031016	WBGene00058978	WBGene00135583	eat-6	B0365.3	other	1885	351	4
WBGene00001145	WBGene00139124_WBGene00151556	WBGene00026595	WBGene00079878	WBGene00119776	eat-16	C16C2.2	hsn	1895	1160	4
WBGene00001148	WBGene00144232	WBGene00029679	WBGene00058662	WBGene00128184	eat-20	H30A04.1	neuronal	8876	4100	4
WBGene00001149	WBGene00140799	WBGene00023554	WBGene00051181	WBGene00120381	bcat-1	K02A4.1	other	7468	1004	4
WBGene00001150	WBGene00192267_WBGene00159463_WBGene00154543	WBGene00033493	WBGene00064291	WBGene00130863	ech-1.1	C29F3.1	other	7731	679	4
WBGene00001151	WBGene00149792_WBGene00160886	WBGene00028488	WBGene00066355_WBGene00075588	WBGene00127295	ech-2	F38H4.8	other	287	294	4
WBGene00001152	WBGene00144380	WBGene00032510	WBGene00052969	WBGene00125164	ech-3	F43H9.1	other	659	98	4
WBGene00001153	WBGene00162211	WBGene00025955	WBGene00053467	WBGene00135689_WBGene00217175	ech-4	R06F6.9	other	1053	93	4
WBGene00001154	WBGene00140908	WBGene00042148	WBGene00071441	WBGene00122272	ech-5	F56B3.5	other	456	1433	4
WBGene00001155	WBGene00164883	WBGene00031491_WBGene00031468	WBGene00055032_WBGene00080309	WBGene00125571	ech-6	T05G5.6	other	796	316	4
WBGene00001156	WBGene00157192	WBGene00030481	WBGene00060872_WBGene00080309		ech-7	Y105E8A.4	other	1368	1384	3
WBGene00001157	WBGene00193252_WBGene00192093	WBGene00026257_WBGene00026258	WBGene00065675_WBGene00075614	WBGene00136119_WBGene00214621	ech-8	F01G10.2	other	163	1102	4
WBGene00001158	WBGene00193252	WBGene00026258_WBGene00026257	WBGene00065674_WBGene00075615	WBGene00136119_WBGene00214621	ech-9	F01G10.3	other	1315	370	4
WBGene00001159	WBGene00150923_WBGene00156621	WBGene00024051	WBGene00053872_WBGene00068206	WBGene00122422	eff-1	C26D10.5	other	10190	1524	4
WBGene00001160	WBGene00151863	WBGene00039967	WBGene00055388	WBGene00123308	efk-1	F42A10.4	other	60	935	4
WBGene00001161	WBGene00164675	WBGene00037986	WBGene00057741	WBGene00131713	efl-1	Y102A5C.18	other	1140	5693	4
WBGene00001162	WBGene00191148	WBGene00039706_WBGene00088427	WBGene00057596		efl-2	Y48C3A.17	other	1530	3573	3
WBGene00001163	WBGene00191437	WBGene00027088	WBGene00059257	WBGene00126969_WBGene00206898	efn-2	C43F9.8	other	12441	982	4
WBGene00001164		WBGene00029495	WBGene00065255		efn-3	F15A2.5	other	1177	707	2
WBGene00001165	WBGene00146874_WBGene00146524	WBGene00024824	WBGene00059483	WBGene00133236	efn-4	F56A11.3	other	6006	7562	4
WBGene00001166	WBGene00149146	WBGene00030694	WBGene00055519	WBGene00129191_WBGene00212214	eftu-2	ZK328.2	other	495	221	4
WBGene00001167	WBGene00158100_WBGene00139891	WBGene00032554_WBGene00036738	WBGene00060920_WBGene00070143_WBGene00068520_WBGene00072634_WBGene00074658_WBGene00074794_WBGene00076936_WBGene00080516_WBGene00086216	WBGene00135691	eef-2	F25H5.4	other	392	602	4
WBGene00001168	WBGene00147202_WBGene00155382	WBGene00036411_WBGene00042645_WBGene00036661	WBGene00061628_WBGene00051249	WBGene00131811_WBGene00135989	eef-1A.1	F31E3.5	other	311	429	4
WBGene00001169	WBGene00147202_WBGene00155382	WBGene00042645_WBGene00036411_WBGene00036661	WBGene00051249_WBGene00061628	WBGene00131811_WBGene00135989	eef-1A.2	R03G5.1	other	2631	199	4
WBGene00001170	WBGene00154695_WBGene00154892	WBGene00027254	WBGene00071530_WBGene00079258_WBGene00068459	WBGene00130011_WBGene00216397	egl-1	F23B12.9	other	8761	493	4
WBGene00001171	WBGene00160763	WBGene00028880	WBGene00062089	WBGene00120729	egl-2	F16B3.1	neuronal	15896	7089	4
WBGene00001172	WBGene00162995	WBGene00031102	WBGene00059068	WBGene00127552	egl-3	C51E3.7	neuronal	5783	2010	4
WBGene00001173	WBGene00143443	WBGene00030199	WBGene00064561	WBGene00132518	egl-4	F55A8.2	neuronal	734	28550	4
WBGene00001174	WBGene00160844	WBGene00023537	WBGene00064079	WBGene00131079_WBGene00213846	egl-5	C08C3.1	hsn	19061	1198	4
WBGene00001175	WBGene00149718	WBGene00035176	WBGene00051600	WBGene00119975	egl-6	C46F4.1	hsn	10666	1962	4
WBGene00001177	WBGene00157234_WBGene00164309_WBGene00157882	WBGene00028663	WBGene00062156_WBGene00057763	WBGene00136632_WBGene00125110_WBGene00125186	egl-8	B0348.4	other	12267	17276	4
WBGene00001178	WBGene00184997_WBGene00144225	WBGene00031163	WBGene00065064	WBGene00216833_WBGene00182316	egl-9	F22E12.4	other	3864	5665	4
WBGene00001179	WBGene00144390_WBGene00192446	WBGene00041848	WBGene00052543	WBGene00120951	egl-10	F28C1.2	neuronal	5866	5212	4
WBGene00001182	WBGene00152066_WBGene00164447	WBGene00035132	WBGene00051640	WBGene00124821	egl-13	T22B7.1	other	4410	7563	4
WBGene00001184	WBGene00157593_WBGene00161521_WBGene00146789	WBGene00037119	WBGene00058366_WBGene00071819_WBGene00065503	WBGene00136759_WBGene00125450	egl-15	F58A3.2	neuronal	2028	2320	4
WBGene00001185		WBGene00030012	WBGene00060280		egl-17	F38G1.2	other	64	1764	2
WBGene00001186	WBGene00149662	WBGene00034302	WBGene00064557	WBGene00138069	egl-18	F55A8.1	hsn	11110	13841	4
WBGene00001187	WBGene00163993	WBGene00025194_WBGene00028228	WBGene00068721	WBGene00119574	egl-19	C48A7.1	neuronal	8026	6681	4
WBGene00001188		WBGene00026338	WBGene00062666_WBGene00074614	WBGene00124363	egl-20	W08D2.1	other	1890	1236	3
WBGene00001189	WBGene00141483	WBGene00030149	WBGene00059179_WBGene00083308	WBGene00127985_WBGene00218846	egl-21	F01D4.4	neuronal	861	1707	4
WBGene00001190	WBGene00155957_WBGene00147150_WBGene00146161	WBGene00041010	WBGene00071634_WBGene00073777_WBGene00075747_WBGene00073778_WBGene00077021_WBGene00064316	WBGene00127639	egl-23	Y37A1B.11	neuronal	3327	20583	4
WBGene00001193	WBGene00140142	WBGene00029171	WBGene00070914	WBGene00127648	egl-26	C23H3.1	other	5340	322	4
WBGene00001194	WBGene00141087_WBGene00192873	WBGene00032330	WBGene00054184	WBGene00177999	egl-27	C04A2.3	other	18637	8841	4
WBGene00001196	WBGene00154928_WBGene00143913	WBGene00040820	WBGene00060518	WBGene00122043	egl-30	M01D7.7	neuronal	496	3633	4
WBGene00001202	WBGene00145658	WBGene00088987	WBGene00058418	WBGene00133536	egl-36	R07A4.1	neuronal	12271	8184	4
WBGene00001204		WBGene00034255	WBGene00072680	WBGene00130262_WBGene00210291	egl-38	C04G2.7	other	405	2506	3
WBGene00001207	WBGene00151824	WBGene00024304	WBGene00067201	WBGene00129975	egl-43	R53.3	hsn	8064	5177	4
WBGene00001208	WBGene00139202_WBGene00155584	WBGene00025577	WBGene00053985	WBGene00126844	egl-44	F28B12.2	hsn	3991	9830	4
WBGene00001209	WBGene00140814_WBGene00193441	WBGene00023536	WBGene00064078_WBGene00083922	WBGene00126545_WBGene00214619	egl-45	C27D11.1	other	822	662	4
WBGene00001210	WBGene00147449_WBGene00194392	WBGene00038284	WBGene00052205	WBGene00211599	egl-46	K11G9.4	hsn	4239	1050	4
WBGene00001211	WBGene00152950_WBGene00150155	WBGene00038632	WBGene00062922	WBGene00132481_WBGene00216121	egl-47	C50H2.2	hsn	4737	5824	4
WBGene00001214	WBGene00151357_WBGene00191579	WBGene00023729_WBGene00026758	WBGene00065445_WBGene00077398	WBGene00213870	ego-1	F26A3.3	other	705	707	4
WBGene00001215	WBGene00153643	WBGene00027066	WBGene00070000	WBGene00135618	ego-2	Y53H1C.2	other	1423	10940	4
WBGene00001223	WBGene00152974_WBGene00154733	WBGene00038720			ehn-3	ZK616.10	other	4380	1501	2
WBGene00001224	WBGene00155900_WBGene00192835	WBGene00025548	WBGene00057280	WBGene00130751_WBGene00213864_WBGene00219137	ehs-1	ZK1248.3	neuronal	1888	441	4
WBGene00001225		WBGene00026961	WBGene00062194	WBGene00138218	eif-3.B	Y54E2A.11	other	2874	237	3
WBGene00001226	WBGene00139984_WBGene00159998	WBGene00026601	WBGene00079804	WBGene00137280	eif-3.C	T23D8.4	other	403	226	4
WBGene00001227	WBGene00149677_WBGene00193599	WBGene00029048	WBGene00055219	WBGene00208318_WBGene00124738	eif-3.D	R08D7.3	other	315	135	4
WBGene00001228	WBGene00194321	WBGene00033404	WBGene00059919	WBGene00134603	eif-3.E	B0511.10	other	753	169	4
WBGene00001229	WBGene00139321	WBGene00039262	WBGene00062271	WBGene00182606	eif-3.F	D2013.7	other	151	1070	4
WBGene00001230	WBGene00139005_WBGene00145882	WBGene00024001_WBGene00042956	WBGene00053884	WBGene00133022	eif-3.G	F22B5.2	other	632	336	4
WBGene00001231	WBGene00145145_WBGene00163011	WBGene00026755	WBGene00073874	WBGene00127911	eif-3.H	C41D11.2	other	387	429	4
WBGene00001232	WBGene00157278_WBGene00139397	WBGene00026744	WBGene00072771_WBGene00084581	WBGene00136098_WBGene00207606	eif-3.I	Y74C10AR.1	other	477	2647	4
WBGene00001233	WBGene00155307	WBGene00031063	WBGene00059027_WBGene00059022_WBGene00059023	WBGene00131853	eif-3.K	T16G1.11	other	793	387	4
WBGene00001234	WBGene00155790	WBGene00029824	WBGene00067705	WBGene00124956	eif-6	C47B2.5	other	679	322	4
WBGene00001235	WBGene00149795	WBGene00034027	WBGene00063070	WBGene00131899_WBGene00211444	elb-1	Y41C4A.10	other	393	96	4
WBGene00001236	WBGene00143388	WBGene00032790	WBGene00067913	WBGene00132223_WBGene00216168	elc-1	Y82E9BR.15	other	2008	1511	4
WBGene00001237	WBGene00161923_WBGene00143388		WBGene00086275	WBGene00216168_WBGene00132223	elc-2	W03H1.2	other	1241	300	3
WBGene00001239	WBGene00157116_WBGene00162349_WBGene00146508_WBGene00139292_WBGene00162438	WBGene00039124	WBGene00070277_WBGene00075163_WBGene00068686_WBGene00055121_WBGene00054467	WBGene00127035_WBGene00211705_WBGene00179164_WBGene00120066_WBGene00136264	elo-1	F56H11.4	other	1491	900	4
WBGene00001240	WBGene00162343_WBGene00162349_WBGene00146508_WBGene00139292	WBGene00023826	WBGene00069555_WBGene00075163_WBGene00068686_WBGene00055121_WBGene00054467	WBGene00135035_WBGene00127035_WBGene00211705_WBGene00216714_WBGene00179164_WBGene00120066	elo-2	F11E6.5	other	1947	310	4
WBGene00001241	WBGene00146508_WBGene00163367_WBGene00157171_WBGene00162343_WBGene00194449_WBGene00151065_WBGene00157116_WBGene00143246_WBGene00163069_WBGene00162438_WBGene00183545	WBGene00028195	WBGene00068686_WBGene00075163_WBGene00070277_WBGene00070278_WBGene00083418_WBGene00069555_WBGene00064002_WBGene00064003	WBGene00179164_WBGene00136020_WBGene00136264_WBGene00135035_WBGene00175438_WBGene00216714_WBGene00138707_WBGene00131995	elo-3	D2024.3	other	4905	1206	4
WBGene00001242	WBGene00162349_WBGene00163367_WBGene00157171_WBGene00162343_WBGene00151065_WBGene00157116_WBGene00143246_WBGene00163069_WBGene00162438_WBGene00183545	WBGene00031589	WBGene00055121_WBGene00070277_WBGene00070278_WBGene00083418_WBGene00069555_WBGene00064002_WBGene00064003	WBGene00120066_WBGene00211705_WBGene00136020_WBGene00136264_WBGene00135035_WBGene00175438_WBGene00216714_WBGene00138707_WBGene00131995	elo-4	C40H1.4	other	2614	1064	4
WBGene00001243	WBGene00157171_WBGene00143246_WBGene00162349_WBGene00139292_WBGene00194449_WBGene00146508	WBGene00039072	WBGene00064003_WBGene00075163_WBGene00068686_WBGene00054467_WBGene00055121	WBGene00127035_WBGene00179164_WBGene00211705_WBGene00175438_WBGene00120066	elo-5	F41H10.7	other	4531	1580	4
WBGene00001244	WBGene00163069_WBGene00163367_WBGene00162349_WBGene00146508_WBGene00139292	WBGene00039070	WBGene00064002_WBGene00075163_WBGene00068686_WBGene00055121_WBGene00054467	WBGene00131995_WBGene00127035_WBGene00211705_WBGene00179164_WBGene00120066	elo-6	F41H10.8	other	1630	1005	4
WBGene00001245	WBGene00151065_WBGene00162349_WBGene00139292_WBGene00194449_WBGene00146508_WBGene00183545	WBGene00039126	WBGene00070278_WBGene00075163_WBGene00068686_WBGene00054467_WBGene00055121	WBGene00136020_WBGene00127035_WBGene00179164_WBGene00211705_WBGene00138707_WBGene00120066	elo-7	F56H11.3	other	1636	311	4
WBGene00001246	WBGene00162349_WBGene00139292_WBGene00194449_WBGene00146508	WBGene00035303_WBGene00035301	WBGene00075163_WBGene00068686_WBGene00083418_WBGene00054467_WBGene00055121	WBGene00127035_WBGene00179164_WBGene00211705_WBGene00120066_WBGene00176422	elo-8	Y47D3A.30	other	122	822	4
WBGene00001247	WBGene00139292_WBGene00163367_WBGene00157171_WBGene00162343_WBGene00151065_WBGene00157116_WBGene00143246_WBGene00163069_WBGene00162438_WBGene00183545	WBGene00039802	WBGene00054467_WBGene00070277_WBGene00070278_WBGene00083418_WBGene00069555_WBGene00064002_WBGene00064003	WBGene00127035_WBGene00136020_WBGene00136264_WBGene00135035_WBGene00175438_WBGene00216714_WBGene00138707_WBGene00131995	elo-9	Y53F4B.2	other	4531	3422	4
WBGene00001248	WBGene00193520	WBGene00027995	WBGene00063530	WBGene00132278_WBGene00137017_WBGene00216539	elp-1	F38A6.2	neuronal	2383	2375	4
WBGene00001249	WBGene00143256_WBGene00139710	WBGene00039143	WBGene00072928	WBGene00119691	elt-1	W09C2.1	other	60	3080	4
WBGene00001250	WBGene00144874	WBGene00036945	WBGene00058459	WBGene00125580	elt-2	C33D3.1	other	3349	644	4
WBGene00001251	WBGene00155594	WBGene00029417	WBGene00065319	WBGene00136835	elt-3	K02B9.4	other	2849	4777	4
WBGene00001252					elt-4	C39B10.6	other	11947	45	0
WBGene00001253		WBGene00034303	WBGene00064555	WBGene00130353	elt-6	F52C12.5	other	135	2262	3
WBGene00001258	WBGene00140093	WBGene00042077_WBGene00042079_WBGene00088800	WBGene00067464	WBGene00124898	emb-4	Y80D3A.2	other	348	28773	4
WBGene00001259	WBGene00156154	WBGene00037500_WBGene00037501	WBGene00061722	WBGene00131711_WBGene00130637_WBGene00211096	emb-5	T04A8.14	other	1460	513	4
WBGene00001262	WBGene00148672_WBGene00143616	WBGene00026388	WBGene00068822	WBGene00130114	emb-8	K10D2.6	other	4052	704	4
WBGene00001263	WBGene00156014	WBGene00031587	WBGene00055119	WBGene00130026	emb-9	K04H4.1	other	3315	1956	4
WBGene00001281	WBGene00140327_WBGene00163546	WBGene00024075	WBGene00053802	WBGene00124575	emb-27	F10B5.6	other	295	273	4
WBGene00001284	WBGene00146756	WBGene00031572	WBGene00055105_WBGene00085210	WBGene00128837	emb-30	F54C8.3	other	98	1729	4
WBGene00001303	WBGene00146603_WBGene00142084	WBGene00031264_WBGene00088482	WBGene00066224	WBGene00135696_WBGene00208419	emo-1	F32D8.6	other	1299	49	4
WBGene00001309	WBGene00151432	WBGene00040819	WBGene00060519		emr-1	M01D7.6	other	523	126	3
WBGene00001310	WBGene00150364	WBGene00032529	WBGene00052944	WBGene00120723	end-1	F58E10.2	other	4229	1198	4
WBGene00001311	WBGene00139804_WBGene00149083_WBGene00159097	WBGene00032520_WBGene00032522	WBGene00052953	WBGene00131679_WBGene00135189_WBGene00210954	end-3	F58E10.5	other	1056	421	4
WBGene00001320	WBGene00153440_WBGene00164086_WBGene00149983	WBGene00029686_WBGene00035548_WBGene00035549	WBGene00058670_WBGene00060929	WBGene00121643	ent-1	ZK809.4	neuronal	1265	425	4
WBGene00001324	WBGene00164748_WBGene00139594	WBGene00032739	WBGene00069122_WBGene00075106_WBGene00075170_WBGene00072121	WBGene00119698	eor-1	R11E3.6	neuronal	61	3116	4
WBGene00001325	WBGene00147717	WBGene00029560	WBGene00058524	WBGene00119593	eor-2	C44H4.7	hsn	3933	2609	4
WBGene00001328	WBGene00190323_WBGene00150407_WBGene00155815	WBGene00027093	WBGene00059905_WBGene00074550_WBGene00059235	WBGene00120303_WBGene00137812	epi-1	K08C7.3	other	1147	1222	4
WBGene00001329	WBGene00158848_WBGene00146795_WBGene00152406_WBGene00191953_WBGene00153342_WBGene00160286	WBGene00029588	WBGene00058561	WBGene00129440	epn-1	T04C10.2	other	1414	459	4
WBGene00001330	WBGene00148685	WBGene00034550	WBGene00070796_WBGene00070794_WBGene00079582_WBGene00081300_WBGene00081301	WBGene00127589_WBGene00182250	eps-8	Y57G11C.24	other	9614	17870	4
WBGene00001331	WBGene00156608	WBGene00036885	WBGene00063123	WBGene00130097	erd-2	F09B9.3	other	310	2015	4
WBGene00001332	WBGene00192293	WBGene00034293	WBGene00071876	WBGene00130135	eri-1	T07A9.5	other	646	2122	4
WBGene00001333	WBGene00155907_WBGene00191567_WBGene00193988	WBGene00033738	WBGene00056268_WBGene00055389	WBGene00126656_WBGene00132424	erm-1	C01G8.5	neuronal	7246	5142	4
WBGene00001334	WBGene00151308	WBGene00038965	WBGene00060856	WBGene00133944_WBGene00213549	ero-1	Y105E8B.8	other	1218	9613	4
WBGene00001335	WBGene00139053	WBGene00034840	WBGene00051918	WBGene00134723_WBGene00215918	erp-1	F35A5.8	neuronal	2331	934	4
WBGene00001336	WBGene00158816_WBGene00143725	WBGene00034482	WBGene00071422_WBGene00074598_WBGene00071425_WBGene00076704	WBGene00133759	qars-1	Y41E3.4	other	865	2186	4
WBGene00001337	WBGene00145711_WBGene00192509_WBGene00158811_WBGene00161747	WBGene00040150	WBGene00059838	WBGene00214668_WBGene00135133	ears-1	ZC434.5	other	673	1048	4
WBGene00001338	WBGene00157753	WBGene00034299	WBGene00064554	WBGene00127258	ears-2	T07A9.2	other	97	210	4
WBGene00001340	WBGene00141511_WBGene00192028	WBGene00029152	WBGene00073458_WBGene00070338	WBGene00135936	etr-1	T01D1.2	other	622	4859	4
WBGene00001345	WBGene00139433	WBGene00030883	WBGene00058833	WBGene00136049	fos-1	F29G9.4	other	4895	10253	4
WBGene00001352	WBGene00152116_WBGene00147340	WBGene00037583	WBGene00061804	WBGene00134741	evl-14	H38K22.1	other	802	5105	4
WBGene00001358	WBGene00142715	WBGene00024000_WBGene00042955	WBGene00053885	WBGene00130177	evl-20	F22B5.1	other	67	244	4
WBGene00001362	WBGene00148957	WBGene00029672	WBGene00058654	WBGene00137234	exc-1	C46E1.3	other	1614	4316	4
WBGene00001365	WBGene00160234_WBGene00156266_WBGene00139352	WBGene00038951	WBGene00060842_WBGene00070590	WBGene00136544_WBGene00206983	exc-4	Y105E8A.22	other	10815	5180	4
WBGene00001366	WBGene00193340_WBGene00192582	WBGene00042259	WBGene00061420	WBGene00120226_WBGene00209885	exc-5	C33D9.1	other	2795	11483	4
WBGene00001368	WBGene00160034	WBGene00024253	WBGene00067288	WBGene00126426	exc-7	F35H8.5	other	16278	3400	4
WBGene00001371	WBGene00156266_WBGene00139352_WBGene00160234	WBGene00032289	WBGene00070590_WBGene00060842	WBGene00136544_WBGene00206983	exl-1	F26H11.5	neuronal	4423	509	4
WBGene00001372	WBGene00141942	WBGene00038070	WBGene00055975	WBGene00132108	exo-3	R09B3.1	other	68	719	4
WBGene00001373	WBGene00147980_WBGene00138845_WBGene00192433	WBGene00025608	WBGene00054014_WBGene00069378	WBGene00134258_WBGene00212179_WBGene00132499	exp-1	H35N03.1	neuronal	4698	2171	4
WBGene00001374	WBGene00141310_WBGene00191032	WBGene00000324	WBGene00058811	WBGene00131200	exp-2	F12F3.1	neuronal	5392	1760	4
WBGene00001377		WBGene00038151	WBGene00056090	WBGene00124742	eya-1	C49A1.4	other	1792	8856	3
WBGene00001385	WBGene00160823	WBGene00029025	WBGene00055271	WBGene00119895	far-1	F02A9.2	other	501	156	4
WBGene00001386	WBGene00152042	WBGene00029024	WBGene00055272	WBGene00211315_WBGene00207514_WBGene00127194	far-2	F02A9.3	other	650	72	4
WBGene00001387	WBGene00163602	WBGene00031052	WBGene00059009	WBGene00121233	far-3	F15B9.1	other	914	63	4
WBGene00001388	WBGene00192656	WBGene00031051	WBGene00059008		far-4	F15B9.2	other	2667	521	3
WBGene00001389		WBGene00031053	WBGene00059010	WBGene00134649	far-5	F15B9.3	other	800	613	3
WBGene00001390	WBGene00152042	WBGene00029024	WBGene00055272	WBGene00207514_WBGene00127194_WBGene00211315	far-6	W02A2.2	other	1966	48	4
WBGene00001391	WBGene00154496	WBGene00029218	WBGene00064701		far-7	K01A2.2	other	1156	955	3
WBGene00001392	WBGene00153753	WBGene00042354	WBGene00071192	WBGene00130281	far-8	K02F3.3	other	1584	91	4
WBGene00001393	WBGene00141288_WBGene00162044	WBGene00024977	WBGene00062756_WBGene00073898	WBGene00121392	fat-1	Y67H2A.8	other	4827	1752	4
WBGene00001394	WBGene00163212_WBGene00147377	WBGene00024976	WBGene00062757_WBGene00073899		fat-2	W02A2.1	other	5068	1266	3
WBGene00001395	WBGene00155906_WBGene00192547	WBGene00026340	WBGene00062668	WBGene00126033	fat-3	W08D2.4	other	424	1570	4
WBGene00001396	WBGene00155996_WBGene00160448	WBGene00026341_WBGene00031678	WBGene00062669	WBGene00132391	fat-4	T13F2.1	other	2116	1267	4
WBGene00001397	WBGene00162241	WBGene00042701	WBGene00065985	WBGene00135145_WBGene00181894_WBGene00215961	fat-5	W06D12.3	other	3711	711	4
WBGene00001398	WBGene00147451_WBGene00190247	WBGene00028498_WBGene00036814	WBGene00066344_WBGene00075128	WBGene00127853	fat-6	VZK822L.1	other	1210	524	4
WBGene00001399	WBGene00190247_WBGene00147451	WBGene00028498_WBGene00036814	WBGene00075128_WBGene00066344	WBGene00127853	fat-7	F10D2.9	other	1371	668	4
WBGene00001400	WBGene00161243	WBGene00034745	WBGene00052030	WBGene00126574	fax-1	F56E3.4	neuronal	5788	1433	4
WBGene00001401	WBGene00140206_WBGene00153087	WBGene00025706_WBGene00025707_WBGene00034222	WBGene00067518_WBGene00071258	WBGene00126052	fbf-1	H12I13.4	other	2191	326	4
WBGene00001402	WBGene00140206_WBGene00153087	WBGene00025706_WBGene00025707_WBGene00034222	WBGene00067518_WBGene00071258	WBGene00126052	fbf-2	F21H12.5	other	447	332	4
WBGene00001403	WBGene00154017_WBGene00192739	WBGene00039129	WBGene00070281_WBGene00074160	WBGene00120533_WBGene00129530	fbl-1	F56H11.1	neuronal	7680	2333	4
WBGene00001404	WBGene00144610_WBGene00194880_WBGene00158603	WBGene00026892	WBGene00057074	WBGene00119949	fbp-1	K07A3.1	other	1404	3062	4
WBGene00001405	WBGene00163204_WBGene00140078	WBGene00026598	WBGene00079837	WBGene00129316_WBGene00213745	fce-1	C04F12.10	other	106	183	4
WBGene00001406	WBGene00157955	WBGene00037355_WBGene00037356_WBGene00037354	WBGene00065221	WBGene00124016	fce-2	F48F5.5	other	3360	4863	4
WBGene00001410	WBGene00154267	WBGene00031363	WBGene00054882	WBGene00123697	feh-1	Y54F10AM.2	other	3511	8475	4
WBGene00001411	WBGene00145633_WBGene00190946	WBGene00039054	WBGene00063988_WBGene00073712	WBGene00134453_WBGene00211263_WBGene00176686	fem-1	F35D6.1	other	633	2475	4
WBGene00001412	WBGene00050882	WBGene00000328	WBGene00064839	WBGene00120418	fem-2	T19C3.8	other	320	814	4
WBGene00001413	WBGene00143028	WBGene00000329	WBGene00063901_WBGene00073662	WBGene00210371	fem-3	C01F6.4	other	1010	968	4
WBGene00001414	WBGene00194240_WBGene00163341	WBGene00035318	WBGene00056444	WBGene00135143_WBGene00212871	fer-1	F43G9.6	other	2740	1923	4
WBGene00001423	WBGene00141617	WBGene00032691	WBGene00070414	WBGene00131640	fib-1	T01C3.7	other	57	198	4
WBGene00001424	WBGene00149705_WBGene00152276	WBGene00032315	WBGene00054168	WBGene00137594	fis-1	F41G3.4	other	407	272	4
WBGene00001425	WBGene00150750	WBGene00041223	WBGene00058807	WBGene00138590_WBGene00182736	fis-2	F13B9.8	other	480	1299	4
WBGene00001426	WBGene00162661_WBGene00154492_WBGene00140132	WBGene00028338	WBGene00062513_WBGene00063554_WBGene00056209	WBGene00134439_WBGene00124563	fkb-1	F36H1.1	other	3004	96	4
WBGene00001427	WBGene00144362	WBGene00027056	WBGene00069703	WBGene00120484_WBGene00131209	fkb-2	Y18D10A.19	other	618	53	4
WBGene00001428	WBGene00154698_WBGene00163803	WBGene00038380	WBGene00068001_WBGene00075688	WBGene00136792	fkb-3	C05C8.3	other	164	75	4
WBGene00001429	WBGene00141079_WBGene00194264	WBGene00030351	WBGene00052629		fkb-4	ZC455.10	other	269	950	3
WBGene00001430	WBGene00154683_WBGene00148360	WBGene00033047	WBGene00062324	WBGene00137049	fkb-5	C50F2.6	other	604	375	4
WBGene00001431	WBGene00140132	WBGene00027120	WBGene00063554	WBGene00131209_WBGene00208598	fkb-6	F31D4.3	other	633	92	4
WBGene00001432	WBGene00154492_WBGene00140132_WBGene00162661_WBGene00160235	WBGene00033678	WBGene00056209_WBGene00062513_WBGene00063554	WBGene00124563_WBGene00134439	fkb-7	B0511.1	other	1025	2055	4
WBGene00001433	WBGene00144362	WBGene00027056	WBGene00069703	WBGene00120484	fkb-8	Y18D10A.25	other	10302	588	4
WBGene00001434	WBGene00145014_WBGene00152425_WBGene00150110_WBGene00145595_WBGene00158216_WBGene00148005	WBGene00034833	WBGene00051926_WBGene00079422_WBGene00069141	WBGene00134152	fkh-2	T14G12.4	neuronal	14712	850	4
WBGene00001435	WBGene00164037_WBGene00155510	WBGene00038817	WBGene00054565_WBGene00065235_WBGene00065236_WBGene00061365_WBGene00069743_WBGene00082095	WBGene00122203_WBGene00132809	fkh-3	C29F7.4	other	3634	230	4
WBGene00001436	WBGene00164037_WBGene00155510	WBGene00038817	WBGene00065235_WBGene00065236_WBGene00061365_WBGene00054565_WBGene00069743_WBGene00082095	WBGene00122203_WBGene00132809	fkh-4	C29F7.5	other	1402	254	4
WBGene00001437	WBGene00164037_WBGene00155510	WBGene00038817	WBGene00065235_WBGene00065236_WBGene00061365_WBGene00054565_WBGene00069743_WBGene00082095	WBGene00122203_WBGene00132809	fkh-5	F26A1.2	other	251	499	4
WBGene00001438	WBGene00152992	WBGene00026487	WBGene00070686	WBGene00132586	fkh-6	B0286.5	other	334	2434	4
WBGene00001439	WBGene00155677_WBGene00160587	WBGene00039044	WBGene00063981	WBGene00138617	fkh-7	F26D12.1	other	10550	20592	4
WBGene00001440	WBGene00144751_WBGene00193486	WBGene00025613	WBGene00054019	WBGene00210959	fkh-8	F40H3.4	neuronal	1409	676	4
WBGene00001441	WBGene00159100_WBGene00193236_WBGene00194078	WBGene00034843	WBGene00051916_WBGene00062442_WBGene00083185_WBGene00064327	WBGene00128005_WBGene00137633	fkh-9	K03C7.2	other	315	8062	4
WBGene00001442	WBGene00159100_WBGene00193236	WBGene00033213	WBGene00083185_WBGene00051916_WBGene00062442	WBGene00128005_WBGene00125678	fkh-10	C25A1.2	other	4516	795	4
WBGene00001443	WBGene00150119	WBGene00023962	WBGene00070705	WBGene00137127	fli-1	B0523.5	other	1114	3825	4
WBGene00001444	WBGene00149164	WBGene00040473	WBGene00063907_WBGene00073870	WBGene00119241	flp-1	F23B2.5	neuronal	454	737	4
WBGene00001445		WBGene00025135	WBGene00063132	WBGene00122841	flp-2	W07E11.3	neuronal	378	206	3
WBGene00001446	WBGene00219353	WBGene00025134	WBGene00063133	WBGene00125283	flp-3	W07E11.2	neuronal	1511	145	4
WBGene00001447	WBGene00145260_WBGene00156267	WBGene00025708	WBGene00053729		flp-4	C18D1.3	neuronal	9368	438	3
WBGene00001448	WBGene00148437	WBGene00041268	WBGene00065515	WBGene00128379	flp-5	C03G5.7	neuronal	5420	2240	4
WBGene00001449	WBGene00145393	WBGene00038528	WBGene00071267_WBGene00078461	WBGene00128105_WBGene00215706_WBGene00215652	flp-6	F07D3.2	neuronal	9272	1088	4
WBGene00001450	WBGene00156859_WBGene00163562	WBGene00035169	WBGene00051608	WBGene00119905	flp-7	F49E10.3	neuronal	4150	215	4
WBGene00001451	WBGene00147537	WBGene00029595	WBGene00058569		flp-8	F31F6.4	neuronal	2682	134	3
WBGene00001452	WBGene00158533_WBGene00156176	WBGene00040905	WBGene00074613	WBGene00122299_WBGene00213236	flp-9	C36H8.3	neuronal	8001	2380	4
WBGene00001453	WBGene00142199_WBGene00148215	WBGene00037255	WBGene00080462_WBGene00079506	WBGene00124936	flp-10	T06C10.4	neuronal	14705	494	4
WBGene00001454	WBGene00149840	WBGene00034986	WBGene00051797	WBGene00120017	flp-11	K02G10.4	neuronal	2912	55	4
WBGene00001455	WBGene00152719	WBGene00034973	WBGene00051809	WBGene00211816	flp-12	C05E11.8	neuronal	3688	57	4
WBGene00001456	WBGene00156859_WBGene00163562	WBGene00028295	WBGene00164980_WBGene00081050	WBGene00128219	flp-13	F33D4.3	neuronal	5504	727	4
WBGene00001457	WBGene00148767	WBGene00035906	WBGene00063441	WBGene00132393	flp-14	Y37D8A.15	neuronal	3892	3797	4
WBGene00001458	WBGene00146031	WBGene00037694	WBGene00072650	WBGene00128750	flp-15	ZK525.1	neuronal	5476	3992	4
WBGene00001459	WBGene00191050	WBGene00025799	WBGene00053634	WBGene00136786	flp-16	F15D4.8	neuronal	18570	1466	4
WBGene00001460	WBGene00140920	WBGene00023759	WBGene00061372		flp-17	C52D10.11	neuronal	6013	960	3
WBGene00001461	WBGene00142461	WBGene00034717	WBGene00052061	WBGene00130040	flp-18	Y48D7A.2	neuronal	4125	5401	4
WBGene00001462	WBGene00160497	WBGene00027162	WBGene00058434	WBGene00121541	flp-19	M79.4	hsn	11491	476	4
WBGene00001463	WBGene00153502	WBGene00036186	WBGene00077327	WBGene00123794	flp-20	E01H11.3	neuronal	14945	114	4
WBGene00001464	WBGene00141977	WBGene00039546	WBGene00057933	WBGene00120024	flp-21	C26F1.10	neuronal	5657	215	4
WBGene00001465	WBGene00193589	WBGene00027796	WBGene00058725	WBGene00213730	flr-1	F02D10.5	neuronal	355	1911	4
WBGene00001466	WBGene00162160	WBGene00041709	WBGene00052392	WBGene00215220	flr-2	F58H1.4	neuronal	4839	431	4
WBGene00001468	WBGene00152444	WBGene00029615	WBGene00058602	WBGene00129527	flr-4	F09B12.6	neuronal	1376	2151	4
WBGene00001470	WBGene00159271	WBGene00023527	WBGene00066767_WBGene00084067	WBGene00137275	baz-2	ZK783.4	hsn	713	1018	4
WBGene00001475	WBGene00192837_WBGene00191295	WBGene00031034_WBGene00031045_WBGene00031032_WBGene00206398	WBGene00059003	WBGene00120528	fmi-1	F15B9.7	hsn	2446	6271	4
WBGene00001476	WBGene00194411_WBGene00190713	WBGene00027099_WBGene00027112_WBGene00037773_WBGene00270566	WBGene00059241_WBGene00073598	WBGene00133166	fmo-1	K08C7.2	other	57	517	4
WBGene00001477	WBGene00161000_WBGene00194029	WBGene00027112_WBGene00027099_WBGene00037773	WBGene00059233_WBGene00075087	WBGene00123500	fmo-2	K08C7.5	other	2076	185	4
WBGene00001478	WBGene00154976	WBGene00037773_WBGene00027099_WBGene00027112	WBGene00055803_WBGene00063697	WBGene00209710_WBGene00123312_WBGene00213232	fmo-3	Y39A1A.19	other	302	2558	4
WBGene00001479	WBGene00158051_WBGene00191004	WBGene00032635	WBGene00052834	WBGene00126082_WBGene00210189_WBGene00210520	fmo-4	F53F4.5	other	4642	1404	4
WBGene00001480	WBGene00154976	WBGene00037773_WBGene00027099_WBGene00027112	WBGene00063697_WBGene00055803	WBGene00123312_WBGene00209710_WBGene00213232	fmo-5	H24K24.5	other	1402	2611	4
WBGene00001481	WBGene00146713_WBGene00184964_WBGene00147463_WBGene00194343_WBGene00145539	WBGene00035332_WBGene00040861	WBGene00056528_WBGene00066597_WBGene00054149	WBGene00136441_WBGene00128507_WBGene00136414_WBGene00123001	fog-1	Y54E10A.4	other	831	4102	4
WBGene00001482	WBGene00143630_WBGene00147001_WBGene00145284_WBGene00163948_WBGene00160936	WBGene00023954_WBGene00033413_WBGene00035626_WBGene00037960_WBGene00041155_WBGene00041890_WBGene00027441_WBGene00027461	WBGene00065814	WBGene00122765	fog-2	Y113G7B.5	other	1051	228	4
WBGene00001483	WBGene00154474	WBGene00033342	WBGene00059989	WBGene00128273_WBGene00183291	fog-3	C03C11.2	other	1282	359	4
WBGene00001484	WBGene00150376_WBGene00144093	WBGene00025229	WBGene00058159_WBGene00052469_WBGene00052225	WBGene00129202_WBGene00127408	fox-1	T07D1.4	other	11397	8585	4
WBGene00001485	WBGene00142693	WBGene00033796	WBGene00069803	WBGene00178912_WBGene00217033	fre-1	Y113G7A.8	other	124	9932	4
WBGene00001486	WBGene00190700	WBGene00025574	WBGene00053982	WBGene00120913	frh-1	F59G1.7	other	511	297	4
WBGene00001487	WBGene00162593_WBGene00162774	WBGene00033499	WBGene00056350_WBGene00074422_WBGene00073085	WBGene00130561	frk-1	T04B2.2	other	397	835	4
WBGene00001488	WBGene00139502_WBGene00150392	WBGene00030496	WBGene00061195	WBGene00137323_WBGene00122715_WBGene00125664_WBGene00129176_WBGene00134167_WBGene00137182_WBGene00182126_WBGene00183718_WBGene00206851_WBGene00206882_WBGene00207106_WBGene00208604_WBGene00208851_WBGene00209592_WBGene00209731_WBGene00210512_WBGene00210652_WBGene00211141_WBGene00211596_WBGene00212200_WBGene00212769_WBGene00212918_WBGene00213143_WBGene00214093_WBGene00214642_WBGene00215713_WBGene002…	frm-1	ZK270.2	other	9026	9838	4
WBGene00001489	WBGene00145850	WBGene00030697	WBGene00055525	WBGene00125565_WBGene00215152	frm-2	T04C9.6	other	721	3170	4
WBGene00001490	WBGene00163432_WBGene00152632	WBGene00036967	WBGene00058262_WBGene00058261	WBGene00135425_WBGene00137381	frm-3	H05G16.1	other	3033	6216	4
WBGene00001491	WBGene00143847	WBGene00033281	WBGene00060052	WBGene00123983_WBGene00178503	frm-4	C24A11.8	neuronal	4502	2999	4
WBGene00001492	WBGene00159222_WBGene00190821_WBGene00191266	WBGene00024848	WBGene00059503_WBGene00077145_WBGene00076750_WBGene00085519	WBGene00133405	frm-5.1	Y38C1AB.8	neuronal	4556	10408	4
WBGene00001493	WBGene00140812	WBGene00041807	WBGene00052495	WBGene00131658_WBGene00207947	frm-7	C51F7.1	other	8777	925	4
WBGene00001494	WBGene00139387	WBGene00039322	WBGene00066382	WBGene00132506	frm-8	H09G03.2	neuronal	7208	15504	4
WBGene00001495	WBGene00144601_WBGene00151584	WBGene00037171	WBGene00058403		frm-9	F31B12.3	other	4007	15341	3
WBGene00001496	WBGene00163697_WBGene00219507	WBGene00028938	WBGene00052802	WBGene00124774	frm-10	F25H9.5	other	1474	2153	4
WBGene00001497	WBGene00162982	WBGene00033495	WBGene00064293	WBGene00136689	fars-1	T08B2.9	other	63	832	4
WBGene00001498	WBGene00163385_WBGene00156439_WBGene00141391	WBGene00023990	WBGene00053891	WBGene00119906	fars-3	F22B5.9	other	334	321	4
WBGene00001499	WBGene00150536	WBGene00037661	WBGene00061657	WBGene00119655_WBGene00217240_WBGene00207135	fsn-1	C26E6.5	other	137	779	4
WBGene00001500	WBGene00159997	WBGene00024156	WBGene00053155	WBGene00128707	ftn-1	C54F6.14	other	425	863	4
WBGene00001501	WBGene00149112_WBGene00145700	WBGene00033041	WBGene00062319	WBGene00131888	ftn-2	D1037.3	other	1872	97	4
WBGene00001502	WBGene00143894	WBGene00036963	WBGene00058258	WBGene00123173	ftt-2	F52D10.3	other	12081	389	4
WBGene00001503	WBGene00143841	WBGene00030818	WBGene00077348_WBGene00067657_WBGene00076403	WBGene00124749	fum-1	H14A12.2	other	366	309	4
WBGene00001505	WBGene00150796_WBGene00190137	WBGene00026070	WBGene00053327_WBGene00067511	WBGene00132247_WBGene00210460	fut-1	K08F8.3	neuronal	4051	738	4
WBGene00001506	WBGene00159778_WBGene00190264	WBGene00037335_WBGene00033004	WBGene00056484		fut-2	EGAP9.2	other	1069	747	3
WBGene00001507		WBGene00038777	WBGene00054606		fut-4	K12H6.3	other	397	1893	2
WBGene00001508	WBGene00154254	WBGene00030885	WBGene00058835	WBGene00130663	fut-8	C10F3.6	other	6092	1266	4
WBGene00001509	WBGene00192698_WBGene00193537	WBGene00025557	WBGene00057274	WBGene00127431	fzo-1	ZK1248.14	other	576	336	4
WBGene00001510	WBGene00153783_WBGene00190032_WBGene00164301	WBGene00042873	WBGene00067274	WBGene00119338	fzr-1	ZK1307.6	other	3462	1321	4
WBGene00001511	WBGene00139774_WBGene00190382	WBGene00025476	WBGene00057346	WBGene00129735	fzy-1	ZK177.6	other	242	457	4
WBGene00001512	WBGene00147844_WBGene00194133	WBGene00035885	WBGene00055317	WBGene00121827_WBGene00211310	gab-1	ZC482.1	neuronal	5428	6084	4
WBGene00001513	WBGene00141868	WBGene00038232	WBGene00052155	WBGene00130446	gad-1	T05H4.14	other	642	186	4
WBGene00001514	WBGene00145078	WBGene00030650	WBGene00055638	WBGene00178536_WBGene00215045_WBGene00215610	xnd-1	C05D2.5	other	804	780	4
WBGene00001515	WBGene00158185	WBGene00034696	WBGene00052087	WBGene00128742	gap-1	T24C12.2	other	6649	955	4
WBGene00001516	WBGene00143591_WBGene00145692	WBGene00036162	WBGene00059753	WBGene00135456	gap-2	ZK899.8	other	7744	37698	4
WBGene00001517	WBGene00146223	WBGene00027622	WBGene00051490	WBGene00119595	gar-1	C15B12.5	neuronal	12012	3031	4
WBGene00001518	WBGene00154303	WBGene00037064	WBGene00055440	WBGene00134879_WBGene00213242	gar-2	F47D12.1	hsn	6203	8909	4
WBGene00001519	WBGene00151618	WBGene00027224	WBGene00064410	WBGene00128319	gar-3	Y40H4A.1	neuronal	9037	12671	4
WBGene00001520	WBGene00143772	WBGene00029684_WBGene00038858	WBGene00058668_WBGene00055496	WBGene00121416	gas-1	K09A9.5	other	976	1924	4
WBGene00001522	WBGene00151311	WBGene00025977	WBGene00053436	WBGene00126578	gbh-1	D2089.5	other	1225	1996	4
WBGene00001523	WBGene00163724_WBGene00152733	WBGene00023984	WBGene00053898	WBGene00134040	gbh-2	M05D6.7	other	2065	342	4
WBGene00001526	WBGene00143025	WBGene00038407	WBGene00068031_WBGene00073729	WBGene00181997_WBGene00126908	gck-1	T19A5.2	other	3747	4735	4
WBGene00001527	WBGene00157378_WBGene00159932	WBGene00026143	WBGene00053245	WBGene00138488_WBGene00218185	gcs-1	F37B12.2	neuronal	1519	405	4
WBGene00001528	WBGene00147673_WBGene00159896	WBGene00024177_WBGene00024179_WBGene00024180_WBGene00026663_WBGene00027182_WBGene00027989_WBGene00028819_WBGene00031141_WBGene00031858_WBGene00032412_WBGene00036817_WBGene00041820	WBGene00081634_WBGene00069307_WBGene00069308	WBGene00129471	gcy-1	AH6.1	neuronal	630	1033	4
WBGene00001529	WBGene00147673_WBGene00159896	WBGene00024177_WBGene00024179_WBGene00024180_WBGene00026663_WBGene00027182_WBGene00027989_WBGene00028819_WBGene00031141_WBGene00031858_WBGene00032412_WBGene00036817_WBGene00041820	WBGene00081634_WBGene00069307_WBGene00069308	WBGene00129471	gcy-2	R134.2	neuronal	394	1135	4
WBGene00001530	WBGene00159896_WBGene00147673	WBGene00024177_WBGene00024179_WBGene00024180_WBGene00026663_WBGene00027182_WBGene00027989_WBGene00028819_WBGene00031141_WBGene00031858_WBGene00032412_WBGene00036817_WBGene00041820_WBGene00086872	WBGene00069307_WBGene00069308_WBGene00081634	WBGene00129471	gcy-3	R134.1	neuronal	322	1102	4
WBGene00001531	WBGene00143786_WBGene00193049	WBGene00024177_WBGene00024179_WBGene00024180_WBGene00026663_WBGene00027182_WBGene00027989_WBGene00028819_WBGene00031141_WBGene00031858_WBGene00032412_WBGene00036817_WBGene00041820	WBGene00063628_WBGene00069301	WBGene00138189	gcy-4	ZK970.5	neuronal	591	1277	4
WBGene00001532		WBGene00024177_WBGene00024179_WBGene00024180_WBGene00026663_WBGene00027182_WBGene00027989_WBGene00028819_WBGene00031141_WBGene00031858_WBGene00032412_WBGene00036817_WBGene00041820	WBGene00069305	WBGene00127306_WBGene00119480	gcy-5	ZK970.6	neuronal	1077	1884	3
WBGene00001533	WBGene00138774	WBGene00031141_WBGene00024177_WBGene00024179_WBGene00024180_WBGene00026663_WBGene00027182_WBGene00027989_WBGene00028819_WBGene00031858_WBGene00032412_WBGene00036817_WBGene00041820	WBGene00057972_WBGene00059125	WBGene00131234_WBGene00211211	gcy-6	B0024.6	neuronal	587	2502	4
WBGene00001534	WBGene00148616_WBGene00192155	WBGene00024177_WBGene00024179_WBGene00024180_WBGene00026663_WBGene00027182_WBGene00027989_WBGene00028819_WBGene00031141_WBGene00031858_WBGene00032412_WBGene00036817_WBGene00041820	WBGene00053072	WBGene00122590	gcy-7	F52E1.4	neuronal	1087	1586	4
WBGene00001535	WBGene00148998_WBGene00193685	WBGene00024841_WBGene00037269_WBGene00039779_WBGene00042500	WBGene00059372_WBGene00075335	WBGene00130471	gcy-8	C49H3.1	neuronal	907	1975	4
WBGene00001536	WBGene00192702_WBGene00194557	WBGene00037009	WBGene00058303	WBGene00121606	gcy-9	ZK455.2	neuronal	372	2112	4
WBGene00001537	WBGene00144211	WBGene00036064	WBGene00059818		gcy-11	C30G4.3	neuronal	1370	5648	3
WBGene00001538	WBGene00160013_WBGene00193734_WBGene00162757	WBGene00025432	WBGene00057399_WBGene00068083	WBGene00125049_WBGene00127755_WBGene00129044_WBGene00137461	gcy-12	F08B1.2	neuronal	16507	1592	4
WBGene00001539	WBGene00144021_WBGene00191836	WBGene00024177_WBGene00024179_WBGene00024180_WBGene00026663_WBGene00027182_WBGene00027989_WBGene00028819_WBGene00031141_WBGene00031858_WBGene00032412_WBGene00036817_WBGene00041820	WBGene00052510_WBGene00084250	WBGene00126835_WBGene00182202	gcy-13	F23H12.6	neuronal	2192	2228	4
WBGene00001540	WBGene00148501	WBGene00024177_WBGene00024179_WBGene00024180_WBGene00026663_WBGene00027182_WBGene00027989_WBGene00028819_WBGene00031141_WBGene00031858_WBGene00032412_WBGene00036817_WBGene00041820	WBGene00064359	WBGene00124945	gcy-14	ZC412.2	neuronal	739	1402	4
WBGene00001541	WBGene00162757_WBGene00193734_WBGene00160013	WBGene00038741	WBGene00068083_WBGene00057399	WBGene00127755_WBGene00125049_WBGene00177003	gcy-15	ZC239.7	neuronal	546	1299	4
WBGene00001542	WBGene00142412_WBGene00193233	WBGene00024177_WBGene00024179_WBGene00024180_WBGene00026663_WBGene00027182_WBGene00027989_WBGene00028819_WBGene00031141_WBGene00031858_WBGene00032412_WBGene00036817_WBGene00041820	WBGene00057189	WBGene00122186_WBGene00137951	gcy-17	W03F11.2	neuronal	644	6480	4
WBGene00001543	WBGene00151174	WBGene00024841_WBGene00037269_WBGene00039779_WBGene00042500	WBGene00062696_WBGene00073622	WBGene00135854	gcy-18	ZK896.8	neuronal	208	2133	4
WBGene00001544	WBGene00143906	WBGene00024177_WBGene00024179_WBGene00024180_WBGene00026663_WBGene00027182_WBGene00027989_WBGene00028819_WBGene00031141_WBGene00031858_WBGene00032412_WBGene00036817_WBGene00041820	WBGene00067032	WBGene00127291	gcy-19	C17F4.6	neuronal	3529	4669	4
WBGene00001545	WBGene00148501	WBGene00024177_WBGene00024179_WBGene00024180_WBGene00026663_WBGene00027182_WBGene00027989_WBGene00028819_WBGene00031141_WBGene00031858_WBGene00032412_WBGene00036817_WBGene00041820	WBGene00064359	WBGene00124945	gcy-20	F21H7.9	neuronal	513	1878	4
WBGene00001546	WBGene00162757_WBGene00193734_WBGene00160013	WBGene00038741	WBGene00068083_WBGene00057399	WBGene00127755_WBGene00125049_WBGene00177003	gcy-21	F22E5.3	neuronal	1411	1993	4
WBGene00001547	WBGene00157170	WBGene00024177_WBGene00024179_WBGene00024180_WBGene00026663_WBGene00027182_WBGene00027989_WBGene00028819_WBGene00031141_WBGene00031858_WBGene00032412_WBGene00036817_WBGene00041820	WBGene00063561	WBGene00119723	gcy-22	T03D8.5	neuronal	530	1447	4
WBGene00001548	WBGene00161127_WBGene00143439	WBGene00024841_WBGene00037269_WBGene00039779_WBGene00042500	WBGene00059497_WBGene00076775_WBGene00076776	WBGene00120252	gcy-23	T26C12.4	neuronal	2782	3107	4
WBGene00001549	WBGene00150620	WBGene00023749	WBGene00061340_WBGene00073543_WBGene00075577	WBGene00121540	gcy-25	Y105C5B.2	neuronal	738	6313	4
WBGene00001550	WBGene00143318_WBGene00154620	WBGene00029481	WBGene00065270	WBGene00131243_WBGene00127417_WBGene00122589_WBGene00212219	gcy-27	C06A12.4	neuronal	706	1804	4
WBGene00001551	WBGene00190648_WBGene00158673_WBGene00164797_WBGene00164280_WBGene00143018_WBGene00193290_WBGene00154341_WBGene00190342	WBGene00025231	WBGene00058156_WBGene00052918_WBGene00070859_WBGene00063619_WBGene00058655_WBGene00056046_WBGene00052403_WBGene00052783_WBGene00068265	WBGene00120706_WBGene00183949_WBGene00132768_WBGene00130650_WBGene00176327_WBGene00123900	gcy-31	T07D1.1	neuronal	2357	4934	4
WBGene00001552	WBGene00158673_WBGene00190648_WBGene00154341_WBGene00190342	WBGene00027523_WBGene00028962_WBGene00029673	WBGene00052918_WBGene00063619_WBGene00058156_WBGene00052403_WBGene00068265	WBGene00120706_WBGene00183949	gcy-32	C06B3.8	neuronal	1095	1176	4
WBGene00001553	WBGene00154341_WBGene00190648_WBGene00158673_WBGene00164797_WBGene00164280_WBGene00143018_WBGene00193290_WBGene00190342	WBGene00041720	WBGene00052403_WBGene00052918_WBGene00058156_WBGene00070859_WBGene00063619_WBGene00058655_WBGene00056046_WBGene00052783_WBGene00068265	WBGene00120706_WBGene00183949_WBGene00132768_WBGene00130650	gcy-33	F57F5.2	neuronal	1251	2878	4
WBGene00001554	WBGene00164280_WBGene00190648_WBGene00154341	WBGene00027523_WBGene00028962_WBGene00029673	WBGene00052783_WBGene00058156_WBGene00052403	WBGene00132768_WBGene00183949	gcy-34	M04G12.3	neuronal	216	666	4
WBGene00001555	WBGene00190648_WBGene00193290_WBGene00154341	WBGene00039377	WBGene00056046_WBGene00058156_WBGene00052403_WBGene00083454	WBGene00183949_WBGene00120885_WBGene00136672_WBGene00209461_WBGene00218880	gcy-35	T04D3.4	neuronal	6657	4627	4
WBGene00001556	WBGene00190648_WBGene00164797_WBGene00154341	WBGene00027523_WBGene00028962_WBGene00029673	WBGene00058655_WBGene00058156_WBGene00052403	WBGene00130650_WBGene00183949	gcy-36	C46E1.2	neuronal	1838	4348	4
WBGene00001557	WBGene00143018_WBGene00190648_WBGene00154341	WBGene00034562	WBGene00070859_WBGene00058156_WBGene00052403	WBGene00183949_WBGene00178017	gcy-37	C54E4.3	neuronal	2138	6194	4
WBGene00001558	WBGene00141958	WBGene00040262	WBGene00074387_WBGene00071678	WBGene00138046	gdi-1	Y57G11C.10	other	268	332	4
WBGene00001559	WBGene00155434	WBGene00031371	WBGene00054874	WBGene00122563	gei-1	F45H7.2	other	10917	13494	4
WBGene00001560	WBGene00156138	WBGene00023564	WBGene00051171_WBGene00051170	WBGene00126623	gei-3	T22H6.6	other	217	13297	4
WBGene00001561	WBGene00144031	WBGene00035852	WBGene00065381	WBGene00134893_WBGene00127918	gei-4	W07B3.2	other	10607	27387	4
WBGene00001562	WBGene00152988	WBGene00041006	WBGene00070157	WBGene00133857_WBGene00136580_WBGene00217475	lin-66	B0513.1	other	4033	2264	4
WBGene00001563	WBGene00140854	WBGene00038381_WBGene00038385	WBGene00068003_WBGene00075274	WBGene00129548	gei-6	C05C8.4	other	344	988	4
WBGene00001564	WBGene00163609	WBGene00028630	WBGene00057839	WBGene00121875	icl-1	C05E4.9	other	354	542	4
WBGene00001565	WBGene00144073	WBGene00036562	WBGene00054793	WBGene00121910_WBGene00178046	gei-8	C14B9.6	hsn	5135	9070	4
WBGene00001566	WBGene00142154_WBGene00191514_WBGene00192814	WBGene00035806_WBGene00037913	WBGene00070461	WBGene00128166	acdh-13	C28C12.9	other	486	330	4
WBGene00001568	WBGene00191145_WBGene00146175_WBGene00146402	WBGene00033357	WBGene00059969	WBGene00129279	snpc-4	F32H2.1	other	1460	739	4
WBGene00001570	WBGene00162978	WBGene00031522	WBGene00055062	WBGene00125917_WBGene00208226_WBGene00219154	gei-13	F58A4.11	other	13324	2166	4
WBGene00001571	WBGene00155128	WBGene00024029	WBGene00053846	WBGene00121247	gei-14	K01C8.5	other	117	345	4
WBGene00001572	WBGene00155919	WBGene00032149	WBGene00051432	WBGene00125575	gei-15	M03A8.4	other	643	1816	4
WBGene00001574	WBGene00190862_WBGene00156010	WBGene00033392	WBGene00059931	WBGene00178056	gei-17	W10D5.3	other	633	3445	4
WBGene00001575		WBGene00041016_WBGene00033484	WBGene00064281	WBGene00126797_WBGene00212724	gei-18	Y37A1B.15	other	112	522	3
WBGene00001577	WBGene00158503_WBGene00140022_WBGene00190414_WBGene00162843	WBGene00028416_WBGene00023776	WBGene00062580_WBGene00074147_WBGene00063899_WBGene00065584_WBGene00073660_WBGene00084319	WBGene00131608_WBGene00136465_WBGene00138007	gem-4	T12A7.1	other	1886	1035	4
WBGene00001578	WBGene00163077_WBGene00159534_WBGene00190768	WBGene00028697	WBGene00053136_WBGene00051392_WBGene00051532	WBGene00121920_WBGene00137251_WBGene00130695	ges-1	R12A1.4	other	7041	2742	4
WBGene00001579	WBGene00175050_WBGene00191261	WBGene00024826	WBGene00059480_WBGene00080667	WBGene00130775_WBGene00179513_WBGene00208422	gex-2	F56A11.1	other	1900	5399	4
WBGene00001580	WBGene00190818	WBGene00026209	WBGene00071914	WBGene00119948_WBGene00213255	gex-3	F28D1.10	other	5728	580	4
WBGene00001581	WBGene00157893_WBGene00193651	WBGene00038226	WBGene00052148	WBGene00132696	gfi-1	F57F4.3	neuronal	1447	762	4
WBGene00001582	WBGene00149010_WBGene00159250	WBGene00026593	WBGene00079989_WBGene00080025	WBGene00136056	gfi-2	K02A11.1	other	58	4070	4
WBGene00001583	WBGene00141198_WBGene00163670_WBGene00158932	WBGene00029523	WBGene00058499_WBGene00068590_WBGene00068591_WBGene00068592_WBGene00075536	WBGene00127709	gfi-3	M163.4	other	317	1496	4
WBGene00001584	WBGene00159264	WBGene00028288	WBGene00081045_WBGene00074956	WBGene00120449_WBGene00210089	nrde-4	F45E4.10	other	4520	3787	4
WBGene00001585	WBGene00140668_WBGene00164498	WBGene00028459	WBGene00062631	WBGene00122663_WBGene00209380	gfl-1	M04B2.3	other	269	192	4
WBGene00001586	WBGene00194119	WBGene00025975	WBGene00053437	WBGene00133660	ggr-1	C09G5.1	neuronal	1296	5808	4
WBGene00001587	WBGene00141324	WBGene00035214	WBGene00051577	WBGene00133622	ggr-2	C45B2.4	hsn	5033	9138	4
WBGene00001588	WBGene00152602_WBGene00191332	WBGene00025402	WBGene00057429	WBGene00125864_WBGene00207873	ggr-3	F09C12.1	neuronal	12107	1494	4
WBGene00001589	WBGene00147157_WBGene00141774	WBGene00034052	WBGene00072798_WBGene00061967	WBGene00136134	gip-1	H04J21.3	other	265	10877	4
WBGene00001590	WBGene00158948_WBGene00161874	WBGene00036733	WBGene00060924_WBGene00060925	WBGene00119946		C45G3.3	other	600	193	4
WBGene00001591	WBGene00139571	WBGene00028929	WBGene00052811	WBGene00121244	glc-1	F11A5.10	neuronal	1104	735	4
WBGene00001592	WBGene00145291	WBGene00039476	WBGene00072196		glc-2	F25F8.2	neuronal	3925	1450	3
WBGene00001593	WBGene00153946	WBGene00030982	WBGene00058934	WBGene00133390	glc-3	ZC317.3	neuronal	6677	2545	4
WBGene00001594	WBGene00195140_WBGene00191168	WBGene00033914	WBGene00054279	WBGene00132790	glc-4	C27H5.8	neuronal	8965	983	4
WBGene00001595	WBGene00142531_WBGene00160242_WBGene00150400	WBGene00023713	WBGene00065430_WBGene00062556_WBGene00071849	WBGene00137790_WBGene00130152	gld-1	T23G11.3	other	462	323	4
WBGene00001596	WBGene00163016_WBGene00155494	WBGene00033531	WBGene00070541	WBGene00126356	gld-2	ZC308.1	other	430	10133	4
WBGene00001597	WBGene00157553_WBGene00157867	WBGene00033902	WBGene00054272	WBGene00175733	gld-3	T07F8.3	other	587	1033	4
WBGene00001598	WBGene00158506_WBGene00148817_WBGene00194018_WBGene00153016	WBGene00033744	WBGene00056273_WBGene00062310_WBGene00058820	WBGene00119535_WBGene00122591_WBGene00135484	glh-1	T21G5.3	other	671	290	4
WBGene00001599	WBGene00148817_WBGene00158506_WBGene00194018_WBGene00153016	WBGene00033744	WBGene00056273_WBGene00062310_WBGene00058820	WBGene00119535_WBGene00122591_WBGene00135484	glh-2	C55B7.1	other	177	362	4
WBGene00001600	WBGene00153016_WBGene00194018_WBGene00158506_WBGene00148817	WBGene00033744	WBGene00062310_WBGene00058820_WBGene00056273	WBGene00135484_WBGene00122591_WBGene00119535	glh-3	B0414.6	other	362	298	4
WBGene00001601	WBGene00194018_WBGene00158506_WBGene00148817_WBGene00191110	WBGene00033030	WBGene00056273_WBGene00062310	WBGene00119535_WBGene00135484_WBGene00182605	glh-4	T12F5.3	other	1010	1382	4
WBGene00001602	WBGene00146996	WBGene00035212	WBGene00051579_WBGene00083795	WBGene00135758	gln-1	C45B2.5	other	1104	619	4
WBGene00001603	WBGene00139238_WBGene00138908	WBGene00039019_WBGene00039586_WBGene00039664	WBGene00057542_WBGene00083795	WBGene00121101	gln-2	K03H1.1	other	51	303	4
WBGene00001604	WBGene00141499	WBGene00034517	WBGene00067499_WBGene00083795	WBGene00136094	gln-3	Y105C5B.28	other	13478	1564	4
WBGene00001606	WBGene00141392	WBGene00039019_WBGene00039586_WBGene00039664	WBGene00067810_WBGene00061501_WBGene00061503_WBGene00061524_WBGene00083801_WBGene00083795	WBGene00134245	gln-5	F26D10.10	other	1947	142	4
WBGene00001607	WBGene00141392	WBGene00039019_WBGene00039586_WBGene00039664	WBGene00067810_WBGene00061501_WBGene00083801_WBGene00083795_WBGene00061503_WBGene00061524_WBGene00083768	WBGene00134245	gln-6	C28D4.3	other	1020	184	4
WBGene00001608	WBGene00151962	WBGene00025080	WBGene00063172	WBGene00135483		R07B1.8	other	284	436	4
WBGene00001609	WBGene00152308_WBGene00191651	WBGene00029022_WBGene00029035_WBGene00029037_WBGene00029134	WBGene00055276	WBGene00128831	glp-1	F02A9.6	neuronal	2926	3132	4
WBGene00001612	WBGene00145217	WBGene00036496_WBGene00037593	WBGene00061805	WBGene00122958_WBGene00206591_WBGene00211047	glr-1	C06E1.4	neuronal	720	1471	4
WBGene00001613	WBGene00190678	WBGene00036496_WBGene00037593	WBGene00054701	WBGene00128690	glr-2	B0280.12	neuronal	983	3216	4
WBGene00001614	WBGene00141088_WBGene00192981	WBGene00040593	WBGene00071329	WBGene00131120	glr-3	K10D3.1	neuronal	918	1227	4
WBGene00001615	WBGene00158982_WBGene00190741	WBGene00033807	WBGene00057688	WBGene00126939_WBGene00212935	glr-4	C06A8.9	neuronal	16942	5480	4
WBGene00001616	WBGene00163883_WBGene00142369	WBGene00024756	WBGene00062034_WBGene00051487	WBGene00125601_WBGene00130800	glr-5	ZC196.7	hsn	4528	1153	4
WBGene00001617	WBGene00143516_WBGene00142369	WBGene00032152	WBGene00051426_WBGene00051487	WBGene00128536_WBGene00130800	glr-6	F41B4.4	neuronal	642	1205	4
WBGene00001618	WBGene00151911	WBGene00025232	WBGene00058155	WBGene00136847	glr-7	C43H6.9	neuronal	584	3156	4
WBGene00001619	WBGene00142369_WBGene00163883_WBGene00143516	WBGene00027625	WBGene00051487_WBGene00051426_WBGene00062034	WBGene00130800_WBGene00125601_WBGene00128536	glr-8	F22A3.3	neuronal	2270	1511	4
WBGene00001620	WBGene00164744	WBGene00034793	WBGene00051979	WBGene00135291	glt-1	C12D12.2	neuronal	4934	1286	4
WBGene00001621	WBGene00155352	WBGene00026282	WBGene00065644_WBGene00074050	WBGene00126051_WBGene00218869	glt-3	K08F4.4	neuronal	151	1152	4
WBGene00001622	WBGene00143575	WBGene00027606	WBGene00051512	WBGene00130914	glt-4	T22E5.2	neuronal	11838	1874	4
WBGene00001623	WBGene00164230_WBGene00147355_WBGene00190975_WBGene00149724	WBGene00024341	WBGene00067255_WBGene00069840	WBGene00217623_WBGene00218110	glt-5	Y53C12A.2	neuronal	4856	616	4
WBGene00001624	WBGene00140418_WBGene00162145	WBGene00028255	WBGene00071961	WBGene00138346	glt-6	R05G6.6	neuronal	2195	1027	4
WBGene00001625	WBGene00151918	WBGene00024821	WBGene00059485_WBGene00080561	WBGene00132243_WBGene00207990	glt-7	W03G1.1	neuronal	5655	1928	4
WBGene00001626	WBGene00139916_WBGene00140241	WBGene00039588	WBGene00057523_WBGene00062142	WBGene00121553_WBGene00119263_WBGene00122135	gly-1	F44F4.6	other	551	744	4
WBGene00001627	WBGene00194165_WBGene00194286	WBGene00033563	WBGene00068996	WBGene00121026	gly-2	C55B7.2	other	3987	1656	4
WBGene00001628	WBGene00162575	WBGene00033260_WBGene00036633	WBGene00064109	WBGene00135596	gly-3	ZK688.8	other	228	1169	4
WBGene00001629	WBGene00145367	WBGene00042613	WBGene00065243_WBGene00065242	WBGene00208176_WBGene00177629_WBGene00122199	gly-4	Y116F11B.12	other	2556	11238	4
WBGene00001630	WBGene00148787	WBGene00041436	WBGene00061851	WBGene00120453	gly-5	Y39E4B.12	other	685	14888	4
WBGene00001631	WBGene00164353	WBGene00037580	WBGene00061800	WBGene00123979	gly-6	H38K22.5	other	3011	4145	4
WBGene00001632	WBGene00154786_WBGene00192222	WBGene00040490	WBGene00058064_WBGene00057931	WBGene00137712	gly-7	Y46H3A.6	other	288	3308	4
WBGene00001633	WBGene00191863	WBGene00034039	WBGene00063061	WBGene00125209	gly-8	Y66A7A.6	other	180	1872	4
WBGene00001635	WBGene00153280	WBGene00040946	WBGene00072644_WBGene00074759	WBGene00134900	gly-10	Y45F10D.3	other	283	1011	4
WBGene00001636	WBGene00163347	WBGene00041451	WBGene00061873	WBGene00127048	gly-11	Y75B8A.9	other	3716	3927	4
WBGene00001637	WBGene00143999	WBGene00036574	WBGene00051322	WBGene00134957	gly-12	F48E3.1	other	1133	2496	4
WBGene00001638	WBGene00154378	WBGene00036196	WBGene00077312	WBGene00137620_WBGene00125342_WBGene00216953_WBGene00182683	gly-13	B0416.6	other	354	1242	4
WBGene00001639		WBGene00031306	WBGene00054851		gly-14	M01F1.1	other	586	1492	2
WBGene00001640	WBGene00150594_WBGene00140241	WBGene00027054	WBGene00062142	WBGene00122135	gly-15	C54C8.11	other	250	2221	4
WBGene00001641	WBGene00193701_WBGene00140241_WBGene00192823	WBGene00039444	WBGene00062142_WBGene00069898	WBGene00122324_WBGene00122135	gly-16	T15D6.2	other	775	435	4
WBGene00001642	WBGene00193701_WBGene00140241_WBGene00192823	WBGene00039444	WBGene00062142_WBGene00069898	WBGene00122324_WBGene00122135	gly-17	T15D6.3	other	660	595	4
WBGene00001643	WBGene00193701_WBGene00140241_WBGene00192823	WBGene00039444	WBGene00062142_WBGene00069898	WBGene00122324_WBGene00122135	gly-18	F22D6.11	other	3313	725	4
WBGene00001644	WBGene00140241_WBGene00193701_WBGene00192823	WBGene00039444	WBGene00062142_WBGene00069898	WBGene00122135_WBGene00122324	gly-19	F22D6.12	other	43	566	4
WBGene00001645	WBGene00145279_WBGene00195130	WBGene00041564	WBGene00071121	WBGene00130348	gly-20	C03E10.4	other	4490	1590	4
WBGene00001646	WBGene00163786	WBGene00031144	WBGene00059131	WBGene00128035	gna-1	B0024.12	other	563	0	4
WBGene00001647	WBGene00149835_WBGene00157916	WBGene00038538	WBGene00065429_WBGene00065438	WBGene00133376	gna-2	T23G11.2	other	648	145	4
WBGene00001648	WBGene00144378_WBGene00155799_WBGene00192033_WBGene00191573_WBGene00191688_WBGene00157342_WBGene00153490_WBGene00190191_WBGene00160755_WBGene00161376_WBGene00164171_WBGene00148839_WBGene00140398	WBGene00042747	WBGene00070292_WBGene00058952_WBGene00053066_WBGene00064921_WBGene00066585_WBGene00073189_WBGene00064244_WBGene00064959_WBGene00059198_WBGene00052587_WBGene00058761_WBGene00074256_WBGene00079428	WBGene00120420_WBGene00217637_WBGene00125791_WBGene00134464_WBGene00126230_WBGene00128777_WBGene00128136	goa-1	C26C6.2	hsn	7083	2581	4
WBGene00001649	WBGene00155781	WBGene00029675	WBGene00058657	WBGene00178746	gob-1	H13N06.3	other	1548	1999	4
WBGene00001650	WBGene00138810_WBGene00190254	WBGene00026313	WBGene00072109	WBGene00132841_WBGene00183440	gon-1	F25H8.3	other	598	11365	4
WBGene00001651	WBGene00142058_WBGene00190031	WBGene00028384_WBGene00033459	WBGene00064240	WBGene00179484	gon-2	T01H8.5	neuronal	599	14661	4
WBGene00001653	WBGene00159697_WBGene00192357	WBGene00026267	WBGene00065663	WBGene00208817	gon-4	K04D7.5	other	3395	1083	4
WBGene00001660	WBGene00145169	WBGene00040028	WBGene00086020	WBGene00132712_WBGene00130825_WBGene00213804	gop-1	C34E10.3	other	282	1491	4
WBGene00001661	WBGene00153801	WBGene00040027	WBGene00075429	WBGene00218670_WBGene00123371_WBGene00212003_WBGene00216541	gop-2	C34E10.2	other	110	294	4
WBGene00001662	WBGene00144061	WBGene00040026	WBGene00072886_WBGene00069183	WBGene00119813_WBGene00214680	gop-3	C34E10.1	other	195	1119	4
WBGene00001663	WBGene00161376_WBGene00158489_WBGene00147337_WBGene00140398_WBGene00190049_WBGene00160755_WBGene00190191_WBGene00148839_WBGene00164171_WBGene00144378	WBGene00041540	WBGene00066585_WBGene00070292_WBGene00070852_WBGene00060960_WBGene00058761_WBGene00064959	WBGene00123339_WBGene00120420_WBGene00125836	gpa-1	T19C4.6	neuronal	5664	1919	4
WBGene00001664	WBGene00158489_WBGene00147337_WBGene00140398_WBGene00190049_WBGene00160755_WBGene00190191_WBGene00148839_WBGene00191573_WBGene00144378_WBGene00192033	WBGene00032418	WBGene00053066_WBGene00066585_WBGene00070292_WBGene00070852_WBGene00060960_WBGene00058761_WBGene00064959	WBGene00127394_WBGene00128777_WBGene00123339_WBGene00120420	gpa-2	F38E1.5	neuronal	9027	1602	4
WBGene00001665	WBGene00155799_WBGene00158489_WBGene00147337_WBGene00140398_WBGene00190049_WBGene00160755_WBGene00190191_WBGene00148839_WBGene00144378	WBGene00038517	WBGene00064921_WBGene00066585_WBGene00070292_WBGene00070852_WBGene00060960_WBGene00058761_WBGene00064959	WBGene00125791_WBGene00123339_WBGene00120420	gpa-3	E02C12.5	neuronal	9798	1612	4
WBGene00001666	WBGene00153490_WBGene00161376_WBGene00157342_WBGene00155799_WBGene00140398_WBGene00190049_WBGene00160755_WBGene00148839_WBGene00191688_WBGene00164171_WBGene00191573_WBGene00192033	WBGene00034249	WBGene00070852_WBGene00066585_WBGene00053066_WBGene00059198_WBGene00064921_WBGene00073189_WBGene00058761_WBGene00052587_WBGene00064959_WBGene00058952_WBGene00064244	WBGene00217637_WBGene00128777_WBGene00125791_WBGene00134464_WBGene00128136_WBGene00126230	gpa-4	T07A9.7	neuronal	2638	1670	4
WBGene00001667	WBGene00141150	WBGene00034703	WBGene00077882	WBGene00134949	gpa-5	F53B1.7	neuronal	2351	1010	4
WBGene00001668	WBGene00160755_WBGene00153490_WBGene00161376_WBGene00157342_WBGene00158489_WBGene00155799_WBGene00147337_WBGene00190049_WBGene00190191_WBGene00148839_WBGene00191688_WBGene00164171_WBGene00191573_WBGene00144378_WBGene00192033	WBGene00027750	WBGene00058761_WBGene00066585_WBGene00053066_WBGene00070292_WBGene00070852_WBGene00059198_WBGene00064921_WBGene00060960_WBGene00073189_WBGene00052587_WBGene00058952_WBGene00064244	WBGene00217637_WBGene00128777_WBGene00125791_WBGene00123339_WBGene00134464_WBGene00120420_WBGene00128136_WBGene00126230_WBGene00127173	gpa-6	F48C11.1	neuronal	1284	1615	4
WBGene00001669	WBGene00157342_WBGene00158489_WBGene00147337_WBGene00140398_WBGene00190049_WBGene00160755_WBGene00190191_WBGene00148839_WBGene00191688_WBGene00144378	WBGene00030180	WBGene00059198_WBGene00073189_WBGene00066585_WBGene00070292_WBGene00070852_WBGene00060960_WBGene00058761_WBGene00064959	WBGene00128136_WBGene00123339_WBGene00120420_WBGene00218571	gpa-7	R10H10.5	neuronal	9060	3189	4
WBGene00001670	WBGene00158489_WBGene00147337_WBGene00140398_WBGene00190049_WBGene00160755_WBGene00190191_WBGene00148839_WBGene00144378_WBGene00190007	WBGene00030312	WBGene00052587_WBGene00066585_WBGene00070292_WBGene00070852_WBGene00060960_WBGene00058761_WBGene00064959	WBGene00123339_WBGene00120420_WBGene00181307	gpa-8	F56H9.3	neuronal	4329	524	4
WBGene00001671	WBGene00190007				gpa-9	F56H9.4	neuronal	94	684	1
WBGene00001672	WBGene00148839_WBGene00144041_WBGene00153490_WBGene00161376_WBGene00157342_WBGene00158489_WBGene00155799_WBGene00147337_WBGene00140398_WBGene00190049_WBGene00160755_WBGene00190191_WBGene00191688_WBGene00164171_WBGene00191573_WBGene00144378_WBGene00192033	WBGene00038318	WBGene00052248_WBGene00066585_WBGene00053066_WBGene00070292_WBGene00070852_WBGene00059198_WBGene00064921_WBGene00060960_WBGene00073189_WBGene00058761_WBGene00052587_WBGene00064959_WBGene00058952_WBGene00064244	WBGene00217637_WBGene00128777_WBGene00125791_WBGene00123339_WBGene00134464_WBGene00120420_WBGene00128136_WBGene00126230_WBGene00130528_WBGene00209868	gpa-10	C55H1.2	neuronal	15500	1009	4
WBGene00001673	WBGene00140398_WBGene00153490_WBGene00161376_WBGene00157342_WBGene00158489_WBGene00155799_WBGene00147337_WBGene00190049_WBGene00190191_WBGene00148839_WBGene00191688_WBGene00164171_WBGene00191573_WBGene00144378_WBGene00192033	WBGene00040612	WBGene00064959_WBGene00053066_WBGene00070292_WBGene00070852_WBGene00059198_WBGene00064921_WBGene00060960_WBGene00073189_WBGene00052587_WBGene00058952_WBGene00064244	WBGene00130486_WBGene00217637_WBGene00128777_WBGene00125791_WBGene00123339_WBGene00134464_WBGene00120420_WBGene00128136_WBGene00126230	gpa-11	C16A11.1	neuronal	2366	6495	4
WBGene00001674	WBGene00155428	WBGene00036208	WBGene00081865	WBGene00131118	gpa-12	F18G5.3	neuronal	4793	833	4
WBGene00001675	WBGene00145305	WBGene00030342	WBGene00052618	WBGene00127679	gpa-13	F18E2.5	neuronal	2697	923	4
WBGene00001676	WBGene00194287	WBGene00026779	WBGene00066585	WBGene00132494	gpa-14	B0207.3	neuronal	3533	1892	4
WBGene00001677	WBGene00153490_WBGene00158489_WBGene00147337_WBGene00144378_WBGene00190049_WBGene00190191_WBGene00160755_WBGene00148839_WBGene00140398	WBGene00033461	WBGene00064244_WBGene00070292_WBGene00060960_WBGene00066585_WBGene00064959_WBGene00070852_WBGene00058761	WBGene00120420_WBGene00123339_WBGene00126230	gpa-15	M04C7.1	neuronal	5531	1602	4
WBGene00001678	WBGene00147337_WBGene00155799_WBGene00192033_WBGene00191573_WBGene00191688_WBGene00157342_WBGene00153490_WBGene00160755_WBGene00161376_WBGene00164171_WBGene00148839_WBGene00140398_WBGene00158489	WBGene00037945_WBGene00037951	WBGene00060960_WBGene00058952_WBGene00053066_WBGene00064921_WBGene00066585_WBGene00073189_WBGene00064244_WBGene00064959_WBGene00059198_WBGene00052587_WBGene00058761	WBGene00217637_WBGene00125791_WBGene00134464_WBGene00126230_WBGene00128777_WBGene00128136_WBGene00123339	gpa-16	Y95B8A.5	neuronal	2184	7490	4
WBGene00001679	WBGene00141853	WBGene00026054	WBGene00053345	WBGene00136241	gpb-1	F13D12.7	neuronal	871	3346	4
WBGene00001680	WBGene00158878_WBGene00153438	WBGene00032939	WBGene00067672	WBGene00218149_WBGene00128553	gpb-2	F52A8.2	neuronal	1321	1359	4
WBGene00001681		WBGene00023553	WBGene00051182	WBGene00129480	gpc-1	K02A4.2	neuronal	2353	2753	3
WBGene00001682		WBGene00026799	WBGene00060604		gpc-2	F08B6.2	neuronal	1419	51	2
WBGene00001683	WBGene00148223_WBGene00152202_WBGene00161625	WBGene00024150_WBGene00024712	WBGene00057875_WBGene00057911	WBGene00123586_WBGene00132155	gpd-1	T09F3.3	other	522	100	4
WBGene00001684	WBGene00141842_WBGene00154299	WBGene00000332_WBGene00000333	WBGene00052043_WBGene00077794	WBGene00136325_WBGene00134419	gpd-2	K10B3.8	other	668	95	4
WBGene00001685	WBGene00141842_WBGene00154299	WBGene00000332_WBGene00000333	WBGene00052043_WBGene00077794	WBGene00136325_WBGene00134419	gpd-3	K10B3.7	other	112	96	4
WBGene00001686	WBGene00152202_WBGene00161625_WBGene00148223	WBGene00024150_WBGene00024712	WBGene00057911_WBGene00057875	WBGene00132155_WBGene00123586	gpd-4	F33H1.2	other	1933	100	4
WBGene00001687	WBGene00142948	WBGene00029706	WBGene00058684	WBGene00128889	gpn-1	F59D12.4	other	6095	3950	4
WBGene00001688	WBGene00159324	WBGene00031578	WBGene00055111	WBGene00208756	gpr-1	F22B7.13	neuronal	385	153	4
WBGene00001689	WBGene00159324	WBGene00031578	WBGene00055111	WBGene00208756	gpr-2	C38C10.4	neuronal	839	155	4
WBGene00001690	WBGene00191898	WBGene00037055	WBGene00058345	WBGene00130189	grd-1	R08B4.1	other	309	2562	4
WBGene00001691	WBGene00191898	WBGene00037055	WBGene00058345	WBGene00130189	grd-2	F46B3.5	other	1329	1003	4
WBGene00001692	WBGene00163531	WBGene00041264_WBGene00045296	WBGene00065512	WBGene00124889	grd-3	W05E7.1	other	175	108	4
WBGene00001693	WBGene00163531	WBGene00045296	WBGene00065512	WBGene00124889	grd-4	T01B10.1	other	301	301	4
WBGene00001694	WBGene00138979_WBGene00153778	WBGene00024706		WBGene00134659	grd-5	F41E6.2	other	3208	315	3
WBGene00001695	WBGene00146610	WBGene00038488	WBGene00066840	WBGene00120538_WBGene00121048	grd-6	T18H9.1	hsn	4673	684	4
WBGene00001696	WBGene00148608_WBGene00161616	WBGene00032219	WBGene00051359	WBGene00133466_WBGene00176162	grd-7	F46H5.6	other	351	1825	4
WBGene00001697	WBGene00190701	WBGene00039523	WBGene00057946		grd-8	C37C3.4	neuronal	154	635	3
WBGene00001698	WBGene00191702	WBGene00030905	WBGene00085691	WBGene00136722	grd-9	C04E6.6	other	179	1289	4
WBGene00001699	WBGene00138979_WBGene00153778	WBGene00024706		WBGene00134659	grd-10	F09D12.1	other	724	154	3
WBGene00001700	WBGene00191898	WBGene00037055	WBGene00058345	WBGene00130189	grd-11	K02E2.2	other	2011	5868	4
WBGene00001701	WBGene00193311	WBGene00032700_WBGene00032701	WBGene00064343	WBGene00130309	grd-12	F02D8.2	other	4525	517	4
WBGene00001702	WBGene00149050	WBGene00041264	WBGene00065511	WBGene00137963	grd-13	W05E7.3	other	483	585	4
WBGene00001703	WBGene00149050	WBGene00041264_WBGene00041265	WBGene00065511	WBGene00137963	grd-14	T01B10.2	other	1975	419	4
WBGene00001704	WBGene00152029_WBGene00146982	WBGene00029908	WBGene00061160	WBGene00126660	grd-15	Y87G2A.15	other	1103	1114	4
WBGene00001705	WBGene00150666	WBGene00041060	WBGene00068360_WBGene00074624	WBGene00176269	grd-16	Y69A2AL.1	other	5250	2304	4
WBGene00001707	WBGene00160925	WBGene00030266	WBGene00056338	WBGene00134790	grh-1	Y48G8AR.1	other	3300	6916	4
WBGene00001708	WBGene00151882	WBGene00025109	WBGene00063150	WBGene00135269	grk-1	F19C6.1	neuronal	1883	5109	4
WBGene00001709	WBGene00157470	WBGene00035563	WBGene00064827	WBGene00126738_WBGene00127481	grk-2	W02B3.2	neuronal	7695	1795	4
WBGene00001710	WBGene00164195	WBGene00030972	WBGene00058925		grl-1	C24G6.7	other	255	1927	3
WBGene00001711	WBGene00147984	WBGene00031066	WBGene00059030	WBGene00122542	grl-2	T16G1.8	other	848	515	4
WBGene00001712	WBGene00139208_WBGene00193641	WBGene00041595	WBGene00064756	WBGene00126800	grl-3	K03B8.7	other	542	353	4
WBGene00001713	WBGene00140940_WBGene00146463	WBGene00028208	WBGene00068697	WBGene00136126	grl-4	F42C5.7	other	2222	101	4
WBGene00001714	WBGene00148867	WBGene00041928	WBGene00057898	WBGene00131929	grl-5	Y47D7A.5	other	1446	1034	4
WBGene00001715	WBGene00139556	WBGene00027614	WBGene00051503	WBGene00134259	grl-6	K10C2.5	neuronal	423	181	4
WBGene00001716	WBGene00139719_WBGene00192261	WBGene00041580	WBGene00064723	WBGene00137435	grl-7	T02E9.2	other	2298	997	4
WBGene00001717	WBGene00163916	WBGene00038296	WBGene00052217	WBGene00122050	grl-8	ZC487.5	other	11962	490	4
WBGene00001718	WBGene00157581_WBGene00155298	WBGene00038295	WBGene00052216	WBGene00131544_WBGene00213516_WBGene00216936	grl-9	ZC487.4	other	136	417	4
WBGene00001719	WBGene00142404	WBGene00039540	WBGene00057926	WBGene00129515	grl-10	C26F1.5	other	1321	243	4
WBGene00001720	WBGene00153895	WBGene00029123	WBGene00055165	WBGene00213305	grl-11	ZK512.9	other	1194	515	4
WBGene00001721	WBGene00153385	WBGene00024699	WBGene00062047	WBGene00137247	grl-12	F28A12.2	other	262	488	4
WBGene00001722	WBGene00143704	WBGene00041933	WBGene00057893	WBGene00127498	grl-13	F32D1.4	other	836	1067	4
WBGene00001723	WBGene00139230	WBGene00027990	WBGene00063562	WBGene00137751	grl-14	T03D8.4	other	652	664	4
WBGene00001724	WBGene00140703	WBGene00042434	WBGene00061905	WBGene00125460	grl-15	Y75B8A.20	other	534	2411	4
WBGene00001725	WBGene00156170_WBGene00147916	WBGene00027647	WBGene00060981	WBGene00125714	grl-16	Y65B4BR.6	other	7221	1268	4
WBGene00001726	WBGene00185027	WBGene00032647	WBGene00052822	WBGene00136886	grl-17	C56A3.1	other	1949	627	4
WBGene00001727		WBGene00030980	WBGene00058932		grl-18	T05C3.4	other	1503	1832	2
WBGene00001728	WBGene00142059	WBGene00041084	WBGene00070732	WBGene00124305	grl-19	R02D3.6	other	1036	91	4
WBGene00001729	WBGene00157777	WBGene00031916	WBGene00064613	WBGene00125238	grl-20	C23H5.9	other	2161	1983	4
WBGene00001730	WBGene00151079_WBGene00143691	WBGene00037215	WBGene00059286	WBGene00132290	grl-21	ZC168.5	other	315	43	4
WBGene00001731	WBGene00190291	WBGene00027689	WBGene00055693		grl-22	W03A5.3	other	1562	282	3
WBGene00001732		WBGene00041869	WBGene00076694	WBGene00207003	grl-23	E02A10.2	other	2778	422	3
WBGene00001733		WBGene00271131	WBGene00083800		grl-24	F11E6.2	other	769	42	2
WBGene00001734	WBGene00143651_WBGene00156599	WBGene00029065	WBGene00055232	WBGene00124803_WBGene00207987	grl-25	ZK643.8	other	1601	508	4
WBGene00001735	WBGene00160287	WBGene00041080	WBGene00070738	WBGene00132745_WBGene00207439	grl-26	K02D7.6	other	102	748	4
WBGene00001736	WBGene00160574_WBGene00160193	WBGene00024558_WBGene00024559_WBGene00024569	WBGene00056720	WBGene00125387_WBGene00119580_WBGene00126228	grl-27	F40C5.3	other	3170	314	4
WBGene00001737	WBGene00160574_WBGene00158425_WBGene00159925_WBGene00160193_WBGene00158819	WBGene00024559_WBGene00024558_WBGene00024569	WBGene00056690_WBGene00080926_WBGene00080834_WBGene00080862_WBGene00075278_WBGene00056711_WBGene00056720	WBGene00126228_WBGene00119580_WBGene00125387	grl-28	T24A6.15	other	1268	100	4
WBGene00001738	WBGene00158425_WBGene00160574_WBGene00159925_WBGene00160193_WBGene00158819		WBGene00080834_WBGene00080862_WBGene00075278_WBGene00056690_WBGene00056711_WBGene00056720	WBGene00126228_WBGene00119580_WBGene00125387	grl-29	T24A6.18	other	1049	107	3
WBGene00001739	WBGene00158819	WBGene00024558_WBGene00024559_WBGene00024568	WBGene00075278_WBGene00056711_WBGene00056718_WBGene00080926	WBGene00126228_WBGene00119580_WBGene00125387	grl-30	T24A6.3	other	1049	96	4
WBGene00001740	WBGene00149800	WBGene00040022	WBGene00069189	WBGene00124523_WBGene00208812	gro-1	ZC395.6	other	139	702	4
WBGene00001743	WBGene00152003	WBGene00041411	WBGene00061837	WBGene00213119_WBGene00133524_WBGene00212627	grp-1	K06H7.4	other	212	1127	4
WBGene00001744	WBGene00163469	WBGene00040130	WBGene00068834_WBGene00070632	WBGene00125595	gars-1	T10F2.1	other	141	1520	4
WBGene00001745	WBGene00161816	WBGene00040711	WBGene00060553	WBGene00123917	gsa-1	R06A10.2	hsn	2087	4215	4
WBGene00001746	WBGene00143992_WBGene00154950_WBGene00150176	WBGene00029853	WBGene00061262_WBGene00058522_WBGene00061265	WBGene00130966	gsk-3	Y18D10A.5	other	2933	4215	4
WBGene00001747	WBGene00148542_WBGene00190787	WBGene00031226	WBGene00065015	WBGene00135698	gsp-1	F29F11.6	other	6884	2331	4
WBGene00001748	WBGene00148505	WBGene00023971	WBGene00066428	WBGene00129860	gsp-2	F56C9.1	other	1306	565	4
WBGene00001749	WBGene00141065	WBGene00029034	WBGene00055267	WBGene00137596_WBGene00215228	gst-1	R107.7	other	474	102	4
WBGene00001750		WBGene00026315_WBGene00026317	WBGene00065650_WBGene00075171_WBGene00065648		gst-2	K08F4.6	other	621	526	2
WBGene00001751		WBGene00026279	WBGene00065647		gst-3	K08F4.11	other	113	142	2
WBGene00001752		WBGene00026316	WBGene00065649	WBGene00131417_WBGene00132288_WBGene00218233_WBGene00210848_WBGene00215232	gst-4	K08F4.7	other	726	144	3
WBGene00001753	WBGene00159052_WBGene00152813	WBGene00039580	WBGene00057515		gst-5	R03D7.6	other	1228	498	3
WBGene00001754	WBGene00163278_WBGene00161879	WBGene00025345_WBGene00042840	WBGene00057487	WBGene00134151_WBGene00216311	gst-6	F11G11.3	other	4249	449	4
WBGene00001755	WBGene00164404_WBGene00192152_WBGene00219392	WBGene00042841_WBGene00025346	WBGene00080232	WBGene00123938	gst-7	F11G11.2	other	1013	552	4
WBGene00001756	WBGene00192152_WBGene00164404_WBGene00219392	WBGene00025346_WBGene00042841	WBGene00080232	WBGene00123938	gst-8	F11G11.1	other	395	176	4
WBGene00001757	WBGene00155052_WBGene00146734	WBGene00025349	WBGene00080223		gst-9	R05F9.5	other	160	818	3
WBGene00001758	WBGene00163838_WBGene00192504_WBGene00192047	WBGene00024546_WBGene00024547_WBGene00024548	WBGene00056701_WBGene00080998_WBGene00056702_WBGene00080972	WBGene00133427_WBGene00122845	gst-10	Y45G12C.2	other	966	2236	4
WBGene00001759	WBGene00153793_WBGene00146189_WBGene00159012_WBGene00146841	WBGene00034811	WBGene00051946_WBGene00057142_WBGene00063175	WBGene00130642	gst-11	R11G1.3	other	5441	581	4
WBGene00001760	WBGene00164162_WBGene00152289	WBGene00039606	WBGene00080202	WBGene00135406_WBGene00133780	gst-12	F37B1.2	other	5056	519	4
WBGene00001761		WBGene00024230	WBGene00062277	WBGene00138602	gst-13	T26C5.1	other	4279	108	3
WBGene00001762	WBGene00164162_WBGene00152289	WBGene00039606	WBGene00080202	WBGene00135406_WBGene00133780	gst-14	F37B1.3	other	586	615	4
WBGene00001763	WBGene00145369_WBGene00156244	WBGene00039607	WBGene00057544	WBGene00138037	gst-15	F37B1.4	other	1644	671	4
WBGene00001764	WBGene00164162_WBGene00152289	WBGene00039606	WBGene00080202	WBGene00135406_WBGene00133780	gst-16	F37B1.5	other	1110	774	4
WBGene00001765	WBGene00164162_WBGene00152289	WBGene00039606	WBGene00080202	WBGene00135406_WBGene00133780	gst-17	F37B1.6	other	1145	70	4
WBGene00001766	WBGene00164162_WBGene00152289	WBGene00039606	WBGene00080202	WBGene00135406_WBGene00133780	gst-18	F37B1.7	other	1767	495	4
WBGene00001767	WBGene00164162_WBGene00152289	WBGene00039606	WBGene00080202	WBGene00135406_WBGene00133780	gst-19	F37B1.8	other	875	933	4
WBGene00001768	WBGene00140335_WBGene00194519	WBGene00039609	WBGene00057545	WBGene00138602	gst-20	Y48E1B.10	other	717	854	4
WBGene00001769	WBGene00156748_WBGene00190016	WBGene00026315_WBGene00039594	WBGene00080210	WBGene00133250	gst-21	ZK697.6	other	3039	375	4
WBGene00001770	WBGene00156748_WBGene00190016	WBGene00039594	WBGene00080210	WBGene00133250	gst-22	F21H7.1	other	380	527	4
WBGene00001771	WBGene00141065	WBGene00029034	WBGene00055267	WBGene00137596_WBGene00215228	gst-23	T28A11.11	other	658	519	4
WBGene00001772	WBGene00154746_WBGene00158220	WBGene00039608	WBGene00080227	WBGene00132324	gst-24	F37B1.1	other	476	185	4
WBGene00001773	WBGene00141065	WBGene00029034	WBGene00055267	WBGene00137596_WBGene00215228	gst-25	F37F2.3	other	1174	1307	4
WBGene00001774	WBGene00143198_WBGene00153527_WBGene00154128_WBGene00153681_WBGene00151440	WBGene00039593	WBGene00057528	WBGene00133780_WBGene00135406	gst-26	Y53F4B.29	other	346	49	4
WBGene00001775	WBGene00153681_WBGene00151440_WBGene00143198_WBGene00154128_WBGene00153527	WBGene00039593	WBGene00057528	WBGene00135406_WBGene00133780	gst-27	Y53F4B.30	other	524	100	4
WBGene00001776	WBGene00143198_WBGene00153527_WBGene00154128_WBGene00153681_WBGene00151440	WBGene00039593	WBGene00080202_WBGene00057528	WBGene00133780_WBGene00135406	gst-28	Y53F4B.31	other	1145	492	4
WBGene00001777	WBGene00153681_WBGene00151440_WBGene00143198_WBGene00154128_WBGene00153527	WBGene00039593	WBGene00057528	WBGene00133780_WBGene00135406	gst-29	Y53F4B.32	other	1313	627	4
WBGene00001778	WBGene00152671_WBGene00190065	WBGene00025356	WBGene00057458	WBGene00135409_WBGene00215867	gst-30	ZK546.11	other	546	438	4
WBGene00001779	WBGene00153681_WBGene00151440_WBGene00143198_WBGene00154128_WBGene00153527	WBGene00039593	WBGene00057528	WBGene00133780_WBGene00135406	gst-31	Y53F4B.35	other	995	44	4
WBGene00001780	WBGene00153681_WBGene00151440_WBGene00143198_WBGene00154128_WBGene00153527	WBGene00039593	WBGene00057528	WBGene00133780_WBGene00135406	gst-32	Y53F4B.37	other	1385	584	4
WBGene00001781	WBGene00152623_WBGene00142431_WBGene00146571	WBGene00040974	WBGene00058046		gst-33	C02A12.1	other	955	315	3
WBGene00001782	WBGene00156748_WBGene00190016	WBGene00039594	WBGene00080210	WBGene00133250	gst-34	Y1H11.1	other	568	2605	4
WBGene00001783	WBGene00156748_WBGene00190016	WBGene00039594	WBGene00080210	WBGene00133250	gst-35	Y1H11.2	other	10836	813	4
WBGene00001784	WBGene00146841_WBGene00153793_WBGene00146189_WBGene00159012	WBGene00025077	WBGene00063175_WBGene00051946_WBGene00057142	WBGene00130642_WBGene00129309	gst-36	R07B1.4	other	1113	558	4
WBGene00001785	WBGene00153681_WBGene00151440_WBGene00143198_WBGene00154128_WBGene00153527	WBGene00039593	WBGene00057528	WBGene00133780_WBGene00135406	gst-37	Y32G9A.1	other	591	131	4
WBGene00001786	WBGene00146555	WBGene00041313	WBGene00056580		gst-38	F35E8.8	other	397	57	3
WBGene00001787	WBGene00154128_WBGene00143198_WBGene00151440_WBGene00153527_WBGene00153681	WBGene00039593	WBGene00057528	WBGene00133780_WBGene00135406	gst-39	Y53F4B.33	other	2360	52	4
WBGene00001788	WBGene00162888_WBGene00151974_WBGene00152751	WBGene00032007	WBGene00068375_WBGene00074467	WBGene00126338	gst-40	F56B3.10	other	1533	1027	4
WBGene00001789	WBGene00163838_WBGene00192504_WBGene00192047	WBGene00024547_WBGene00024546_WBGene00024548	WBGene00056701_WBGene00080998_WBGene00056702_WBGene00080972	WBGene00133427_WBGene00122845	gst-41	R13D7.7	other	615	140	4
WBGene00001790	WBGene00190041	WBGene00023684	WBGene00051053	WBGene00134124	gst-42	D1053.1	other	354	658	4
WBGene00001791	WBGene00156194		WBGene00057130	WBGene00133421	gst-43	Y71F9AL.5	other	480	989	3
WBGene00001792	WBGene00151112	WBGene00037589	WBGene00061809	WBGene00207330_WBGene00179684	gst-44	F13A7.10	other	2646	580	4
WBGene00001793	WBGene00153588_WBGene00151940	WBGene00037836	WBGene00065830	WBGene00122559	gsy-1	Y46G5A.31	other	2723	9225	4
WBGene00001794	WBGene00175048	WBGene00026269	WBGene00065661_WBGene00074456	WBGene00131874	gta-1	K04D7.3	neuronal	363	1607	4
WBGene00001795	WBGene00194598_WBGene00192063	WBGene00028384_WBGene00033459	WBGene00062550	WBGene00134037_WBGene00209191	gtl-1	C05C12.3	neuronal	946	4147	4
WBGene00001796		WBGene00028391	WBGene00062560_WBGene00070758	WBGene00124267	gtl-2	F54D1.5	neuronal	2142	4129	3
WBGene00001803	WBGene00147137	WBGene00027567	WBGene00051547	WBGene00133927	lite-1	C14F11.3	other	218	3104	4
WBGene00001804	WBGene00164821	WBGene00036929	WBGene00058471	WBGene00128277	gur-3	ZC504.5	other	934	2218	4
WBGene00001805	WBGene00154216_WBGene00152531	WBGene00039756	WBGene00057655	WBGene00119747	gur-4	K09E4.5	other	1811	2003	4
WBGene00001806		WBGene00025430	WBGene00057401	WBGene00125607	gur-5	ZK622.2	other	2816	2269	3
WBGene00001808	WBGene00219508		WBGene00052810	WBGene00178269	gut-2	T10G3.6	other	403	653	3
WBGene00001811	WBGene00145100	WBGene00023795	WBGene00067781_WBGene00064373	WBGene00208896_WBGene00121935	haf-1	C30H6.6	other	797	776	4
WBGene00001812	WBGene00151864_WBGene00190204_WBGene00149204	WBGene00033954	WBGene00054330	WBGene00123903	haf-2	F43E2.4	other	2466	294	4
WBGene00001813	WBGene00160727	WBGene00042202	WBGene00064373_WBGene00056536	WBGene00129935_WBGene00136845	haf-3	F57A10.3	other	410	3508	4
WBGene00001814	WBGene00159689_WBGene00150369	WBGene00039277_WBGene00041184	WBGene00070493	WBGene00119699	haf-4	W04C9.1	other	145	3651	4
WBGene00001815	WBGene00193109	WBGene00033982	WBGene00055906	WBGene00137907	hmt-1	W09D6.6	other	8362	5834	4
WBGene00001816	WBGene00155071_WBGene00193644_WBGene00192103_WBGene00150472_WBGene00193221	WBGene00030277	WBGene00056327_WBGene00075059_WBGene00075969_WBGene00075802_WBGene00075632_WBGene00057673_WBGene00073114	WBGene00127860_WBGene00215875_WBGene00211647_WBGene00216516_WBGene00207649	haf-6	Y48G8AL.11	other	717	10782	4
WBGene00001817	WBGene00140534_WBGene00191219	WBGene00032713_WBGene00040492	WBGene00064373	WBGene00123013	haf-7	Y50E8A.16	other	22933	1517	4
WBGene00001818	WBGene00150472_WBGene00162161	WBGene00032713_WBGene00040492		WBGene00123013	haf-8	Y57G11C.1	other	3268	4007	3
WBGene00001819	WBGene00159156_WBGene00190667	WBGene00039277_WBGene00041184	WBGene00056313	WBGene00122482	haf-9	ZK484.2	other	23	1551	4
WBGene00001820	WBGene00154710	WBGene00034279	WBGene00064575	WBGene00123922_WBGene00207616_WBGene00212359_WBGene00216672_WBGene00217879	ham-1	F53B2.6	other	11049	1870	4
WBGene00001821	WBGene00161155	WBGene00034963	WBGene00051815	WBGene00129847	ham-2	C07A12.1	hsn	4745	2939	4
WBGene00001823	WBGene00163326	WBGene00040023	WBGene00072887	WBGene00119923_WBGene00212365	hap-1	ZC395.7	other	111	399	4
WBGene00001824	WBGene00143565	WBGene00035160	WBGene00051617	WBGene00120901	hbl-1	F13D11.2	other	16354	1136	4
WBGene00001827	WBGene00139420_WBGene00193720	WBGene00037233	WBGene00059331	WBGene00123260	hcf-1	C46A5.9	other	140	716	4
WBGene00001828	WBGene00149379	WBGene00029570	WBGene00058539	WBGene00135429	hch-1	F40E10.1	other	1824	1629	4
WBGene00001829	WBGene00191987_WBGene00151246_WBGene00164216	WBGene00036446	WBGene00060008_WBGene00056534	WBGene00122399	hcp-1	ZK1055.1	other	591	349	4
WBGene00001830	WBGene00191987_WBGene00151246_WBGene00164216	WBGene00036446	WBGene00060008_WBGene00056534	WBGene00122399	hcp-2	T06E4.1	other	286	335	4
WBGene00001831	WBGene00141307	WBGene00031517	WBGene00055057_WBGene00061530	WBGene00134749	hcp-3	F58A4.3	other	3257	151	4
WBGene00001832	WBGene00150046_WBGene00192497	WBGene00032990	WBGene00059888_WBGene00056469	WBGene00124740_WBGene00129292_WBGene00135029_WBGene00208212_WBGene00213652	hcp-4	T03F1.9	other	1603	402	4
WBGene00001833	WBGene00140056_WBGene00146623	WBGene00042014	WBGene00072458	WBGene00122129_WBGene00183280	hcp-6	Y110A7A.1	other	272	868	4
WBGene00001834	WBGene00139389_WBGene00148006	WBGene00027230	WBGene00064416_WBGene00055566	WBGene00125133_WBGene00216227	hda-1	C53A5.3	other	1278	184	4
WBGene00001835	WBGene00193344	WBGene00034131	WBGene00053754	WBGene00130389	hda-2	C08B11.2	other	102	105	4
WBGene00001836	WBGene00161593	WBGene00038066	WBGene00055971	WBGene00132569	hda-3	R06C1.1	other	121	3190	4
WBGene00001837	WBGene00152555	WBGene00036299	WBGene00077259	WBGene00120830	hda-4	C10E2.3	neuronal	8904	11587	4
WBGene00001838	WBGene00156432_WBGene00154224_WBGene00154809_WBGene00161939	WBGene00039615_WBGene00039076	WBGene00057550_WBGene00076124_WBGene00064007_WBGene00084846	WBGene00129219_WBGene00127127	hda-10	Y51H1A.5	other	127	3680	4
WBGene00001839	WBGene00193582_WBGene00191247	WBGene00028506	WBGene00066334_WBGene00074275	WBGene00119323	hdl-1	ZK829.2	neuronal	805	941	4
WBGene00001840	WBGene00146049	WBGene00024046	WBGene00053875	WBGene00129790	hel-1	C26D10.2	other	422	181	4
WBGene00001841	WBGene00140110	WBGene00032199	WBGene00051379	WBGene00219003_WBGene00216486	hen-1	C36B7.7	neuronal	9664	209	4
WBGene00001842	WBGene00139361	WBGene00038586	WBGene00081710	WBGene00209899	her-1	ZK287.8	other	2343	3896	4
WBGene00001843	WBGene00161031	WBGene00033382	WBGene00059939	WBGene00120520_WBGene00218163_WBGene00213268	hgo-1	W06D4.1	other	957	4483	4
WBGene00001844	WBGene00147959	WBGene00025222	WBGene00058166	WBGene00122384	hid-1	K02E10.2	other	793	2090	4
WBGene00001851	WBGene00143450	WBGene00027971	WBGene00063549	WBGene00134426	hif-1	F38A6.3	other	5132	1894	4
WBGene00001852	WBGene00153862	WBGene00032705	WBGene00064347	WBGene00123195	hil-1	C30G7.1	other	2574	2113	4
WBGene00001853	WBGene00143293	WBGene00029507_WBGene00041205	WBGene00058789	WBGene00121502_WBGene00132085_WBGene00175902	hil-2	Y73B6BL.9	other	3434	222	4
WBGene00001854	WBGene00143293	WBGene00041205	WBGene00058789	WBGene00121502_WBGene00132085_WBGene00175902	hil-3	F22F1.1	other	8479	55	4
WBGene00001855	WBGene00143293	WBGene00041205	WBGene00058789	WBGene00121502_WBGene00132085_WBGene00175902	hil-4	C18G1.5	other	544	186	4
WBGene00001856	WBGene00143293	WBGene00041205	WBGene00058789	WBGene00121502_WBGene00132085_WBGene00175902	hil-5	B0414.3	other	993	159	4
WBGene00001857	WBGene00143293	WBGene00041205	WBGene00058789	WBGene00121502_WBGene00132085_WBGene00175902	hil-6	F59A7.4	other	2316	246	4
WBGene00001858	WBGene00162959		WBGene00067071		hil-7	C01B10.5	other	1061	0	2
WBGene00001860	WBGene00193040_WBGene00145488	WBGene00039459_WBGene00270354	WBGene00066787_WBGene00072165_WBGene00072982_WBGene00075029_WBGene00076073	WBGene00131335	him-1	F28B3.7	other	115	2062	4
WBGene00001862	WBGene00144989	WBGene00025321	WBGene00086107	WBGene00124269	him-3	ZK381.1	other	207	98	4
WBGene00001863	WBGene00191678	WBGene00033077_WBGene00033078_WBGene00036095_WBGene00036118	WBGene00083079_WBGene00059786	WBGene00129910	him-4	F15G9.4	neuronal	3912	19247	4
WBGene00001865	WBGene00192776	WBGene00040381	WBGene00070262_WBGene00073347	WBGene00177580	him-6	T04A11.6	other	1076	1376	4
WBGene00001867		WBGene00033765	WBGene00056290	WBGene00135312_WBGene00184369	him-8	T07G12.12	other	783	816	3
WBGene00001869	WBGene00154130	WBGene00030751	WBGene00055583	WBGene00119877_WBGene00136138_WBGene00211737	him-10	R12B2.4	other	222	257	4
WBGene00001872	WBGene00139454	WBGene00042784	WBGene00054250	WBGene00134737	him-14	ZK1127.11	other	216	1232	4
WBGene00001874	WBGene00148692	WBGene00031009	WBGene00058969	WBGene00132131_WBGene00208138	him-17	T09E8.2	other	599	381	4
WBGene00001875	WBGene00158760	WBGene00041798_WBGene00024729	WBGene00052465	WBGene00178934_WBGene00125362_WBGene00126449	his-1	T10C6.14	other	236	0	4
WBGene00001876	WBGene00142571_WBGene00157068_WBGene00190484_WBGene00149514_WBGene00191890_WBGene00141754_WBGene00140466_WBGene00148062_WBGene00138866	WBGene00024730_WBGene00028396_WBGene00024726_WBGene00026565	WBGene00079888_WBGene00068702_WBGene00079890_WBGene00080192_WBGene00068735_WBGene00057888	WBGene00180313	his-2	T10C6.13	other	202	0	4
WBGene00001877	WBGene00154747_WBGene00160161	WBGene00026566_WBGene00041805_WBGene00041796	WBGene00057889_WBGene00052487_WBGene00068705	WBGene00212102_WBGene00213360_WBGene00216138	his-3	T10C6.12	other	259	0	4
WBGene00001878	WBGene00155506_WBGene00138989_WBGene00141387_WBGene00164007_WBGene00142164_WBGene00162059_WBGene00150698	WBGene00038550_WBGene00041804_WBGene00032089_WBGene00028219	WBGene00057890_WBGene00053112_WBGene00052466_WBGene00052488_WBGene00078979_WBGene00080028_WBGene00082300_WBGene00074707	WBGene00211511_WBGene00215282_WBGene00213692_WBGene00214753_WBGene00218630_WBGene00209470_WBGene00219199_WBGene00175900_WBGene00210817_WBGene00214359_WBGene00211534_WBGene00219079_WBGene00210031_WBGene00210307_WBGene00212957	his-4	T10C6.11	other	255	0	4
WBGene00001879	WBGene00192676	WBGene00041798		WBGene00210079	his-5	F45F2.3	other	236	0	3
WBGene00001880	WBGene00142571_WBGene00157068_WBGene00190484_WBGene00149514_WBGene00191890_WBGene00141754_WBGene00140466	WBGene00024730_WBGene00028396	WBGene00079888_WBGene00079890_WBGene00080192_WBGene00068702_WBGene00068735		his-6	F45F2.13	other	199	0	3
WBGene00001881	WBGene00163051	WBGene00026566_WBGene00041805	WBGene00052487	WBGene00212102_WBGene00213360_WBGene00216138	his-7	F45F2.4	other	280	0	4
WBGene00001882	WBGene00164655_WBGene00191078_WBGene00164848_WBGene00163256_WBGene00150698	WBGene00038550_WBGene00041804	WBGene00074707	WBGene00211511_WBGene00215282_WBGene00213692_WBGene00214753_WBGene00218630_WBGene00209470_WBGene00219199_WBGene00175900_WBGene00210817_WBGene00214359_WBGene00211534_WBGene00219079_WBGene00210031_WBGene00210307_WBGene00212957	his-8	F45F2.12	other	292	0	4
WBGene00001883	WBGene00142571_WBGene00157068_WBGene00190484_WBGene00149514_WBGene00191890_WBGene00141754_WBGene00140466	WBGene00024730_WBGene00028396	WBGene00079888_WBGene00079890_WBGene00080192_WBGene00068702_WBGene00068735		his-9	ZK131.3	other	272	0	3
WBGene00001884	WBGene00139111_WBGene00139632_WBGene00150803_WBGene00152706_WBGene00158697_WBGene00159361_WBGene00184976_WBGene00184981_WBGene00190752	WBGene00041798_WBGene00028215_WBGene00028394_WBGene00028397_WBGene00041803			his-10	ZK131.4	other	272	0	2
WBGene00001885	WBGene00164007_WBGene00142164_WBGene00146387_WBGene00147963_WBGene00155506_WBGene00156232_WBGene00163256_WBGene00164848_WBGene00191078_WBGene00194553	WBGene00038550_WBGene00041804_WBGene00032089_WBGene00028219	WBGene00074707_WBGene00057890_WBGene00052466_WBGene00052488_WBGene00053112	WBGene00211511_WBGene00215282_WBGene00213692_WBGene00214753_WBGene00218630_WBGene00209470_WBGene00219199_WBGene00175900_WBGene00210817_WBGene00214359_WBGene00211534_WBGene00219079	his-11	ZK131.5	other	227	0	4
WBGene00001886	WBGene00151365	WBGene00026566_WBGene00041805	WBGene00084213	WBGene00212102_WBGene00213360_WBGene00216138	his-12	ZK131.6	other	196	0	4
WBGene00001887	WBGene00142571_WBGene00157068_WBGene00190484_WBGene00149514_WBGene00191890_WBGene00141754_WBGene00140466	WBGene00024730_WBGene00028396	WBGene00079888_WBGene00079890_WBGene00080192_WBGene00068702_WBGene00068735		his-13	ZK131.7	other	272	0	3
WBGene00001888		WBGene00041798		WBGene00214438	his-14	ZK131.8	other	272	0	2
WBGene00001889	WBGene00142164_WBGene00142227_WBGene00146050_WBGene00162059_WBGene00194014	WBGene00038550_WBGene00041804	WBGene00074707	WBGene00211511_WBGene00215282_WBGene00213692_WBGene00214753_WBGene00218630_WBGene00209470_WBGene00219199_WBGene00175900_WBGene00210817_WBGene00214359_WBGene00211534_WBGene00219079	his-15	ZK131.9	other	227	0	4
WBGene00001890	WBGene00162123_WBGene00140540_WBGene00142520_WBGene00151713_WBGene00153432_WBGene00155927_WBGene00159154_WBGene00159613_WBGene00160140_WBGene00160174_WBGene00193585	WBGene00026566_WBGene00041805	WBGene00057889_WBGene00074706	WBGene00212102_WBGene00213360_WBGene00216138	his-16	ZK131.10	other	227	0	4
WBGene00001891	WBGene00142571_WBGene00157068_WBGene00190484_WBGene00149514_WBGene00191890_WBGene00141754_WBGene00140466	WBGene00024730_WBGene00028396	WBGene00079888_WBGene00079890_WBGene00080192_WBGene00068702_WBGene00068735		his-17	K06C4.5	other	202	0	3
WBGene00001892	WBGene00150618_WBGene00152752_WBGene00153882_WBGene00157028_WBGene00164107	WBGene00041798_WBGene00024729		WBGene00123620	his-18	K06C4.10	other	235	0	3
WBGene00001893	WBGene00157056_WBGene00159956_WBGene00147153_WBGene00160161_WBGene00160643_WBGene00163051	WBGene00026566_WBGene00041805_WBGene00024725_WBGene00028220	WBGene00074706_WBGene00068732	WBGene00212102_WBGene00213360_WBGene00216138	his-19	K06C4.11	other	292	0	4
WBGene00001894	WBGene00160544_WBGene00150698	WBGene00038550_WBGene00041804	WBGene00074707	WBGene00211511_WBGene00215282_WBGene00213692_WBGene00214753_WBGene00218630_WBGene00209470_WBGene00219199_WBGene00175900_WBGene00210817_WBGene00214359_WBGene00211534_WBGene00219079_WBGene00210031_WBGene00210307_WBGene00212957	his-20	K06C4.4	other	292	0	4
WBGene00001895	WBGene00148243_WBGene00152644_WBGene00154757_WBGene00164444	WBGene00026566_WBGene00041805_WBGene00041800	WBGene00079877	WBGene00212102_WBGene00213360_WBGene00216138	his-21	K06C4.3	other	292	0	4
WBGene00001896	WBGene00142164_WBGene00146050_WBGene00155506_WBGene00142227_WBGene00150698	WBGene00038550_WBGene00041804	WBGene00074707	WBGene00211511_WBGene00215282_WBGene00213692_WBGene00214753_WBGene00218630_WBGene00209470_WBGene00219199_WBGene00175900_WBGene00210817_WBGene00214359_WBGene00211534_WBGene00219079_WBGene00210031_WBGene00210307_WBGene00212957	his-22	K06C4.12	other	292	0	4
WBGene00001898	WBGene00148070	WBGene00040348_WBGene00029507_WBGene00040335	WBGene00058501_WBGene00068514_WBGene00070150_WBGene00072146_WBGene00076741	WBGene00132085_WBGene00121502_WBGene00175902_WBGene00126857	his-24	M163.3	other	4183	103	4
WBGene00001899	WBGene00142571_WBGene00157068_WBGene00190484_WBGene00149514_WBGene00191890_WBGene00141754_WBGene00140466	WBGene00024730_WBGene00028396	WBGene00079888_WBGene00079890_WBGene00080192_WBGene00068702_WBGene00068735		his-25	ZK131.2	other	272	0	3
WBGene00001900	WBGene00153426	WBGene00041798		WBGene00217107	his-26	ZK131.1	other	237	0	3
WBGene00001901	WBGene00142571_WBGene00157068_WBGene00190484_WBGene00149514_WBGene00191890_WBGene00141754_WBGene00140466	WBGene00024730_WBGene00028396	WBGene00079888_WBGene00079890_WBGene00080192_WBGene00068702_WBGene00068735		his-27	K06C4.13	other	238	0	3
WBGene00001902	WBGene00158825	WBGene00041798	WBGene00068734	WBGene00210044	his-28	K06C4.2	other	238	0	4
WBGene00001903	WBGene00156232_WBGene00194553_WBGene00142164_WBGene00142227_WBGene00146050_WBGene00162059_WBGene00194014	WBGene00038550_WBGene00041804	WBGene00074707	WBGene00211511_WBGene00215282_WBGene00213692_WBGene00214753_WBGene00218630_WBGene00209470_WBGene00219199_WBGene00175900_WBGene00210817_WBGene00214359_WBGene00211534_WBGene00219079	his-29	F35H10.11	other	253	0	4
WBGene00001904	WBGene00154747_WBGene00151713_WBGene00140540_WBGene00141128_WBGene00191823	WBGene00026566_WBGene00041805_WBGene00024725_WBGene00038549_WBGene00041796	WBGene00052487_WBGene00072528_WBGene00068705	WBGene00120314_WBGene00212102_WBGene00213360_WBGene00216138	his-30	F35H10.1	other	253	0	4
WBGene00001905	WBGene00158760_WBGene00184978	WBGene00041798		WBGene00214873	his-31	F17E9.12	other	314	0	3
WBGene00001906	WBGene00142571_WBGene00157068_WBGene00190484_WBGene00149514_WBGene00191890_WBGene00141754_WBGene00140466	WBGene00024730_WBGene00028396	WBGene00079888_WBGene00079890_WBGene00080192_WBGene00068702_WBGene00068735		his-32	F17E9.10	other	283	0	3
WBGene00001907	WBGene00141128_WBGene00149226_WBGene00162123	WBGene00026566_WBGene00041805_WBGene00032088	WBGene00068705	WBGene00212102_WBGene00213360_WBGene00216138	his-33	F17E9.13	other	253	0	4
WBGene00001908	WBGene00155506_WBGene00138989_WBGene00141387_WBGene00164007_WBGene00142164_WBGene00147963_WBGene00144615	WBGene00038550_WBGene00041804_WBGene00032089_WBGene00041801	WBGene00052466_WBGene00052488_WBGene00053112_WBGene00057890_WBGene00078979_WBGene00080028_WBGene00082300_WBGene00075810_WBGene00074707	WBGene00211511_WBGene00215282_WBGene00213692_WBGene00214753_WBGene00218630_WBGene00209470_WBGene00219199_WBGene00175900_WBGene00210817_WBGene00214359_WBGene00211534_WBGene00219079	his-34	F17E9.9	other	253	0	4
WBGene00001909	WBGene00154747_WBGene00151713_WBGene00140540_WBGene00141128	WBGene00038549_WBGene00024725_WBGene00026566_WBGene00041796	WBGene00072528_WBGene00052487_WBGene00059471_WBGene00075811	WBGene00135093_WBGene00120314_WBGene00213360_WBGene00207603_WBGene00216801_WBGene00217845_WBGene00212102_WBGene00216835_WBGene00212763_WBGene00183835_WBGene00181329_WBGene00209957_WBGene00208284_WBGene00216138_WBGene00209554	his-35	C50F4.13	other	210	132	4
WBGene00001910		WBGene00038551	WBGene00072530_WBGene00075809	WBGene00181911		C50F4.6	other	702	52	3
WBGene00001911	WBGene00144629	WBGene00041798	WBGene00079041	WBGene00134375	his-37	C50F4.7	other	295	74	4
WBGene00001912		WBGene00041798			his-38	K03A1.6	other	234	0	1
WBGene00001913	WBGene00139223_WBGene00141387_WBGene00141014_WBGene00150698	WBGene00032089_WBGene00038550_WBGene00041801	WBGene00059472_WBGene00078979_WBGene00080028_WBGene00082300_WBGene00075810_WBGene00074707	WBGene00207467	his-39	F45F2.2	other	850	0	4
WBGene00001914	WBGene00148062_WBGene00138866	WBGene00024726_WBGene00026565	WBGene00080192_WBGene00057888_WBGene00079890	WBGene00180313	his-40	K03A1.1	other	201	0	4
WBGene00001915	WBGene00139223_WBGene00155506_WBGene00138989_WBGene00141387_WBGene00141014_WBGene00142164_WBGene00163570_WBGene00155728_WBGene00191936_WBGene00149637_WBGene00153935	WBGene00038550_WBGene00041804_WBGene00032089_WBGene00041801_WBGene00028219	WBGene00075810_WBGene00053112_WBGene00052488_WBGene00078979_WBGene00080028_WBGene00082300_WBGene00057890_WBGene00052466_WBGene00074707_WBGene00072529	WBGene00209344_WBGene00213692_WBGene00214753_WBGene00219079_WBGene00219199_WBGene00211534	his-41	C50F4.5	other	180	214	4
WBGene00001916	WBGene00142571_WBGene00157068_WBGene00190484_WBGene00149514_WBGene00191890_WBGene00141754_WBGene00140466	WBGene00024730_WBGene00028396	WBGene00079888_WBGene00079890_WBGene00080192_WBGene00068702_WBGene00068735		his-42	F08G2.3	other	1894	0	3
WBGene00001917	WBGene00157056_WBGene00158994	WBGene00026566_WBGene00041805	WBGene00079851	WBGene00212102_WBGene00213360_WBGene00216138	his-43	F08G2.2	other	227	0	4
WBGene00001918	WBGene00164655_WBGene00191078_WBGene00164848_WBGene00163256_WBGene00160544_WBGene00164007	WBGene00038550_WBGene00041804	WBGene00074707	WBGene00211511_WBGene00215282_WBGene00213692_WBGene00214753_WBGene00218630_WBGene00209470_WBGene00219199_WBGene00175900_WBGene00210817_WBGene00214359_WBGene00211534_WBGene00219079	his-44	F08G2.1	other	227	0	4
WBGene00001919	WBGene00142571_WBGene00157068_WBGene00190484_WBGene00149514_WBGene00191890_WBGene00141754_WBGene00140466	WBGene00024730_WBGene00028396	WBGene00079888_WBGene00079890_WBGene00080192_WBGene00068702_WBGene00068735		his-45	B0035.10	other	258	0	3
WBGene00001920		WBGene00041798	WBGene00052490_WBGene00079995	WBGene00217107	his-46	B0035.9	other	227	0	3
WBGene00001921		WBGene00026566_WBGene00041805	WBGene00053105	WBGene00212102_WBGene00213360_WBGene00216138	his-47	B0035.7	other	279	0	3
WBGene00001922	WBGene00139223_WBGene00141387_WBGene00141014_WBGene00142164_WBGene00153935_WBGene00149637_WBGene00155728_WBGene00163570_WBGene00191936	WBGene00038550_WBGene00041804_WBGene00032089_WBGene00041801	WBGene00078979_WBGene00080028_WBGene00082300_WBGene00075810_WBGene00074707_WBGene00072529	WBGene00209344	his-48	B0035.8	other	274	0	4
WBGene00001923	WBGene00142571_WBGene00157068_WBGene00190484_WBGene00149514_WBGene00191890_WBGene00141754_WBGene00140466	WBGene00024730_WBGene00028396	WBGene00079888_WBGene00079890_WBGene00080192_WBGene00068702_WBGene00068735		his-49	F07B7.5	other	238	0	3
WBGene00001924	WBGene00149273_WBGene00155828	WBGene00041798_WBGene00026564_WBGene00038552	WBGene00052465_WBGene00057887	WBGene00178934	his-50	F07B7.9	other	238	0	4
WBGene00001925	WBGene00184974_WBGene00190810	WBGene00026566_WBGene00041805	WBGene00057889	WBGene00212102_WBGene00213360_WBGene00216138	his-51	F07B7.10	other	292	0	4
WBGene00001926	WBGene00144615_WBGene00150698	WBGene00038550_WBGene00041804	WBGene00074707	WBGene00211511_WBGene00215282_WBGene00213692_WBGene00214753_WBGene00218630_WBGene00209470_WBGene00219199_WBGene00175900_WBGene00210817_WBGene00214359_WBGene00211534_WBGene00219079_WBGene00210031_WBGene00210307_WBGene00212957	his-52	F07B7.4	other	292	0	4
WBGene00001927	WBGene00151365	WBGene00026566_WBGene00041805_WBGene00041796		WBGene00212102_WBGene00213360_WBGene00216138	his-53	F07B7.3	other	238	0	3
WBGene00001928	WBGene00155506_WBGene00138989_WBGene00141387_WBGene00164007_WBGene00142164_WBGene00164655_WBGene00191078_WBGene00164848_WBGene00163256_WBGene00150698	WBGene00038550_WBGene00041804_WBGene00032089	WBGene00052466_WBGene00052488_WBGene00053112_WBGene00057890_WBGene00078979_WBGene00080028_WBGene00082300_WBGene00074707	WBGene00211511_WBGene00215282_WBGene00213692_WBGene00214753_WBGene00218630_WBGene00209470_WBGene00219199_WBGene00175900_WBGene00210817_WBGene00214359_WBGene00211534_WBGene00219079_WBGene00210031_WBGene00210307_WBGene00212957	his-54	F07B7.11	other	238	0	4
WBGene00001929	WBGene00142571_WBGene00157068_WBGene00190484_WBGene00149514_WBGene00191890_WBGene00141754_WBGene00140466	WBGene00024730_WBGene00028396	WBGene00079888_WBGene00079890_WBGene00080192_WBGene00068702_WBGene00068735		his-55	F54E12.1	other	258	0	3
WBGene00001930	WBGene00158825	WBGene00041798	WBGene00068734	WBGene00210044	his-56	F54E12.3	other	226	0	4
WBGene00001931	WBGene00160643_WBGene00164444_WBGene00147153_WBGene00158994_WBGene00152644_WBGene00154757_WBGene00155694_WBGene00149226_WBGene00193668_WBGene00152820_WBGene00160161	WBGene00026566_WBGene00041805	WBGene00053111_WBGene00052467	WBGene00212102_WBGene00213360_WBGene00216138	his-57	F54E12.5	other	279	496	4
WBGene00001932	WBGene00153935_WBGene00139223_WBGene00149637_WBGene00141014_WBGene00155728_WBGene00163570_WBGene00191936	WBGene00038550_WBGene00041804	WBGene00074707_WBGene00075810_WBGene00072529	WBGene00209344	his-58	F54E12.4	other	305	0	4
WBGene00001933	WBGene00142571_WBGene00157068_WBGene00190484_WBGene00149514_WBGene00191890_WBGene00141754_WBGene00140466	WBGene00024730_WBGene00028396	WBGene00079888_WBGene00079890_WBGene00080192_WBGene00068702_WBGene00068735		his-59	F55G1.2	other	223	0	3
WBGene00001934	WBGene00144856_WBGene00161037	WBGene00041798_WBGene00024727	WBGene00068703	WBGene00217746	his-60	F55G1.11	other	223	0	4
WBGene00001935	WBGene00190810_WBGene00157056_WBGene00158994	WBGene00026566_WBGene00041805	WBGene00052467_WBGene00084213	WBGene00212102_WBGene00213360_WBGene00216138	his-61	F55G1.10	other	301	0	4
WBGene00001936	WBGene00153935_WBGene00139223_WBGene00149637_WBGene00141014_WBGene00155728_WBGene00163570_WBGene00191936	WBGene00038550_WBGene00041804	WBGene00074707_WBGene00075810_WBGene00072529	WBGene00209344	his-62	F55G1.3	other	290	0	4
WBGene00001937	WBGene00148062_WBGene00138866_WBGene00141754_WBGene00150330_WBGene00140466_WBGene00162939_WBGene00142571_WBGene00157068_WBGene00190484_WBGene00149514_WBGene00191890	WBGene00024730_WBGene00028396_WBGene00028249_WBGene00041802	WBGene00057888_WBGene00053110_WBGene00079855_WBGene00079890_WBGene00080192_WBGene00079888_WBGene00068702_WBGene00068735	WBGene00132542	his-63	F22B3.2	other	222	0	4
WBGene00001938	WBGene00139111_WBGene00155489_WBGene00160790_WBGene00184980	WBGene00041798_WBGene00041803	WBGene00082299_WBGene00080190	WBGene00123620	his-64	F22B3.1	other	222	0	4
WBGene00001939	WBGene00143453_WBGene00143600_WBGene00155694_WBGene00159956_WBGene00184974	WBGene00026566_WBGene00041805_WBGene00028399	WBGene00057889_WBGene00053111	WBGene00212102_WBGene00213360_WBGene00216138	his-65	H02I12.7	other	279	0	4
WBGene00001940	WBGene00153935_WBGene00139223_WBGene00149637_WBGene00141014_WBGene00155728_WBGene00163570_WBGene00191936	WBGene00038550_WBGene00041804	WBGene00074707_WBGene00075810_WBGene00072529	WBGene00209344	his-66	H02I12.6	other	272	0	4
WBGene00001941		WBGene00041798_WBGene00028248	WBGene00080190		his-67	T23D8.5	other	297	0	2
WBGene00001942	WBGene00151365	WBGene00026566_WBGene00041805_WBGene00028246	WBGene00079851	WBGene00212102_WBGene00213360_WBGene00216138	his-68	T23D8.6	other	305	0	4
WBGene00001943	WBGene00184983_WBGene00184984_WBGene00184988_WBGene00191384_WBGene00149744_WBGene00146941_WBGene00146148_WBGene00160694	WBGene00039239	WBGene00064526_WBGene00069802_WBGene00068747_WBGene00068625_WBGene00078837_WBGene00078828_WBGene00069404_WBGene00069403		his-69	E03A3.3	other	903	0	3
WBGene00001944	WBGene00184983_WBGene00184984_WBGene00184988_WBGene00191384_WBGene00190858_WBGene00190366_WBGene00149744_WBGene00164711_WBGene00146941_WBGene00160694_WBGene00153967_WBGene00155607_WBGene00160655		WBGene00051224_WBGene00068747_WBGene00068625_WBGene00078837_WBGene00078828_WBGene00069802_WBGene00066524_WBGene00069404_WBGene00069403_WBGene00064526	WBGene00131214	his-70	E03A3.4	other	6597	0	3
WBGene00001945	WBGene00146941_WBGene00184983_WBGene00184984_WBGene00146148_WBGene00184988_WBGene00160694_WBGene00190858	WBGene00036684_WBGene00032844	WBGene00051224_WBGene00078828_WBGene00069404_WBGene00068747_WBGene00078837_WBGene00068625_WBGene00069403		his-71	F45E1.6	other	3924	98	3
WBGene00001946	WBGene00146941_WBGene00184983_WBGene00184984_WBGene00190366	WBGene00032844_WBGene00036684_WBGene00041802	WBGene00066524_WBGene00051224	WBGene00131214	his-72	Y49E10.6	other	1405	938	4
WBGene00001947	WBGene00192619		WBGene00079043_WBGene00079855	WBGene00207679	his-73	W09H1.2	other	1888	0	3
WBGene00001948	WBGene00150006	WBGene00034231	WBGene00065122	WBGene00132531	hlh-1	B0304.1	other	446	2814	4
WBGene00001949	WBGene00159465_WBGene00141242_WBGene00142905	WBGene00040606	WBGene00069910	WBGene00129353	hlh-2	M05B5.5	neuronal	8334	1468	4
WBGene00001950	WBGene00151391_WBGene00140139	WBGene00026152	WBGene00053234	WBGene00124061	hlh-3	T24B8.6	hsn	3464	491	4
WBGene00001951	WBGene00194415	WBGene00031498	WBGene00055039	WBGene00129568	hlh-4	T05G5.2	other	254	733	4
WBGene00001952	WBGene00141619_WBGene00152843	WBGene00028915	WBGene00080311	WBGene00180539	hlh-6	T15H9.3	other	987	492	4
WBGene00001953	WBGene00141894	WBGene00036707	WBGene00051200	WBGene00128927	hlh-8	C02B8.4	other	1875	2932	4
WBGene00001954	WBGene00160438_WBGene00148115_WBGene00156785_WBGene00158613	WBGene00038500	WBGene00082317	WBGene00133208	hlh-10	ZK682.4	neuronal	2077	741	4
WBGene00001955	WBGene00160959	WBGene00031518	WBGene00055058	WBGene00128224_WBGene00209449	hlh-11	F58A4.7	other	295	4642	4
WBGene00001956	WBGene00159211_WBGene00148587_WBGene00161205	WBGene00037905_WBGene00037907_WBGene00042581	WBGene00073365_WBGene00070897	WBGene00208525	hlh-12	C28C12.8	other	332	354	4
WBGene00001957	WBGene00164249	WBGene00034898	WBGene00051866	WBGene00138100	hlh-13	F48D6.3	other	2112	886	4
WBGene00001958	WBGene00160025	WBGene00025536	WBGene00057291	WBGene00125363	hlh-14	C18A3.8	hsn	4169	419	4
WBGene00001959	WBGene00151787	WBGene00025233	WBGene00058154	WBGene00123068	hlh-15	C43H6.8	other	620	50	4
WBGene00001960		WBGene00033323	WBGene00060005	WBGene00130865	hlh-16	DY3.3	neuronal	318	539	3
WBGene00001961	WBGene00157871	WBGene00034401			hlh-17	F38C2.2	other	3080	968	2
WBGene00001962		WBGene00088808	WBGene00060269		hlh-19	F57C12.3	other	1021	875	2
WBGene00001964	WBGene00145392	WBGene00034674_WBGene00034927_WBGene00034928_WBGene00040438	WBGene00084086_WBGene00066683_WBGene00081200_WBGene00063416_WBGene00063461_WBGene00063415_WBGene00063460_WBGene00063413_WBGene00063412	WBGene00129519_WBGene00130457_WBGene00207251_WBGene00212292	hlh-25	C17C3.7	other	1501	103	4
WBGene00001965	WBGene00145392	WBGene00034674_WBGene00034927_WBGene00034928_WBGene00040438		WBGene00129519_WBGene00130457_WBGene00212292_WBGene00207251	hlh-26	C17C3.8	other	1517	111	3
WBGene00001966	WBGene00145392	WBGene00034674_WBGene00034927_WBGene00034928_WBGene00040438	WBGene00084086_WBGene00066683_WBGene00081200_WBGene00063416_WBGene00063461_WBGene00063415_WBGene00063460_WBGene00063413_WBGene00063412	WBGene00129519_WBGene00130457_WBGene00207251_WBGene00212292	hlh-27	C17C3.10	other	774	103	4
WBGene00001967	WBGene00145392	WBGene00034674_WBGene00034927_WBGene00034928_WBGene00040438	WBGene00084086_WBGene00066683_WBGene00081200_WBGene00063416_WBGene00063461_WBGene00063415_WBGene00063460_WBGene00063413_WBGene00063412	WBGene00129519_WBGene00130457_WBGene00207251_WBGene00212292	hlh-28	F31A3.2	other	2419	101	4
WBGene00001968	WBGene00145392	WBGene00034674_WBGene00034927_WBGene00034928_WBGene00040438	WBGene00063461_WBGene00063460_WBGene00063417_WBGene00084086_WBGene00066683_WBGene00081200_WBGene00063416_WBGene00063415_WBGene00063413_WBGene00063412	WBGene00129519_WBGene00130457_WBGene00207251_WBGene00212292	hlh-29	F31A3.4	neuronal	2419	101	4
WBGene00001971	WBGene00142778	WBGene00039601	WBGene00057538	WBGene00123559	hmg-1.1	Y48B6A.14	other	7114	62	4
WBGene00001972	WBGene00156702	WBGene00037079	WBGene00055434	WBGene00128881_WBGene00217897	hmg-1.2	F47D12.4	other	2254	621	4
WBGene00001973	WBGene00164104	WBGene00026812_WBGene00030787	WBGene00066596_WBGene00066753	WBGene00138234	hmg-3	C32F10.5	other	351	297	4
WBGene00001974	WBGene00164104	WBGene00026812_WBGene00030787	WBGene00066753_WBGene00066596	WBGene00138234	hmg-4	T20B12.8	other	519	221	4
WBGene00001975		WBGene00028287	WBGene00164977_WBGene00062466	WBGene00136031	hmg-5	F45E4.9	other	104	517	3
WBGene00001976	WBGene00154464		WBGene00067525		hmg-11	T05A7.4	other	272	373	2
WBGene00001978	WBGene00145049_WBGene00163060	WBGene00041635	WBGene00052373	WBGene00133972	hmp-1	R13H4.4	other	2252	2729	4
WBGene00001979	WBGene00153240	WBGene00038915	WBGene00060829	WBGene00125911	hmp-2	K05C4.6	other	85	1076	4
WBGene00001980	WBGene00142237_WBGene00158278_WBGene00192851	WBGene00029848	WBGene00061255	WBGene00129768_WBGene00175673	hmr-1	W02B9.1	neuronal	7553	48454	4
WBGene00001981	WBGene00146286	WBGene00035748	WBGene00050986	WBGene00176993	hnd-1	C44C10.8	other	3746	238	4
WBGene00001983	WBGene00140758_WBGene00194766	WBGene00024929	WBGene00062802	WBGene00121906	hoe-1	E04A4.4	other	126	2082	4
WBGene00001984	WBGene00163707	WBGene00035166	WBGene00051611	WBGene00130330	hog-1	W06B11.4	other	8533	1372	4
WBGene00001985	WBGene00150629_WBGene00162549	WBGene00033101	WBGene00062380_WBGene00060210	WBGene00135015_WBGene00129033	hop-1	C18E3.8	other	638	672	4
WBGene00001986	WBGene00156380_WBGene00193009	WBGene00027215	WBGene00064401	WBGene00138536	hot-1	F43D2.4	neuronal	7452	7138	4
WBGene00001987	WBGene00153373	WBGene00039499_WBGene00039498	WBGene00063390	WBGene00123574	hot-2	Y39B6A.48	neuronal	15928	11852	4
WBGene00001988	WBGene00144002	WBGene00039674	WBGene00057627	WBGene00136863	hot-3	W02B8.5	neuronal	5997	759	4
WBGene00001989		WBGene00042132	WBGene00078051		hot-4	T12A2.16	neuronal	4995	3095	2
WBGene00001990	WBGene00192757_WBGene00192045	WBGene00035249	WBGene00060395		hot-5	K07A12.6	neuronal	543	3328	3
WBGene00001991		WBGene00041498	WBGene00072383	WBGene00136553	hot-6	C13G3.2	neuronal	4278	1123	3
WBGene00001992	WBGene00153001	WBGene00025802	WBGene00053631		hot-7	Y48B6A.9	neuronal	1224	1115	3
WBGene00001993	WBGene00155456_WBGene00193348	WBGene00037803	WBGene00055776_WBGene00051727	WBGene00136520_WBGene00218263_WBGene00125066_WBGene00207280	hpd-1	T21C12.2	other	2842	774	4
WBGene00001994	WBGene00156643	WBGene00034895_WBGene00036113	WBGene00051869_WBGene00070334	WBGene00120480	hpk-1	F20B6.8	other	1219	2591	4
WBGene00001995	WBGene00162786	WBGene00027759	WBGene00058752	WBGene00133939	hpl-1	K08H2.6	other	3149	853	4
WBGene00001996	WBGene00162407	WBGene00037759_WBGene00027759	WBGene00055817	WBGene00121463_WBGene00133939	hpl-2	K01G5.2	neuronal	113	2050	4
WBGene00001997	WBGene00160351	WBGene00037790	WBGene00055795	WBGene00184322_WBGene00210729_WBGene00216002	hpr-9	Y39A1A.23	other	187	2922	4
WBGene00001998	WBGene00192987_WBGene00194359_WBGene00191493	WBGene00025790	WBGene00053642	WBGene00121942	hpr-17	F32A11.2	other	298	1942	4
WBGene00001999	WBGene00158985	WBGene00027814	WBGene00070184	WBGene00129682	hrp-1	F42A6.7	other	400	231	4
WBGene00002000	WBGene00163371	WBGene00035960	WBGene00055946	WBGene00131964	hrp-2	F58D5.1	other	1122	2214	4
WBGene00002001	WBGene00138763_WBGene00142044	WBGene00037191	WBGene00059306_WBGene00074302	WBGene00125215	hars-1	T11G6.1	other	408	428	4
WBGene00002002	WBGene00150818	WBGene00034266	WBGene00072009	WBGene00178086	hsb-1	K08E7.2	other	629	536	4
WBGene00002003	WBGene00160087	WBGene00037576	WBGene00061796	WBGene00125609	hse-5	B0285.5	other	409	2543	4
WBGene00002004	WBGene00160306	WBGene00038076	WBGene00055962	WBGene00129007	hsf-1	Y53C10A.12	other	9216	6150	4
WBGene00002005	WBGene00156165_WBGene00156968	WBGene00023842_WBGene00033953_WBGene00034025_WBGene00035220_WBGene00037693_WBGene00038688_WBGene00038690_WBGene00040668	WBGene00067816_WBGene00064217_WBGene00079872	WBGene00131618	hsp-1	F26D10.3	other	1215	299	4
WBGene00002007	WBGene00150440	WBGene00035220_WBGene00023842_WBGene00033953_WBGene00034025_WBGene00037693_WBGene00038688_WBGene00038690_WBGene00040668	WBGene00051572_WBGene00066157	WBGene00122318	hsp-3	C15H9.6	other	66	415	4
WBGene00002008	WBGene00153359_WBGene00193354	WBGene00023842_WBGene00033953_WBGene00034025_WBGene00035220_WBGene00037693_WBGene00038688_WBGene00038690_WBGene00040668	WBGene00054328_WBGene00066157	WBGene00129022	hsp-4	F43E2.8	other	105	302	4
WBGene00002010	WBGene00156237_WBGene00150112	WBGene00030552	WBGene00057990_WBGene00074482	WBGene00123878	hsp-6	C37H5.8	other	604	177	4
WBGene00002011	WBGene00157104	WBGene00036559	WBGene00054789	WBGene00133249_WBGene00216289	hsp-12.2	C14B9.1	other	1471	1037	4
WBGene00002012	WBGene00140649_WBGene00143148	WBGene00040365	WBGene00070252	WBGene00177639	hsp-12.3	F38E11.1	other	1105	52	4
WBGene00002013	WBGene00139060_WBGene00154558_WBGene00140649_WBGene00143148	WBGene00040366	WBGene00070253	WBGene00135237_WBGene00177156_WBGene00215168	hsp-12.6	F38E11.2	other	2588	167	4
WBGene00002015	WBGene00143292_WBGene00160093_WBGene00145968	WBGene00027233_WBGene00027247_WBGene00038449	WBGene00073750_WBGene00066180_WBGene00052626	WBGene00131763_WBGene00135524_WBGene00208133	hsp-16.1	T27E4.8	other	348	52	4
WBGene00002016	WBGene00160093_WBGene00145968_WBGene00143292	WBGene00038447_WBGene00027233_WBGene00027247_WBGene00038449	WBGene00052626_WBGene00073756_WBGene00068604_WBGene00068609_WBGene00073751_WBGene00073750_WBGene00066180	WBGene00131763_WBGene00135524_WBGene00208133	hsp-16.2	Y46H3A.3	other	253	46	4
WBGene00002017	WBGene00145968_WBGene00143292_WBGene00160093	WBGene00038447_WBGene00027233_WBGene00027247_WBGene00038449	WBGene00052626_WBGene00073756_WBGene00068604_WBGene00068609_WBGene00073751_WBGene00073750_WBGene00066180	WBGene00131763_WBGene00135524_WBGene00208133	hsp-16.11	T27E4.2	other	348	52	4
WBGene00002018	WBGene00140961_WBGene00149500_WBGene00154236_WBGene00151214_WBGene00155603	WBGene00027234_WBGene00038448_WBGene00027246	WBGene00052625_WBGene00073752_WBGene00068605_WBGene00073755_WBGene00068608	WBGene00126654_WBGene00124823	hsp-16.41	Y46H3A.2	other	299	58	4
WBGene00002019	WBGene00140961_WBGene00149500_WBGene00151214_WBGene00154236_WBGene00155603	WBGene00038448_WBGene00027246_WBGene00027234	WBGene00052625_WBGene00073755_WBGene00073752_WBGene00068608_WBGene00068605	WBGene00124823_WBGene00126654	hsp-16.48	T27E4.3	other	348	55	4
WBGene00002020	WBGene00140961_WBGene00149500_WBGene00154236_WBGene00151214_WBGene00155603	WBGene00038448_WBGene00027234_WBGene00027246	WBGene00052625_WBGene00073755_WBGene00073752_WBGene00068608_WBGene00068605	WBGene00126654_WBGene00124823	hsp-16.49	T27E4.9	other	310	55	4
WBGene00002021	WBGene00147232	WBGene00032413	WBGene00053071		hsp-17	F52E1.7	other	1441	571	3
WBGene00002023	WBGene00148766	WBGene00035209	WBGene00051583	WBGene00136901	hsp-25	C09B8.6	other	4845	4055	4
WBGene00002024	WBGene00153066	WBGene00027569	WBGene00051544	WBGene00133114	hsp-43	C14F11.5	other	2504	1008	4
WBGene00002025	WBGene00142615	WBGene00032785	WBGene00067905	WBGene00123746	hsp-60	Y22D7AL.5	other	804	3939	4
WBGene00002026	WBGene00151218_WBGene00152845_WBGene00156968	WBGene00023842_WBGene00033953_WBGene00034025_WBGene00035220_WBGene00037693_WBGene00038688_WBGene00038690_WBGene00040668_WBGene00038683_WBGene00236795	WBGene00060942_WBGene00064217_WBGene00079872	WBGene00134467_WBGene00208508_WBGene00137988	hsp-70	C12C8.1	other	756	138	4
WBGene00002027	WBGene00138963_WBGene00194063_WBGene00161319	WBGene00026508	WBGene00079939	WBGene00119399	hsr-9	T05F1.6	other	478	586	4
WBGene00002028	WBGene00139996_WBGene00155730	WBGene00038831	WBGene00074999_WBGene00072547_WBGene00068367	WBGene00127655	hst-1	F08B4.6	other	593	489	4
WBGene00002029	WBGene00155961	WBGene00037037	WBGene00058327	WBGene00135750	hst-2	C34F6.4	other	161	1658	4
WBGene00002030	WBGene00164696_WBGene00153708	WBGene00025609	WBGene00054015_WBGene00058222	WBGene00126186_WBGene00128013	hst-3.1	F40H3.5	neuronal	2275	2571	4
WBGene00002031	WBGene00141572	WBGene00035079	WBGene00051704_WBGene00051703	WBGene00137862	hst-6	Y34B4A.3	other	284	1932	4
WBGene00002032	WBGene00163396_WBGene00149636_WBGene00190991	WBGene00027893_WBGene00041776	WBGene00066125_WBGene00062148	WBGene00128926_WBGene00126990	htp-1	F41H10.10	other	354	140	4
WBGene00002033	WBGene00163396_WBGene00149636_WBGene00190991	WBGene00027893_WBGene00041776	WBGene00066125_WBGene00062148	WBGene00128926_WBGene00126990	htp-2	Y73B6BL.2	other	450	140	4
WBGene00002034		WBGene00026861	WBGene00056402	WBGene00134607	htp-3	F57C9.5	other	445	378	3
WBGene00002035	WBGene00193678_WBGene00191613	WBGene00033338	WBGene00059991	WBGene00121855	hum-1	F29D10.4	neuronal	2590	1771	4
WBGene00002036	WBGene00145441	WBGene00038520	WBGene00072534	WBGene00138286	hum-2	F36D4.3	neuronal	3893	7834	4
WBGene00002037	WBGene00143969	WBGene00036991	WBGene00058286	WBGene00120665	hum-4	F46C3.3	neuronal	6515	5036	4
WBGene00002038	WBGene00144221	WBGene00039234	WBGene00061598	WBGene00137931_WBGene00212913_WBGene00216580	hum-5	T02C12.1	neuronal	15973	4414	4
WBGene00002039	WBGene00161124	WBGene00025248	WBGene00071050	WBGene00127206	hum-6	T10H10.1	neuronal	4927	5235	4
WBGene00002040	WBGene00194972_WBGene00194326	WBGene00026664	WBGene00057162	WBGene00120869_WBGene00213058	hum-7	F56A6.2	neuronal	7079	16069	4
WBGene00002041	WBGene00194522	WBGene00034297_WBGene00040884	WBGene00071880_WBGene00085324		hum-8	Y66H1A.6	neuronal	3440	7428	3
WBGene00002042	WBGene00192194	WBGene00033036	WBGene00062314	WBGene00129934_WBGene00214481	hus-1	H26D21.1	other	562	277	4
WBGene00002043	WBGene00191820_WBGene00191090_WBGene00139986_WBGene00160964_WBGene00190577	WBGene00035801	WBGene00072142_WBGene00074373_WBGene00056121_WBGene00084155_WBGene00084149	WBGene00135784_WBGene00178950_WBGene00180024	hyl-1	C09G4.1	other	940	3615	4
WBGene00002044	WBGene00159261_WBGene00190577_WBGene00160964_WBGene00139986_WBGene00191820	WBGene00034988	WBGene00051795_WBGene00056121_WBGene00084149_WBGene00084155	WBGene00128062_WBGene00180024_WBGene00135784	hyl-2	K02G10.6	other	3505	1224	4
WBGene00002045	WBGene00145879	WBGene00027021	WBGene00054116	WBGene00132196	icd-1	C56C10.8	other	649	188	4
WBGene00002046	WBGene00271728	WBGene00040460	WBGene00063896_WBGene00073657_WBGene00057839	WBGene00132332_WBGene00175640	icln-1	C01F6.8	other	108	263	4
WBGene00002047	WBGene00191971_WBGene00138744	WBGene00026650	WBGene00057213	WBGene00123720	icp-1	Y39G10AR.13	other	198	202	4
WBGene00002048	WBGene00144595	WBGene00030756	WBGene00055593	WBGene00126713	ida-1	B0244.2	hsn	3957	7687	4
WBGene00002050	WBGene00139438	WBGene00037027_WBGene00035019_WBGene00036339_WBGene00036340	WBGene00058318	WBGene00135092	ifa-1	F38B2.1	other	2224	1942	4
WBGene00002051	WBGene00142017	WBGene00035019_WBGene00036339_WBGene00036340_WBGene00037027	WBGene00083855_WBGene00063253	WBGene00121437	ifa-3	F52E10.5	other	5717	812	4
WBGene00002052	WBGene00144775	WBGene00035019_WBGene00036339_WBGene00036340_WBGene00037027	WBGene00051767	WBGene00135663	ifa-4	K05B2.3	other	3042	1637	4
WBGene00002053	WBGene00160458_WBGene00190933	WBGene00025540	WBGene00057287	WBGene00120491_WBGene00209817	ifb-1	F10C1.2	other	6880	4170	4
WBGene00002054	WBGene00193477_WBGene00150017	WBGene00025538	WBGene00057289	WBGene00119841	ifb-2	F10C1.7	other	4915	2045	4
WBGene00002055	WBGene00158076_WBGene00152457	WBGene00028736	WBGene00061010	WBGene00134653_WBGene00130434	ifc-1	F37B4.2	other	1493	681	4
WBGene00002056	WBGene00193709	WBGene00029993	WBGene00060256	WBGene00130434	ifc-2	M6.1	other	2009	7863	4
WBGene00002057	WBGene00153520	WBGene00035722	WBGene00070608	WBGene00124420	ifd-1	R04E5.10	other	2188	1650	4
WBGene00002058		WBGene00029970	WBGene00060227	WBGene00124420	ifd-2	F25E2.4	other	2009	563	3
WBGene00002059	WBGene00145119	WBGene00042429	WBGene00061915	WBGene00135250	ife-1	F53A2.6	other	270	207	4
WBGene00002060	WBGene00147760	WBGene00030023_WBGene00030038	WBGene00060303	WBGene00138066_WBGene00213710_WBGene00217215	ife-2	R04A9.4	other	1678	490	4
WBGene00002061	WBGene00141870_WBGene00158178	WBGene00028662	WBGene00062155	WBGene00135123	ife-3	B0348.6	other	756	127	4
WBGene00002062	WBGene00143970	WBGene00026866	WBGene00060154	WBGene00130138	ife-4	C05D9.5	hsn	893	1190	4
WBGene00002063	WBGene00145119	WBGene00042429	WBGene00061915	WBGene00135250	ife-5	Y57A10A.30	other	538	2065	4
WBGene00002064	WBGene00141291	WBGene00031496	WBGene00055037	WBGene00125787	iff-1	T05G5.10	other	278	611	4
WBGene00002065	WBGene00163991	WBGene00023941	WBGene00053923	WBGene00133886	iff-2	F54C9.1	other	327	980	4
WBGene00002066	WBGene00144920_WBGene00192972	WBGene00024057_WBGene00024059	WBGene00053822	WBGene00132988	ifg-1	M110.4	other	637	504	4
WBGene00002067	WBGene00191488	WBGene00036127_WBGene00036126	WBGene00059779_WBGene00081682	WBGene00135385_WBGene00130434	ifp-1	C43C3.1	other	10578	1744	4
WBGene00002068	WBGene00145719_WBGene00143803	WBGene00025513	WBGene00054312_WBGene00057315	WBGene00137198_WBGene00217136	ify-1	C27A2.3	other	460	160	4
WBGene00002069	WBGene00150914_WBGene00155925	WBGene00026561	WBGene00079816	WBGene00125463	ikb-1	C04F12.3	other	7000	1245	4
WBGene00002070	WBGene00161381_WBGene00162423	WBGene00026516	WBGene00077035	WBGene00134596_WBGene00206630	ile-1	K07A1.8	other	282	237	4
WBGene00002071	WBGene00141026	WBGene00029979	WBGene00060237	WBGene00134867	ile-2	T04G9.3	other	530	857	4
WBGene00002072	WBGene00148720_WBGene00191166_WBGene00191621_WBGene00164337	WBGene00041552	WBGene00072920_WBGene00062449	WBGene00127960_WBGene00124633	ima-1	T19B10.7	other	374	189	4
WBGene00002073	WBGene00159934	WBGene00038137_WBGene00042351	WBGene00056097_WBGene00056101	WBGene00119582	ima-2	F26B1.3	other	622	227	4
WBGene00002074	WBGene00164337_WBGene00148720_WBGene00191166_WBGene00191621	WBGene00028270	WBGene00062449_WBGene00072920	WBGene00127960_WBGene00124633	ima-3	F32E10.4	other	559	325	4
WBGene00002075	WBGene00139781_WBGene00192997_WBGene00190379	WBGene00039468	WBGene00072809_WBGene00073198	WBGene00129395_WBGene00182429_WBGene00207633_WBGene00214963	imb-1	F28B3.8	other	396	2102	4
WBGene00002076	WBGene00147186	WBGene00032275	WBGene00076671	WBGene00136079_WBGene00216627	imb-2	R06A4.4	other	561	4963	4
WBGene00002077	WBGene00144206_WBGene00155394	WBGene00040698	WBGene00072012	WBGene00132016	imb-3	C53D5.6	other	3411	299	4
WBGene00002078	WBGene00145930_WBGene00164879	WBGene00039532	WBGene00057935_WBGene00082489	WBGene00128030_WBGene00208786	xpo-1	ZK742.1	other	70	2392	4
WBGene00002079	WBGene00151439_WBGene00152467	WBGene00040699	WBGene00073088	WBGene00119380_WBGene00215748	xpo-2	Y48G1A.5	other	502	1711	4
WBGene00002080	WBGene00152438_WBGene00140945	WBGene00037264	WBGene00059367_WBGene00077134	WBGene00119886_WBGene00122627_WBGene00209666	xpo-3	C49H3.10	other	317	3216	4
WBGene00002081	WBGene00163176	WBGene00029021	WBGene00055152	WBGene00123021_WBGene00216162	ina-1	F54G8.3	other	8812	957	4
WBGene00002083	WBGene00158420	WBGene00036400	WBGene00061637	WBGene00217838	inf-1	F57B9.6	other	1319	240	4
WBGene00002084	WBGene00147227_WBGene00163965	WBGene00030174	WBGene00059203_WBGene00074898	WBGene00138643	ins-1	F13B12.5	neuronal	7643	909	4
WBGene00002085	WBGene00151506_WBGene00143810	WBGene00025585	WBGene00053991_WBGene00080185	WBGene00215636	ins-2	ZK75.2	neuronal	13569	324	4
WBGene00002086	WBGene00164041_WBGene00148496	WBGene00025586	WBGene00053992	WBGene00216582	ins-3	ZK75.3	neuronal	5659	81	4
WBGene00002087	WBGene00150828_WBGene00155871_WBGene00162962	WBGene00025587	WBGene00053993	WBGene00135910_WBGene00137829_WBGene00208429	ins-4	ZK75.1	neuronal	5577	58	4
WBGene00002088	WBGene00155871_WBGene00162962		WBGene00080179_WBGene00080185	WBGene00135910_WBGene00137829_WBGene00208429	ins-5	ZK84.3	neuronal	592	610	3
WBGene00002089	WBGene00155871_WBGene00150828	WBGene00025588_WBGene00025587	WBGene00053994_WBGene00053993_WBGene00083908	WBGene00137829_WBGene00135910_WBGene00208429	ins-6	ZK84.6	neuronal	1473	54	4
WBGene00002090			WBGene00053993_WBGene00083908_WBGene00080179_WBGene00080185	WBGene00135910_WBGene00137829_WBGene00208429	ins-7	ZK1251.2	neuronal	157	413	2
WBGene00002091		WBGene00025588	WBGene00080179_WBGene00080185	WBGene00135910_WBGene00137829_WBGene00208429	ins-8	ZK1251.11	other	143	191	3
WBGene00002092	WBGene00155982				ins-9	C06E2.8	neuronal	962	46	1
WBGene00002093	WBGene00142281_WBGene00146978	WBGene00027381	WBGene00057029		ins-10	T08G5.12	neuronal	6523	56	3
WBGene00002094	WBGene00158867	WBGene00025492	WBGene00080231	WBGene00208372	ins-11	C17C3.4	neuronal	1454	52	4
WBGene00002095	WBGene00158867	WBGene00025491	WBGene00057335	WBGene00208372	ins-12	C17C3.19	neuronal	2293	417	4
WBGene00002096		WBGene00270997		WBGene00218215	ins-13	C17C3.18	neuronal	414	45	2
WBGene00002097		WBGene00270965	WBGene00054160		ins-14	F41G3.16	neuronal	892	85	2
WBGene00002098		WBGene00032308	WBGene00054159	WBGene00127335	ins-15	F41G3.17	neuronal	704	47	3
WBGene00002100	WBGene00151928	WBGene00037550	WBGene00061770	WBGene00136799	ins-17	F56F3.6	neuronal	11837	98	4
WBGene00002101	WBGene00149007_WBGene00145456	WBGene00032890	WBGene00065423	WBGene00133849	ins-18	T28B8.2	hsn	4967	1793	4
WBGene00002103		WBGene00029277_WBGene00029278_WBGene00025589	WBGene00084766		ins-20	ZK84.7	neuronal	2099	49	2
WBGene00002104	WBGene00146570	WBGene00031420_WBGene00087309	WBGene00054969		ins-21	M04D8.1	neuronal	7245	86	3
WBGene00002105	WBGene00146570	WBGene00087308	WBGene00085198		ins-22	M04D8.2	neuronal	2179	60	3
WBGene00002106	WBGene00146570		WBGene00085198		ins-23	M04D8.3	neuronal	1590	58	2
WBGene00002107	WBGene00151754			WBGene00210331_WBGene00215224	ins-24	ZC334.3	neuronal	3441	43	2
WBGene00002108	WBGene00140974_WBGene00154214_WBGene00153907				ins-25	ZC334.8	neuronal	604	573	1
WBGene00002110	WBGene00155871_WBGene00162962		WBGene00080180_WBGene00080184_WBGene00080188		ins-27	ZC334.11	neuronal	6099	43	2
WBGene00002111	WBGene00150451	WBGene00088015	WBGene00083427		ins-28	ZC334.9	neuronal	307	911	3
WBGene00002112	WBGene00140974_WBGene00154214_WBGene00153907				ins-29	ZC334.10	neuronal	2402	628	1
WBGene00002113	WBGene00151754			WBGene00210331_WBGene00215224	ins-30	ZC334.2	neuronal	1110	429	2
WBGene00002115		WBGene00029762_WBGene00029766_WBGene00029770_WBGene00029772_WBGene00029773_WBGene00029774_WBGene00029776_WBGene00029777			ins-32	Y8A9A.6	neuronal	2173	46	1
WBGene00002116		WBGene00025589_WBGene00029277_WBGene00029278	WBGene00084766		ins-33	W09C5.4	neuronal	993	946	2
WBGene00002123	WBGene00191764	WBGene00032178	WBGene00051401	WBGene00133308	inx-1	C16E9.4	neuronal	1842	9930	4
WBGene00002124	WBGene00159078	WBGene00037022	WBGene00058315	WBGene00123453	inx-2	F08G12.10	neuronal	1306	287	4
WBGene00002125	WBGene00163856	WBGene00035187_WBGene00035203	WBGene00051589	WBGene00126874	inx-3	F22F4.2	hsn	3309	455	4
WBGene00002127	WBGene00143214	WBGene00041233	WBGene00065471	WBGene00134041	inx-5	R09F10.4	neuronal	3849	669	4
WBGene00002128		WBGene00040904	WBGene00062684_WBGene00073585	WBGene00137402	inx-6	C36H8.2	neuronal	1803	1752	3
WBGene00002129	WBGene00152569_WBGene00161343	WBGene00031036	WBGene00066058		inx-7	K02B2.4	hsn	405	768	3
WBGene00002130	WBGene00146104_WBGene00193739_WBGene00191949	WBGene00028427	WBGene00074936_WBGene00073036_WBGene00062596	WBGene00130480	inx-8	ZK792.2	other	2367	437	4
WBGene00002131	WBGene00146104_WBGene00191949_WBGene00193739	WBGene00028427	WBGene00062596_WBGene00074936_WBGene00073036	WBGene00130480	inx-9	ZK792.3	neuronal	748	843	4
WBGene00002132	WBGene00142035_WBGene00163891	WBGene00038485	WBGene00068647_WBGene00083831	WBGene00133909	inx-10	T18H9.5	neuronal	2072	701	4
WBGene00002133	WBGene00158619_WBGene00192761	WBGene00041852	WBGene00052551	WBGene00134356	inx-11	W04D2.3	neuronal	1197	4252	4
WBGene00002134	WBGene00156080_WBGene00162800	WBGene00033013	WBGene00062294	WBGene00123347	inx-12	ZK770.3	neuronal	10689	2162	4
WBGene00002135	WBGene00158619_WBGene00194632_WBGene00193681	WBGene00033012	WBGene00062293	WBGene00127222	inx-13	Y8G1A.2	neuronal	1551	3998	4
WBGene00002136	WBGene00148087_WBGene00191880	WBGene00032949	WBGene00067667	WBGene00128842_WBGene00218732_WBGene00215005	inx-14	F07A5.1	neuronal	74	354	4
WBGene00002137	WBGene00147312	WBGene00033062	WBGene00062337	WBGene00133713	inx-15	R12E2.9	neuronal	924	865	4
WBGene00002138	WBGene00158619_WBGene00185073	WBGene00033061	WBGene00062336	WBGene00206966	inx-16	R12E2.5	neuronal	907	1527	4
WBGene00002139	WBGene00194043_WBGene00185073	WBGene00033060	WBGene00062335	WBGene00119435	inx-17	R12E2.4	neuronal	119	220	4
WBGene00002140		WBGene00040109	WBGene00068314_WBGene00073256	WBGene00122892	inx-18	C18H7.2	neuronal	567	6011	3
WBGene00002141		WBGene00026740	WBGene00072697	WBGene00131265	inx-19	T16H5.1	neuronal	1165	11107	3
WBGene00002142	WBGene00149874_WBGene00193197	WBGene00026622	WBGene00057255	WBGene00127737	inx-20	T23H4.1	neuronal	21	2938	4
WBGene00002143		WBGene00032983	WBGene00056463	WBGene00180196_WBGene00210231	inx-21	Y47G6A.1	neuronal	357	4714	3
WBGene00002144	WBGene00193596	WBGene00032982	WBGene00056462	WBGene00119694_WBGene00210285	inx-22	Y47G6A.2	neuronal	46	1775	4
WBGene00002146	WBGene00152739	WBGene00035208	WBGene00051584	WBGene00131948	ipp-5	C09B8.1	other	8902	1336	4
WBGene00002147	WBGene00145500_WBGene00193219_WBGene00149254	WBGene00034112	WBGene00053791	WBGene00126544	ire-1	C41C4.4	other	5119	5125	4
WBGene00002148	WBGene00194017_WBGene00194195	WBGene00038269	WBGene00052191	WBGene00128826_WBGene00122221_WBGene00135648_WBGene00129248	gon-14	F44C4.4	other	3515	1584	4
WBGene00002149	WBGene00162634_WBGene00151452	WBGene00032140	WBGene00051440_WBGene00068445	WBGene00120110_WBGene00131743	irk-1	R03E9.4	hsn	10216	4727	4
WBGene00002150	WBGene00151452	WBGene00029984	WBGene00060245_WBGene00081691_WBGene00068445	WBGene00131743_WBGene00124865	irk-2	M02A10.2	neuronal	5851	8834	4
WBGene00002151	WBGene00151452_WBGene00162634	WBGene00031970	WBGene00068445_WBGene00051440_WBGene00060245_WBGene00081691	WBGene00131743_WBGene00120110_WBGene00124865	irk-3	K04G11.5	neuronal	6584	15398	4
WBGene00002152	WBGene00160141_WBGene00139030	WBGene00042023	WBGene00059220	WBGene00175454	iars-1	R11A8.6	other	824	479	4
WBGene00002153	WBGene00192228_WBGene00192509	WBGene00033207	WBGene00062438	WBGene00120634_WBGene00217035	iars-2	C25A1.7	other	100	864	4
WBGene00002162	WBGene00235347	WBGene00024774	WBGene00059424_WBGene00075028	WBGene00131506_WBGene00207127	isp-1	F42G8.12	other	284	1054	4
WBGene00002163	WBGene00148607	WBGene00032200	WBGene00051378	WBGene00134877	ist-1	C54D1.3	other	9654	9338	4
WBGene00002169	WBGene00139645_WBGene00141711_WBGene00158067	WBGene00036475	WBGene00054679	WBGene00120547_WBGene00212665	isw-1	F37A4.8	other	1868	1585	4
WBGene00002173	WBGene00191347_WBGene00192195	WBGene00028294	WBGene00074864_WBGene00062475	WBGene00130571	itr-1	F33D4.2	other	2201	12572	4
WBGene00002174	WBGene00190454_WBGene00156910	WBGene00026840	WBGene00057150	WBGene00127539_WBGene00133056_WBGene00212290_WBGene00215684_WBGene00218365	itx-1	W03D8.6	neuronal	1943	7817	4
WBGene00002175	WBGene00164624	WBGene00034421	WBGene00065996_WBGene00073329_WBGene00065998_WBGene00065997_WBGene00065995	WBGene00124447	jac-1	Y105C5B.21	other	40322	24871	4
WBGene00002176	WBGene00150130	WBGene00029267	WBGene00064628	WBGene00124409	jip-1	F56D12.4	other	3830	20038	4
WBGene00002177	WBGene00153978	WBGene00035098	WBGene00051684_WBGene00051683	WBGene00122141_WBGene00138310	jkk-1	F35C8.3	other	1045	1818	4
WBGene00002178	WBGene00151771_WBGene00144345_WBGene00144008_WBGene00193967_WBGene00192377_WBGene00192498_WBGene00142148_WBGene00163283	WBGene00028127	WBGene00067114_WBGene00074390_WBGene00076059_WBGene00072457_WBGene00067793	WBGene00126972_WBGene00136622_WBGene00135051	jnk-1	B0478.1	neuronal	19963	3692	4
WBGene00002179	WBGene00154610_WBGene00154860	WBGene00030084	WBGene00070877	WBGene00136719	jph-1	T22C1.7	other	4432	2357	4
WBGene00002180	WBGene00158629	WBGene00034622	WBGene00074348_WBGene00075050		jtr-1	Y77E11A.4	other	1140	157	3
WBGene00002181	WBGene00140550	WBGene00038161	WBGene00056074	WBGene00130576	kal-1	K03D10.1	hsn	8526	11301	4
WBGene00002182	WBGene00193347	WBGene00023970	WBGene00066427_WBGene00081204	WBGene00134776_WBGene00216887	kap-1	F08F8.3	neuronal	235	2482	4
WBGene00002183	WBGene00148932	WBGene00042782	WBGene00054254	WBGene00215382_WBGene00129039	kat-1	T02G5.8	other	1399	371	4
WBGene00002184	WBGene00159552_WBGene00144049	WBGene00026065	WBGene00077999	WBGene00130687	kel-1	C47D12.7	other	3680	2497	4
WBGene00002185	WBGene00163202	WBGene00040046	WBGene00070634_WBGene00070631	WBGene00128182	kel-3	T27E9.4	other	188	3718	4
WBGene00002186	WBGene00139320	WBGene00034086_WBGene00034087_WBGene00034089	WBGene00083507	WBGene00137068_WBGene00119941	kel-10	T16H12.6	other	48	1133	4
WBGene00002187	WBGene00144345_WBGene00144008_WBGene00193967_WBGene00151771_WBGene00192498_WBGene00142148_WBGene00163283_WBGene00192377	WBGene00034290	WBGene00072457_WBGene00074390_WBGene00076059_WBGene00067114_WBGene00067793	WBGene00126972_WBGene00136622_WBGene00135051	kgb-1	T07A9.3	other	1070	2826	4
WBGene00002188	WBGene00144345_WBGene00144008_WBGene00192377_WBGene00151771_WBGene00192498_WBGene00142148_WBGene00163283_WBGene00193967	WBGene00034290	WBGene00074390_WBGene00076059_WBGene00067114_WBGene00067793_WBGene00072457	WBGene00136622_WBGene00135051_WBGene00126972	kgb-2	ZC416.4	other	329	1217	4
WBGene00002189	WBGene00162117_WBGene00145467_WBGene00140959_WBGene00145431	WBGene00038974	WBGene00061201_WBGene00075854	WBGene00126782_WBGene00132912	kin-1	ZK909.2	other	3963	28801	4
WBGene00002190	WBGene00155821	WBGene00035185	WBGene00051592	WBGene00136692	kin-2	R07E4.6	other	7120	4929	4
WBGene00002191	WBGene00161068_WBGene00190443	WBGene00033711	WBGene00056231	WBGene00132917_WBGene00218320	kin-3	B0205.7	other	352	1119	4
WBGene00002192	WBGene00161100_WBGene00155533	WBGene00028470	WBGene00062643	WBGene00218774	kin-4	C10C6.1	neuronal	490	15365	4
WBGene00002193	WBGene00160203	WBGene00030257_WBGene00030686	WBGene00056314_WBGene00059844_WBGene00074422_WBGene00073085	WBGene00122419_WBGene00123040	kin-5	T13H10.1	other	52	407	4
WBGene00002194	WBGene00159919_WBGene00192370		WBGene00074422_WBGene00057248_WBGene00073085_WBGene00059906	WBGene00128731	kin-6	ZK20.2	other	6844	185	3
WBGene00002195	WBGene00161521_WBGene00157593	WBGene00041255	WBGene00065503_WBGene00058366	WBGene00125450_WBGene00136759	kin-9	F08F1.1	other	2173	2450	4
WBGene00002196	WBGene00147836	WBGene00026830	WBGene00066614	WBGene00126830	kin-10	T01G9.6	other	103	955	4
WBGene00002198		WBGene00039455	WBGene00072273_WBGene00074422_WBGene00073085	WBGene00209215_WBGene00134865	kin-14	F22D6.1	other	429	2239	3
WBGene00002199	WBGene00142562_WBGene00194206_WBGene00148700	WBGene00034162_WBGene00027498	WBGene00056595_WBGene00053716_WBGene00053715		kin-15	M176.6	other	395	718	3
WBGene00002200	WBGene00148700_WBGene00194206	WBGene00034161	WBGene00053715	WBGene00129270	kin-16	M176.7	other	586	421	4
WBGene00002201	WBGene00147447	WBGene00039971	WBGene00055396	WBGene00127702	kin-18	T17E9.1	other	2563	1683	4
WBGene00002202	WBGene00145046	WBGene00039247	WBGene00061608	WBGene00136402	kin-19	C03C10.1	neuronal	82	736	4
WBGene00002203	WBGene00164415	WBGene00029647	WBGene00058624	WBGene00133062	kin-20	F46F2.2	hsn	4007	9440	4
WBGene00002204	WBGene00148381_WBGene00158277_WBGene00160801	WBGene00040052_WBGene00037630	WBGene00068481_WBGene00070644_WBGene00062976_WBGene00083007_WBGene00083254	WBGene00179155	kin-21	W08D2.8	other	2314	256	4
WBGene00002205	WBGene00145178_WBGene00145179_WBGene00155867_WBGene00142562	WBGene00034162	WBGene00053716_WBGene00069568_WBGene00052702_WBGene00065095	WBGene00179585_WBGene00125246_WBGene00127889_WBGene00137154	kin-23	W04G5.6	other	418	344	4
WBGene00002206	WBGene00156780_WBGene00193647	WBGene00033568	WBGene00060015	WBGene00129907	kin-24	K07F5.4	other	466	317	4
WBGene00002207	WBGene00152286_WBGene00149405	WBGene00036048_WBGene00036049	WBGene00070106	WBGene00133653	sid-3	B0302.1	neuronal	7395	2872	4
WBGene00002208	WBGene00160789_WBGene00141223_WBGene00143961	WBGene00026632_WBGene00037672	WBGene00061675_WBGene00074422_WBGene00073085	WBGene00119773	kin-26	T06C10.6	other	1514	749	4
WBGene00002210	WBGene00192691	WBGene00025179	WBGene00058208	WBGene00128464	kin-29	F58H12.1	neuronal	1290	5108	4
WBGene00002211	WBGene00150969_WBGene00145178_WBGene00145179_WBGene00155867	WBGene00027498	WBGene00056595_WBGene00078108_WBGene00069568_WBGene00052702_WBGene00065095	WBGene00179585_WBGene00125246_WBGene00127889_WBGene00137154	kin-30	M01B2.1	other	819	1348	4
WBGene00002213	WBGene00146905_WBGene00139948_WBGene00190947	WBGene00032075	WBGene00069413_WBGene00064570	WBGene00135935_WBGene00122196_WBGene00209170	kin-32	C30F8.4	other	4072	4484	4
WBGene00002214	WBGene00162833	WBGene00031018	WBGene00065010_WBGene00085673		klc-1	M7.2	other	1481	514	3
WBGene00002215	WBGene00143153_WBGene00145025_WBGene00154291_WBGene00193909_WBGene00151094	WBGene00030964_WBGene00030965	WBGene00058915	WBGene00138153	klc-2	C18C4.10	other	1819	2592	4
WBGene00002216	WBGene00149711	WBGene00026194	WBGene00057695	WBGene00127834	klp-3	T09A5.2	neuronal	7002	1036	4
WBGene00002217	WBGene00191211	WBGene00034744	WBGene00052031	WBGene00128391	klp-4	F56E3.3	neuronal	17644	2124	4
WBGene00002218	WBGene00138917	WBGene00041465	WBGene00061895_WBGene00083037	WBGene00126439	klp-6	R144.1	neuronal	674	2610	4
WBGene00002219	WBGene00139133	WBGene00037753	WBGene00055826	WBGene00217617_WBGene00131432	klp-7	K11D9.1	neuronal	3717	2577	4
WBGene00002220	WBGene00147030	WBGene00034741		WBGene00136506	gcc-1	C15C7.2	neuronal	7494	2417	3
WBGene00002222	WBGene00148523_WBGene00139081	WBGene00042121	WBGene00072306	WBGene00120826	klp-11	F20C5.2	neuronal	2870	3388	4
WBGene00002223	WBGene00191635_WBGene00193351	WBGene00028412	WBGene00062576		klp-12	T01G1.1	neuronal	393	12435	3
WBGene00002224	WBGene00153561	WBGene00035186	WBGene00051591	WBGene00135682	klp-13	F22F4.3	neuronal	7337	4682	4
WBGene00002225	WBGene00141113_WBGene00144958_WBGene00138922	WBGene00033436_WBGene00033590_WBGene00033592_WBGene00271617	WBGene00059913_WBGene00060018	WBGene00122578_WBGene00136481	klp-15	M01E11.6	neuronal	484	225	4
WBGene00002226	WBGene00141113_WBGene00144958_WBGene00138922	WBGene00033436_WBGene00033590_WBGene00033592_WBGene00271617	WBGene00059913_WBGene00060018	WBGene00122578_WBGene00136481	klp-16	C41G7.2	neuronal	289	225	4
WBGene00002227	WBGene00194901	WBGene00025855	WBGene00053573		klp-17	W02B12.7	neuronal	203	194	3
WBGene00002228	WBGene00155140_WBGene00194560	WBGene00037244	WBGene00059346	WBGene00128917_WBGene00136503_WBGene00175120_WBGene00129834	klp-18	C06G3.2	neuronal	631	287	4
WBGene00002229	WBGene00157206	WBGene00024787	WBGene00059442_WBGene00075881	WBGene00178391	klp-19	Y43F4B.6	neuronal	309	920	4
WBGene00002230	WBGene00139451	WBGene00035866	WBGene00065355	WBGene00127459	klp-20	Y50D7A.6	neuronal	11355	18190	4
WBGene00002231	WBGene00161986_WBGene00149948	WBGene00042685_WBGene00087432	WBGene00069243	WBGene00135965_WBGene00207501_WBGene00210586	knl-1	C02F5.1	other	442	275	4
WBGene00002232	WBGene00154502_WBGene00155888	WBGene00035938	WBGene00071303_WBGene00060890	WBGene00121280_WBGene00123364	kpc-1	F11A6.1	neuronal	20921	2041	4
WBGene00002233	WBGene00164558_WBGene00151695_WBGene00157444	WBGene00032117	WBGene00051464_WBGene00057574	WBGene00122083_WBGene00128316	kqt-1	C25B8.1	neuronal	177	6183	4
WBGene00002234	WBGene00151695_WBGene00164558_WBGene00157444	WBGene00041218	WBGene00058801_WBGene00051464_WBGene00057574	WBGene00128316_WBGene00122083_WBGene00136114_WBGene00124429	kqt-2	M60.5	neuronal	30	934	4
WBGene00002235	WBGene00151695_WBGene00157444_WBGene00164558	WBGene00039660	WBGene00057574_WBGene00051464	WBGene00128316_WBGene00122083	kqt-3	Y54G9A.3	neuronal	9090	6891	4
WBGene00002238	WBGene00163633	WBGene00042783	WBGene00054252	WBGene00126785	kars-1	T02G5.9	other	1406	96	4
WBGene00002239	WBGene00154476	WBGene00041222	WBGene00058806	WBGene00126881	ksr-1	F13B9.5	other	4197	5523	4
WBGene00002240	WBGene00163636	WBGene00035959	WBGene00055945	WBGene00176103	ksr-2	F58D5.4	other	488	10209	4
WBGene00002241	WBGene00154253_WBGene00151147	WBGene00041726	WBGene00052409	WBGene00178552_WBGene00138660_WBGene00207296	kup-1	F10C2.2	other	689	7382	4
WBGene00002242	WBGene00145562	WBGene00036615	WBGene00051280	WBGene00133156	kvs-1	C53C9.3	neuronal	3083	14606	4
WBGene00002243	WBGene00150685	WBGene00026230	WBGene00057498_WBGene00065709_WBGene00073508	WBGene00136262_WBGene00129767_WBGene00213025	lad-2	Y54G2A.25	neuronal	7705	9062	4
WBGene00002244	WBGene00151759	WBGene00031335	WBGene00054918	WBGene00123162	laf-1	Y71H2AM.19	other	2020	6041	4
WBGene00002245	WBGene00162533_WBGene00139190_WBGene00159693_WBGene00157120_WBGene00163187_WBGene00146956_WBGene00153249	WBGene00027957	WBGene00066071_WBGene00074452	WBGene00124537	lag-1	K08B4.1	other	1735	11911	4
WBGene00002246	WBGene00153467	WBGene00040542	WBGene00057873	WBGene00123017	lag-2	Y73C8B.4	neuronal	10371	283	4
WBGene00002247	WBGene00153498_WBGene00143869_WBGene00145348	WBGene00039108_WBGene00039184	WBGene00073297_WBGene00064034	WBGene00125021_WBGene00211653	lam-1	W03F8.5	other	4904	4514	4
WBGene00002248	WBGene00155815_WBGene00150407_WBGene00190323	WBGene00042473	WBGene00059905_WBGene00059235_WBGene00074550	WBGene00120303_WBGene00137812	lam-3	T22A3.8	other	1872	3512	4
WBGene00002249	WBGene00191081	WBGene00037619	WBGene00062971	WBGene00131198_WBGene00210755	lap-1	ZK353.6	neuronal	139	1136	4
WBGene00002250	WBGene00159638_WBGene00152946	WBGene00031028	WBGene00058999	WBGene00131913	lap-2	W07G4.4	other	1849	599	4
WBGene00002251	WBGene00139858_WBGene00191007	WBGene00026111	WBGene00053277	WBGene00136194	lat-1	B0457.1	neuronal	7205	8068	4
WBGene00002252	WBGene00156085	WBGene00026482	WBGene00070687	WBGene00120249_WBGene00210753_WBGene00218272	lat-2	B0286.2	neuronal	237	4831	4
WBGene00002253	WBGene00143103_WBGene00156915	WBGene00034753_WBGene00034754_WBGene00089050	WBGene00052020	WBGene00122872	lbp-1	F40F4.3	other	1002	116	4
WBGene00002254	WBGene00156915	WBGene00034754	WBGene00052019		lbp-2	F40F4.2	other	946	102	3
WBGene00002255	WBGene00157686	WBGene00034752	WBGene00052021	WBGene00175843	lbp-3	F40F4.4	other	1140	160	4
WBGene00002256	WBGene00151971	WBGene00039529	WBGene00057940	WBGene00120347	lbp-4	ZK742.5	other	5700	307	4
WBGene00002257	WBGene00146113_WBGene00193037	WBGene00033621	WBGene00083456	WBGene00121293_WBGene00217919	lbp-5	W02D3.7	other	1759	529	4
WBGene00002258	WBGene00158367_WBGene00191869	WBGene00033620	WBGene00056153	WBGene00128212	lbp-6	W02D3.5	other	629	554	4
WBGene00002259	WBGene00162007_WBGene00194655	WBGene00032569	WBGene00052906	WBGene00120046	lbp-7	T22G5.2	other	1606	145	4
WBGene00002260		WBGene00032568		WBGene00120046	lbp-8	T22G5.6	other	490	64	2
WBGene00002261	WBGene00143566	WBGene00037118	WBGene00058365	WBGene00124188	ldb-1	F58A3.1	neuronal	5495	8950	4
WBGene00002262	WBGene00150885_WBGene00160077	WBGene00026058	WBGene00053340	WBGene00133591	ldh-1	F13D12.2	other	1933	1179	4
WBGene00002263	WBGene00147331_WBGene00144239_WBGene00159568_WBGene00191284_WBGene00142942	WBGene00027418_WBGene00027434	WBGene00063684_WBGene00063683_WBGene00080963	WBGene00122416_WBGene00134133	lea-1	K08H10.1	other	4440	11310	4
WBGene00002264	WBGene00154121	WBGene00025796	WBGene00053637	WBGene00124554	lec-1	W09H1.6	other	8227	2842	4
WBGene00002265	WBGene00163565_WBGene00147896_WBGene00193171	WBGene00034148_WBGene00042994	WBGene00053744	WBGene00217866_WBGene00122735	lec-2	F52H3.7	other	10711	2253	4
WBGene00002266	WBGene00164642_WBGene00192172	WBGene00034145	WBGene00053748	WBGene00133969	lec-3	ZK892.1	other	9407	6954	4
WBGene00002267	WBGene00151467	WBGene00030849	WBGene00054801	WBGene00120300_WBGene00207210_WBGene00218605	lec-4	C44F1.3	other	1635	887	4
WBGene00002268	WBGene00140970	WBGene00025560	WBGene00057271	WBGene00124603	lec-5	ZK1248.16	other	1140	448	4
WBGene00002269	WBGene00144504	WBGene00035574	WBGene00064825	WBGene00131789	lec-6	Y55B1AR.1	other	2349	317	4
WBGene00002270	WBGene00150121	WBGene00025074	WBGene00063178	WBGene00207210	lec-7	R07B1.2	other	857	137	4
WBGene00002271	WBGene00151421	WBGene00025073	WBGene00063179	WBGene00127926_WBGene00207210	lec-8	R07B1.10	other	1088	112	4
WBGene00002272	WBGene00163953	WBGene00025051	WBGene00063201	WBGene00129464_WBGene00207210	lec-9	C16H3.2	other	21411	478	4
WBGene00002273	WBGene00145903	WBGene00038243	WBGene00052162	WBGene00130387_WBGene00207210	lec-10	W01A11.4	other	1056	115	4
WBGene00002274	WBGene00155287	WBGene00027862	WBGene00067056_WBGene00075897	WBGene00122396_WBGene00207210	lec-11	F38A5.3	other	597	603	4
WBGene00002275	WBGene00156623_WBGene00192312	WBGene00039749	WBGene00057649	WBGene00134309	lem-2	W01G7.5	other	494	901	4
WBGene00002276	WBGene00163877_WBGene00141140	WBGene00026527	WBGene00079967	WBGene00121071_WBGene00209219	lem-3	F42H11.2	other	518	436	4
WBGene00002278	WBGene00142871	WBGene00034638_WBGene00034938	WBGene00067756_WBGene00069094_WBGene00069103	WBGene00211492_WBGene00216868	lep-2	Y55F3AM.6	other	1770	4059	4
WBGene00002280	WBGene00191909	WBGene00036328	WBGene00063245	WBGene00124901	let-2	F01G12.5	neuronal	5748	2918	4
WBGene00002282	WBGene00157807	WBGene00029554	WBGene00058517	WBGene00134178	let-4	C44H4.2	neuronal	1928	476	4
WBGene00002295	WBGene00161999_WBGene00164009	WBGene00026086	WBGene00053306	WBGene00212363	let-19	K08F8.6	other	1769	1768	4
WBGene00002297	WBGene00138837	WBGene00025958	WBGene00053461_WBGene00054144_WBGene00054106	WBGene00128609	ect-2	T19E10.1	other	669	2167	4
WBGene00002299	WBGene00145189	WBGene00024225	WBGene00067239	WBGene00123893	let-23	ZK1067.1	other	3222	5220	4
WBGene00002324	WBGene00148306_WBGene00156602	WBGene00038878	WBGene00060897	WBGene00120832	let-49	Y54E5B.3	other	201	356	4
WBGene00002335	WBGene00149359	WBGene00028423	WBGene00062593	WBGene00122046	let-60	ZK792.6	neuronal	2715	1477	4
WBGene00002344	WBGene00159905_WBGene00153159	WBGene00028348	WBGene00062522	WBGene00125336	let-70	M7.1	other	1527	186	4
WBGene00002348	WBGene00150970_WBGene00192632	WBGene00023596_WBGene00025170_WBGene00030079_WBGene00032487_WBGene00035391_WBGene00038900_WBGene00040055_WBGene00040581_WBGene00041777	WBGene00071825	WBGene00125097	myo-1	R06C7.10	neuronal	2243	1655	4
WBGene00002363	WBGene00142064	WBGene00028489	WBGene00066354_WBGene00076213	WBGene00121218	let-92	F38H4.9	other	1783	2071	4
WBGene00002368	WBGene00144998	WBGene00031550	WBGene00055087	WBGene00120450	let-99	K08E7.3	other	629	495	4
WBGene00002393	WBGene00147280_WBGene00159234	WBGene00027650		WBGene00120691	lpr-1	Y65B4BR.2	other	867	2628	3
WBGene00002497	WBGene00138944_WBGene00191632	WBGene00034153	WBGene00053740		let-268	F52H3.1	other	338	4164	3
WBGene00002583	WBGene00142668_WBGene00191328	WBGene00033728_WBGene00033730_WBGene00086791	WBGene00056253	WBGene00134619_WBGene00119525	let-363	B0261.2	other	378	7763	4
WBGene00002601	WBGene00159100_WBGene00194078	WBGene00033517	WBGene00064327_WBGene00051916_WBGene00083185	WBGene00137633_WBGene00128005	let-381	F26B1.7	other	2891	2470	4
WBGene00002632	WBGene00148680	WBGene00030374	WBGene00052663	WBGene00124233_WBGene00213479	let-413	F26D11.11	neuronal	3916	1612	4
WBGene00002637	WBGene00150229_WBGene00141711_WBGene00158067_WBGene00139645_WBGene00194188	WBGene00030916	WBGene00058869	WBGene00120547_WBGene00138042	let-418	F26F12.7	other	13703	344	4
WBGene00002694	WBGene00193834_WBGene00192845_WBGene00162489_WBGene00190243	WBGene00026716	WBGene00071109_WBGene00052123	WBGene00121746_WBGene00127852	let-502	C10H11.9	other	3228	1785	4
WBGene00002696	WBGene00142732_WBGene00151257	WBGene00033073	WBGene00062349	WBGene00123995	let-504	E01A2.4	other	307	1048	4
WBGene00002717	WBGene00146663_WBGene00159642_WBGene00193149	WBGene00033299	WBGene00060033_WBGene00079836	WBGene00130933	let-526	C01G8.9	other	77	9675	4
WBGene00002783	WBGene00147636_WBGene00193439_WBGene00156963	WBGene00033570	WBGene00070243	WBGene00136657	let-607	F57B10.1	other	6159	8093	4
WBGene00002804	WBGene00161534_WBGene00160404_WBGene00191208	WBGene00042015	WBGene00072459	WBGene00124693_WBGene00211309_WBGene00216545	let-630	Y110A7A.19	other	282	189	4
WBGene00002827	WBGene00152270_WBGene00192399	WBGene00028494	WBGene00066349	WBGene00123426_WBGene00128290	let-653	C29E6.1	other	2210	2836	4
WBGene00002845	WBGene00140002	WBGene00036405	WBGene00061632_WBGene00082248	WBGene00137462_WBGene00207867_WBGene00218613	let-711	F57B9.2	other	869	3497	4
WBGene00002850	WBGene00141803	WBGene00030772	WBGene00055469	WBGene00137548_WBGene00214377_WBGene00216493	let-716	C16A3.3	other	527	403	4
WBGene00002855	WBGene00140067	WBGene00038851	WBGene00055489	WBGene00129978_WBGene00210443_WBGene00214927_WBGene00215486	let-721	C05D11.12	other	1168	236	4
WBGene00002879	WBGene00143703	WBGene00040075	WBGene00069242	WBGene00183569_WBGene00176974_WBGene00216286	let-754	C29E4.8	other	252	837	4
WBGene00002881	WBGene00193007_WBGene00191765	WBGene00038838	WBGene00055475	WBGene00127646	let-756	C05D11.4	other	10954	1178	4
WBGene00002889	WBGene00156732	WBGene00035533	WBGene00063503	WBGene00125669	let-765	F20H11.2	other	5159	2222	4
WBGene00002891	WBGene00162162	WBGene00038870	WBGene00055448	WBGene00131011_WBGene00119754	let-767	C56G2.6	other	877	267	4
WBGene00002915	WBGene00143531	WBGene00031351	WBGene00054899	WBGene00127427	let-805	H19M22.2	other	15247	8888	4
WBGene00002957	WBGene00160454	WBGene00025938	WBGene00053489	WBGene00120851	let-858	F33A8.1	other	5492	2054	4
WBGene00002974	WBGene00145120_WBGene00157559_WBGene00142232_WBGene00156911_WBGene00144426_WBGene00139702_WBGene00162698	WBGene00025000	WBGene00062740_WBGene00079796_WBGene00058468_WBGene00058265_WBGene00065266_WBGene00062403	WBGene00134642_WBGene00124748_WBGene00120150_WBGene00128161_WBGene00120657	lev-1	F09E8.7	neuronal	1032	3348	4
WBGene00002975	WBGene00157559_WBGene00145120_WBGene00193924_WBGene00192500_WBGene00141395_WBGene00156787	WBGene00036969	WBGene00058265_WBGene00051449_WBGene00051450_WBGene00079796_WBGene00062740_WBGene00059982	WBGene00136067_WBGene00122978_WBGene00120657_WBGene00122001_WBGene00134642	lev-8	C35C5.5	neuronal	1070	1062	4
WBGene00002976	WBGene00161220	WBGene00027585	WBGene00051534	WBGene00120290_WBGene00206619	lev-9	T07H6.5	neuronal	1596	5421	4
WBGene00002977	WBGene00164682_WBGene00141097_WBGene00160332_WBGene00151657	WBGene00030484	WBGene00060869_WBGene00060831_WBGene00067660	WBGene00133332	lev-10	Y105E8A.7	neuronal	5645	6700	4
WBGene00002978	WBGene00157417	WBGene00038957	WBGene00060848_WBGene00080168	WBGene00121673	lev-11	Y105E8B.1	other	3496	7577	4
WBGene00002979	WBGene00190490	WBGene00032069	WBGene00072055	WBGene00129057	lfe-2	C46H11.4	other	678	14561	4
WBGene00002980	WBGene00148382_WBGene00158132	WBGene00025652	WBGene00054060	WBGene00136400	lgg-1	C32D5.9	other	1520	52	4
WBGene00002981	WBGene00159574_WBGene00153484	WBGene00028316	WBGene00062492	WBGene00128015	lgg-2	ZK593.6	other	1592	663	4
WBGene00002982	WBGene00162506	WBGene00030674	WBGene00055614_WBGene00078168_WBGene00081202	WBGene00210246	lgg-3	B0336.8	other	419	104	4
WBGene00002983	WBGene00141662_WBGene00140584	WBGene00035194	WBGene00051659	WBGene00120284	lgx-1	C54G7.3	other	5489	6972	4
WBGene00002985	WBGene00163980_WBGene00140105	WBGene00031255	WBGene00068955	WBGene00128989_WBGene00218790	lig-1	C29A12.3	other	625	189	4
WBGene00002986	WBGene00161245	WBGene00030809	WBGene00077361	WBGene00125411	lig-4	C07H6.1	other	624	1017	4
WBGene00002987		WBGene00034847	WBGene00051912	WBGene00120288	lim-4	ZC64.4	neuronal	6486	2475	3
WBGene00002988	WBGene00158772	WBGene00029930	WBGene00060179	WBGene00128518	lim-6	K03E6.1	neuronal	5190	4073	4
WBGene00002989	WBGene00163466	WBGene00026759	WBGene00071248_WBGene00051043	WBGene00134535	lim-7	C04F1.3	other	9837	7322	4
WBGene00002990	WBGene00192826	WBGene00034554	WBGene00073418	WBGene00135296	lin-1	C37F5.1	other	4159	22685	4
WBGene00002991	WBGene00153410_WBGene00163972	WBGene00023607	WBGene00051126_WBGene00062326	WBGene00133225_WBGene00136253	lin-2	F17E5.1	neuronal	11704	10678	4
WBGene00002992	WBGene00194764	WBGene00028342	WBGene00062517_WBGene00073765	WBGene00137315_WBGene00212181	lin-3	F36H1.4	other	76	7225	4
WBGene00002994	WBGene00190272_WBGene00193775	WBGene00041618	WBGene00057196_WBGene00074282_WBGene00074402_WBGene00063876_WBGene00078916_WBGene00084106	WBGene00180420_WBGene00126492_WBGene00212349_WBGene00212449	lin-5	T09A5.10	other	878	301	4
WBGene00002996	WBGene00152139_WBGene00149708_WBGene00152803	WBGene00032283	WBGene00062250_WBGene00056087	WBGene00128241_WBGene00125219	lin-7	Y54G11A.10	neuronal	93	1001	4
WBGene00002997	WBGene00142333_WBGene00144523_WBGene00144326	WBGene00038813	WBGene00054570		lin-8	B0454.1	other	2486	2131	3
WBGene00002998	WBGene00156672	WBGene00029075	WBGene00055214	WBGene00121677_WBGene00207414_WBGene00211111_WBGene00213694	lin-9	ZK637.7	other	1489	1596	4
WBGene00002999	WBGene00164602_WBGene00152670	WBGene00032895	WBGene00065421	WBGene00121389_WBGene00216102_WBGene00214612	lin-10	C09H6.2	neuronal	6487	6230	4
WBGene00003000	WBGene00163028	WBGene00033216	WBGene00062445	WBGene00125552	lin-11	ZC247.3	neuronal	17124	5514	4
WBGene00003001	WBGene00193555	WBGene00029022_WBGene00029035_WBGene00029037_WBGene00029134	WBGene00055268	WBGene00128831	lin-12	R107.8	other	3483	6737	4
WBGene00003002	WBGene00164034	WBGene00023533	WBGene00066779_WBGene00064456_WBGene00083773	WBGene00134108_WBGene00216438	lin-13	C03B8.4	other	2836	2101	4
WBGene00003003	WBGene00150927	WBGene00036988	WBGene00058282	WBGene00131217	lin-14	T25C12.1	other	2832	16554	4
WBGene00003006	WBGene00148747_WBGene00193047	WBGene00026848	WBGene00056390	WBGene00119498_WBGene00179220	lin-17	Y71F9B.5	neuronal	449	8428	4
WBGene00003007	WBGene00142452	WBGene00034859	WBGene00051903	WBGene00138082	lin-18	C16B8.1	other	15246	1473	4
WBGene00003008		WBGene00026235	WBGene00065705_WBGene00076897	WBGene00122648	lin-22	Y54G2A.1	other	5299	1954	3
WBGene00003009	WBGene00151649_WBGene00143646	WBGene00025659	WBGene00054068	WBGene00126711	lin-23	K10B2.1	other	2102	596	4
WBGene00003010	WBGene00156351_WBGene00271721	WBGene00028543	WBGene00066293	WBGene00125253_WBGene00210217_WBGene00213550	lin-24	B0001.1	other	2721	4596	4
WBGene00003011	WBGene00144102_WBGene00190157	WBGene00030313	WBGene00052589_WBGene00052064	WBGene00129784_WBGene00211950	lin-25	F56H9.5	other	643	4746	4
WBGene00003012	WBGene00152756_WBGene00140777	WBGene00033867	WBGene00054411	WBGene00129153	lin-26	F18A1.2	other	284	506	4
WBGene00003014	WBGene00160367_WBGene00192161	WBGene00033626	WBGene00056158	WBGene00211817_WBGene00133500	lin-28	F02E9.2	other	2449	1722	4
WBGene00003015	WBGene00153397_WBGene00190020	WBGene00025748	WBGene00053681	WBGene00134870	lin-29	W03C9.4	other	1925	15147	4
WBGene00003017	WBGene00148005	WBGene00037861	WBGene00061465	WBGene00137835	lin-31	K10G6.1	other	4684	3100	4
WBGene00003018	WBGene00153371	WBGene00034690	WBGene00052094	WBGene00123095	lin-32	T14F9.5	neuronal	4235	449	4
WBGene00003019		WBGene00031040	WBGene00074694_WBGene00066054	WBGene00126643	lin-33	H32C10.2	other	9207	1679	3
WBGene00003020	WBGene00192330	WBGene00026810	WBGene00066595	WBGene00126221	lin-35	C32F10.2	other	438	3679	4
WBGene00003021	WBGene00147829	WBGene00041402_WBGene00033430_WBGene00042041	WBGene00064509	WBGene00122645_WBGene00121733	lin-36	F44B9.6	other	1592	860	4
WBGene00003022	WBGene00156729	WBGene00036428	WBGene00069390	WBGene00126096_WBGene00208710	lin-37	ZK418.4	other	60	723	4
WBGene00003024	WBGene00154912_WBGene00143374	WBGene00030808	WBGene00077364_WBGene00064082	WBGene00136457_WBGene00207761_WBGene00136775	lin-39	C07H6.7	other	1889	6607	4
WBGene00003025	WBGene00151181_WBGene00154461	WBGene00028908	WBGene00058140	WBGene00128790	lin-40	T27C4.4	other	3147	4417	4
WBGene00003026	WBGene00152790_WBGene00191793	WBGene00040670	WBGene00056438	WBGene00123608	lin-41	C12C8.3	other	420	2893	4
WBGene00003029	WBGene00151485_WBGene00152149	WBGene00033074	WBGene00062350	WBGene00134670	lin-44	E01A2.3	other	1454	1877	4
WBGene00003030	WBGene00143808_WBGene00146373	WBGene00027841	WBGene00074416_WBGene00067073	WBGene00132635	lin-45	Y73B6A.5	other	8886	2435	4
WBGene00003031		WBGene00031058	WBGene00059017	WBGene00124797	lin-46	R186.4	other	908	511	3
WBGene00003033	WBGene00139231	WBGene00030845	WBGene00054806	WBGene00122481_WBGene00213451	lin-48	F34D10.5	other	5695	989	4
WBGene00003034	WBGene00193501_WBGene00164132	WBGene00026371	WBGene00068417_WBGene00085617	WBGene00130169	lin-49	F42A9.2	other	1973	1765	4
WBGene00003035	WBGene00146798	WBGene00031473	WBGene00055010	WBGene00176898	lin-52	ZK632.13	other	133	100	4
WBGene00003036	WBGene00155098_WBGene00156654	WBGene00026512	WBGene00079936	WBGene00138633_WBGene00215340	lin-53	K07A1.12	other	475	101	4
WBGene00003037	WBGene00156437	WBGene00024991	WBGene00072768	WBGene00136250	lin-54	JC8.6	other	416	784	4
WBGene00003038	WBGene00158352		WBGene00053373		lin-56	ZK673.3	other	547	204	2
WBGene00003040	WBGene00153489_WBGene00160599	WBGene00033032	WBGene00062311_WBGene00062392	WBGene00123699	lin-59	T12F5.4	other	4950	3358	4
WBGene00003041	WBGene00142721_WBGene00190977	WBGene00034412_WBGene00040585	WBGene00060338_WBGene00071321	WBGene00135153	lin-61	R06C7.7	other	658	365	4
WBGene00003043	WBGene00191205_WBGene00193124_WBGene00190960	WBGene00028104	WBGene00067090_WBGene00073420	WBGene00127275	lip-1	C05B10.1	other	9499	878	4
WBGene00003044	WBGene00141825_WBGene00145919	WBGene00033866	WBGene00054410	WBGene00179410_WBGene00133630_WBGene00206598	lir-1	F18A1.3	other	137	9130	4
WBGene00003045	WBGene00192863	WBGene00033865	WBGene00054409	WBGene00134764	lir-2	F18A1.4	other	895	2118	4
WBGene00003046	WBGene00164060	WBGene00025908	WBGene00053521		lir-3	F37H8.1	other	1221	793	3
WBGene00003047	WBGene00194475	WBGene00040066	WBGene00061923	WBGene00132379	lis-1	T03F6.5	other	1190	3764	4
WBGene00003048	WBGene00162000	WBGene00037733	WBGene00055850	WBGene00131404	lit-1	W06F12.1	other	122	18685	4
WBGene00003052	WBGene00151028	WBGene00033322	WBGene00060006	WBGene00128699	lmn-1	DY3.2	other	3267	428	4
WBGene00003053	WBGene00143352_WBGene00138983	WBGene00027603	WBGene00051515_WBGene00060158	WBGene00121552	lmp-1	C03B1.12	other	1829	182	4
WBGene00003055	WBGene00143209_WBGene00158909_WBGene00190225	WBGene00027708	WBGene00055676_WBGene00059507	WBGene00126904_WBGene00119867_WBGene00215120	lon-1	F48E8.1	other	6528	2355	4
WBGene00003056	WBGene00192620_WBGene00191196	WBGene00034998	WBGene00051787	WBGene00137492	lon-2	C39E6.1	other	5595	8204	4
WBGene00003057	WBGene00194751_WBGene00192220	WBGene00041771	WBGene00052454		lon-3	ZK836.1	other	2259	84	3
WBGene00003058	WBGene00148420_WBGene00191618_WBGene00151064_WBGene00141273	WBGene00034157	WBGene00053739_WBGene00069441_WBGene00075052	WBGene00213668	lov-1	ZK945.9	neuronal	939	2692	4
WBGene00003059	WBGene00194562_WBGene00193353	WBGene00033505	WBGene00064311	WBGene00123132	lpd-2	C48E7.3	other	116	183	4
WBGene00003060		WBGene00035305	WBGene00056458	WBGene00121131_WBGene00208008_WBGene00209745	lpd-3	Y47G6A.23	other	613	23366	3
WBGene00003061	WBGene00150960	WBGene00042163	WBGene00062406	WBGene00127872	lpd-5	ZK973.10	other	637	148	4
WBGene00003062	WBGene00142442	WBGene00026904	WBGene00057093_WBGene00057126	WBGene00216109_WBGene00136750	lpd-6	K09H9.6	other	211	1542	4
WBGene00003063	WBGene00164412	WBGene00030799	WBGene00077377	WBGene00134493	lpd-7	R13A5.12	other	522	191	4
WBGene00003064	WBGene00152798	WBGene00042749	WBGene00059224	WBGene00211113	lpd-8	R10H10.1	other	113	153	4
WBGene00003065	WBGene00143189_WBGene00160746	WBGene00031205	WBGene00065036		lpd-9	T21C9.5	other	180	835	3
WBGene00003066	WBGene00149024	WBGene00040458	WBGene00063895_WBGene00074851	WBGene00214759_WBGene00216989	lpl-1	ZC410.7	other	96	898	4
WBGene00003068	WBGene00142776	WBGene00030227	WBGene00056366_WBGene00056368	WBGene00127741_WBGene00137021	lrk-1	T27C10.6	neuronal	4884	4994	4
WBGene00003071	WBGene00149524_WBGene00190246	WBGene00032921_WBGene00033059	WBGene00070059	WBGene00119652	lrp-1	F29D11.1	other	6025	5257	4
WBGene00003072	WBGene00190801	WBGene00033059	WBGene00062334	WBGene00124518_WBGene00209342	lrp-2	T21E3.3	other	7025	3872	4
WBGene00003073	WBGene00150088	WBGene00039214	WBGene00071140_WBGene00074087_WBGene00071135_WBGene00079140	WBGene00128125_WBGene00219053	lars-1	R74.1	other	1375	1512	4
WBGene00003074	WBGene00149914_WBGene00193991	WBGene00032918	WBGene00073171	WBGene00120156_WBGene00210308	lars-2	ZK524.3	other	104	871	4
WBGene00003075	WBGene00151210	WBGene00041783	WBGene00052462	WBGene00126810	lrx-1	T04H1.6	other	370	1510	4
WBGene00003076	WBGene00163429	WBGene00025920	WBGene00053509	WBGene00132975	lsm-1	F40F8.9	other	590	51	4
WBGene00003077	WBGene00162043	WBGene00024963	WBGene00062769	WBGene00131287	lsm-3	Y62E10A.12	other	110	954	4
WBGene00003078	WBGene00164949	WBGene00033936	WBGene00054305	WBGene00132095_WBGene00206964	lsm-4	F32A5.7	other	318	281	4
WBGene00003079	WBGene00146988_WBGene00156826	WBGene00037989	WBGene00057743	WBGene00127273	lsm-5	F28F8.3	other	490	0	4
WBGene00003080	WBGene00152275_WBGene00141436	WBGene00040773	WBGene00060494	WBGene00137013	lsm-6	Y71G12B.14	other	243	93	4
WBGene00003081		WBGene00028315	WBGene00062491	WBGene00128453	lsm-7	ZK593.7	other	323	269	3
WBGene00003082	WBGene00143164_WBGene00150358	WBGene00027915	WBGene00066104	WBGene00178369	lsm-8	Y73B6BL.32	other	111	2376	4
WBGene00003083		WBGene00042792	WBGene00059901		lst-1	T22A3.3	neuronal	5692	580	2
WBGene00003084	WBGene00159332	WBGene00034944	WBGene00051840	WBGene00125828	lst-2	R160.7	other	6006	2736	4
WBGene00003085	WBGene00147951	WBGene00038124	WBGene00072828_WBGene00082090	WBGene00129346_WBGene00123451	ccar-1	Y37A1B.1	other	1695	1266	4
WBGene00003086	WBGene00149183	WBGene00038127	WBGene00073474	WBGene00130529_WBGene00213712	lst-4	Y37A1B.2	other	1652	5841	4
WBGene00003087	WBGene00164118_WBGene00145406	WBGene00034710_WBGene00038723	WBGene00052070	WBGene00137906	lsy-2	F49H12.1	neuronal	3069	1821	4
WBGene00003089	WBGene00190006	WBGene00024077	WBGene00053780	WBGene00130875	ltd-1	K02C4.4	other	7685	1728	4
WBGene00003090	WBGene00139401	WBGene00031133	WBGene00045445	WBGene00123659_WBGene00126443_WBGene00119871	lys-1	Y22F5A.4	other	2261	194	4
WBGene00003091	WBGene00155138	WBGene00031134	WBGene00045446	WBGene00119871_WBGene00123659_WBGene00126443	lys-2	Y22F5A.5	other	759	237	4
WBGene00003092	WBGene00154151	WBGene00031135	WBGene00045447	WBGene00132513	lys-3	Y22F5A.6	other	4119	324	4
WBGene00003093	WBGene00158000_WBGene00148539_WBGene00144774_WBGene00191419	WBGene00028442	WBGene00062611_WBGene00084109_WBGene00076147	WBGene00121985_WBGene00123483_WBGene00129637_WBGene00206956	lys-4	F58B3.1	other	1156	958	4
WBGene00003094		WBGene00028443	WBGene00076147_WBGene00084109	WBGene00123483_WBGene00121985_WBGene00129637_WBGene00206956	lys-5	F58B3.2	other	1335	631	3
WBGene00003095		WBGene00028441_WBGene00028443	WBGene00045448_WBGene00076147_WBGene00084109	WBGene00121985_WBGene00123483_WBGene00129637_WBGene00206956	lys-6	F58B3.3	other	821	329	3
WBGene00003096	WBGene00160722		WBGene00045449_WBGene00045450	WBGene00121518	lys-7	C02A12.4	other	491	267	3
WBGene00003097	WBGene00160722	WBGene00025498	WBGene00045449_WBGene00045450	WBGene00121518	lys-8	C17G10.5	other	1426	504	4
WBGene00003098	WBGene00139401_WBGene00154151_WBGene00155138_WBGene00160722		WBGene00045450_WBGene00045449_WBGene00045445_WBGene00045447_WBGene00045446	WBGene00132513_WBGene00119871_WBGene00123659_WBGene00121518_WBGene00126443	lys-9	C54C8.6	other	1091	302	3
WBGene00003099	WBGene00148539_WBGene00158000	WBGene00028442	WBGene00062611	WBGene00121985_WBGene00123483_WBGene00129637_WBGene00206956	lys-10	F17E9.11	other	776	0	4
WBGene00003100	WBGene00160511_WBGene00164181	WBGene00024335_WBGene00024336	WBGene00067250_WBGene00058567	WBGene00124378	mab-3	Y53C12B.5	neuronal	1119	4027	4
WBGene00003102	WBGene00143374_WBGene00154912	WBGene00023539_WBGene00023551	WBGene00064082_WBGene00077364	WBGene00136775_WBGene00136457	mab-5	C08C3.3	other	10057	5517	4
WBGene00003104		WBGene00029958	WBGene00060214	WBGene00134474	mab-7	ZC13.4	neuronal	1563	4610	3
WBGene00003106	WBGene00150201_WBGene00160360	WBGene00029226_WBGene00042424	WBGene00064206_WBGene00077431	WBGene00208457_WBGene00213100	mab-9	T27A1.6	neuronal	6829	4248	4
WBGene00003107	WBGene00143506	WBGene00026014	WBGene00053391	WBGene00131621	mab-10	R166.1	other	2174	3425	4
WBGene00003111	WBGene00193427_WBGene00190718	WBGene00040760	WBGene00060535	WBGene00128109	mab-20	Y71G12B.20	other	1645	4189	4
WBGene00003112	WBGene00143144	WBGene00037527	WBGene00061744	WBGene00135199	mab-21	F35G12.6	neuronal	1624	1054	4
WBGene00003114	WBGene00164429	WBGene00031215	WBGene00065025		mab-23	C32C4.5	hsn	17546	1826	3
WBGene00003119	WBGene00145738_WBGene00141784	WBGene00039717	WBGene00057586	WBGene00136156	mac-1	Y48C3A.7	other	1044	6868	4
WBGene00003123	WBGene00159369	WBGene00038067	WBGene00055972	WBGene00132453	mag-1	R09B3.5	other	114	71	4
WBGene00003124	WBGene00158822_WBGene00161483	WBGene00000343	WBGene00052042_WBGene00071940	WBGene00133634_WBGene00135490	mai-1	K10B3.9	other	593	882	4
WBGene00003129	WBGene00158676_WBGene00148921	WBGene00030136	WBGene00074144_WBGene00059168_WBGene00080469_WBGene00076851	WBGene00212127	map-1	Y37E11AL.7	other	707	2083	4
WBGene00003130	WBGene00144623	WBGene00034418_WBGene00034417	WBGene00078951	WBGene00129144	map-2	Y116A8A.9	other	161	5350	4
WBGene00003132	WBGene00141589_WBGene00153690	WBGene00032096	WBGene00069396	WBGene00126868	mat-1	Y110A7A.17	other	640	629	4
WBGene00003133	WBGene00161256	WBGene00025921	WBGene00053506	WBGene00124368	mat-2	W10C6.1	other	1549	3478	4
WBGene00003134	WBGene00147818_WBGene00149442_WBGene00191726	WBGene00033522_WBGene00035525	WBGene00064330_WBGene00064908	WBGene00137649	mat-3	F10C5.1	other	113	4754	4
WBGene00003136	WBGene00138881_WBGene00190686	WBGene00032891	WBGene00065422	WBGene00131310	mau-2	C09H6.3	hsn	6492	2269	4
WBGene00003142	WBGene00146258	WBGene00024967	WBGene00062765	WBGene00134331	mau-8	Y62E10A.8	other	641	1524	4
WBGene00003143	WBGene00151998	WBGene00031020_WBGene00031022	WBGene00058990	WBGene00128869_WBGene00208928	max-1	C34B4.1	other	6152	7886	4
WBGene00003144		WBGene00025783	WBGene00053662_WBGene00072381	WBGene00129653	max-2	Y38F1A.10	neuronal	6999	8265	3
WBGene00003148	WBGene00149654_WBGene00164147	WBGene00028465	WBGene00062638	WBGene00127565	mbf-1	H21P03.1	other	693	47	4
WBGene00003149	WBGene00156206_WBGene00161576	WBGene00029589	WBGene00058562_WBGene00051380_WBGene00077914_WBGene00051869		mbk-1	T04C10.1	other	7289	1861	3
WBGene00003150	WBGene00192178_WBGene00192081	WBGene00042214	WBGene00062706	WBGene00135893	mbk-2	F49E11.1	other	13233	22492	4
WBGene00003151	WBGene00155883_WBGene00154859	WBGene00026242_WBGene00039147_WBGene00041046	WBGene00072230_WBGene00073443	WBGene00137993	mca-1	W09C2.3	other	2110	4338	4
WBGene00003153	WBGene00140346	WBGene00026242_WBGene00039147_WBGene00041046	WBGene00065697	WBGene00132135	mca-3	Y67D8C.10	other	120	24329	4
WBGene00003154	WBGene00141538_WBGene00146130	WBGene00037858	WBGene00061464	WBGene00138287	mcm-2	Y17G7B.5	other	2468	2290	4
WBGene00003155	WBGene00157564_WBGene00140361_WBGene00151429	WBGene00032682	WBGene00070406	WBGene00120007	mcm-3	C25D7.6	other	654	196	4
WBGene00003156	WBGene00157673_WBGene00163767	WBGene00026657	WBGene00057204	WBGene00119809_WBGene00211709_WBGene00217312	mcm-4	Y39G10AR.14	other	214	912	4
WBGene00003157	WBGene00154862	WBGene00033269	WBGene00064129	WBGene00125073	mcm-5	R10E4.4	other	294	585	4
WBGene00003158	WBGene00149447	WBGene00031483	WBGene00055019	WBGene00131086_WBGene00131266_WBGene00214588	mcm-6	ZK632.1	other	725	665	4
WBGene00003159	WBGene00150847	WBGene00040547	WBGene00057880_WBGene00057883	WBGene00136379	mcm-7	F32D1.10	other	772	154	4
WBGene00003160	WBGene00140488_WBGene00164525	WBGene00038548	WBGene00072527_WBGene00080266	WBGene00137469	mdf-1	C50F4.11	other	386	240	4
WBGene00003161	WBGene00146475	WBGene00034566	WBGene00071904	WBGene00207898_WBGene00127628	mdf-2	Y69A2AR.30	other	299	3802	4
WBGene00003162	WBGene00151491	WBGene00035534	WBGene00063502	WBGene00132488_WBGene00129356_WBGene00218684	mdh-2	F20H11.3	other	518	252	4
WBGene00003163	WBGene00163264	WBGene00032138	WBGene00051442	WBGene00128124	mdl-1	R03E9.1	neuronal	9170	338	4
WBGene00003164	WBGene00141580_WBGene00190598	WBGene00038348_WBGene00271268	WBGene00052282	WBGene00138502	mdt-6	Y57E12AL.5	other	78	240	4
WBGene00003165	WBGene00163492_WBGene00164810	WBGene00038328	WBGene00052261_WBGene00057941	WBGene00119875_WBGene00126663	mec-1	T07H8.4	neuronal	48	3233	4
WBGene00003166	WBGene00146602	WBGene00035201_WBGene00035119	WBGene00051654	WBGene00137168	mec-2	F14D12.4	neuronal	14638	12345	4
WBGene00003167	WBGene00150907	WBGene00030186	WBGene00073459	WBGene00127225	mec-3	F01D4.6	neuronal	2821	1711	4
WBGene00003168	WBGene00160910_WBGene00193474_WBGene00193948	WBGene00036254_WBGene00041260	WBGene00077241_WBGene00054087	WBGene00212193_WBGene00131211	mec-4	T01C8.7	neuronal	346	1416	4
WBGene00003169	WBGene00159882	WBGene00036075	WBGene00059803	WBGene00127933	mec-5	E03G2.3	other	4687	3816	4
WBGene00003170	WBGene00149622_WBGene00146092	WBGene00033619	WBGene00056152	WBGene00125486	mec-6	W02D3.3	hsn	173	1911	4
WBGene00003171	WBGene00148447	WBGene00031283_WBGene00036174_WBGene00036628_WBGene00037763_WBGene00039237	WBGene00051264	WBGene00138692	mec-7	ZK154.3	neuronal	464	270	4
WBGene00003172	WBGene00140639_WBGene00191482	WBGene00026544	WBGene00079922	WBGene00123645	mec-8	F46A9.6	neuronal	6460	7824	4
WBGene00003173	WBGene00191619	WBGene00038633	WBGene00062923	WBGene00123981	mec-9	C50H2.3	neuronal	1902	4108	4
WBGene00003174	WBGene00147401_WBGene00193948_WBGene00193474	WBGene00036254_WBGene00041260	WBGene00065508_WBGene00054087	WBGene00128895_WBGene00212193	mec-10	F16F9.5	neuronal	3482	2060	4
WBGene00003175	WBGene00160224	WBGene00026580_WBGene00026818_WBGene00029826_WBGene00033365_WBGene00034011_WBGene00034751_WBGene00036169_WBGene00039327	WBGene00066389	WBGene00134712	mec-12	C44B11.3	other	3063	6049	4
WBGene00003176	WBGene00158852	WBGene00036505	WBGene00054721	WBGene00138475	mec-14	F37C12.12	neuronal	1149	1217	4
WBGene00003177	WBGene00164840_WBGene00146711	WBGene00039258	WBGene00075891	WBGene00127921	mec-15	T01E8.4	other	588	1395	4
WBGene00003178	WBGene00148681_WBGene00141060	WBGene00037281	WBGene00080734_WBGene00080622	WBGene00129977	mec-17	F57H12.7	neuronal	1532	2347	4
[truncated: 18,104 more rows]
