# Supplementary material for: A transcription factor collective defines the HSN serotonergic neuron regulatory landscape
Source: eLife. 2018 Mar 22;7:e32785. doi: 10.7554/eLife.32785 (PMC5916565; doi:10.7554/eLife.32785)
Supplement: Figure 7—source data 1. — Related to Figure 7. [file elife-32785-fig7-data1.zip › code4paper2/READ_ME.txt]

Carlos Mora-Martinez
Nuria Flames laboratory
November 2017
February 2018

########################

This folder contains all the necessary material to search HSN signature in genomes, 
except for the genomes and annotation files, which can be downloaded from 
ftp://ftp.wormbase.org/pub/wormbase/

For the work presented in the paper, WormBase v. 262 was used. 


Content:
- A folder (original_PWMs) with the PWMs used for search
- A folder (processing) with the list of C. elegans genes and their orthologs (according to WormBase v. 262)
- The output file of all the pipeline (worm18_result_complete_gene_summary.csv), containing number of putative regulatory windows in every gene and in every ortholog, 
  as well as some extra columns with calculated data. 
- All the R code needed to go from PWMs, sequences (fasta) and annotation (gtf) to the output file.


Instructions:
- Download sequences and annotation files, put them in the same folder. In the script getDate.R you should 
 specify the pathway for the files
- The scripts read and write many files, and create several directories to store intermediate data. Make sure that everything is consistent with 
 your file system (if you get errors it's likely because some pathway is incorrect).
- Run w18_getSequences.R script. This will create a file for each original .fasta file containing promoter and intronic regions.
  By thefault promoters have a maximum of 50kb, but you can change that. 
- Run w18_fullPipeline_fromSeqs_toSuperwindows.R script. Before you do that, make sure that the w18_getData.R script
  has the right pathway to PWM and sequence files, and that it creates the new directories appropriately.
- By now you should have, for each original .fasta, a .csv file with all the genomic regions containing all the HSN motifs
  within a maximum span of 700 bp (this length can be changed).
- There will be several files that can be removed:
	- files with motifs (.RData): contain R list with motifs
	- files with windows (not superwindows): contain the genomic regions with all the motifs, without merging the overlapping ones.
	- files with the string "_part[number]" in them. These are batches of results, which are produced when the code is run in parallel.
- Finally, run the w18_countSwByGene.R to get statistics such as number of putative regulatory windows per gene, genes with conserved signature, etc.
	Again, you should check the script and change some file paths.
	
Requirements:
We have performed the full analysis in a 24 core cluster with 300 GB of RAM. If you have less than 250 GB of RAM, 
you should use less cores. 
You should have installed in your machine R and Bioconductor, including the following packages:

plyr
Biostrings
BSgenome
GenomicRanges
GenomicFeatures
doParallel
stringr
data.table
magrittr
