# Supplementary material for: A transcription factor collective defines the HSN serotonergic neuron regulatory landscape
Source: eLife. 2018 Mar 22;7:e32785. doi: 10.7554/eLife.32785 (PMC5916565; doi:10.7554/eLife.32785)
Supplement: Figure 7—source data 1. — Related to Figure 7. [file elife-32785-fig7-data1.zip › code4paper2/w18_addWBID_and_region_to_superwin.R]

library(magrittr)

## Because upstream regions span from TSS to 50kb upstream OR the next exon, some times the upstream region of 2 genes overlaps. 
### Here we remove the overlapping regions and assign windows to the closest TSS
###############
removeSuperwinOverlaps <- function(swfile){
  sw <- read.table(swfile, sep="\t", header=TRUE, stringsAsFactors = FALSE)
  swr <- GRanges(seqnames = sw$chrom, IRanges(start=sw$chrom_start, end = sw$chrom_end))
  ol <- findOverlaps(swr, swr) %>% as.data.frame()
  ol <- ol[ol$queryHits != ol$subjectHits ,]
  #all(as.vector(seqnames(swr)[ol$queryHits]) == as.vector(seqnames(swr)[ol$subjectHits])) # true
  remove <- c()
  for(i in 1:nrow(ol)){
    a <- ol[i, 1]
    b <- ol[i, 2]
    identical <- which((((ol[, 1] == b) & (ol[, 2] == a)) | ((ol[, 1] == a) & (ol[, 2] == b))) & 1:nrow(ol)>i)
    remove <- c(remove, identical)
  }
  ol <- ol[!(1:nrow(ol) %in% remove), ]
  
  removew <- c()
  for(i in unique(ol$queryHits)){
    this_ol <- ol[ol$queryHits == i | ol$subjectHits == i, ]
    numbers <- unique(unlist(this_ol))
    this_rm <- c()
    if(length(numbers) > 1){
      this_sw <- sw[numbers, ]
      ## first preserve upstream before intronic
      if(length(unique(this_sw$region)) > 1){
        this_rm = c(this_rm, numbers[this_sw$region == "intronic"])
        numbers <- numbers[this_sw$region != "intronic"]
        this_sw <- this_sw[this_sw$region != "intronic", ]
      }
      ## if after removing intronic there is still more than 1 sw, keep the closest
      if(length(numbers) > 1){
        this_rm <- c(this_rm, numbers[abs(this_sw$dist_to_first_exon) != min(abs(this_sw$dist_to_first_exon))])
      }
      removew <- c(removew, this_rm) 
    }
  }
  sw <- sw[-removew, ]
  swfile <- paste(gsub(".csv$", "", swfile), "_NoOverlaps.csv", sep="", collapse="")
  write.table(sw, file=swfile, sep="\t", row.names=FALSE, quote=FALSE)
}  


setwd("/home/flameslab/worm18/")

f <- list.files(full.names=TRUE, recursive = TRUE)
species <-c('c_elegans', 'c_remanei', 'c_japonica', 'c_brenneri', 'c_briggsae')
nmots <- c("_4_mots", "_5_mots", "_6_mots")

swfiles <- f[grepl("superwin", f) & grepl(".csv$", f) & !grepl("part[0-9]+", f)]
seqfiles <- f[ grepl(".csv$", f) & grepl("all_seqs", f)]


for(s in species){
  this_seqsf <-seqfiles[grepl(s, seqfiles)]
  seqs <- read.table(this_seqsf, sep="\t", header=TRUE, stringsAsFactors = FALSE)
  for(n in nmots){
    this_sw <- swfiles[grepl(n, swfiles) & grepl(s, swfiles) & grepl('.csv$', swfiles)] 
    sw <- read.table(this_sw, sep="\t", header=TRUE, stringsAsFactors = FALSE)
    sw$gene <- sapply(sw$seqID, FUN=function(x){seqs$gene[seqs$seqID == x] %>% unique %>% paste( sep=":", collapse=":")} )
    sw$region <- sapply(sw$seqID, FUN=function(x){seqs$region[seqs$seqID == x] %>% unique %>% paste( sep=":", collapse=":")} )
   
    sw$dist_to_first_exon[sw$region == "intronic"] <- sapply(sw$swID[sw$region == "intronic"], FUN=function(x){
      x <- sw[sw$swID ==x, ]
      this_seq <- seqs[seqs$seqID == x[, "seqID"], ]
      if(x[, "strand"] == '+'){
        dist <- this_seq[, "dist_to_first_exon"] + x[, "start"]
      }else{
        dist <- this_seq[, "dist_to_first_exon"] + this_seq[, "width"] - x[, "end"] 
      }
      unlist(dist) %>% unique 
    }) %>% as.vector
    write.table(file=this_sw,sw,  sep="\t", row.names=FALSE, quote=FALSE)
    cat(this_sw)
  }}


#### remove overlapping superwindows 

library(GenomicRanges)
for(swf in swfiles){
  removeSuperwinOverlaps(swf)
  cat(swf, "\n")
  
}
  #nhr-64, riok-1
#After doing this, only 1 overlap remains, and the superwindow is at the same exact distance from both genes.
