# Supplementary material for: A transcription factor collective defines the HSN serotonergic neuron regulatory landscape
Source: eLife. 2018 Mar 22;7:e32785. doi: 10.7554/eLife.32785 (PMC5916565; doi:10.7554/eLife.32785)
Supplement: Figure 7—source data 1. — Related to Figure 7. [file elife-32785-fig7-data1.zip › code4paper2/w18_ALL_FUNCTIONS.R]

##### Carlos Mora-Martinez June 2016
##### Carlos Mora-Martinez November 2017
##### Nuria Flames Laboratory


library(plyr)
library(Biostrings)
library(BSgenome)
library(GenomicRanges)
library(doParallel)
library(stringr)
library(data.table)


###############################################################################################
#####################################  Function filterMatches   ###############################
###############################################################################################
### Filters sequences that do not match a pattern. 
###   views is an object of the class XStringViews
###   pattern is a string of characters that contains the motif core pattern 
###         (e.g "[AT]CAA") to filter the matrix alignments. Accepts "" as a pattern and returns
###         a data frame with all the views objects in it
###   returns a data frame with the matches. 
###############################################################################################
filterMatches<-function(views, pattern = ""){
  matches<-data.frame(start=start(views), end=end(views), width = width(views), offsets = (start(views) + width(views)/2), seq=as.character(views))
  filtered_matches<-matches[grep(pattern=pattern, x=matches$seq), ]
  return(filtered_matches)
}
###############################################################################################
##################################### END Function filterMatches   ############################
###############################################################################################

###############################################################################################
#####################################  Function reverseOffsets    #############################
###############################################################################################
### Calculates the offsets, starts and ends in the reverse complement
###  strand for the seqs of a given strand  
### data: data frame with start, end, offsets, width and strand
### len: length of the original sequence where the subsequences in argument data were found
### strand: reverses only the rows with $strand == strand
### returns a data frame with the same rows and columns as the original. Start 
### keeps being before end
###############################################################################################
reverseOffsets<-function(data, len, strand = "-"){  
  data[data$strand == strand, c("start", "end", "offsets")] <- sapply(data[data$strand == strand, c("end", "start", "offsets")], 
                                                                      FUN = function(x, len){
                                                                        return(len-x+1)
                                                                      }, len = len)
  return(data)
}
###############################################################################################
#####################################  END Function reverseOffsets    #########################
###############################################################################################


###############################################################################################
#####################################  Function getMotifs   ###################################
###############################################################################################
### Searches motifs in a string of characters, filters the ones that don't have the core (myfilt)
### and returns data frame with all the matches present in the + and - strand
###################
### seqstr is the sequence where the motifs are to be aligned
### mymotifs is a list of matrixes (the ones that are to be aligned to seq), each with a name
### myfilt is a character vector with the motif core pattern (e.g "[AT]CAA") to filter the matrix alignments
### minscore is the min.score argument for matchPWM Biostrings function (used "70%")
###############################################################################################
getMotifs<-function(seqstr, mymotifs, myfilt, minscore){
  seq<-DNAString(seqstr)
  seqrv<-reverseComplement(seq)
  result<-data.frame()
  
  for (i in 1:length(mymotifs)){  
    mot_name<-names(mymotifs)[i]
    mat<-mymotifs[[i]]
    #Align PWM to the sequence as it is and introduce matches in data.frame
    fwmatch<-filterMatches(matchPWM(pwm=mat, subject=seq, min.score=minscore, with.score=TRUE), myfilt[[mot_name]])
    l<-nrow(fwmatch)
    fwmatch <-data.frame(
      fwmatch, 
      strand = rep("+", l), 
      motif_name = rep(mot_name, l),
      minscore = rep(minscore, l), 
      stringsAsFactors=FALSE)
    #Align PWM to the Reverse Complement of the sequence and introduce matches in data.frame
    rvmatch<-filterMatches(matchPWM(pwm=mat, subject=seqrv, min.score=minscore, with.score=TRUE), myfilt[[mot_name]])
    l<-nrow(rvmatch)
    rvmatch <-data.frame(
      rvmatch,
      strand = rep("-", l), 
      motif_name = rep(mot_name, l),
      minscore = rep(minscore, l), 
      stringsAsFactors=FALSE)
    
    result<-rbind(result, rbind(fwmatch, rvmatch))
  }
  #Recalculate the within-sequence coordinates of the matches that are in the Reverse Complement sequence
  result<-reverseOffsets(result, nchar(seq), "-")
  return (result)   
}
###############################################################################################
#####################################  END Function getMotifs   ###############################
###############################################################################################


###############################################################################################
#####################################  function winToDataframe      ###########################
###############################################################################################
### Given a set of motifs that form a window, it returns a data.frame with the data for the window
### (i.e, pastes motif names, offsets, strands, starts, ends in a string and calculates start and end)
### of the window
############################
### window_motifs: data.frame with motif data (start, end, offsets, motif_name, strand, width)
###############################################################################################
winToDataframe<-function(window_motifs){
  
  window<-data.frame( width = paste(window_motifs$width, sep="_", collapse="_"), 
                      signature = paste(window_motifs$motif_name, sep="_", collapse="_"), 
                      offsets = paste(window_motifs$offsets, sep="_", collapse="_"), 
                      strands = paste(window_motifs$strand, sep="_", collapse="_"),
                      seqs = paste(window_motifs$seq, sep="_", collapse="_"), 
                      starts = paste(window_motifs$start, sep="_", collapse="_"), 
                      ends = paste(window_motifs$end, sep="_", collapse="_"), 
                      start = min(window_motifs$start),
                      end = max(window_motifs$end),
                      different_motifs  = length(unique(window_motifs$motif_name)),
                      stringsAsFactors = FALSE)
  
  
  return(window)
}

###############################################################################################
#####################################  END function winToDataframe      #######################
###############################################################################################

###############################################################################################
#####################################  Function getWindowCond       ###########################
###############################################################################################
### Given a set of motifs (within a genomic range)
###  calculates whether they are enough to form a window or not.
###  If a set of motifs is given (PWMsubset), it returns TRUE is all the motifs names in PWMsubset
###  are found in window_motifs. If, otherwise, PWMsubset is NULL, it returns TRUE if there are at least
###  nkinds kinds of motifs.
###########
###  window_motifs: data frame with motifs. Its column "motif_name" is compared to PWMsubset
###  nkinds: minimum number of different motifs that a window needs to have (in case PWMsubset is null)
###  PWMsubset: character vector with motifs that are necessary to form a window
###############################################################################################
getWindowCond<-function(window_motifs, nkinds=6, PWMsubset){
  if(is.null(PWMsubset)){
    cond <- length(unique(window_motifs$motif_name)) >= nkinds
  } else{
    cond <- all(PWMsubset %in% unique(window_motifs$motif_name))   
  }
  
  return(cond)
}
###############################################################################################
#####################################  END function getWindowCond       #######################
###############################################################################################


###############################################################################################
#####################################  Function getWindows      ###############################
###############################################################################################
### Given a dataframe with within sequence coordinates for elements of different kinds, 
###  it gets all the windows of a maximum length maxwidth with at least nkinds different
###  kinds of elements.
############################
### matches: data.frame with start, end, width, motif_names, strand, offsets
### maxwidth: maximum width of the window
### nkinds: number of different kinds of motif_names that need to be in a window
### returns: data.frame with the window data (start, end and pasted motif information)
###############################################################################################
getWindows<-function(matches, maxwidth = 800, nkinds = 8, PWMsubset = NULL){
  #Do search centered in each motif
  windows<-data.frame()
  
  winstart <-min(matches$offsets)
  winend <- min(max(matches$offsets), winstart + maxwidth)
  window_motifs<-matches[matches$offsets>=winstart & matches$offsets<=winend, ]
  if(getWindowCond(window_motifs, nkinds, PWMsubset)){     
    windows<- rbind(windows, winToDataframe(window_motifs))    
  }
  while((winend - winstart)==maxwidth){
    matches<-matches[matches$offsets != winstart, ]
    winstart <-min(matches$offsets)
    winend <- min(max(matches$offsets), winstart + maxwidth)
    window_motifs<-matches[matches$offsets>=winstart & matches$offsets<=winend, ]
    if(getWindowCond(window_motifs, nkinds, PWMsubset)){     
      windows<- rbind(windows, winToDataframe(window_motifs))    
    }  
  }
  
  return (windows)
}
###############################################################################################
#####################################  END Function getWindows  ###############################
###############################################################################################

###############################################################################################
#####################################  Function getRandomPWMs  ################################
###############################################################################################
### Given a set of PWMs, returns n lists of PWMs with shuffled columns (1 shuffled 
###  PWM per originalPWM)
############################
### PWMs: list of matrixes, with names. 
### n: integer: number of permutated lists
### returns: list of lists, with n permutations of each PWM. 
###############################################################################################

getRandomPWMs<-function(PWMs, n=10){
  mats<-PWMs
  ranPWMs<-list()
  for(i in 1:n){
    for(m in names(PWMs)) mats[[m]] <- PWMs[[m]][, sample(1:ncol(PWMs[[m]]), ncol(PWMs[[m]]), replace=FALSE)] 
    ranPWMs[[paste("ranmats1.", i, sep="", collapse="")]]<-mats
  }  
  return(ranPWMs)
}


###############################################################################################
#####################################  END Function getRandomPWMs  ############################
###############################################################################################

###############################################################################################
#####################################  Function getRandomPWMsAndFilts  ########################
###############################################################################################
### Given a set of PWMs and filter (eg. [AT]TTG[CG]A), returns n lists of PWMs with 
###    shuffled columns (1 shuffled PWM per originalPWM) and its corresponding filters
############################
### PWMs: list of matrixes, with names. 
### filt: list of filters (regular expression-like, eg. [AT]TTG[CG]A), 
### n: integer: number of permutated lists
### returns: list of lists, with n permutations of each PWM. 
###############################################################################################
getRandomPWMsAndFilts<-function(PWMs, filt, n=10){
  newfilt<-filt
  mats<-PWMs
  ranBlock<-list()
  ranMatFilt<-list()
  for(i in 1:n){
    for(m in names(PWMs)){
      newOrder <- sample(1:ncol(PWMs[[m]]), ncol(PWMs[[m]]), replace=FALSE)
      
      mats[[m]] <- PWMs[[m]][, newOrder] 
      
      filtAux <- unlist(strsplit((filt[[m]]), split="[][]+"))
      filtAux <- filtAux[filtAux != ""]
      filtAux <- filtAux[newOrder] 
      filtAux <- paste("[", filtAux[1], "][", paste(filtAux[2:(length(filtAux)-1)], sep="][", collapse="]["), "][", filtAux[length(filtAux)], "]", sep="", collapse="")
      newfilt[[m]] <- filtAux   
    }
    ranBlock[["PWMs"]]<-mats
    ranBlock[["filters"]]<-newfilt
    ranMatFilt[[paste("ranmats1.", i, sep="", collapse="")]] <- ranBlock
  }  
  return(ranMatFilt)
}
###############################################################################################
#####################################  END Function getRandomPWMsAndFilts  ####################
###############################################################################################

###############################################################################################
#####################################  Function getFiltFromPWMs        ########################
###############################################################################################
### Given a set of PWMs, produces a set of strings representing each PWM (a regular expression
###   allowing at each position all the nucleotides with probability > 0)
############################
### PWMs: list of matrixes, with names. 
### returns: a vector of strings, with names
###############################################################################################
getFiltFromPWMs<-function(PWMs){
  filt<-list()
  for(i in 1:length(PWMs)){
    aux<-character()
    for(j in 1:ncol(PWMs[[i]])){
      if(length(which(PWMs[[i]][, j] >0))>1){ 
        aux[j]<- paste("[", paste(names(which(PWMs[[i]][, j] >0)), sep="", collapse=""), "]", sep="", collapse="")  
      }else{
        aux[j]<- names(which(PWMs[[i]][, j] >0))
      }
    }
    filt[[i]]<-paste(aux, sep="", collapse="")
  } 
  filt<-unlist(filt)
  names(filt)<-names(PWMs)
  return(filt)
}
###############################################################################################
##################################### END Function etFiltFromPWMs  ############################
###############################################################################################

###############################################################################################
#####################################  Function globalSearchMotifs        #####################
###############################################################################################
### Searches a set of PWMs (including filtering) in a set of sequences and returns a list
###     of lists, each one with a data frame containing the matches in the original seq
###     or masked seq (masked repeats or other features). 
### Be careful! before starting the search it will check whether a file exists with the output name
###     if it does exist, it will load it and won't do any search
############################
### seqs: data frame with sequences. must have "original.seq" and "masked.seq" fields with strings
###        and "seqID" with unique identifiers
### PWMsubset: vector with names of PWMs to use in search. 
### mymotifs: list of PWMs (matrixes). Must contain the PWMs in PWMsubset.
### myfilt: strings with regular expressions used to filter out PWM matches
### seqfile: name of the set of sequences (name of the file from which seqs have been 
###          read without extension). Will be used to write output files.
### returns: a list with an element for every row of the seqs data.frame, each
###         containing all the motif matches in original and masked sequence
### writes: saves the list in a .RData file
###############################################################################################
globalSearchMotifs<-function(seqs, PWMsubset, mymotifs, myfilt, seqfile){
    motifList<-list()
    PWMsubsetname<-paste(unlist(sapply(PWMsubset, substr, 1, 1)), sep=",", collapse="")
    motifFile<-paste(seqfile, PWMset, PWMsubsetname,"mots.R", sep="_", collapse="_")
    if(!file.exists(motifFile)){
      for(i in 1:nrow(seqs)){
        this_seq_motifs<-list()
        this_seq_motifs[["original"]]<-getMotifs(seqs[i, ]$original.seq, mymotifs, myfilt, minscore)
        this_seq_motifs[["masked"]]<-getMotifs(seqs[i, ]$masked.seq, mymotifs, myfilt, minscore)  
        motifList[[seqs[i, ]$seqID]]<-this_seq_motifs  
      }
      save(motifList, file= motifFile)
    }else{
      load(motifFile)
    }

  return(motifList)
}

###############################################################################################
################################## END Function globalSearchMotifs        #####################
###############################################################################################

###############################################################################################
##################################     Function globalMakeWindows         #####################
###############################################################################################
###     Produces a data frame with a row for every region of max_with bearing nmotifs different
###       motifs. As input it uses motifList, which is the output of globalSearchMotifs
############################
### seqs: data frame with sequences. must have "original.seq" and "masked.seq" fields with strings
###        and "seqID" with unique identifiers
### seqfile: name of the set of sequences (name of the file from which seqs have been 
###          read without extension). Will be used to write output files.
### motifList: a list with data frames containing motif matches, as returnerd by globalSearchMotifs
### PWMset: list of PWMs
### PWMsubsetname: a string with the name of the PWMsubset (used to name files), usually tie first letter of each motif name
### max_width: maximum window span (usually 700 bp)
### nmotifs: number of different motifs needed to make a window
### PWMsubset: vector with names of PWMs to use in search.
### returns: a data.frame with all the information regarding windows
### writes: a .csv and a .bed file with the genomic intervals
###############################################################################################

globalMakeWindows<-function(seqs, motifList, seqfile, PWMset,PWMsubsetname, max_width, nmotifs = 6, PWMsubset = NULL){
  windows<-data.frame()
  #Outer loop is for genomic regions (upstream or introns)
  for(i in names(motifList)){
    region<-motifList[[i]]
    #This loop is for the masked or unmasked
    for (j in names(region)){
      if(nrow(region[[j]])>0){
        this_seq_windows<-getWindows(region[[j]], max_width, nmotifs, PWMsubset)
        windows<-rbind( windows,
                        data.frame(seqID=rep(i, nrow(this_seq_windows)),
                                   this_seq_windows, 
                                   seq.mask = rep(j, nrow(this_seq_windows))))
      }
    }
  }#windows calculated
  
  # calculate extra columns for windows
  if(nrow(windows)>0){
  #windows<-read.table("all_windowsCoords1.csv", header=TRUE, sep="\t", stringsAsFactors=FALSE)
  for (i in 1:nrow(seqs)){
    windows[windows$seqID == seqs[i, ]$seqID, "chrom_start"]<-  windows[windows$seqID == seqs[i, ]$seqID,]$start +  seqs[i, ]$start -1
    windows[windows$seqID == seqs[i, ]$seqID, "chrom_end"]<-  windows[windows$seqID == seqs[i, ]$seqID, ]$end +  seqs[i, ]$start -1
    windows[windows$seqID == seqs[i, ]$seqID, "strand"]<-  rep(seqs[i, ]$strand, nrow(windows[windows$seqID == seqs[i, ]$seqID, ]))
    windows[windows$seqID == seqs[i, ]$seqID, "chrom"]<-  rep(seqs[i, ]$seqnames, nrow(windows[windows$seqID == seqs[i, ]$seqID, ]))
  }
  windows[, "window_width"] <- windows$end - windows$start + 1
  windows[, "windowID"] <- paste(windows$seqID, 1:nrow(windows), windows$seq.mask, sep="_")
  write.table(windows, file = paste(seqfile, PWMset, PWMsubsetname, max_width, "bp_winCoords.csv", sep="_", collapse="_"), row.names=FALSE, sep="\t")
  
  winfilename<-paste(seqfile, PWMset,PWMsubsetname, max_width, "bp_win.bed", sep="_", collapse="_")
  windows_bed<- data.frame(chrom= windows$chrom, chromStart = windows$chrom_start, chromEnd=windows$chrom_end, name = windows$windowID, score = 0, strand =windows$strand )
  write.table(windows_bed, file=winfilename, sep="\t", quote=FALSE, row.names=FALSE, col.names=FALSE)
  }
  return(windows)
}


###############################################################################################
################################## END Function globalMakeWindows         #####################
###############################################################################################


###############################################################################################
##################################     Function globalMakeWindowsPar       ####################
###############################################################################################
###    Splits the data in batches and calls globalMakeWindows in parallel
############################
### seqs: data frame with sequences. must have "original.seq" and "masked.seq" fields with strings
###        and "seqID" with unique identifiers
### seqfile: name of the set of sequences (name of the file from which seqs have been 
###          read without extension). Will be used to write output files.
### motifList: a list with data frames containing motif matches, as returnerd by globalSearchMotifs
### PWMset: list of PWMs
### PWMsubsetname: a string with the name of the PWMsubset (used to name files), usually tie first letter of each motif name
### max_width: maximum window span (usually 700 bp)
### nmotifs: number of different motifs needed to make a window
### PWMsubset: vector with names of PWMs to use in search.
### n_partitions: number of batches to split the data
### returns: a data.frame with all the information regarding windows
### writes: a .csv and a .bed file with the genomic intervals
###############################################################################################

globalMakeWindowsPar<-function(seqs, motifList, seqfile, PWMset,PWMsubsetname, max_width, nmotifs = 6, PWMsubset = NULL, n_partitions = 24){
    cl<-makeCluster(24, type="FORK")
    registerDoParallel(cl)
    packs<-search()
    packs<-packs[grep(packs, pattern="package:")]
    packs<-sapply(packs, FUN=function(s){unlist(strsplit(s, split=":"))[2]})
    winfname <- paste(seqfile, PWMset, PWMsubsetname, max_width, "bp_winCoords_ALL.csv", sep="_", collapse="_")
    if(file.exists(winfname)){
      cat("windows already exist: ", winfname)
      windows <- read.table(winfname, sep="\t", header=TRUE, stringsAsFactors = FALSE)
    }else{
       partitions<-getPartitions(length(motifList), n_partitions)
       windows<-foreach(numfile = 1:n_partitions, .packages = packs, .combine = rbind, .export=ls(), .verbose=TRUE) %dopar% {
              part_names <- names(motifList)[partitions[[numfile]]]
              motifListPart <- motifList[part_names]
              seqsPart <- seqs[seqs$seqID %in% part_names, ]
              seqfilePart <- paste(seqfile, '_part', numfile, sep="", collapse="")
              rm(seqs)
              win <- globalMakeWindows(seqsPart, motifListPart, seqfilePart, PWMset,PWMsubsetname, max_width, min(window_min_motifs))
              win
                  }
       write.table(windows, file = winfname, row.names=FALSE, sep="\t")
    }
    stopCluster(cl)
  return(windows)
}


###############################################################################################
################################## END Function globalMakeWindowsPar      #####################
###############################################################################################

###################################################
### trims whitespaces from the end and the start of a string
trim <- function (x) gsub("^\\s+|\\s+$", "", x)
trim2 <- function (x) gsub("^_+|_+$", "", x)
trimextcsv<- function (x) gsub(".csv", "", x)
###################################################

#################################################################
################# FUNCTION grangesFromDF ########################
#################################################################
### Creates a GenomicRanges object from a data frame containing
### seqID, chrom_start, chrom_end and strand variables.
### requires: GenomicRanges
###################
### dataframe: input dataframe. Must contain variables named:
###    seqID, chrom_start, chrom_end, strand
### returns a GenomicRanges object with the same intervals
#################################################################
grangesFromDF<-function(dataframe, seqnames="seqID"){
  gr<-makeGRangesFromDataFrame(dataframe,
                               keep.extra.columns=FALSE,
                               ignore.strand=FALSE,
                               seqinfo=NULL,
                               seqnames.field=seqnames,
                               start.field="chrom_start",
                               end.field=c("chrom_end", "stop"),
                               strand.field="strand",
                               starts.in.df.are.0based=FALSE)
  elementMetadata(gr)<-dataframe
  return(gr) 
}
#################################################################
################### END grangesFromDF    ########################
#################################################################

#################################################################
############### FUNcTION getSuperwindows ########################
#################################################################
### Given a data frame object with window data, it creates a 
### GenomicRanges object and uses the "reduce" function to get
### non-redundant intervals (i.e., superwindows). It converts
### these data again to dataframe
### Requires: GenomicRanges, data.table
#######################
### win:data.frame with window data
###     (at least seqID, chrom_start, chrom_end, strand)
### returns: data.frame with superwindow coordinates
#################################################################
getSuperwindows<-function(win){
  #make GRanges object
  grwin<-grangesFromDF(win)
  #use reduce to calculate superwindows
  sw<-list()
  for(i in unique(seqnames(grwin))){
    sw[[i]]<-reduce(grwin[seqnames(grwin)==i])    
  }
  #bind all in a new data frame
  ##rbindlist in library(data.table) seems to be the most efficient solution for binding data frames
  swdf<-rbindlist(lapply(sw, as.data.frame))
  names(swdf)<-c("seqID", "chrom_start", "chrom_end", "width", "strand")
  return(swdf)
}
#################################################################
#################################################################
#################################################################

#################################################################
################## FUNCTION mergeMotifs  ########################
#################################################################
### merges all the motif data from several windows into one row, 
### avoiding redundancies.
### Requires: data.table
#########
### win: window dataframe with the following fields: 
###   "width", "signature", "offsets", "strands", "seqs",
###   "starts", "ends"
### returns: a dataframe with 1 row, with the variables mentioned.
###   Each field contains the all the motifs pasted into a single string,
###   with sep = "_".
#################################################################
mergeMotifs<-function(win){
  win2<-win[, c("width", "signature", "offsets",
                "strands", "seqs", "starts", 
                "ends")]
  winlist<-apply(win2, 1, FUN=function(x){
    as.data.frame(sapply(x, strsplit, split="_"))
  })
  windf<-rbindlist(winlist) #requires data.table package
  windf<-windf[!duplicated(windf), ]  
  row<- sapply(windf, paste, sep="_", collapse="_")
  names(row)<- c("widths", "signature", "offsets",
                 "strands", "seqs", "starts", 
                 "ends")
  return(row)
}
#################################################################
##################     END mergeMotifs###########################
#################################################################


#################################################################
############### FUNCTION reduceWin  #############################
#################################################################
### Takes data of several overlapping windows and calculates data
###  for the superwindow: start, end, chromosome, seq.mask and
###  a string with pasted windowIDs.
#######
### sw: superwindow dataframe with superwindows with the same seqID
### win: windows data frame with windows with the same seqID
### returns dataframe with all superwindow data
#################################################################
reduceWin<-function(sw, win){
  swdata<-data.frame()
  #For each of the superwindows within a sequence, calculate data from windows
  for(i in 1:nrow(sw)){
    this_win<-win[win$chrom_start>= sw[i, ]$chrom_start & win$chrom_end<=sw[i, ]$chrom_end, ]
    mergedmotifs <- mergeMotifs(this_win)
    for(j in 1:length(mergedmotifs)){
      swdata[i, names(mergedmotifs)[j]]<-mergedmotifs[j]
    }
    swdata[i, "start"] <- min(this_win$start)
    swdata[i, "end"] <- max(this_win$end)
    swdata[i, "seq.mask"] <- paste(unique(this_win$seq.mask), sep="", collapse="") #this will be slower but will make us sure that we are doing it right
    swdata[i, "chrom"] <- paste(unique(this_win$chrom), sep="", collapse="")
    swdata[i, "windowIDs"] <-paste(this_win$windowID, sep=",", collapse=",")
  }
  
  return(swdata)
}
#################################################################
#################  END reduceWin    #############################
#################################################################

#################################################################
############### FUNCTION completeSW #############################
#################################################################
### calls the function reducedWin, passing as arguments 
### the superwindows and windows within 1 sequence each time,
### so that superwindow data are filled.
##############
### sw: data frame with all superwindows
### win: data frame with all windows
### returns data frame with all superwindows with complete data
###   (start, end, chrom, mask, pasted string with windowIDs)
#################################################################
completeSW<-function(sw, win){
  fullsw<-sw
  for(i in unique(sw$seqID)){
    this_sw<-sw[sw$seqID==i, ]
    this_w<-win[win$seqID==i, ]
    reducedwin <- reduceWin(this_sw, this_w)
    for(j in 1:ncol(reducedwin))
      fullsw[sw$seqID==i, names(reducedwin)[j]]<- reducedwin[, j]
  }
  
  return(fullsw)
}
#################################################################
################## END completeSW     ###########################
#################################################################

#################################################################
################## FUNCTION writeBedFile ########################
#################################################################
### Creates a data frame with bed file - like structure and writes it
### to a .bed file without row names and without col names.
########
### df: input dataframe with $chrom, $chrom_start, $chrom_end and $strand variables
### IDs: character vector with length==nrow(df) with interval names
### fname: output file name (.bed will be pasted to it)
### Does not return anything
###################################
writeBedFile<-function(df, IDs, fname){
  bed<- data.frame(chrom= df$chrom, chromStart = df$chrom_start, chromEnd=df$chrom_end, name = IDs, score = 0, strand =df$strand )
  write.table(bed, file=paste(fname, ".bed", sep="", collapse=""), sep="\t", quote=FALSE, row.names=FALSE, col.names=FALSE) 
}

#################################################################
################# END writeBedFile ##############################
#################################################################

#################################################################
##############  FUNCTION getSWSeq ###############################
#################################################################
### Given a sequence and 2 coordinates, returns the subsequence
### within the two coordinates, masked or unmasked, depending
### on the parameter "mask"
###############
### start: interval start
### end: interval end
### mask: "original" if not masked, otherwise the masked sequence will be used
### originalSeq: raw DNA sequence (character string)
### maskedSeq: masked DNA sequence (usually repeats have been replaced by '+') (character string)
### returns: character string with the subsequence
#################################################################
getSwSeq<-function(start, end, mask, originalseq, maskedseq){
  if (as.character(mask) == "original") seq <-originalseq
  else seq<- maskedseq
  return(substr(seq, start, end))
  
}
#################################################################
######################    END getSWSeq ##########################
#################################################################

#################################################################
###################### FUNCTION getSWdistFromATG ################
#################################################################
### Calculates superwindows distance to first exon (not necessarily ATG)
### (To the end of the superwindow, not to the beginning)
#######
### start: interval start within original sequence (not chromosomal coordinate)
### end: interval end within original sequence
### strand: interval strand (equal to sequence strand)
### region: "upstream" or "inton"
### seqdist: distance of original sequence to first exon start
### seqwidth: original sequence width
### returns: an integer number
#################################################################
getSWdistFromATG<-function(start, end, strand, region, seqdist, seqwidth){
  dist = NA
  if(strand=="+" & region == "upstream"){
    dist = seqdist - (seqwidth - start)
  }else if(strand=="-" & region == "upstream"){
    dist = seqdist - end + 1
  }else if(strand=="+" & region == "intron"){
    dist = seqdist + end - 1
  }else if(strand=="-" & region == "intron"){
    dist = seqdist + (seqwidth - start) 
  }
  return (dist)
}
#################################################################
######################      END getSWdistFromATG ################
#################################################################

#################################################################
#################################################################

getEncodeRow<-function(sw, ovl, vars, filegroup){
  id<-sw$swID
  this_sw_overlaps<-ovl[ovl$swID == id ,vars]
  if(nrow(this_sw_overlaps)>0){
    this_sw_overlaps[, "filegroup"]<-filegroup
    aux<-sapply(this_sw_overlaps, paste, sep="_", collapse="_")
    sw[, c(vars, "filegroup")]<- paste(sw[, vars], aux, sep="_")
  }
  return(sw)
}
#################################################################

sw_encodeOverlap<-function(superwindows, dir="C:/Users/Carlos/Desktop/HSN/MOUSE/mouse/extraData/encode_df", getVariables = c("file", "promID", "encode")){
  files<-list.files(path=dir, full.names=TRUE)
  filenames<- list.files(path=dir, full.names=FALSE)
  gr<-grangesFromDF(superwindows, "chrom")
  names<-names(superwindows)
  superwindows<-data.frame(superwindows, sapply(1:(length(getVariables)+1), FUN=function(x, l){return(character(l))}, nrow(superwindows)), stringsAsFactors=FALSE)
  names(superwindows) <- unlist(c(names, getVariables, "filegroup"))
  ## There are different encode files (hindbrain, midbrain, etc)
  for(i in 1:length(files)){
    encode <- makeGRangesFromDataFrame(read.table(files[i], header=TRUE, stringsAsFactors=FALSE, sep="\t"), keep.extra.columns=TRUE)
    overlaps<-mergeByOverlaps(gr, encode, type="any", select="all")
    
    indexes<-which(superwindows$swID %in% overlaps$swID)
    for(j in indexes){
      superwindows[j, ]<-getEncodeRow(superwindows[j, ], overlaps, getVariables, filenames[i])
    }
  }
  return(superwindows)
}

#################################################################
#################################################################
#################################################################


#################################################################
#################################################################
#################################################################

getVistaRow<-function(sw, ovl, vars){
  id<-sw[, "swID"]
  this_sw_overlaps<-ovl[ovl$swID == id , vars]
  if(nrow(this_sw_overlaps)>0){
    aux<-sapply(this_sw_overlaps, paste, sep="_", collapse="_")
    sw[, vars]<- paste(sw[, vars], aux, sep="_")
  }
  return(as.data.frame(sw))
}
#################################################################

sw_vistaOverlap<-function(superwindows, file="C:/Users/Carlos/Desktop/HSN/MOUSE/mouse/extraData/VistaBrowserDataframe.csv"){
  
  gr<-grangesFromDF(superwindows, "chrom")
  names<-names(superwindows)
  vistadf<-read.table(file, header=TRUE, stringsAsFactors=FALSE, sep="\t")
  vista <- makeGRangesFromDataFrame(vistadf, keep.extra.columns=TRUE) 
  
  overlaps<-mergeByOverlaps(gr, vista, type="any", select="all")
  newnames<-names(overlaps)[which(!(names(overlaps) %in% names(superwindows)))]
  newnames<-newnames[newnames!="gr"]
  
  superwindows<-data.frame(superwindows, sapply(1:(length(newnames)), FUN=function(x, l){return(character(l))}, nrow(superwindows)), stringsAsFactors=FALSE)
  names(superwindows)<-unlist(c(names,newnames))
  indexes<-which(superwindows$swID %in% overlaps$swID)
  for(i in indexes){  
    superwindows[i, ]<-getVistaRow(superwindows[i, ], overlaps, newnames)
  }
  
  return(superwindows)
}

#################################################################
#################################################################
#################################################################


#################################################################
###################### FUNCTION getGeneStats ####################
#################################################################
### Get basic stats for each gene
###############
### seqs: dataframe with original sequences data
### allsuperwindows: dataframe with superwindow data. Must have
###   seqID, width, width_withoutreps... columns. (gene column no needed) 
### typicalName: whether the seqIDs are in the form genename_seqnumber
###   if it is false, the seqID is used to split the data instead of gene
### returns: dataframe with stas for each gene
#################################################################

getGeneStats<-function(seqs, allsuperwindows, typicalName=TRUE){
  
  #Create dataframe to store results
  if (typicalName) {genestats<- data.frame(gene = unique(seqs$gene), stringsAsFactors=FALSE) 
  }else{ genestats<- data.frame(gene = unique(seqs$seqID), stringsAsFactors=FALSE)}
  
  #Get superwindows gene names
  if (typicalName) sw_genes<-sapply(allsuperwindows$seqID, FUN=function(x){ a<- strsplit(x, split="_")[[1]][1]}) else sw_genes <- allsuperwindows$seqID
  
  #Get results for each row (1 row per gene)
  for (i in 1:nrow(genestats)){
    geneseqs<-seqs[seqs$gene ==genestats[i, "gene"], ]
    #Get superwindows for a given gene
    sw<-allsuperwindows[which(sw_genes == genestats[i, "gene"]), ]
    
    #separate superwindows from original sequence or from masked sequence
    swmasked<-sw[sw$seq.mask== "masked", ]
    sworiginal<-sw[sw$seq.mask== "original", ]
    
    #Fill results dataframe
    genestats[i, "num_seqs"]<-nrow(geneseqs)
    genestats[i, "totalLength"]<-sum(geneseqs$width)
    genestats[i, "unmaskedLength"]<- sum(geneseqs$width) - sum(geneseqs$masked_bp)
    genestats[i, "prop_masked"] <- sum(geneseqs$masked_bp)/sum(geneseqs$width)
    genestats[i, "num_superw"] <- nrow(sworiginal)
    genestats[i, "num_superw_Notmasked"] <- nrow(swmasked)
    genestats[i, "num_superw_perkb"] <-  1000*genestats[i, "num_superw"]/ genestats[i, "totalLength"]
    genestats[i, "num_superw_masked_perkb"] <-  1000*genestats[i, "num_superw_Notmasked"]/ genestats[i, "unmaskedLength"]
    genestats[i, "coverage_superw"] <- sum(sworiginal$width)/sum(geneseqs$width)
    genestats[i, "coverage_superw_masked"]<- sum(swmasked$width_withoutreps)/genestats[i, "unmaskedLength"]
    genestats[i, "any_superwin"]<- as.numeric(genestats[i, "num_superw"] >0)
    genestats[i, "any_superwin_masked"]<- as.numeric( genestats[i, "num_superw_Notmasked"]>0)
    genestats[i, "group"] <- unique(geneseqs$group.1)
  }
  return (genestats)
}
#################################################################
######################      END getGeneStats ####################
#################################################################

#################################################################
###################### FUNCTION filterSW_byDist #################
#################################################################
### filters out the superwindows which distances to the first gene exon
### are not within a given interval (dist).
##############
### sw: dataframe with superwindows (intervals). Must have a dist_to_first_exon column
### dist: numeric vector of length 2. The first element is the maximum upstream
###     distance, and the second element is the maximum downstream distance
### returns a dataframe with the same columns as sw
### include: if TRUE, includes partially overlapping sw and trims "width" to the overlapping region
##           otherwise omits overlapping windows
#################################################################
filterSW_byDist<-function(sw, dist, include = TRUE){
  if(include == FALSE){ 
    sw2 <- sw[sw$dist_to_first_exon > dist[1] & sw$dist_to_first_exon < dist[2], ]
  }else{
    # Incase that superwindows that partially overlap with the dist interval have to be included
    sw2<- sw[(((sw$dist_to_first_exon + sw$width) > dist[1])&(sw$dist_to_first_exon<0)) | (((sw$dist_to_first_exon - sw$width) < dist[2])&(sw$dist_to_first_exon>=0)), ]
    exced <- which(sw2$dist_to_first_exon < dist[1] & sw2$dist_to_first_exon > dist[2])
    #Trim sw length so that it matches with the interval given by dist
    if(length(exced > 0)){
      for(i in 1:length(exced)){
        if(sw[exced[i], "dist_to_first_exon"] > 0)  sw2[exced[i], "width"] <- sw2[exced[i], "width"] - (abs(sw2[exced[i], "dist_to_first_exon"]) - abs(dist[2]))
        else sw2[exced[i], "width"] <- sw2[exced[i], "width"] - (abs(sw2[exced[i], "dist_to_first_exon"]) - abs(dist[1]))
      }
    }
  }
  return(sw2)
}

#################################################################
####################### END filterSW_byDist #####################
#################################################################

#################################################################
############# FUNCTION trimSequencetoDist #######################
#################################################################
### Gets the region of a sequence that is closer to the first exon
### than a given limit. Calculates start, end and sequence (masked and original)
### Requires: stringr
###########
### seq: a row of a dataframe with sequence data
### dist: integer vector of length 2; the first one is the distance
###       to first exon allowed for the promoter (<=0) and the second
###       one is the maximum distance of introns (>=0)
### returns: a dataframe row with the same format as seq, with trimmed data
#################################################################

trimSequencetoDist<-function(seq, dist){
  ## Calculate start and end
  if(seq$region == "upstream"){
    if(seq$width + abs(seq$dist_to_first_exon)<=abs(dist[1])) return(seq)
    else{
      if(seq$strand == "+"){
        seq$start <- seq$end + (dist[1] - seq$dist_to_first_exon)
        seq$original.seq <- substr(seq$original.seq, nchar(seq$original.seq) - (seq$end - seq$start), nchar(seq$original.seq))
        seq$masked.seq <- substr(seq$masked.seq, nchar(seq$original.seq) - (seq$end - seq$start ), nchar(seq$original.seq))
      }else if(seq$strand == "-"){
        seq$end <- seq$start + (abs(dist[1]) + seq$dist_to_first_exon)
        seq$original.seq <- substr(seq$original.seq, 1, (seq$end - seq$start +1))
        seq$masked.seq <- substr(seq$original.seq, 1, (seq$end - seq$start + 1))
      }
    }       
  }else if(seq$region == "intron"){
    if(seq$width + seq$dist_to_first_exon <= dist[2]) return(seq)
    else{
      if(seq$strand == "+"){
        seq$end = seq$start + (dist[2] - seq$dist_to_first_exon) 
        seq$original.seq <- substr(seq$original.seq, 1, (seq$end - seq$start + 1))
        seq$masked.seq <- substr(seq$original.seq, 1, (seq$end - seq$start + 1))
      }else if(seq$strand == "-"){
        seq$start = seq$end - (dist[2] - seq$dist_to_first_exon) 
        seq$original.seq <- substr(seq$original.seq, nchar(seq$original.seq) - (seq$end - seq$start ), nchar(seq$original.seq))
        seq$masked.seq <- substr(seq$masked.seq, nchar(seq$original.seq) - (seq$end - seq$start ), nchar(seq$original.seq))
      }
    }       
  }
  return(seq)
}
#################################################################
############### END trimSequencetoDist     ######################
#################################################################

#################################################################
############### FUNCTION filterseqs_byDist ######################
#################################################################
### Takes a dataframe with all the sequences and reduces them
### to a maximum distance from the first exon start. 
### Also allows to filter out sequences with length<=min_width
### Calls trimSequencetoDist, which requires stringr
###########
### seqs: input sequences dataframe
### dist: integer vector of length 2; the first one is the distance
###       to first exon allowed for the promoter (<=0) and the second
###       one is the maximum distance of introns (>=0)
### min_width: Integer. Minimum sequence length allowed
### returns: dataframe equivalent to the input seqs
#################################################################
filterseqs_byDist<-function(seqs, dist, min_width=0){
  seqs<- seqs[seqs$dist_to_first_exon > dist[1] & seqs$dist_to_first_exon < dist[2] & seqs$width>=min_width, ]
  
  if(nrow(seqs)>0){
    for(i in 1:nrow(seqs))   seqs[i, ]<- trimSequencetoDist(seqs[i, ], dist)
    seqs$width <- seqs$end - seqs$start + 1
    seqs$masked_bp<- seqs$width - str_count(seqs$masked.seq, pattern= "[ACTG]")
  }
  
  return(seqs)
}
#################################################################
############## END filterseqs_byDist ############################
#################################################################

################################################################
################# function cleanFilename #######################
################################################################
### Removes extension and path in a file name f  
################################################################
cleanFilename<-function(f){
  f<-unlist(strsplit(f, split="/"))
  f<-f[length(f)]
  f<-trimextcsv(f)
  return(f)
}
################################################################
################################################################

#################################################################
############ function makeSuperwindows ##########################
#################################################################
#### MAKES SUPERWINDOWS. Reads a windows file and calls all
###  the functions required to make superwindows
############
### filename: name of the windows file
### seqs: dataframe with the original sequences analysed
### Does not return anything; writes files of superwindows
### with and without sequences
#################################################################

makeSuperwindows<-function(filename= "", seqs, outfolder = "./superwindows/", win=NULL){
  if (!file.exists(gsub("\\/$" , "",outfolder))) dir.create(outfolder)
  outname<-paste(outfolder, "superwin_", cleanFilename(filename), sep="", collapse="")
  swfilename <- paste(outname, "_withSeqs.csv", sep="", collapse="")
  if(!file.exists(swfilename)){
    if(is.null(win))  win<-read.table(filename, header=TRUE, sep="\t", stringsAsFactors=FALSE)
      winoriginal<-win[win$seq.mask=="original", ]
      winmasked<-win[win$seq.mask=="masked", ]
  
      ##Make superwindows (only coordinates)
      #requires library(data.table) and library(GenomicRanges)
      sworiginal<-getSuperwindows(winoriginal)
      if(nrow(winmasked)>0) swmasked<-getSuperwindows(winmasked)
  
      ##get the other window data
      sworiginal2<-completeSW(sworiginal, winoriginal)
      if(nrow(winmasked)>0) swmasked2<-completeSW(swmasked, winmasked)
  
     ##join superwindows from masked and orginal seqs and create superwindows IDs
      if(nrow(winmasked)>0) allsuperwindows<-rbind(sworiginal2, swmasked2) else allsuperwindows<-sworiginal2
      allsuperwindows$seqID <- as.character(allsuperwindows$seqID)
      allsuperwindows[, "swID"]<-paste(allsuperwindows$seqID,1:nrow(allsuperwindows), "sw" , allsuperwindows$seq.mask, sep="_")
  
      ##Write bed file and superwindows file
      #write.table(allsuperwindows, file = paste(outname, ".csv", sep="", collapse=""), row.names=FALSE, quote=FALSE, sep="\t")
      writeBedFile(allsuperwindows,allsuperwindows$swID, outname)
  
  ## get sequences, get dist to first exon and calculate number of non-masked nucleotides
      seqIndexes<-sapply(allsuperwindows$seqID, FUN=function(x, y){ which(y %in% x)},
                     y= seqs$seqID)
      allsuperwindows[, "windows.seq"]<-mapply(FUN = getSwSeq, 
                                           allsuperwindows$start, allsuperwindows$end, 
                                           allsuperwindows$seq.mask, seqs[seqIndexes, ]$original.seq, 
                                           seqs[seqIndexes, ]$masked.seq)
  
      allsuperwindows[, "dist_to_first_exon"] <-mapply(FUN = getSWdistFromATG, 
                                                   allsuperwindows$start, allsuperwindows$end, allsuperwindows$strand, 
                                                   seqs[seqIndexes, ]$region, seqs[seqIndexes, ]$dist_to_first_exon, 
                                                   seqs[seqIndexes, ]$width)
  
      allsuperwindows[, "width_withoutreps"]<- str_count(allsuperwindows$windows.seq, pattern="[ACGT]")
  
      ## Write superwindows file with all data
      write.table(allsuperwindows, file = swfilename, row.names=FALSE, quote=FALSE, sep="\t")
  }# if !file.exists()
  return(swfilename)
}
#################################################################
############ END function makeSuperwindows ######################
#################################################################

#################################################################
############ function makeSuperwindowsPar #######################
#################################################################
#### MAKES SUPERWINDOWS. Reads a windows file and calls all
###  the functions required to make superwindows
############
### filename: name of the windows file
### seqs: dataframe with the original sequences analysed
### Does not return anything; writes files of superwindows
### with and without sequences
#################################################################
makeSuperwindowsPar<-function(filename= "", seqs, outfolder = "./superwindows/", win=NULL, n_partitions, cl){
  cl<-makeCluster(24, type="FORK")
  registerDoParallel(cl)
  packs<-search()
  packs<-packs[grep(packs, pattern="package:")]
  packs<-sapply(packs, FUN=function(s){unlist(strsplit(s, split=":"))[2]})
  seqnames <- unique(seqs$seqID)
  partitions<-getPartitions(length(seqnames), n_partitions)
  
    swfiles<-foreach(numfile = 1:n_partitions, .packages = packs, .combine = list, .export=ls(), .verbose=TRUE) %dopar% {
      part_names <- seqnames[partitions[[numfile]]]
      winPart <- win[win$seqID %in% part_names, ]
      rm(win)
      seqsPart <- seqs[seqs$seqID %in% part_names, ]
      rm(seqs)
      filePart <- paste(filename, '_part', numfile, sep="", collapse="")
      swfile <- makeSuperwindows(filePart, seqs=seqsPart,outfolder=outfolder, win = winPart)
      swfile
    }
    stopCluster(cl)
    return (swfiles)
}

#################################################################
############ END function makeSuperwindowsPar####################
#################################################################


#################################################################
############ function makeFinalStats   ##########################
#################################################################
#### MAKES STATS FROM SUPERWINDOW. Reads superwindows file and
###  1) calculates stats per gene; 2) calculates mean and sum per gene
############
### swfiles: files with superwindows (do not need to include group)
### seqs: dataframe with the original sequences analysed
### dataset: name of condition of the swfiles
### makeplots: if TRUE, makes boxplots of all variables
### dist_intervals: calculates stats also for intervals centered around TSS
### doDist: if TRUE, only considers 1 dist interval (-Inf, Inf)
### Returns: data.frame with final stats
#################################################################

makeFinalStats<-function(swfiles, seqs, dataset, makeplots=FALSE, dist_intervals=NULL, doDist=TRUE){
  
  if(is.null(dist_intervals) & doDist){
    dist_intervals<-expand.grid(c(-50001, -20000, -15000, -10000, -5000,-3000, -2000, -1000, -500, 0), c(10000000, 50001, 2000, 15000, 10000, 5000, 2000, 1000, 500, 0))
  }else if(!doDist){
    dist_intervals <- expand.grid(-Inf, Inf)
  }
  seqsReserva<-seqs                      
  finalstats<-data.frame()
    
  for(swfile in swfiles){
    allsuperwindows_full<-read.table(swfile, header=TRUE, sep="\t", stringsAsFactors=FALSE)
    #Select superwindows within given distances from first exon
    for(i in 1:nrow(dist_intervals)){
      dist<-as.numeric(dist_intervals[i, ])
      outdata = paste(swfile, paste(dist, sep=":", collapse=":"), sep="_", collapse="_")
      outnameaux<-unlist(strsplit(outdata, "[._]"))
      outnameaux<-outnameaux[outnameaux!="csv" & outnameaux!=""]
      outnameaux<- paste(outnameaux, sep="_", collapse="_")#paste(outnameaux[c(6:9, 11)], sep="_", collapse="_")
      
      allsuperwindows<- filterSW_byDist(allsuperwindows_full, dist)
      seqs<-filterseqs_byDist(seqsReserva, dist)
      
      if(nrow(allsuperwindows) != 0 & nrow(seqs) !=0){
        #get table with data per gene and save it
        genestats<-getGeneStats(seqs, allsuperwindows)
        write.table(genestats, file=paste("genestats", outnameaux, sep="_", collapse="_"),row.names=FALSE, quote=FALSE, sep="\t")
        
        #get means by group and add them to the finalstats dataframe
        means<-sapply(genestats[, 2:(ncol(genestats)-1)], FUN=function(x, group){tapply(x, group, mean, na.rm=TRUE)}, group=genestats$group)
        sums<- sapply(genestats[, 2:(ncol(genestats)-1)], FUN=function(x, group){tapply(x, group, sum, na.rm=TRUE)}, group=genestats$group)
        
        names(sums)<-paste("sum", names(sums), sep="_")
        finalstats<-rbind(finalstats, data.frame(dataset = outdata,  group=rownames(means), means, sums, stringsAsFactors=FALSE))
        
        #Plot the gene data
        if(makeplots) makeBoxplots(genestats, outnameaux)  
      }
    }#end different dists
  }#fin read swfiles
  write.table(finalstats, file=paste("finalstats_byIntervals_", dataset, ".csv", sep="", collapse=""),row.names=FALSE, quote=FALSE, sep="\t", dec=",")
  return(finalstats)
}

#################################################################
############ END function makeFinalStats   ######################
#################################################################


#################################################################
############ function makeFinalStats2  ##########################
#################################################################
#### MAKES STATS FROM SUPERWINDOW. Reads superwindows file and
###  1) calculates stats per gene; 2) calculates mean and sum per gene
### Works better for genes which sequences are not divided in introns and
### exons, etc (it does not take into account dist_from_firs_exon)
### and allows for absence of gene names
############
### swfiles: files with superwindows (do not need to include group)
### seqs: dataframe with the original sequences analysed
### dataset: name of condition of the swfiles
### makeplots: if TRUE, makes boxplots of all variables
### typicalName: whether the gene names are in the format: gene_numseq
###             or not. If FALSE, seqID becomes geneID.
### Returns: data.frame with final stats
#################################################################

makeFinalStats2<-function(swfiles, seqs, dataset, makeplots=FALSE, typicalName = FALSE){
  
  seqsReserva<-seqs                      
  finalstats<-data.frame()
  
  
  for(swfile in swfiles){
    allsuperwindows_full<-read.table(swfile, header=TRUE, sep="\t", stringsAsFactors=FALSE)
    outdata<-cleanFilename(swfile)
    outnameaux <- outdata
    allsuperwindows<- allsuperwindows_full[allsuperwindows_full$seqID %in% seqs$seqID,   ]
    
    
    if(nrow(allsuperwindows) != 0 & nrow(seqs) !=0){
      #get table with data per gene and save it
      genestats<-getGeneStats(seqs, allsuperwindows, typicalName)
      write.table(genestats, file=paste("genestats", outnameaux, sep="_", collapse="_"),row.names=FALSE, quote=FALSE, sep="\t")
      
      #get means by group and add them to the finalstats dataframe
      means<-sapply(genestats[, 2:(ncol(genestats)-1)], FUN=function(x, group){tapply(x, group, mean, na.rm=TRUE)}, group=genestats$group)
      sums<- sapply(genestats[, 2:(ncol(genestats)-1)], FUN=function(x, group){tapply(x, group, sum, na.rm=TRUE)}, group=genestats$group)
      
      if(length(unique(genestats$group))>1) colnames(sums)<-paste("sum", colnames(sums), sep="_") else names(sums)<-paste("sum", names(sums), sep="_")

      if(length(unique(genestats$group)) == 1){ finalstats<-rbind(finalstats, data.frame(dataset = outdata,  group=unique(genestats$group), as.data.frame(t(means)),  as.data.frame(t(sums)), stringsAsFactors=FALSE))
      }else{ finalstats<-rbind(finalstats, data.frame(dataset = outdata,  group=rownames(means), means, sums, stringsAsFactors=FALSE))}
      
      if(any(names(seqs) == "GCs")){
        aux<-aggregate(GCs ~group.1, seqs, mean)
        names(aux)[1]<-"group"
        finalstats<-merge(finalstats, aux)
        
      }       
      #Plot the gene data
      if(makeplots & length(unique(genestats$group))>1) makeBoxplots(genestats, outnameaux)      
      
    }
  }#fin read swfiles
  write.table(finalstats, file=paste("finalstats_byIntervalsENCODE_", dataset, ".csv", sep="", collapse=""),row.names=FALSE, quote=FALSE, sep="\t", dec=",")
  return(finalstats)
}

#################################################################
############ END function makeFinalStats2   #####################
#################################################################

#################################################################
############ function makeBoxplots      #########################
#################################################################
#### MAKES BOXPLOTS FORM GENESTATS.Creates a new directory ./boxplots
#### and saves them in pdf
############
### swfiles: files with superwindows (do not need to include group)
### seqs: dataframe with the original sequences analysed
### Does not return anything; writes file of finalstats
#################################################################

makeBoxplots <- function(genestats, outnameaux){
  if (!file.exists("./boxplots")) dir.create(file.path(getwd(), "./boxplots/"))
  pdf(paste("./boxplots/", outnameaux, ".pdf", sep="", collapse=""))
  par(mfrow=c(1, 2))
  for(j in 2:(ncol(genestats)-1)){
    boxplot(genestats[, j]~genestats$group, col=c("red", "blue"))
    title(names(genestats)[j])
    differentgroups <- unique(genestats$group)
    pval<-wilcox.test(genestats[genestats$group == differentgroups[1], j],genestats[genestats$group == differentgroups[2], j])$p.value
    pval<-round(pval, 4)
    legend("topright", legend = paste("wilcox p=", pval, sep="", collapse=""))
  }
  dev.off()
}
#################################################################
############ END function makeBoxplots      #####################
#################################################################


#################################################################
############     function getGCProp        ######################
#################################################################
### Calculates GC content of a character sequence
######
### seq: a character sequence
### returns: the proportion of GCs (range 0-1)
#################################################################
getGCProp <- function(seq){
  seq<-DNAString(seq)
  l<-length(seq)
  alp<-alphabetFrequency(seq)
  GC<-alp["G"] + alp["C"]
  return(GC/l)
}
#################################################################
############ END function getGCProp        ######################
#################################################################


#################################################################
###############  function readSeqFile   #########################
#################################################################
### Reads a file with sequences and fills missing data
###   to prevent crashing later 
#################################################################
readSeqFile<-function(seqfile){ 
  seqs<-read.table(seqfile , header=TRUE, sep="\t", stringsAsFactors=FALSE) 
  #seqs<-seqs[!seqs$seqID %in% wrongseq, ]     #Eliminate sequences that have been manually detected to be wrong (due to liftOver inconsistencies etc)
  seqs<-seqs[!duplicated(seqs[, names(seqs)!="seqID"]), ]
  if(!any(grepl("masked.seq", names(seqs)))) seqs$masked.seq <- "AAA"
  if(!any(grepl("dist_to_first_exon", names(seqs)))) seqs$dist_to_first_exon <- 0
  if(!any(grepl("region", names(seqs)))) seqs$region <- "intron"
  if(!any(grepl("^gene$", names(seqs)))) seqs$gene <- seqs$seqID
  return(seqs)
}
#################################################################
###############  END of function readSeqFile ####################
#################################################################


##########################################################################################
############################   function joinSwFiles        ###############################
##########################################################################################
##########################################################################################
### When sequences have been split into many files, rejoin the superwindows files sorting them 
### by condition.
########################
### types: different regular expression to get the conditions
### rmark: how different splits are marked
### mark: how to label the output file with all splits together (will replace rmark in the name)
### returns: a vector with the new swfiles
##########################################################################################
joinSwFiles<-function(swfiles, types = list( maxlen = "[2785]000*_", tfgroup = "EGhIS[pl]+"), rmark = "split[0-9]+", mark  = "splitjoin"){
  dfsw<- data.frame(swfiles=swfiles, stringsAsFactors=FALSE)
  for(t in names(types)) dfsw[,t]  <- unlist(regmatches(swfiles, regexpr(swfiles, pattern = types[[t]])))
  dfsep <- expand.grid(sapply(dfsw[, names(types)], unique))
  dfsep <- sapply(dfsep, as.character)
  
  newfiles<-NULL
  for(sep in 1:nrow(dfsep)){
    splits <- dfsw[apply(as.matrix(dfsw[, names(types)]),1,FUN=function(x, y) all(unlist(x)==y), unlist(dfsep[sep, ])) , "swfiles"]
    splits<- as.character(unlist(splits))
    
    if(length(splits)>0){
      fname <- gsub(rmark, mark, splits[1])
      newfiles[length(newfiles)+1]<-fname
      alldata <- data.frame()
      for(f in splits) alldata<-rbind(alldata, read.table(f, sep="\t", header=TRUE, stringsAsFactors=FALSE))      
      write.table(alldata, file = fname, sep="\t", row.names=FALSE, quote=FALSE)
    }    
  }
  return(newfiles)  
}
##########################################################################################
##########################   END of function joinSwFiles    ##############################
##########################################################################################


##########################################################################################
############################### function getPartitions ###################################
##########################################################################################
### Divides n tasks into k groups. Used to split datasets and run in parallel
########
### n, k: integers
### returns: list; each element is a vector with the indexes (from 1 to n) in each partition
##########################################################################################

getPartitions<-function(n, k){
  tareas <- list()
  num <- floor(n/k)
  for(i in 1:k){
    if(i<k)  tareas[[i]]<- c((1+num*(i-1)):(num*i))
    if(i==k) tareas[[i]]<-c((1+num*(i-1)):n)
  }
  return(tareas)
}

##########################################################################################
############################### END of function getPartitions ############################
##########################################################################################
