# Supplementary material for: A transcription factor collective defines the HSN serotonergic neuron regulatory landscape
Source: eLife. 2018 Mar 22;7:e32785. doi: 10.7554/eLife.32785 (PMC5916565; doi:10.7554/eLife.32785)
Supplement: Figure 7—source data 1. — Related to Figure 7. [file elife-32785-fig7-data1.zip › code4paper2/w18_countSwByGene.R]

library(parallel)
library(doParallel)
library(magrittr)

only_cod <- read.table("180110orthology_commonIDs_groups_seqLength_ONLY_CODING.csv", sep="\t", header=TRUE, stringsAsFactors = FALSE)
swfiles <- list.files("/home/flameslab/worm18/180109_1/sw1", full.names=TRUE)
swfiles <- swfiles[grepl(".csv$", swfiles) & grepl("NoOverlaps", swfiles)]

mots <- paste(seq(6, 4, -1), "mots", sep="_")
names(only_cod)[1] <- "elegans"
species <- c("elegans", "brenneri", "briggsae", "remanei", "japonica")


cl<-makeCluster(24, type="FORK")
registerDoParallel(cl)

## Get how many superwindows are for each ortholog
for(m in mots){
  cat(m, '\n')
  for(s in species){
    cat(s, '\n')
    this_sw <- swfiles[grepl(m, swfiles) & grepl(s, swfiles)]
    sw<-read.table(this_sw, sep="\t", header=TRUE, stringsAsFactors = FALSE)
    only_cod[, paste("sw", s, m, sep="_", collapse="_")] <- parSapply(cl, X = only_cod[, s], FUN=function(x, sw){
      len <- sapply(sw$gene, FUN=function(x, y){any(grepl(x, y))}, x) %>% which %>% length
      len
    }, sw = sw)
  }
}

write.table(only_cod, file = "180101_all_SwAndOrt_data_by_gene_temporal_NoOverlaps.csv", sep="\t", row.names=FALSE)


species <- c("brenneri", "briggsae", "remanei", "japonica")
#only_cod <- read.table(file = "180101_all_SwAndOrt_data_by_gene_temporal.csv", sep="\t", header=TRUE, stringsAsFactors = FALSE)


# get number of orthologs with superwin in gene
# Takes into account orthologs with windows with equal or more number of different motifs
mots <- c("6_mots", "[56]_mots", "[456]_mots")
mvec <- c(6, 5, 4)
for(m in 1:3){
  nm = mvec[m]
  m2 <- paste(nm, "_mots", sep="", collapse="")
  vars <- names(only_cod)[grepl(mots[m], names(only_cod)) & !grepl('elegans', names(only_cod))]
  only_cod[, paste("ortho_with_sw_", nm, "_mots", sep="", collapse="")] <- sapply(1:nrow(only_cod), FUN=function(i, t){
    aux <- numeric(length(species))
    for(s in 1:length(species)){
      aux[s] = sum(t[i, grep(species[s], names(t))])
    }
    length(which(aux > 0))
  }, only_cod[, vars])
  
}

### assess conservation
mots <- c("6_mots", "5_mots", "4_mots")
cons <- c(1, 2, 3, 4)
for(m in mots){
  for(c in cons){
    name <- paste("cons", c, "_" ,m, sep="", collapse="")
    only_cod[, name] <- (only_cod[ , grepl("sw_elegans", names(only_cod)) & grepl(m, names(only_cod))] > 0)  &
      (only_cod[ , "num_orthologs"] >= c)  &
      (only_cod[ , grepl("ortho_with_sw", names(only_cod)) & grepl(m, names(only_cod))] == only_cod[ , "num_orthologs"])
    
  }
}
write.table(only_cod, "180101worm18_complete_gene_summary_NoOverlaps.csv", sep="\t", row.names=F, quote=F)


resumen <- data.frame()
i=1
for(m in mots){
  name <- paste("cons", 0, "_" ,m, sep="", collapse="")
  resumen[i, "condition"] <- name
  t <- tapply(only_cod[, grepl("sw_elegans", names(only_cod)) & grepl(m, names(only_cod))], only_cod$type, FUN=function(x)mean(x>0))
  for(j in names(t)){
    resumen[i, j] <- t[ j]
  }
  i = i+1
  for(c in cons){
    name <- paste("cons", c, "_" ,m, sep="", collapse="")
    resumen[i, "condition"] <- name
    t <- tapply(only_cod[, name], only_cod$type, mean)
    for(j in names(t)){
      resumen[i, j] <- t[ j]
    }
    i = i+1
    
  }}


resumen[, "hsn_neu_ratio"] <- resumen$hsn / resumen$neuronal
resumen[, "hsn_oth_ratio"] <- resumen$hsn / resumen$other
resumen[, "neu_oth_ratio"] <- resumen$neuronal / resumen$other

write.table(resumen, "180101worm18_resumen_percents1NoOverlaps.csv", sep="\t", row.names=F, quote=F)
