# Supplementary material for: A transcription factor collective defines the HSN serotonergic neuron regulatory landscape
Source: eLife. 2018 Mar 22;7:e32785. doi: 10.7554/eLife.32785 (PMC5916565; doi:10.7554/eLife.32785)
Supplement: Figure 7—source data 1. — Related to Figure 7. [file elife-32785-fig7-data1.zip › code4paper2/w18_fullPipeline_fromSeqs_toSuperwindows.R]

source("w18_getData.R") ## load data, including sequences and PWMs

for(numfile in 1:length(seqfiles)){  
  
  ######## Read sequences
  seqfile2<-seqfiles[numfile]
  cat(seqfile2, "\n")
  seqs<-read.table(seqfile2 , header=TRUE, sep="\t", stringsAsFactors=FALSE) 
  #seqs<-seqs[!seqs$seqID %in% wrongseq, ]  
  seqs<-seqs[!duplicated(seqs[, names(seqs)!="seqID"]), ]
  seqs$masked.seq <- 'A'
  seqs$group <- 'not_grouped'
  
  seqfile<-unlist(strsplit(seqfile2, split="[/]"))
  seqfile<-trimextcsv(paste(newdir, '/',seqfile[length(seqfile)], sep="", collapse=""))
# Search motifs in each sequence in variable "seqs" and store data frames in a list
#  The list can be subsetted with seqs$ID. Each element of the list is a list with 2 data frames:
#  one for the original sequence and one for the masked sequence.
  swfiles<-NULL

##########################################################################################
##########################################################################################
##### Search motifs and make windows and superwindows (superwindows == merged windows so that overlaps are removed)

  for(PWMsubset in PWMsubsets){
    
    partitions<-getPartitions(nrow(seqs), n_partitions)
    mymotifs<-allmymotifs[PWMsubset]
    PWMsubsetname<-paste(unlist(sapply(PWMsubset, substr, 1, 1)), sep=",", collapse="")
    motifFile<-paste(seqfile, PWMset, PWMsubsetname,"mots_full.R", sep="_", collapse="_")
    if(file.exists(motifFile)){
      load(motifFile)
      cat("motifs loaded from ", motifFile, "\n")
    }else{
    cl<-makeCluster(24, type="FORK")
    registerDoParallel(cl)
    cat(seqfile2, "\tmsearching motifs\n")
    ### 1) Search motifs
     motifListPar<-foreach(numfile = 1:n_partitions, .packages = packs, .export=ls(), .verbose=TRUE) %dopar% {
        seqs_part <- seqs[partitions[[numfile]], ]
        seqfilePart <- paste(seqfile, numfile, sep="_part", collapse="_part")
        motifList<- globalSearchMotifs(seqs_part, PWMsubset, mymotifs, myfilt, seqfilePart)
        motifList
     }
     stopCluster(cl)
      motifList <- list()
      for (m in motifListPar) motifList <- append(motifList, m)
      save(motifList, file= motifFile)
      rm(motifListPar)
    }
    ##########################################################################################
    # 2) calculate windows from motifs
  nmotifs<-length(mymotifs) #6 motifs
    # Loop for different window max widths (currently 700 and 800) 
    for(max_width in max_widthVec){
      cat(seqfile2, "\tmaking windows\n")
      windows <- globalMakeWindowsPar(seqs, motifList, seqfile, PWMset,PWMsubsetname, max_width, min(window_min_motifs))
      # 3) make superwindows (merged windows) from windows with different motifs == min_motifs
      for (min_motifs in window_min_motifs){
          swfiles2<-NULL
          w_aux<- windows[windows$different_motifs== min_motifs, ]
          cat(seqfile2, "\tmaking superwindows\n")
          swfiles2<-makeSuperwindowsPar(filename = paste(seqfile,min_motifs,'mots', PWMset,PWMsubsetname, max_width,sep="_", collapse="_"), seqs=seqs,outfolder=superwindir, win = w_aux, n_partitions=24)
          swfiles2
      }#sw min_motifs
    }#for different lengths
  }### for PWM subsets
}##for seqfiles


source("w18_joinSuperwinFiles.R") #since the code was run in parallel, there are many output files. Merge them
source("w18_addWBID_and_region_to_superwin.R") # Adds WBID to superwindows data.frame and removes overlaps

###############################################################################################
#####################################  MAIN   #################################################
###############################################################################################
