# Supplementary material for: A transcription factor collective defines the HSN serotonergic neuron regulatory landscape
Source: eLife. 2018 Mar 22;7:e32785. doi: 10.7554/eLife.32785 (PMC5916565; doi:10.7554/eLife.32785)
Supplement: Figure 7—source data 1. — Related to Figure 7. [file elife-32785-fig7-data1.zip › code4paper2/w18_getData.R]

###############################################################################################
#####################################  MAIN   #################################################
###############################################################################################
### get data

setwd("/home/flameslab/worm18/")
source("w18_ALL_FUNCTIONS.R")


seqsfolder<- "/home/flameslab/worm18/all_seqs"
newdir<-"/home/flameslab/worm18/180109_1"
superwindir <- "/home/flameslab/worm18/180109_1/sw1/"

if (!file.exists(gsub("\\/$" , "",newdir))) dir.create(newdir)
if (!file.exists(gsub("\\/$" , "",superwindir))) dir.create(superwindir)

cargs<-c('worm18',
         paste(c(getwd(), "/original_PWMs"), sep="", collapse=""), 
         paste(c(getwd(), "/temp"), sep="", collapse=""),
         paste(c(getwd(), "/upstream"), sep="", collapse=""), 
         "ETS GATA hlh Inms Spalt pou",                                                                 # PWM names
         "small",                                                                                                # PWM size
         "70%",                                                                                                  # Min score
         "ETS_PWM.txt GATA_PWM.txt hlh_PWM.txt Inms_PWM.txt Spalt_PWM.txt pou_PWM.txt", # pwm files
         "[TC][AT]TCCG [AGT]GATA[AGT] [CG]CAGAA CC[GC]C[TA][GATC][GATC][CA] TTGT[CG]T [CT][GT]CAT[GATC][ACT][AT]",
         paste(c(getwd(), "/codedir"), sep="", collapse="") )

#######
PWMset <- "worm1"
sequenceSet<-"worm18"

names.mymotifs <- unlist(strsplit(cargs[5], split=" "))
mymotifs <- vector("list", length(names.mymotifs))
names(mymotifs) <- names.mymotifs
names.PWMfiles <- unlist(strsplit(cargs[8], split=" "))
myorg <- cargs[1]
minscore <- cargs[7]
PWMsize <- cargs[6]
PWMsubsets<-list(#names.mymotifs, 
                 names.mymotifs[c(1:6)])
window_min_motifs <- c(6, 5, 4)

#max_widthVec<-c(600, 700, 800)
max_widthVec<-c(700)

### Get PWMs if they are read from a file. Otherwise execute script PWMs.R
for(i in 1:length(names.mymotifs)){
  temp <- read.table(file=file.path(cargs[2], names.PWMfiles[i]), sep="\t", header=FALSE)
  colnames(temp) <- c("A", "C", "G", "T")
  mymotifs[[names.mymotifs[i]]] <- t(as.matrix(temp))
}
allmymotifs<-mymotifs

myfilt <- unlist(strsplit(cargs[9], split=" "))
names(myfilt) <- names(mymotifs)


seqfiles<-list.files(path=seqsfolder, full.names=TRUE)

packs<-search()
packs<-packs[grep(packs, pattern="package:")]
packs<-sapply(packs, FUN=function(s){unlist(strsplit(s, split=":"))[2]})

n_partitions = 48

###########################################

#cl<-makeCluster(24, type="FORK")
#registerDoParallel(cl)
