# Supplementary material for: A transcription factor collective defines the HSN serotonergic neuron regulatory landscape
Source: eLife. 2018 Mar 22;7:e32785. doi: 10.7554/eLife.32785 (PMC5916565; doi:10.7554/eLife.32785)
Supplement: Figure 7—source data 1. — Related to Figure 7. [file elife-32785-fig7-data1.zip › code4paper2/w18_getSequences.R]

### Carlos Mora-Martinez 2017 November
##############################################################
### This script uses fasta files (downloaded from WormBase)
### and gtf annotation files (also from wormBase)
### to produce data frames with sequences and genomic coordinates
### of promoters and introns of all the coding genes. 
###
### The sequences are then fed to the motif cluster search pipeline
#############################################################
### Nuria Flames laboratory
#############################################################


require(rtracklayer)
require(magrittr)
require(GenomicFeatures)
library(Biostrings)
library(BSgenome)
library(doParallel)


getPromoters <- function(txdb, coding_ids, all_exons, prom_size = 1000){
  #cds <- cdsBy(txdb, 'gene')
  cds <- exonsBy(txdb, 'gene')
  ind <- which(names(cds) %in% coding_ids)
  cds <- cds[ind]
  
  promsred <- lapply(cds, FUN = function(x, ex, extend){
    strand <- unique(strand(x))
    if(strand == '+'){
      y = x[start(x) == min(start(x))]
      new_end = start(y) - 1  #change coordinates from exon to promoter coordinates
      start(y) = max(start(y) - prom_size, 0)
      end(y) = new_end
      z = setdiff(y, ex[seqnames(ex) == unique(seqnames(x))], ignore.strand = TRUE) #remove promoter regions overlapping with exons
      w<-z[start(z) == max(start(z))] #Pick only one segment
      end(w) <- new_end     #This is to include also 5'UTR
      return(w)
    }else if (strand == '-'){
      y = x[end(x) == max(end(x))]
      new_start = end(y) + 1
      end(y) = end(y) + prom_size
      start(y) = new_start
      z = setdiff(y, ex[seqnames(ex) == unique(seqnames(x))], ignore.strand = TRUE)
      w<-z[start(z) == min(start(z))]
      start(w) <- new_start     #This is to include also 5'UTR
      return(w)
    }else if(strand == '*'){
      return('Unknown strand')
    }
  }, all_exons, prom_size)
  
  return(GRangesList(promsred))
  
}

getIntrons <- function(txdb, coding_ids, all_exons){
  tr <- transcriptsBy(txdb, by = "gene")
  ind <- which(names(tr) %in% coding_ids)
  trintr <- lapply(tr[ind], FUN = function(x, ex) {
    setdiff(reduce(x), ex[seqnames(ex) == unique(seqnames(x))], ignore.strand = TRUE)} ,all_exons)
  #Now calculate distance to gene start
  cds <- cdsBy(txdb, 'gene')
  for(n in names(trintr)){
    gene_ex <- cds[[n]]
    strand <- unique(strand(gene_ex))
    if(strand == '+'){
      dist <- abs(start(trintr[[n]]) - min(start(gene_ex)))
    }else if(strand == '-'){
      dist <- abs(end(trintr[[n]]) - max(end(gene_ex)))
    }
    mcols(trintr[[n]])[, "dist_to_first_exon"] <- dist
  }
  
  return (GRangesList(trintr))
}

BuildSequenceDataframe <- function(ranges, genome, type_region){
  res <- data.frame()
  for(g in names(ranges)){
    this_ranges <- ranges[[g]]
    if(length(this_ranges) == 0) next
    d <- as.data.frame(this_ranges)
    if(type_region == 'upstream') {
      d[, "dist_to_first_exon"] <- 1
      chrw <- width(genome[unique(seqnames(this_ranges))])
      d[d$start<1, "start"] <- 1
      d[d$end> chrw, "end"] <- chrw
      start(this_ranges)[start(this_ranges)<1]<-1
      end(this_ranges)[end(this_ranges)>chrw] <- chrw
    }
    d[, "gene"] <- g
    d[, "region"] <- type_region
    seqs <- getSeq(genome, this_ranges)
    d[, "original.seq"] <- as.character(seqs)
    res <- rbind(res, d)
  }
  return(res)
}


generateSeqFile <- function(fgtf, ffasta, promsize, species, outname = 'seqs.csv'){
  #read file
  canonical_geneset <- readGFF(fgtf) # this for windows
  #canonical_geneset <- import.gff(fgtf) #this for google server
  coding_ids <- canonical_geneset[canonical_geneset$transcript_biotype == "protein_coding" & canonical_geneset$seqid != "MtDNA", "gene_id"] %>% unique
  #make txdb
  #txdb <- makeTranscriptDbFromGFF(fgtf, format="gtf") #for server
  txdb <- makeTxDbFromGFF(fgtf, format="gtf")
  all_exons <- exons(txdb, filter = list(gene_id = coding_ids), columns = c('GENEID','CDSNAME', 'CDSID', 'TXID', 'TXNAME', 'TXTYPE'))
  
  intronfile <- gsub('.csv', '_intronRanges.R', outname)
  promfile <- gsub('.csv', '_upstreamRanges.R', outname)
  #1) get transcripts without exonic sequences (i.e, get introns)
  if(!file.exists(intronfile)){
    intr<- getIntrons(txdb, coding_ids, all_exons)
    save(intr, file = intronfile)
  }else{
    load(intronfile)
  }
  cat(species, ' got introns\n')
  #2) get upstream regions

  if(!file.exists(promfile)){
    proms <- getPromoters(txdb, coding_ids, all_exons, prom_size)
    save(proms, file = promfile)
  }else{
    load(promfile)
  }
  cat(species, ' got promoters\n')
  #3) read fasta and create data.frame with sequences
  dfpromsfile <- gsub('.csv', '_upstreamDF.R', outname)
  dfintrfile <- gsub('.csv', '_intronDF.R', outname)
  if(!file.exists(dfintrfile) | !file.exists(dfpromsfile)){
    genome <- readDNAStringSet(ffasta, format = 'fasta')
    if(!file.exists(dfintrfile)){
      dfintr <- BuildSequenceDataframe(intr, genome, 'intronic')
      save(dfintr, file = dfintrfile)
      cat('intr_dataframe built')
    }else{
      cat("intron dataframe exists, loading..." , outname)
      load(dfintrfile)
    }
    if(!file.exists(dfpromsfile)){
      dfproms <- BuildSequenceDataframe(proms, genome, 'upstream')
      save(dfproms, file = dfpromsfile)
      cat('prom_dataframe built')
    }else{
      cat("promoter dataframe exists, loading..." , outname)
      load(dfpromsfile)
    }
  }else{
    cat("intron and promoter dataframe exists, loading..." , outname)
    load(dfintrfile)
    load(dfpromsfile)
  }
  all <- rbind(dfproms, dfintr)
  
  all$masked.seq <- ''
  all$group <- ''
  all$species <- species
  all$source_seqs <- ffasta
  all$source_ann <- fgtf
  i <- 0
  #generate seqIDs
  for(g in unique(all$gene)){
    all[all$gene == g, 'seqID'] <- paste(i, 1:length(all[all$gene == g, 'gene']), sep = '_')
    i = i+1
  }
  #put strand correctly
  all$strand <- sapply(all$gene, FUN=function(x, tab){
    paste(unique(tab[tab$gene_id == x, 'strand']) ,sep="_", collapse="_")
  }, canonical_geneset)
  write.table(all, file=outname,sep="\t", row.names=FALSE, quote=FALSE)
  return(all)
}

################################ MAIN

######################################### 1)
### Get names of fasta and gtf files (one of each kind for every Caenorhabditis species)
###

setwd( "/home/flameslab/worm18")
#setwd("C:/Users/Carlos/Desktop/HSN/worm18/")
species <-c('c_elegans', 'c_remanei', 'c_japonica', 'c_brenneri', 'c_briggsae')
fastafolder <- 'data/all_genomic'
gtffolder <- 'data/all_annotations'
#outfolder <- paste('seqs', gsub('-','', as.character(Sys.Date())), sep='_', collapse='_')
outfolder <- paste('seqs', "20180112", sep='_', collapse='_')
if(!file.exists(outfolder))dir.create(outfolder)

prom_size = 50000 #max length of upstream region

files = list.files(recursive = TRUE)
gtfs <- files[grep('.gtf$', files)]
gtfs <- gtfs[grep(gtffolder, gtfs)]
fastas <- files[grep('.fa$', files)]
fastas <- fastas[grep(fastafolder, fastas)]


########################################### 2)
### Needed for Parallel

packs<-search()
packs<-packs[grep(packs, pattern="package:")]
packs<-sapply(packs, FUN=function(s){unlist(strsplit(s, split=":"))[2]})

cl<-makeCluster(24, type="FORK")
registerDoParallel(cl)

########################################### 3)
### Run

#for(specie in species){
foreach(specie = species, .packages = packs, .export=ls(), .verbose=TRUE) %dopar% {
  f <- gtfs[grep(specie, gtfs)]
  ffasta <- fastas[grep(specie, fastas)]
  cat(f, '\n', ffasta, '\n')
  outname <- paste(outfolder, '/', gsub('-','', as.character(Sys.Date())), '_', specie, '_', prom_size/1000, 'k', '.csv', sep = "", collapse="")
  seqtable <- generateSeqFile(f, ffasta, prom_size, specie, outname)
  cat(specie, '\n')
}
### end
