# Supplementary material for: A transcription factor collective defines the HSN serotonergic neuron regulatory landscape
Source: eLife. 2018 Mar 22;7:e32785. doi: 10.7554/eLife.32785 (PMC5916565; doi:10.7554/eLife.32785)
Supplement: Figure 7—source data 1. — Related to Figure 7. [file elife-32785-fig7-data1.zip › code4paper2/w18_joinSuperwinFiles.R]

library(doParallel)
setwd("/home/flameslab/worm18/180109_1/sw1")
swfiles <- list.files()
swfiles <- swfiles[grep('superwin', swfiles)]
nmots <- c("_4_mots", "_5_mots", "_6_mots")
species <-c('c_elegans', 'c_remanei', 'c_japonica', 'c_brenneri', 'c_briggsae')


packs<-search()
packs<-packs[grep(packs, pattern="package:")]
packs<-sapply(packs, FUN=function(s){unlist(strsplit(s, split=":"))[2]})

###########################################

cl<-makeCluster(24, type="FORK")
registerDoParallel(cl)


#for(s in species){
  #for(m in nmots){
foreach(s=species, .packages = packs, .export=ls(), .verbose=TRUE) %:%
  foreach(m=nmots, .packages = packs, .export=ls(), .verbose=TRUE) %dopar% {
   this_sw <- swfiles[grepl(m, swfiles) & grepl(s, swfiles) & grepl('.csv$', swfiles)] 
   this_bed <-swfiles[grepl(m, swfiles) & grepl(s, swfiles) & grepl('bed$', swfiles)] 
   swbed <- data.frame()
   swcsv <- data.frame()
   for(i in 1:length(this_sw)){
     swbed <- rbind(swbed, read.table(this_bed[i], sep="\t", header=FALSE, stringsAsFactors = FALSE))
     swcsv <- rbind(swcsv, read.table(this_sw[i], sep="\t", header=TRUE, stringsAsFactors = FALSE))
     
   }
   swoutname <- gsub("_part[0-9]+","", this_sw[1])
   write.table(file = swoutname, swcsv, sep="\t", quote=FALSE, row.names = FALSE)
   bedoutname <- gsub("_part[0-9]+","", this_bed[1])
   write.table(file = bedoutname, swbed, sep="\t", quote=FALSE, row.names = FALSE, col.names = FALSE)
   
}
