# Supplementary material for: A transcription factor collective defines the HSN serotonergic neuron regulatory landscape
Source: eLife. 2018 Mar 22;7:e32785. doi: 10.7554/eLife.32785 (PMC5916565; doi:10.7554/eLife.32785)
Supplement: Figure 7—source data 2. — Related to Figure 7. [file elife-32785-fig7-data2.xlsx]

## Sheet: Hoja1
Source data 4
Gene name	Gene ID	Previous reported HSN expression	Strain (line 1, line 2)	HSN singature	HSN expression	% HSN expression	Other neurons	Other cell types	Lines
ast-1	T08H4.3	No	NFB1189, NFB1190	Yes	+	48, 47, 38	+	-	3/3
C53B4.4	C53B4.4	No	NFB1173, NFB1174	Yes	+	90, 89, 85, 85	+	+	4/4
F37A8.5	F37A8.5	No	NFB1139, NFB1140	Yes	+	65, 63, 37	+	+	3/3
klp-7	K11D9.1	No	NFB1163, NFB1164	Yes	+	92, 86, 85, 82	+	+	4/4
lgc-49	K10D6.1	No	NFB1149, NFB1150	Yes	+	60, 52, 36	+	+	3/3
mec-10	F16F9.5	No	NFB1215, NFB1216	Yes	+	74, 68, 56	+	+	3/3
mgl-2	F45H11.4	No	NFB1181, NFB1182	Yes	+	95, 93, 93	+	+	3/3
npr-1	C39E6.6	No	NFB1217, NFB1218	Yes	+	70, 51, 43	+	+	3/3
pan-1	M88.6	No	NFB1352, NFB1353	Yes	+	98, 78	+	+	2/2
pde-3	E01F3.1	No	NFB1151, NFB1152	Yes	+	50, 13, 2	+	+	3/3
snt-1	F31E8.2	No	NFB1183, NFB1184	Yes	+	55, 48, 14, 0	+	-	3/4
sprr-1	R03A10.6	No	NFB1167, NFB1168	Yes	+	46, 33, 8, 5	+	+	2/4
unc-32	ZK637.8	No	NFB1171, NFB1172	Yes	+	87, 71, 53, 41	+	+	4/4
abts-4	R03E9.3	No	NFB1354, NFB1355	Yes	-	0, 0, 0	+	-	0/3
acr-24	Y73F8A.30	No	NFB1211, NFB1212	Yes	-	0, 0, 0	+	+	0/3
bam-2	Y71F9AR.1	No	NFB1221, NFB1222	Yes	-	0, 0, 0	+	+	0/3
C16B8.4	C16B8.4	No	NFB1133, NFB1134	Yes	-	0, 0	+	+	0/2
ckr-2	Y39A3B.5	No	NFB1175, NFB1176	Yes	-	0, 0, 0	+	+	0/3
daf-38	Y105C5A.23	No	NFB1157, NFB1158	Yes	-	0, 0, 0	+	+	0/3
dgn-1	T21B6.1	No	NFB1135, NFB1136	Yes	-	0, 0, 0	+	-	0/3
F32D8.10	F32D8.10	No	NFB1177, NFB1178	Yes	-	0, 0, 0	+	+	0/3
fut-1	K08F8.3	No	NFB1159, NFB1160	Yes	-	0, 0, 0	+	+	0/3
gab-1	ZC482.1	No	NFB1213, NFB1214	Yes	-	0, 0, 0	+	+	0/3
glb-20	R01E6.6	No	NFB1179, NFB1180	Yes	-	0, 0, 0	+	+	0/3
kcc-1	R13A1.2	No	NFB1161, NFB1162	Yes	-	0, 0, 0	+	+	0/3
kel-8	W02G9.2	No	NFB1137, NFB1138	Yes	-	0, 0, 0	+	-	0/3
npr-3	C10C6.2	No	NFB1141, NFB1142	Yes	-	12, 0, 0	+	+	1/3
shl-1	Y73B6BL.19	No	NFB1223, NFB1224	Yes	-	0, 0, 0	+	+	0/3
sto-5	F41G4.3	No	NFB1227, NFB1228	Yes	-	0, 0, 0	+	+	0/3
tiam-1	C11D9.1	No	NFB1229, NFB1230	Yes	-	0, 0, 0	+	+	0/3
tkr-2	C49A9.7	No	NFB1143, NFB1144	Yes	-	0, 0, 0	+	+	0/3
tol-1	C07F11.1	No	NFB1219, NFB1220	Yes	-	0, 0, 0	+	+	0/3
twk-17	C44E12.3	No	NFB1145, NFB1146	Yes	-	0, 0, 0	+	+	0/3
tyra-3	M03F4.3	No	NFB1147, NFB1148	Yes	-	0, 0, 0	+	+	0/3
unc-7	R07D5.1	No	NFB1185, NFB1186	Yes	-	0, 0, 0	+	+	0/3
aak-2	T01C8.1	Yes	NFB1079, NFB1080	Yes	+	87, 83, 72	+	+	3/3
kal-1	K03D10.1	Yes	NFB1081, NFB1082	Yes	+	88, 81, 72, 56	+	+	4/4
kcc-2	K03D10.1	Yes	NFB1083, NFB1084	Yes	-	0, 0, 0	+	-	0/3
sem-4	C32E12.5	Yes	NFB1131, NFB1132	Yes	+	88, 81, 72	+	+	3/3
F16G10.5	F16G10.5	No	NFB1231, NFB1232	No	-	0, 0, 0	+	+	0/3
F56A4.2	F56A4.2	No	NFB1237, NFB1238	No	-	0, 0, 0	+	+	0/3
flp-27	C25H3.5	No	NFB1233, NFB1234	No	-	0, 0, 0	+	+	0/3
gipc-2	F44D12.4	No	NFB1235, NFB1236	No	-	0, 0, 0	+	+	0/3
irld-62	ZK1037.1	No	NFB1239, NFB1240	No	-	0, 0, 0	+	+	0/3
lurp-2	F25H9.1	No	NFB1241, NFB1242	No	-	0, 0, 0	+	+	0/3
plep-1	Y52E8A.4	No	NFB1243, NFB1244	No	-	0, 0, 0	+	+	0/3
slc-28.1	F27E11.1	No	NFB1245, NFB1246	No	-	0, 0, 0	+	+	0/3
stg-1	C18D1.4	No	NFB1261, NFB1262	No	-	0, 0, 0	+	+	0/3
tub-1	F10B5.4	No	NFB1283, NFB1284	No	-	0, 0, 0	+	+	0/3
