# Supplementary material for: A transcription factor collective defines the HSN serotonergic neuron regulatory landscape
Source: eLife. 2018 Mar 22;7:e32785. doi: 10.7554/eLife.32785 (PMC5916565; doi:10.7554/eLife.32785)
Supplement: Figure 8—source data 1. — Related to Figure 8. [file elife-32785-fig8-data1.zip]

Archive with 18 entries (17 files):
- 180221_elifeRevision1/.~lock.pvclust_matrix_with_mouseOrtholog_input.csv#
- 180221_elifeRevision1/pvclust_matrix_with_mouseOrtholog_input.csv
- 180221_elifeRevision1/pvclust_matrix_without_Ortholog.csv
- 180221_elifeRevision1/source/
- 180221_elifeRevision1/source/.Rhistory
- 180221_elifeRevision1/source/AllMouseData161026.csv
- 180221_elifeRevision1/source/c_elegans.canonical_bioproject.current.geneIDs.txt
- 180221_elifeRevision1/source/curation-alex-table-short.csv
- 180221_elifeRevision1/source/data.unif.RData
- 180221_elifeRevision1/source/dimecky.csv
- 180221_elifeRevision1/source/elife.csv
- 180221_elifeRevision1/source/mouse.EnsemblID.RefSeqID.GeneSymbol.csv
- 180221_elifeRevision1/source/myFunctions.R
- 180221_elifeRevision1/source/neuron.2015.csv
- 180221_elifeRevision1/source/neuron.barres.csv
- 180221_elifeRevision1/source/new_atlas.csv
- 180221_elifeRevision1/source/R.global.csv
- 180221_elifeRevision1/source/script_pvclust.R
