# Supplementary material for: A transcription factor collective defines the HSN serotonergic neuron regulatory landscape
Source: eLife. 2018 Mar 22;7:e32785. doi: 10.7554/eLife.32785 (PMC5916565; doi:10.7554/eLife.32785)
Supplement: Figure 8—source data 1. — Related to Figure 8. [file elife-32785-fig8-data1.zip › 180221_elifeRevision1/source/AllMouseData161026.csv]

Ensembl	R6	R5	R3	R2	R1MR	R1DR	R.global	neuron_barres	P1_cpn	P1_corticothal	P1_subcereb	AGRP	POMC
ENSMUSG00000000001	29.9385342294	40.4956362984	28.4182633834	40.7805510193	28.5733654025	39.4272548029	40.78155102	25.2	0	0	0	46.7992	43.697
ENSMUSG00000000003	0	0	0	0	0	0	0	0.1	0	0	0	0	0
ENSMUSG00000000028	2.2999648216	2.5977951302	0.0758436593	0.6307858811	1.2005550719	2.1241532859	2.59879513	0.8	0	0	0	4.6998	6.3552
ENSMUSG00000000028	2.2999648216	2.5977951302	0.0758436593	0.6307858811	1.2005550719	2.1241532859	2.59879513	0.8	0	0	0	4.6998	6.3552
ENSMUSG00000000031	0	0	0	0	0	0	0	0	0	0	0	0	0
ENSMUSG00000000037	0	0	0	0	0	0	0	1	1.8307	2.28151	2.35527	0.7896	0.5178
ENSMUSG00000000037	0	0	0	0	0	0	0	1	1.8307	2.28151	2.35527	0.7896	0.5178
ENSMUSG00000000037	0	0	0	0	0	0	0	1	1.8307	2.28151	2.35527	0.7896	0.5178
ENSMUSG00000000037	0	0	0	0	0	0	0	1	1.8307	2.28151	2.35527	0.7896	0.5178
ENSMUSG00000000049	0	0	0	0	0	0	0	0.1	0	0	0	0	0.4404
ENSMUSG00000000056	31.9951774473	49.4228140022	32.141165598	55.9118746698	41.4710406917	56.2303039094	56.2313039067	6.5	20.3916	17.5327	12.4215	36.7834	25.8158
ENSMUSG00000000058	13.7651277561	14.9350169773	12.0422614924	34.9451212921	14.4116877016	9.5076812997	34.9461212933	4.3	3.42309	5.88695	1.06939	3.1642	8.3064
ENSMUSG00000000058	13.7651277561	14.9350169773	12.0422614924	34.9451212921	14.4116877016	9.5076812997	34.9461212933	4.3	3.42309	5.88695	1.06939	3.1642	8.3064
ENSMUSG00000000058	13.7651277561	14.9350169773	12.0422614924	34.9451212921	14.4116877016	9.5076812997	34.9461212933	4.3	3.42309	5.88695	1.06939	3.1642	8.3064
ENSMUSG00000000058	13.7651277561	14.9350169773	12.0422614924	34.9451212921	14.4116877016	9.5076812997	34.9461212933	4.3	3.42309	5.88695	1.06939	3.1642	8.3064
ENSMUSG00000000078	87.1884747845	112.6526663897	110.4780529613	89.8714791254	93.3256644669	104.3808798384	112.6536664	40.5	34.3912	11.4632	44.2642	91.2534	86.0176
ENSMUSG00000000085	23.1174804853	29.1198665947	86.145083474	41.1966342056	46.8631382439	42.7186212954	86.14608346	11.7	0	0	0	76.0776	53.9924
ENSMUSG00000000085	23.1174804853	29.1198665947	86.145083474	41.1966342056	46.8631382439	42.7186212954	86.14608346	11.7	0	0	0	76.0776	53.9924
ENSMUSG00000000088	193.992238093	125.1663169915	101.6222559809	149.7597180079	172.5603222307	142.8813990393	193.9932381	109.8	144.676	152.731	193.159	191.7452	270.7542
ENSMUSG00000000093	0	0	0	0	0	0	0	0.5	1.2385	1.31109	0.911992	0.041	0.0272
ENSMUSG00000000094	0	0	0	0	0	0	0	0.1	0	0	0	0	0
ENSMUSG00000000094	0	0	0	0	0	0	0	0.1	0	0	0	0	0
ENSMUSG00000000103	0	0	0	0	0	0	0	0.1	0	0	0	0	0
ENSMUSG00000000120	9.186406254	10.0011848598	6.311573051	1.5987524511	0.9815189055	11.8019627035	11.802962704	2.1	0.181378	54.5118	0.230264	0.111	0.4084
ENSMUSG00000000125	0	0.7020342935	0.2275309779	0.1211541781	3.0910522768	3.10962903	3.11062903	0.5	2.75097	2.17353	1.27232	3.7682	1.2194
ENSMUSG00000000126	3.5063163845	0.9513643099	3.6648452684	1.2670822166	0.0459150702	1.24912259	3.66584527	0.3	0.271207	1.16705	0.0503595	0.1878	0.019
ENSMUSG00000000127	24.9665184474	27.0010291966	15.339031686	28.6685117058	18.2782470193	17.2803402123	28.6695117033	0	0	0	0	32.3968	25.9802
ENSMUSG00000000131	99.710047611	121.3755553826	112.2410117592	88.1035700087	102.6680337385	101.4312544847	121.3765554	21.4	0	0	0	101.6076	82.353
ENSMUSG00000000131	99.710047611	121.3755553826	112.2410117592	88.1035700087	102.6680337385	101.4312544847	121.3765554	21.4	0	0	0	101.6076	82.353
ENSMUSG00000000134	40.2662576244	37.7683512963	56.0033110252	38.4354747308	49.8633252325	59.6209518135	59.62195181	0	0	0	0	24.0626	26.595
ENSMUSG00000000142	4.4754391582	5.1226390001	12.1929648826	3.7439891835	3.2445796533	3.0067705861	12.193964884	5.6	5.71199	5.24952	2.69867	24.8916	20.9912
ENSMUSG00000000148	5.5537188441	3.0431905035	2.6231105237	8.1540645278	8.0945039789	5.8773400365	8.155064528	0	0	0	0	6.0792	5.922
ENSMUSG00000000149	6.514108472	11.5554935294	8.687562969	7.0173525047	12.390155573	6.1489991684	12.3911555727	19.6	29.0668	24.6217	23.28	32.8616	21.1256
ENSMUSG00000000154	1.7719427616	0.4648012323	5.7803648054	1.2765863596	4.1716842336	8.1245693632	8.1255693633	0.2	0	0	0	0.0448	7.456
ENSMUSG00000000154	1.7719427616	0.4648012323	5.7803648054	1.2765863596	4.1716842336	8.1245693632	8.1255693633	0.2	0	0	0	0.0448	7.456
ENSMUSG00000000157	0	0	0	0	0	0	0	0.1	0	0	0	0.494	0
ENSMUSG00000000159	0	0	0	0	0	0	0	0.1	0	0	0	0.0828	0.1196
ENSMUSG00000000159	0	0	0	0	0	0	0	0.1	0	0	0	0.0828	0.1196
ENSMUSG00000000159	0	0	0	0	0	0	0	0.1	0	0	0	0.0828	0.1196
ENSMUSG00000000167	1.0719137866	0.516436255	0.1445921542	0.6603525111	1.2832955927	0.4619628126	1.2842955927	0.3	0	0	0	6.8802	2.7868
ENSMUSG00000000168	246.4967920553	248.8665048543	259.0809909281	276.7740941895	250.4020315265	279.9596445334	279.9606445	15.7	0	0	0	173.5096	185.0556
ENSMUSG00000000171	116.4674217472	114.1618709804	72.614463364	131.4606649892	161.3280631982	102.4866140311	161.3290632	51.7	52.1264	58.4989	61.1677	259.7256	230.4416
ENSMUSG00000000182	0	0	0	0	0	0	0	0.2	0	0	0	0.8028	1.3506
ENSMUSG00000000183	0	0	0	0	0	0	0	0.1	0	0	0	0	0
ENSMUSG00000000184	1.3142797231	8.8089312592	5.4337174577	7.5513489235	2.7860018393	0	8.809931259	14	0.499059	1.27577	9.02683	17.4392	4.672
ENSMUSG00000000194	32.2424861414	29.2495821623	33.8475439034	30.9005781194	35.6355490389	34.8540478109	35.6365490367	12.1	0	0	0	0	0
ENSMUSG00000000197	151.4453850605	232.5186487736	206.7198392611	197.0624784452	162.047779768	185.2610722403	232.5196488	20.1	4.0833	6.29057	7.06094	126.882	88.9702
ENSMUSG00000000202	0	0	0	0	0	0	0	7	0.275351	0.753813	0.0719288	1.001	5.3494
ENSMUSG00000000204	0	0	0	0	0	0	0	0.1	0	0	0	0	0
ENSMUSG00000000204	0	0	0	0	0	0	0	0.1	0	0	0	0	0
ENSMUSG00000000214	0	0	0	0	0	0	0	4.2	0	0	0	4.7566	2.4018
ENSMUSG00000000215	0	0	0	0	0	0	0	0.1	0	0	0	0.8738	0
ENSMUSG00000000215	0	0	0	0	0	0	0	0.1	0	0	0	0.8738	0
ENSMUSG00000000215	0	0	0	0	0	0	0	0.1	0	0	0	0.8738	0
ENSMUSG00000000216	0	0	0	0	0	0	0	0.1	0	0	0	0.8152	0
ENSMUSG00000000223	83.2163615722	83.6646718663	91.0248288302	79.4235239866	87.6898302113	80.8206817973	91.0258288167	3.2	12.1932	13.4093	20.2414	29.5382	25.5624
ENSMUSG00000000244	0	0	0	0	0	0	0	0.1	0	0	0	0.2202	0.4988
ENSMUSG00000000244	0	0	0	0	0	0	0	0.1	0	0	0	0.2202	0.4988
ENSMUSG00000000244	0	0	0	0	0	0	0	0.1	0	0	0	0.2202	0.4988
ENSMUSG00000000244	0	0	0	0	0	0	0	0.1	0	0	0	0.2202	0.4988
ENSMUSG00000000247	0	0	0	0	0	0	0	32	119.463	3.90218	2.97067	5.3826	17.377
ENSMUSG00000000247	0	0	0	0	0	0	0	32	119.463	3.90218	2.97067	5.3826	17.377
ENSMUSG00000000247	0	0	0	0	0	0	0	32	119.463	3.90218	2.97067	5.3826	17.377
ENSMUSG00000000247	0	0	0	0	0	0	0	32	119.463	3.90218	2.97067	5.3826	17.377
ENSMUSG00000000248	0	0	0	0	0	0	0	0.1	0	0	0	0	0
ENSMUSG00000000248	0	0	0	0	0	0	0	0.1	0	0	0	0	0
ENSMUSG00000000248	0	0	0	0	0	0	0	0.1	0	0	0	0	0
ENSMUSG00000000253	20.9177951599	15.4801138594	13.2202910278	13.4747784587	28.445652879	17.9563410658	28.4466528767	2.3	5.9467	10.6599	20.3706	31.0702	16.111
ENSMUSG00000000263	25.9852610627	69.130005541	31.3465968566	21.4828275021	18.0872192985	41.4534695146	69.13100554	0.1	0	0	0	5.076	2.0786
ENSMUSG00000000263	25.9852610627	69.130005541	31.3465968566	21.4828275021	18.0872192985	41.4534695146	69.13100554	0.1	0	0	0	5.076	2.0786
ENSMUSG00000000266	80.4626498708	110.4053339535	104.8481691033	86.5250780455	71.0773918096	101.9247547511	110.4063339667	5.2	1.35134	2.72949	1.71929	51.4192	36.9158
ENSMUSG00000000275	44.2694877119	18.7926662993	7.8472361634	5.7185101192	11.7840466472	11.9786276086	44.2704877133	0.7	0.1448	0.162637	0.297463	43.4874	39.4384
ENSMUSG00000000276	73.9718020772	96.9136868912	105.1996263884	86.8632947817	88.3967035365	97.055241291	105.20062637	6.4	0	0	0	39.9442	40.7824
ENSMUSG00000000278	53.8805480495	50.3346907867	60.1950550769	45.3832253848	40.4825212758	56.6299948246	60.1960550767	7.8	7.82456	7.53592	7.67152	39.8738	38.158
ENSMUSG00000000282	32.8865077374	46.8742937097	47.4300658427	46.1763206392	44.5487780463	61.0606433747	61.0616433733	12.2	16.456	15.354	13.491	31.011	29.5908
ENSMUSG00000000290	0	0	0	0	0	0	0	0.4	0	0	0	0	0
ENSMUSG00000000295	15.809861403	13.5339046756	13.5472783785	8.493399145	13.1376094301	21.2766097307	21.27760973	5.1	19.3286	8.20257	32.2951	19.3646	22.3596
ENSMUSG00000000296	43.380394273	41.4005410946	45.225447444	12.1085015986	41.1860463723	40.299619859	45.2264474467	3.9	1.67412	9.28668	3.94269	42.5678	47.6482
ENSMUSG00000000301	4.4497572206	5.1009103322	1.3662072436	2.8862096026	4.3521768135	2.4139376775	5.1019103337	1.5	0	0	0	8.6282	3.0112
ENSMUSG00000000301	4.4497572206	5.1009103322	1.3662072436	2.8862096026	4.3521768135	2.4139376775	5.1019103337	1.5	0	0	0	8.6282	3.0112
ENSMUSG00000000301	4.4497572206	5.1009103322	1.3662072436	2.8862096026	4.3521768135	2.4139376775	5.1019103337	1.5	0	0	0	8.6282	3.0112
ENSMUSG00000000301	4.4497572206	5.1009103322	1.3662072436	2.8862096026	4.3521768135	2.4139376775	5.1019103337	1.5	0	0	0	8.6282	3.0112
ENSMUSG00000000301	4.4497572206	5.1009103322	1.3662072436	2.8862096026	4.3521768135	2.4139376775	5.1019103337	1.5	0	0	0	8.6282	3.0112
ENSMUSG00000000303	0	0	0	0	0	0	0	0.1	0	0	0	2.0696	0
ENSMUSG00000000305	27.4392260243	65.2503391684	9.3318092509	6.2965400258	10.348206139	11.7547984303	65.2513391667	38.4	13.0295	2.69731	22.0606	12.9796	9.545
ENSMUSG00000000308	198.8704961106	227.1780563003	174.2710281525	241.7996586304	208.9669397182	181.0226260401	241.8006586667	33.9	24.0037	50.0829	65.6913	204.2088	164.2104
ENSMUSG00000000317	0	0	0	0	0	0	0	0.7	3.07999	4.83194	7.17306	0.46	0.0572
ENSMUSG00000000318	0	0	0	0	0	0	0	0.5	0	0	0	0.0136	0
ENSMUSG00000000318	0	0	0	0	0	0	0	0.5	0	0	0	0.0136	0
ENSMUSG00000000320	0	0	0	0	0	0	0	0.1	0	0	0	0	0.4928
ENSMUSG00000000325	26.8573262599	28.8996032415	31.0422076519	33.0711987892	33.9995384966	29.8513015607	34.0005385	13.8	21.3872	14.9973	18.503	19.5616	23.5446
ENSMUSG00000000325	26.8573262599	28.8996032415	31.0422076519	33.0711987892	33.9995384966	29.8513015607	34.0005385	13.8	21.3872	14.9973	18.503	19.5616	23.5446
ENSMUSG00000000325	26.8573262599	28.8996032415	31.0422076519	33.0711987892	33.9995384966	29.8513015607	34.0005385	13.8	21.3872	14.9973	18.503	19.5616	23.5446
ENSMUSG00000000325	26.8573262599	28.8996032415	31.0422076519	33.0711987892	33.9995384966	29.8513015607	34.0005385	13.8	21.3872	14.9973	18.503	19.5616	23.5446
ENSMUSG00000000325	26.8573262599	28.8996032415	31.0422076519	33.0711987892	33.9995384966	29.8513015607	34.0005385	13.8	21.3872	14.9973	18.503	19.5616	23.5446
ENSMUSG00000000325	26.8573262599	28.8996032415	31.0422076519	33.0711987892	33.9995384966	29.8513015607	34.0005385	13.8	21.3872	14.9973	18.503	19.5616	23.5446
ENSMUSG00000000325	26.8573262599	28.8996032415	31.0422076519	33.0711987892	33.9995384966	29.8513015607	34.0005385	13.8	21.3872	14.9973	18.503	19.5616	23.5446
ENSMUSG00000000325	26.8573262599	28.8996032415	31.0422076519	33.0711987892	33.9995384966	29.8513015607	34.0005385	13.8	21.3872	14.9973	18.503	19.5616	23.5446
ENSMUSG00000000325	26.8573262599	28.8996032415	31.0422076519	33.0711987892	33.9995384966	29.8513015607	34.0005385	13.8	21.3872	14.9973	18.503	19.5616	23.5446
ENSMUSG00000000325	26.8573262599	28.8996032415	31.0422076519	33.0711987892	33.9995384966	29.8513015607	34.0005385	13.8	21.3872	14.9973	18.503	19.5616	23.5446
ENSMUSG00000000325	26.8573262599	28.8996032415	31.0422076519	33.0711987892	33.9995384966	29.8513015607	34.0005385	13.8	21.3872	14.9973	18.503	19.5616	23.5446
ENSMUSG00000000325	26.8573262599	28.8996032415	31.0422076519	33.0711987892	33.9995384966	29.8513015607	34.0005385	13.8	21.3872	14.9973	18.503	19.5616	23.5446
ENSMUSG00000000325	26.8573262599	28.8996032415	31.0422076519	33.0711987892	33.9995384966	29.8513015607	34.0005385	13.8	21.3872	14.9973	18.503	19.5616	23.5446
ENSMUSG00000000325	26.8573262599	28.8996032415	31.0422076519	33.0711987892	33.9995384966	29.8513015607	34.0005385	13.8	21.3872	14.9973	18.503	19.5616	23.5446
ENSMUSG00000000325	26.8573262599	28.8996032415	31.0422076519	33.0711987892	33.9995384966	29.8513015607	34.0005385	13.8	21.3872	14.9973	18.503	19.5616	23.5446
ENSMUSG00000000325	26.8573262599	28.8996032415	31.0422076519	33.0711987892	33.9995384966	29.8513015607	34.0005385	13.8	21.3872	14.9973	18.503	19.5616	23.5446
ENSMUSG00000000325	26.8573262599	28.8996032415	31.0422076519	33.0711987892	33.9995384966	29.8513015607	34.0005385	13.8	21.3872	14.9973	18.503	19.5616	23.5446
ENSMUSG00000000325	26.8573262599	28.8996032415	31.0422076519	33.0711987892	33.9995384966	29.8513015607	34.0005385	13.8	21.3872	14.9973	18.503	19.5616	23.5446
ENSMUSG00000000325	26.8573262599	28.8996032415	31.0422076519	33.0711987892	33.9995384966	29.8513015607	34.0005385	13.8	21.3872	14.9973	18.503	19.5616	23.5446
ENSMUSG00000000325	26.8573262599	28.8996032415	31.0422076519	33.0711987892	33.9995384966	29.8513015607	34.0005385	13.8	21.3872	14.9973	18.503	19.5616	23.5446
ENSMUSG00000000325	26.8573262599	28.8996032415	31.0422076519	33.0711987892	33.9995384966	29.8513015607	34.0005385	13.8	21.3872	14.9973	18.503	19.5616	23.5446
ENSMUSG00000000325	26.8573262599	28.8996032415	31.0422076519	33.0711987892	33.9995384966	29.8513015607	34.0005385	13.8	21.3872	14.9973	18.503	19.5616	23.5446
ENSMUSG00000000325	26.8573262599	28.8996032415	31.0422076519	33.0711987892	33.9995384966	29.8513015607	34.0005385	13.8	21.3872	14.9973	18.503	19.5616	23.5446
ENSMUSG00000000325	26.8573262599	28.8996032415	31.0422076519	33.0711987892	33.9995384966	29.8513015607	34.0005385	13.8	21.3872	14.9973	18.503	19.5616	23.5446
ENSMUSG00000000325	26.8573262599	28.8996032415	31.0422076519	33.0711987892	33.9995384966	29.8513015607	34.0005385	13.8	21.3872	14.9973	18.503	19.5616	23.5446
ENSMUSG00000000325	26.8573262599	28.8996032415	31.0422076519	33.0711987892	33.9995384966	29.8513015607	34.0005385	13.8	21.3872	14.9973	18.503	19.5616	23.5446
ENSMUSG00000000325	26.8573262599	28.8996032415	31.0422076519	33.0711987892	33.9995384966	29.8513015607	34.0005385	13.8	21.3872	14.9973	18.503	19.5616	23.5446
ENSMUSG00000000325	26.8573262599	28.8996032415	31.0422076519	33.0711987892	33.9995384966	29.8513015607	34.0005385	13.8	21.3872	14.9973	18.503	19.5616	23.5446
ENSMUSG00000000325	26.8573262599	28.8996032415	31.0422076519	33.0711987892	33.9995384966	29.8513015607	34.0005385	13.8	21.3872	14.9973	18.503	19.5616	23.5446
ENSMUSG00000000325	26.8573262599	28.8996032415	31.0422076519	33.0711987892	33.9995384966	29.8513015607	34.0005385	13.8	21.3872	14.9973	18.503	19.5616	23.5446
ENSMUSG00000000325	26.8573262599	28.8996032415	31.0422076519	33.0711987892	33.9995384966	29.8513015607	34.0005385	13.8	21.3872	14.9973	18.503	19.5616	23.5446
ENSMUSG00000000325	26.8573262599	28.8996032415	31.0422076519	33.0711987892	33.9995384966	29.8513015607	34.0005385	13.8	21.3872	14.9973	18.503	19.5616	23.5446
ENSMUSG00000000325	26.8573262599	28.8996032415	31.0422076519	33.0711987892	33.9995384966	29.8513015607	34.0005385	13.8	21.3872	14.9973	18.503	19.5616	23.5446
ENSMUSG00000000325	26.8573262599	28.8996032415	31.0422076519	33.0711987892	33.9995384966	29.8513015607	34.0005385	13.8	21.3872	14.9973	18.503	19.5616	23.5446
ENSMUSG00000000325	26.8573262599	28.8996032415	31.0422076519	33.0711987892	33.9995384966	29.8513015607	34.0005385	13.8	21.3872	14.9973	18.503	19.5616	23.5446
ENSMUSG00000000325	26.8573262599	28.8996032415	31.0422076519	33.0711987892	33.9995384966	29.8513015607	34.0005385	13.8	21.3872	14.9973	18.503	19.5616	23.5446
ENSMUSG00000000326	55.1039255185	68.1654020536	61.4809779458	67.3517884401	55.9738053825	101.2101947917	101.2111948133	12.3	0	0	0	70.3392	55.1818
ENSMUSG00000000326	55.1039255185	68.1654020536	61.4809779458	67.3517884401	55.9738053825	101.2101947917	101.2111948133	12.3	0	0	0	70.3392	55.1818
ENSMUSG00000000326	55.1039255185	68.1654020536	61.4809779458	67.3517884401	55.9738053825	101.2101947917	101.2111948133	12.3	0	0	0	70.3392	55.1818
ENSMUSG00000000339	69.0750564546	57.6837165359	41.1917410169	60.7841814222	58.570956786	58.434135659	69.0760564533	0	0	0	0	38.1308	52.7848
ENSMUSG00000000340	11.6173555429	18.0213585383	7.472899669	9.7216717173	14.4358458616	12.8767960517	18.0223585367	4	3.5612	3.82594	3.78946	21.8572	16.483
ENSMUSG00000000346	55.6592131153	56.0265078075	90.0288801523	62.5953522744	77.1881709095	78.2972408634	90.0298801533	44.2	29.4611	33.7345	19.6114	150.0608	84.3992
ENSMUSG00000000355	54.0860104875	25.7621825036	21.9610733976	18.5723189474	46.7739248333	21.6561644389	54.08701049	23.2	0	0	0	85.6496	98.0662
ENSMUSG00000000359	0	0	0	0	0	0	0	0.1	0	0	0	1.1318	1.0596
ENSMUSG00000000365	0.1049137502	0.94625239	4.6122728883	2.7255917677	1.3836602054	1.7941132225	4.6132728883	0.1	0	0	0	0.7578	3.05
ENSMUSG00000000374	85.577352913	93.311371285	106.1077048919	102.4678218477	95.1953376461	88.8982969754	106.10870488	17.1	0	0	0	50.704	44.352
ENSMUSG00000000378	24.6633088191	20.6611550882	21.4342237896	25.4602036276	34.1948080695	27.8724546012	34.19580807	14.7	14.3029	11.2858	20.4734	21.324	27.4792
ENSMUSG00000000378	24.6633088191	20.6611550882	21.4342237896	25.4602036276	34.1948080695	27.8724546012	34.19580807	14.7	14.3029	11.2858	20.4734	21.324	27.4792
ENSMUSG00000000378	24.6633088191	20.6611550882	21.4342237896	25.4602036276	34.1948080695	27.8724546012	34.19580807	14.7	14.3029	11.2858	20.4734	21.324	27.4792
ENSMUSG00000000378	24.6633088191	20.6611550882	21.4342237896	25.4602036276	34.1948080695	27.8724546012	34.19580807	14.7	14.3029	11.2858	20.4734	21.324	27.4792
ENSMUSG00000000378	24.6633088191	20.6611550882	21.4342237896	25.4602036276	34.1948080695	27.8724546012	34.19580807	14.7	14.3029	11.2858	20.4734	21.324	27.4792
ENSMUSG00000000378	24.6633088191	20.6611550882	21.4342237896	25.4602036276	34.1948080695	27.8724546012	34.19580807	14.7	14.3029	11.2858	20.4734	21.324	27.4792
ENSMUSG00000000378	24.6633088191	20.6611550882	21.4342237896	25.4602036276	34.1948080695	27.8724546012	34.19580807	14.7	14.3029	11.2858	20.4734	21.324	27.4792
ENSMUSG00000000378	24.6633088191	20.6611550882	21.4342237896	25.4602036276	34.1948080695	27.8724546012	34.19580807	14.7	14.3029	11.2858	20.4734	21.324	27.4792
ENSMUSG00000000378	24.6633088191	20.6611550882	21.4342237896	25.4602036276	34.1948080695	27.8724546012	34.19580807	14.7	14.3029	11.2858	20.4734	21.324	27.4792
ENSMUSG00000000381	0	0	0	0	0	0	0	0.1	0	0	0	3.2746	0.1792
ENSMUSG00000000384	22.0027609053	30.1051174702	16.1581240636	40.7383814039	31.799946344	41.3024733448	41.3034733467	11.5	0	0	0	28.0238	26.3748
ENSMUSG00000000384	22.0027609053	30.1051174702	16.1581240636	40.7383814039	31.799946344	41.3024733448	41.3034733467	11.5	0	0	0	28.0238	26.3748
ENSMUSG00000000385	0	0	0	0	0	0	0	0.3	0	0	0	0.2612	0
ENSMUSG00000000386	0	0	0	0	0	0	0	0	0	0	0	0.01	0
ENSMUSG00000000392	0	0	0	0	0	0	0	0.1	1.17534	3.1892	0.244295	0.1972	0
ENSMUSG00000000394	0	0	0	0	0	0	0	0.1	0.333238	0.137535	0	0.559	0
ENSMUSG00000000399	151.1984040072	109.8392821977	91.860230326	169.3478796692	147.9372563392	96.3687037313	169.3488796667	42.2	57.0973	60.8313	82.5165	258.07	238.952
ENSMUSG00000000402	0.2190466205	5.0903940236	2.458066621	2.0058627242	1.7547565744	0.4197846403	5.0913940233	1	0.240356	1.73899	0.772046	3.3096	5.48
ENSMUSG00000000409	1.818728708	1.1043174248	0.7270156369	0.2553580723	0.7279307045	0.4477155493	1.819728708	1.2	0	0	0	6.0822	2.7662
ENSMUSG00000000409	1.818728708	1.1043174248	0.7270156369	0.2553580723	0.7279307045	0.4477155493	1.819728708	1.2	0	0	0	6.0822	2.7662
ENSMUSG00000000409	1.818728708	1.1043174248	0.7270156369	0.2553580723	0.7279307045	0.4477155493	1.819728708	1.2	0	0	0	6.0822	2.7662
ENSMUSG00000000411	0	0	0	0	0	0	0	0.2	0	0	0	3.7798	2.5616
ENSMUSG00000000416	14.2930264524	22.5645157452	54.4414420285	33.7646077185	49.6293908703	28.569050579	54.44244203	6.7	33.4998	41.8012	20.3349	35.2558	15.5484
ENSMUSG00000000420	30.4426916296	40.6523761174	49.7203474889	54.4035136756	46.2965731066	39.716883223	54.4045136733	10.4	13.2393	12.1788	13.4691	42.7478	64.7264
ENSMUSG00000000420	30.4426916296	40.6523761174	49.7203474889	54.4035136756	46.2965731066	39.716883223	54.4045136733	10.4	13.2393	12.1788	13.4691	42.7478	64.7264
ENSMUSG00000000420	30.4426916296	40.6523761174	49.7203474889	54.4035136756	46.2965731066	39.716883223	54.4045136733	10.4	13.2393	12.1788	13.4691	42.7478	64.7264
ENSMUSG00000000420	30.4426916296	40.6523761174	49.7203474889	54.4035136756	46.2965731066	39.716883223	54.4045136733	10.4	13.2393	12.1788	13.4691	42.7478	64.7264
ENSMUSG00000000435	0	0	0	0	0	0	0	0.1	0	0	0	0	0.1166
ENSMUSG00000000439	33.520534235	35.2609957168	28.8535480799	36.8788632889	33.879046934	31.673788763	36.87986329	12.6	0	0	0	55.0398	47.231
ENSMUSG00000000440	0	0	0	0	0	0	0	0.2	0	0	0	0.1488	0.6892
ENSMUSG00000000440	0	0	0	0	0	0	0	0.2	0	0	0	0.1488	0.6892
ENSMUSG00000000440	0	0	0	0	0	0	0	0.2	0	0	0	0.1488	0.6892
ENSMUSG00000000441	32.4599461185	27.9902549502	33.7538586882	31.4196665442	32.8919063839	30.6953870371	33.75485869	30.2	0	0	0	40.9286	26.243
ENSMUSG00000000486	0	0	0	0	0	0	0	0.2	0	0	0	0.8364	0
ENSMUSG00000000489	2.6483806904	3.6791583962	0.8393530902	4.3894030769	5.771803269	7.1450696661	7.1460696643	17.6	0.336435	0.20306	0.688898	1.0486	0.0118
ENSMUSG00000000530	0	0	0	0	0	0	0	0.4	0	0	0	0	0
ENSMUSG00000000530	0	0	0	0	0	0	0	0.4	0	0	0	0	0
ENSMUSG00000000530	0	0	0	0	0	0	0	0.4	0	0	0	0	0
ENSMUSG00000000530	0	0	0	0	0	0	0	0.4	0	0	0	0	0
ENSMUSG00000000530	0	0	0	0	0	0	0	0.4	0	0	0	0	0
ENSMUSG00000000531	1.9663418068	2.7273096631	2.2776721838	1.532663542	0.7557194937	0.357519551	2.728309663	4.2	6.71521	3.52088	4.09611	3.5094	0.4728
ENSMUSG00000000532	74.2972256333	124.2945295228	176.3323954256	120.3267926621	104.9893949761	123.5457664339	176.3333954333	17.5	0	0	0	119.9642	86.5428
ENSMUSG00000000538	446.2607637746	468.7119067259	442.8199354907	449.4067587718	315.4116195681	587.9001453734	587.9011454	30.3	0	0	0	133.1186	92.8256
ENSMUSG00000000538	446.2607637746	468.7119067259	442.8199354907	449.4067587718	315.4116195681	587.9001453734	587.9011454	30.3	0	0	0	133.1186	92.8256
ENSMUSG00000000538	446.2607637746	468.7119067259	442.8199354907	449.4067587718	315.4116195681	587.9001453734	587.9011454	30.3	0	0	0	133.1186	92.8256
ENSMUSG00000000544	0	0	0	0	0	0	0	0.1	0	0	0	0	0.4742
ENSMUSG00000000552	22.2185555439	36.6580195729	79.7547743667	51.5444818664	53.1790006326	57.8291550802	79.7557743633	20.9	0	0	0	30.2348	27.1882
ENSMUSG00000000555	0.438093241	2.4166225719	0.6831036218	0.3067801994	0.694039734	0.083792727	2.4176225717	0.6	0.0737748	0.527746	0.0324154	1.7424	0.012
ENSMUSG00000000560	20.1234307023	34.9152128393	48.6103681287	43.6450525534	53.2416138063	41.6261006917	53.2426138033	22.4	15.1033	0.918284	5.61306	27.2548	25.5018
ENSMUSG00000000561	84.6344126578	74.6835541402	48.3624512261	80.9519144863	74.4161017517	77.8152958338	84.6354126533	16.9	0	0	0	68.9046	70.0696
ENSMUSG00000000562	0	0	0	0	0	0	0	0.1	0	0	0	0	0
ENSMUSG00000000562	0	0	0	0	0	0	0	0.1	0	0	0	0	0
ENSMUSG00000000563	89.6207747256	66.6402357813	57.4481828148	79.8541128554	90.5723011099	77.2359525373	90.5733011133	44.1	105.606	127.041	138.989	178.1486	184.7746
ENSMUSG00000000567	0	0	0	0	0	0	0	8.3	1.21539	0.227956	0.205071	0.1984	0.2424
ENSMUSG00000000568	244.9349907486	325.2912100708	369.5034612972	312.7277877822	283.1727903637	212.4338917003	369.5044613	27.5	0	0	0	250.9734	242.0562
ENSMUSG00000000568	244.9349907486	325.2912100708	369.5034612972	312.7277877822	283.1727903637	212.4338917003	369.5044613	27.5	0	0	0	250.9734	242.0562
ENSMUSG00000000568	244.9349907486	325.2912100708	369.5034612972	312.7277877822	283.1727903637	212.4338917003	369.5044613	27.5	0	0	0	250.9734	242.0562
ENSMUSG00000000568	244.9349907486	325.2912100708	369.5034612972	312.7277877822	283.1727903637	212.4338917003	369.5044613	27.5	0	0	0	250.9734	242.0562
ENSMUSG00000000579	0	0	0	0	0	0	0	0	0	0	0	1.2814	0.8972
ENSMUSG00000000581	83.902121493	52.8567786103	54.8501100198	58.376169858	53.1132230071	45.8620028524	83.90312148	14.5	14.3763	17.9296	19.7418	47.056	59.5368
ENSMUSG00000000594	19.6125286049	14.2414624504	28.667796337	18.7461585446	26.9903193554	14.1780975916	28.6687963393	8.4	28.1655	31.3996	31.7345	17.7198	8.6916
ENSMUSG00000000600	0	0	0	0	0	0	0	4.8	8.84242	10.2468	7.88945	49.0984	51.3768
ENSMUSG00000000600	0	0	0	0	0	0	0	4.8	8.84242	10.2468	7.88945	49.0984	51.3768
ENSMUSG00000000600	0	0	0	0	0	0	0	4.8	8.84242	10.2468	7.88945	49.0984	51.3768
ENSMUSG00000000600	0	0	0	0	0	0	0	4.8	8.84242	10.2468	7.88945	49.0984	51.3768
ENSMUSG00000000605	47.7054573689	54.9735712947	72.7952183058	71.9330992249	69.520376625	51.1939703502	72.79621829	0	0	0	0	30.3162	23.1322
ENSMUSG00000000606	0	0	0	0	0	0	0	0.1	0	0	0	0	0
ENSMUSG00000000617	0	0	0	0	0	0	0	0.1	0	0	0	0.8542	0.0218
ENSMUSG00000000627	70.9808183103	80.5241994359	37.9430250953	75.2482837547	86.2670398336	51.4325565005	86.2680398333	9.1	24.9809	24.8079	36.6635	51.6918	87.4816
ENSMUSG00000000627	70.9808183103	80.5241994359	37.9430250953	75.2482837547	86.2670398336	51.4325565005	86.2680398333	9.1	24.9809	24.8079	36.6635	51.6918	87.4816
ENSMUSG00000000627	70.9808183103	80.5241994359	37.9430250953	75.2482837547	86.2670398336	51.4325565005	86.2680398333	9.1	24.9809	24.8079	36.6635	51.6918	87.4816
ENSMUSG00000000627	70.9808183103	80.5241994359	37.9430250953	75.2482837547	86.2670398336	51.4325565005	86.2680398333	9.1	24.9809	24.8079	36.6635	51.6918	87.4816
ENSMUSG00000000628	0.4634334745	0.2051256367	0	1.5643298798	2.3171535437	2.5345836984	2.5355836983	0.4	0.300494	0.116559	0.922158	1.4122	11.6662
ENSMUSG00000000631	39.4433301645	63.3752681701	61.9393306242	57.1187127148	58.0300340616	48.9763643274	63.37626817	8.1	0	0	0	16.9026	16.3962
ENSMUSG00000000631	39.4433301645	63.3752681701	61.9393306242	57.1187127148	58.0300340616	48.9763643274	63.37626817	8.1	0	0	0	16.9026	16.3962
ENSMUSG00000000631	39.4433301645	63.3752681701	61.9393306242	57.1187127148	58.0300340616	48.9763643274	63.37626817	8.1	0	0	0	16.9026	16.3962
ENSMUSG00000000631	39.4433301645	63.3752681701	61.9393306242	57.1187127148	58.0300340616	48.9763643274	63.37626817	8.1	0	0	0	16.9026	16.3962
ENSMUSG00000000631	39.4433301645	63.3752681701	61.9393306242	57.1187127148	58.0300340616	48.9763643274	63.37626817	8.1	0	0	0	16.9026	16.3962
ENSMUSG00000000632	185.6133632183	290.7022332758	230.3078565882	239.2590769655	241.7893911836	358.843186927	358.8441869333	34.1	230.218	541.951	356.184	15.4092	42.994
ENSMUSG00000000632	185.6133632183	290.7022332758	230.3078565882	239.2590769655	241.7893911836	358.843186927	358.8441869333	34.1	230.218	541.951	356.184	15.4092	42.994
ENSMUSG00000000632	185.6133632183	290.7022332758	230.3078565882	239.2590769655	241.7893911836	358.843186927	358.8441869333	34.1	230.218	541.951	356.184	15.4092	42.994
ENSMUSG00000000632	185.6133632183	290.7022332758	230.3078565882	239.2590769655	241.7893911836	358.843186927	358.8441869333	34.1	230.218	541.951	356.184	15.4092	42.994
ENSMUSG00000000673	0	0	0	0	0	0	0	0.1	0	0	0	0.11	1.4696
ENSMUSG00000000682	0	0	0	0	0	0	0	0.3	0.0830351	0	0	0.0654	0
ENSMUSG00000000686	0	0	0	0	0	0	0	0.1	0	0	0	2.4066	2.413
ENSMUSG00000000690	0	0	0	0	0	0	0	0.1	0	0	0	0.0222	0
ENSMUSG00000000693	11.2953258322	7.5865813524	17.8857526777	11.7642292577	13.8864202358	10.4378234184	17.88675268	0.4	0	0	0	1.4412	1.7964
ENSMUSG00000000701	0	0	0	0	0	0	0	0.1	0	0	0	0	0
ENSMUSG00000000706	0	0	0	0	0	0	0	0.1	0	0	0	0.0094	0.4194
ENSMUSG00000000708	8.1103441878	6.9513430262	6.9360874712	6.6866847641	10.3513039351	7.4940060576	10.352303936	4	1.1319	3.05984	1.87531	10.616	6.056
ENSMUSG00000000708	8.1103441878	6.9513430262	6.9360874712	6.6866847641	10.3513039351	7.4940060576	10.352303936	4	1.1319	3.05984	1.87531	10.616	6.056
ENSMUSG00000000708	8.1103441878	6.9513430262	6.9360874712	6.6866847641	10.3513039351	7.4940060576	10.352303936	4	1.1319	3.05984	1.87531	10.616	6.056
ENSMUSG00000000708	8.1103441878	6.9513430262	6.9360874712	6.6866847641	10.3513039351	7.4940060576	10.352303936	4	1.1319	3.05984	1.87531	10.616	6.056
ENSMUSG00000000711	56.5860376139	80.0785863396	88.8056524162	62.3843030453	58.8340700078	86.7949480063	88.80665241	32.2	0	0	0	88.074	65.3808
ENSMUSG00000000724	0.1460310803	0.3212421023	3.7138062909	0.8839432748	0.8849830582	0.1144867201	3.71480629	0.1	0.123568	0.0823879	0.714359	10.361	0.3144
ENSMUSG00000000730	0	0	0	0	0	0	0	0.1	0	0	0	0	0
ENSMUSG00000000730	0	0	0	0	0	0	0	0.1	0	0	0	0	0
ENSMUSG00000000730	0	0	0	0	0	0	0	0.1	0	0	0	0	0
ENSMUSG00000000730	0	0	0	0	0	0	0	0.1	0	0	0	0	0
ENSMUSG00000000730	0	0	0	0	0	0	0	0.1	0	0	0	0	0
ENSMUSG00000000730	0	0	0	0	0	0	0	0.1	0	0	0	0	0
ENSMUSG00000000731	0	0	0	0	0	0	0	0.1	0	0	0	0.0448	0.0892
ENSMUSG00000000731	0	0	0	0	0	0	0	0.1	0	0	0	0.0448	0.0892
ENSMUSG00000000731	0	0	0	0	0	0	0	0.1	0	0	0	0.0448	0.0892
ENSMUSG00000000731	0	0	0	0	0	0	0	0.1	0	0	0	0.0448	0.0892
ENSMUSG00000000731	0	0	0	0	0	0	0	0.1	0	0	0	0.0448	0.0892
ENSMUSG00000000731	0	0	0	0	0	0	0	0.1	0	0	0	0.0448	0.0892
ENSMUSG00000000731	0	0	0	0	0	0	0	0.1	0	0	0	0.0448	0.0892
ENSMUSG00000000731	0	0	0	0	0	0	0	0.1	0	0	0	0.0448	0.0892
ENSMUSG00000000731	0	0	0	0	0	0	0	0.1	0	0	0	0.0448	0.0892
ENSMUSG00000000731	0	0	0	0	0	0	0	0.1	0	0	0	0.0448	0.0892
ENSMUSG00000000731	0	0	0	0	0	0	0	0.1	0	0	0	0.0448	0.0892
ENSMUSG00000000731	0	0	0	0	0	0	0	0.1	0	0	0	0.0448	0.0892
ENSMUSG00000000732	1.1611499474	1.8899781769	1.8796980043	0.1190537995	3.8824515764	4.1344468231	4.135446823	0.3	0	0	0	0.5578	0.304
ENSMUSG00000000738	29.9475473975	22.4047521849	18.3627984464	19.8528666994	30.7074311566	24.8227022267	30.7084311567	13.4	31.9551	28.9393	34.4355	19.4184	19.9376
ENSMUSG00000000739	0	0	0	0	0	0	0	0.6	0	0	0	1.318	0
ENSMUSG00000000740	21.8913416106	8.1572279978	3.3036777265	8.5029066901	17.8659274573	7.5470548548	21.89234161	6.3	0	0	0	621.8814	644.3668
ENSMUSG00000000743	31.2950697772	20.0354137948	16.8157099078	21.4901307963	29.9152824847	15.8010619439	31.29606978	33.8	0	0	0	26.229	37.2914
ENSMUSG00000000751	24.8596817064	20.6967405973	9.6720359233	17.589727772	20.7115864702	17.2702149161	24.8606817067	7.4	0	0	0	11.9732	18.2606
ENSMUSG00000000751	24.8596817064	20.6967405973	9.6720359233	17.589727772	20.7115864702	17.2702149161	24.8606817067	7.4	0	0	0	11.9732	18.2606
ENSMUSG00000000753	14.5600776955	18.7506219783	9.4211551324	34.7680723243	28.7185033522	14.3686782384	34.7690723233	2.5	0	0	0	1.0616	13.3796
ENSMUSG00000000759	72.7717377185	82.0226643243	93.0147595103	62.9655551903	63.778001097	74.9982400192	93.0157595033	8.8	0	0	0	86.6068	72.428
ENSMUSG00000000766	19.2217612973	133.3961493454	58.8797388726	7.2510538326	13.5665880994	13.3554691431	133.3971493533	0.3	0.0652519	0.391479	0.156513	24.4232	44.788
ENSMUSG00000000766	19.2217612973	133.3961493454	58.8797388726	7.2510538326	13.5665880994	13.3554691431	133.3971493533	0.3	0.0652519	0.391479	0.156513	24.4232	44.788
ENSMUSG00000000766	19.2217612973	133.3961493454	58.8797388726	7.2510538326	13.5665880994	13.3554691431	133.3971493533	0.3	0.0652519	0.391479	0.156513	24.4232	44.788
ENSMUSG00000000766	19.2217612973	133.3961493454	58.8797388726	7.2510538326	13.5665880994	13.3554691431	133.3971493533	0.3	0.0652519	0.391479	0.156513	24.4232	44.788
ENSMUSG00000000766	19.2217612973	133.3961493454	58.8797388726	7.2510538326	13.5665880994	13.3554691431	133.3971493533	0.3	0.0652519	0.391479	0.156513	24.4232	44.788
ENSMUSG00000000766	19.2217612973	133.3961493454	58.8797388726	7.2510538326	13.5665880994	13.3554691431	133.3971493533	0.3	0.0652519	0.391479	0.156513	24.4232	44.788
ENSMUSG00000000766	19.2217612973	133.3961493454	58.8797388726	7.2510538326	13.5665880994	13.3554691431	133.3971493533	0.3	0.0652519	0.391479	0.156513	24.4232	44.788
ENSMUSG00000000766	19.2217612973	133.3961493454	58.8797388726	7.2510538326	13.5665880994	13.3554691431	133.3971493533	0.3	0.0652519	0.391479	0.156513	24.4232	44.788
ENSMUSG00000000766	19.2217612973	133.3961493454	58.8797388726	7.2510538326	13.5665880994	13.3554691431	133.3971493533	0.3	0.0652519	0.391479	0.156513	24.4232	44.788
ENSMUSG00000000766	19.2217612973	133.3961493454	58.8797388726	7.2510538326	13.5665880994	13.3554691431	133.3971493533	0.3	0.0652519	0.391479	0.156513	24.4232	44.788
ENSMUSG00000000766	19.2217612973	133.3961493454	58.8797388726	7.2510538326	13.5665880994	13.3554691431	133.3971493533	0.3	0.0652519	0.391479	0.156513	24.4232	44.788
ENSMUSG00000000766	19.2217612973	133.3961493454	58.8797388726	7.2510538326	13.5665880994	13.3554691431	133.3971493533	0.3	0.0652519	0.391479	0.156513	24.4232	44.788
ENSMUSG00000000766	19.2217612973	133.3961493454	58.8797388726	7.2510538326	13.5665880994	13.3554691431	133.3971493533	0.3	0.0652519	0.391479	0.156513	24.4232	44.788
ENSMUSG00000000766	19.2217612973	133.3961493454	58.8797388726	7.2510538326	13.5665880994	13.3554691431	133.3971493533	0.3	0.0652519	0.391479	0.156513	24.4232	44.788
ENSMUSG00000000766	19.2217612973	133.3961493454	58.8797388726	7.2510538326	13.5665880994	13.3554691431	133.3971493533	0.3	0.0652519	0.391479	0.156513	24.4232	44.788
ENSMUSG00000000766	19.2217612973	133.3961493454	58.8797388726	7.2510538326	13.5665880994	13.3554691431	133.3971493533	0.3	0.0652519	0.391479	0.156513	24.4232	44.788
ENSMUSG00000000766	19.2217612973	133.3961493454	58.8797388726	7.2510538326	13.5665880994	13.3554691431	133.3971493533	0.3	0.0652519	0.391479	0.156513	24.4232	44.788
ENSMUSG00000000766	19.2217612973	133.3961493454	58.8797388726	7.2510538326	13.5665880994	13.3554691431	133.3971493533	0.3	0.0652519	0.391479	0.156513	24.4232	44.788
ENSMUSG00000000766	19.2217612973	133.3961493454	58.8797388726	7.2510538326	13.5665880994	13.3554691431	133.3971493533	0.3	0.0652519	0.391479	0.156513	24.4232	44.788
ENSMUSG00000000766	19.2217612973	133.3961493454	58.8797388726	7.2510538326	13.5665880994	13.3554691431	133.3971493533	0.3	0.0652519	0.391479	0.156513	24.4232	44.788
ENSMUSG00000000766	19.2217612973	133.3961493454	58.8797388726	7.2510538326	13.5665880994	13.3554691431	133.3971493533	0.3	0.0652519	0.391479	0.156513	24.4232	44.788
ENSMUSG00000000766	19.2217612973	133.3961493454	58.8797388726	7.2510538326	13.5665880994	13.3554691431	133.3971493533	0.3	0.0652519	0.391479	0.156513	24.4232	44.788
ENSMUSG00000000766	19.2217612973	133.3961493454	58.8797388726	7.2510538326	13.5665880994	13.3554691431	133.3971493533	0.3	0.0652519	0.391479	0.156513	24.4232	44.788
ENSMUSG00000000766	19.2217612973	133.3961493454	58.8797388726	7.2510538326	13.5665880994	13.3554691431	133.3971493533	0.3	0.0652519	0.391479	0.156513	24.4232	44.788
ENSMUSG00000000766	19.2217612973	133.3961493454	58.8797388726	7.2510538326	13.5665880994	13.3554691431	133.3971493533	0.3	0.0652519	0.391479	0.156513	24.4232	44.788
ENSMUSG00000000766	19.2217612973	133.3961493454	58.8797388726	7.2510538326	13.5665880994	13.3554691431	133.3971493533	0.3	0.0652519	0.391479	0.156513	24.4232	44.788
ENSMUSG00000000766	19.2217612973	133.3961493454	58.8797388726	7.2510538326	13.5665880994	13.3554691431	133.3971493533	0.3	0.0652519	0.391479	0.156513	24.4232	44.788
ENSMUSG00000000766	19.2217612973	133.3961493454	58.8797388726	7.2510538326	13.5665880994	13.3554691431	133.3971493533	0.3	0.0652519	0.391479	0.156513	24.4232	44.788
ENSMUSG00000000766	19.2217612973	133.3961493454	58.8797388726	7.2510538326	13.5665880994	13.3554691431	133.3971493533	0.3	0.0652519	0.391479	0.156513	24.4232	44.788
ENSMUSG00000000766	19.2217612973	133.3961493454	58.8797388726	7.2510538326	13.5665880994	13.3554691431	133.3971493533	0.3	0.0652519	0.391479	0.156513	24.4232	44.788
ENSMUSG00000000766	19.2217612973	133.3961493454	58.8797388726	7.2510538326	13.5665880994	13.3554691431	133.3971493533	0.3	0.0652519	0.391479	0.156513	24.4232	44.788
ENSMUSG00000000766	19.2217612973	133.3961493454	58.8797388726	7.2510538326	13.5665880994	13.3554691431	133.3971493533	0.3	0.0652519	0.391479	0.156513	24.4232	44.788
ENSMUSG00000000766	19.2217612973	133.3961493454	58.8797388726	7.2510538326	13.5665880994	13.3554691431	133.3971493533	0.3	0.0652519	0.391479	0.156513	24.4232	44.788
ENSMUSG00000000766	19.2217612973	133.3961493454	58.8797388726	7.2510538326	13.5665880994	13.3554691431	133.3971493533	0.3	0.0652519	0.391479	0.156513	24.4232	44.788
ENSMUSG00000000766	19.2217612973	133.3961493454	58.8797388726	7.2510538326	13.5665880994	13.3554691431	133.3971493533	0.3	0.0652519	0.391479	0.156513	24.4232	44.788
ENSMUSG00000000766	19.2217612973	133.3961493454	58.8797388726	7.2510538326	13.5665880994	13.3554691431	133.3971493533	0.3	0.0652519	0.391479	0.156513	24.4232	44.788
ENSMUSG00000000776	9.4558772699	11.3995236377	5.399763487	14.2946505845	17.1206941901	11.2589343752	17.1216941867	7.8	14.5712	15.1959	22.9931	25.71	23.0576
ENSMUSG00000000776	9.4558772699	11.3995236377	5.399763487	14.2946505845	17.1206941901	11.2589343752	17.1216941867	7.8	14.5712	15.1959	22.9931	25.71	23.0576
ENSMUSG00000000776	9.4558772699	11.3995236377	5.399763487	14.2946505845	17.1206941901	11.2589343752	17.1216941867	7.8	14.5712	15.1959	22.9931	25.71	23.0576
ENSMUSG00000000776	9.4558772699	11.3995236377	5.399763487	14.2946505845	17.1206941901	11.2589343752	17.1216941867	7.8	14.5712	15.1959	22.9931	25.71	23.0576
ENSMUSG00000000782	0.8096294111	7.0820613739	4.7129666448	1.2566056501	1.153441531	2.3203588797	7.083061375	0.4	1.60615	1.32074	0.568028	4.8122	0.5672
ENSMUSG00000000782	0.8096294111	7.0820613739	4.7129666448	1.2566056501	1.153441531	2.3203588797	7.083061375	0.4	1.60615	1.32074	0.568028	4.8122	0.5672
ENSMUSG00000000782	0.8096294111	7.0820613739	4.7129666448	1.2566056501	1.153441531	2.3203588797	7.083061375	0.4	1.60615	1.32074	0.568028	4.8122	0.5672
ENSMUSG00000000782	0.8096294111	7.0820613739	4.7129666448	1.2566056501	1.153441531	2.3203588797	7.083061375	0.4	1.60615	1.32074	0.568028	4.8122	0.5672
ENSMUSG00000000787	284.6161543443	294.9634806636	314.7908649155	433.1587493499	293.1970408042	367.1396028148	433.1597493333	74.4	124.217	105.112	80.9255	248.5414	257.8918
ENSMUSG00000000791	0	0	0	0	0	0	0	0.1	0	0	0	0	0
ENSMUSG00000000792	22.4377139659	37.5971045842	66.1297381928	107.877127568	78.0088072396	139.3871155436	139.3881155533	0.5	0.753658	0.22233	1.32208	16.1468	20.2062
ENSMUSG00000000794	165.5490453885	62.4296685914	203.7407997245	156.4646830907	143.4511015277	245.5177294318	245.5187294	1.6	0.513745	0.958463	0.23644	43.2246	49.6376
ENSMUSG00000000804	331.3128248844	370.2726058517	324.9503408177	355.9688757129	304.6682876608	366.0327515267	370.2736058667	10.1	0	0	0	136.7606	129.1744
ENSMUSG00000000805	0	0	0	0	0	0	0	2.4	0	0	0	0.3876	0.4416
ENSMUSG00000000811	12.8408101493	5.4833660939	9.8088277847	5.5318027229	6.1209796765	6.183946903	12.8418101513	2.8	15.3442	15.0521	19.575	6.9778	4.8304
ENSMUSG00000000811	12.8408101493	5.4833660939	9.8088277847	5.5318027229	6.1209796765	6.183946903	12.8418101513	2.8	15.3442	15.0521	19.575	6.9778	4.8304
ENSMUSG00000000811	12.8408101493	5.4833660939	9.8088277847	5.5318027229	6.1209796765	6.183946903	12.8418101513	2.8	15.3442	15.0521	19.575	6.9778	4.8304
ENSMUSG00000000811	12.8408101493	5.4833660939	9.8088277847	5.5318027229	6.1209796765	6.183946903	12.8418101513	2.8	15.3442	15.0521	19.575	6.9778	4.8304
ENSMUSG00000000811	12.8408101493	5.4833660939	9.8088277847	5.5318027229	6.1209796765	6.183946903	12.8418101513	2.8	15.3442	15.0521	19.575	6.9778	4.8304
ENSMUSG00000000811	12.8408101493	5.4833660939	9.8088277847	5.5318027229	6.1209796765	6.183946903	12.8418101513	2.8	15.3442	15.0521	19.575	6.9778	4.8304
ENSMUSG00000000811	12.8408101493	5.4833660939	9.8088277847	5.5318027229	6.1209796765	6.183946903	12.8418101513	2.8	15.3442	15.0521	19.575	6.9778	4.8304
ENSMUSG00000000811	12.8408101493	5.4833660939	9.8088277847	5.5318027229	6.1209796765	6.183946903	12.8418101513	2.8	15.3442	15.0521	19.575	6.9778	4.8304
ENSMUSG00000000811	12.8408101493	5.4833660939	9.8088277847	5.5318027229	6.1209796765	6.183946903	12.8418101513	2.8	15.3442	15.0521	19.575	6.9778	4.8304
ENSMUSG00000000811	12.8408101493	5.4833660939	9.8088277847	5.5318027229	6.1209796765	6.183946903	12.8418101513	2.8	15.3442	15.0521	19.575	6.9778	4.8304
ENSMUSG00000000811	12.8408101493	5.4833660939	9.8088277847	5.5318027229	6.1209796765	6.183946903	12.8418101513	2.8	15.3442	15.0521	19.575	6.9778	4.8304
ENSMUSG00000000811	12.8408101493	5.4833660939	9.8088277847	5.5318027229	6.1209796765	6.183946903	12.8418101513	2.8	15.3442	15.0521	19.575	6.9778	4.8304
ENSMUSG00000000811	12.8408101493	5.4833660939	9.8088277847	5.5318027229	6.1209796765	6.183946903	12.8418101513	2.8	15.3442	15.0521	19.575	6.9778	4.8304
ENSMUSG00000000811	12.8408101493	5.4833660939	9.8088277847	5.5318027229	6.1209796765	6.183946903	12.8418101513	2.8	15.3442	15.0521	19.575	6.9778	4.8304
ENSMUSG00000000811	12.8408101493	5.4833660939	9.8088277847	5.5318027229	6.1209796765	6.183946903	12.8418101513	2.8	15.3442	15.0521	19.575	6.9778	4.8304
ENSMUSG00000000811	12.8408101493	5.4833660939	9.8088277847	5.5318027229	6.1209796765	6.183946903	12.8418101513	2.8	15.3442	15.0521	19.575	6.9778	4.8304
ENSMUSG00000000817	0.577025626	1.7921281073	0.5783686167	0.7875720277	0.1707947219	0.1144867201	1.7931281073	0.2	0	0	0	1.907	0.1968
ENSMUSG00000000823	48.9747584419	57.023306711	74.1999783689	52.1098219112	52.4289029159	55.0213129205	74.20097837	26.4	0	0	0	52.8104	41.214
ENSMUSG00000000826	309.9978880225	386.6578523328	470.34151022	466.6610197698	384.2251476602	532.1170385704	532.1180385667	58.1	87.058	85.5223	82.4936	170.1708	168.02
ENSMUSG00000000826	309.9978880225	386.6578523328	470.34151022	466.6610197698	384.2251476602	532.1170385704	532.1180385667	58.1	87.058	85.5223	82.4936	170.1708	168.02
ENSMUSG00000000826	309.9978880225	386.6578523328	470.34151022	466.6610197698	384.2251476602	532.1170385704	532.1180385667	58.1	87.058	85.5223	82.4936	170.1708	168.02
ENSMUSG00000000826	309.9978880225	386.6578523328	470.34151022	466.6610197698	384.2251476602	532.1170385704	532.1180385667	58.1	87.058	85.5223	82.4936	170.1708	168.02
ENSMUSG00000000826	309.9978880225	386.6578523328	470.34151022	466.6610197698	384.2251476602	532.1170385704	532.1180385667	58.1	87.058	85.5223	82.4936	170.1708	168.02
ENSMUSG00000000826	309.9978880225	386.6578523328	470.34151022	466.6610197698	384.2251476602	532.1170385704	532.1180385667	58.1	87.058	85.5223	82.4936	170.1708	168.02
ENSMUSG00000000826	309.9978880225	386.6578523328	470.34151022	466.6610197698	384.2251476602	532.1170385704	532.1180385667	58.1	87.058	85.5223	82.4936	170.1708	168.02
ENSMUSG00000000826	309.9978880225	386.6578523328	470.34151022	466.6610197698	384.2251476602	532.1170385704	532.1180385667	58.1	87.058	85.5223	82.4936	170.1708	168.02
ENSMUSG00000000826	309.9978880225	386.6578523328	470.34151022	466.6610197698	384.2251476602	532.1170385704	532.1180385667	58.1	87.058	85.5223	82.4936	170.1708	168.02
ENSMUSG00000000827	69.3296374215	101.7315318105	59.8612464431	91.0036040573	86.0818753079	83.8079713168	101.73253181	17	0	0	0	70.1532	73.2256
ENSMUSG00000000827	69.3296374215	101.7315318105	59.8612464431	91.0036040573	86.0818753079	83.8079713168	101.73253181	17	0	0	0	70.1532	73.2256
ENSMUSG00000000827	69.3296374215	101.7315318105	59.8612464431	91.0036040573	86.0818753079	83.8079713168	101.73253181	17	0	0	0	70.1532	73.2256
ENSMUSG00000000827	69.3296374215	101.7315318105	59.8612464431	91.0036040573	86.0818753079	83.8079713168	101.73253181	17	0	0	0	70.1532	73.2256
ENSMUSG00000000827	69.3296374215	101.7315318105	59.8612464431	91.0036040573	86.0818753079	83.8079713168	101.73253181	17	0	0	0	70.1532	73.2256
ENSMUSG00000000827	69.3296374215	101.7315318105	59.8612464431	91.0036040573	86.0818753079	83.8079713168	101.73253181	17	0	0	0	70.1532	73.2256
ENSMUSG00000000838	18.8590600928	40.0002643987	25.2988791089	37.7548713946	22.2943109882	35.8697835157	40.0012644	13.8	0	0	0	28.105	21.1018
ENSMUSG00000000838	18.8590600928	40.0002643987	25.2988791089	37.7548713946	22.2943109882	35.8697835157	40.0012644	13.8	0	0	0	28.105	21.1018
ENSMUSG00000000861	2.7717326808	21.471849555	24.2613584858	16.599400633	3.929225847	13.6718132382	24.2623584833	60.1	0	0	0	1.3016	4.1918
ENSMUSG00000000861	2.7717326808	21.471849555	24.2613584858	16.599400633	3.929225847	13.6718132382	24.2623584833	60.1	0	0	0	1.3016	4.1918
ENSMUSG00000000861	2.7717326808	21.471849555	24.2613584858	16.599400633	3.929225847	13.6718132382	24.2623584833	60.1	0	0	0	1.3016	4.1918
ENSMUSG00000000861	2.7717326808	21.471849555	24.2613584858	16.599400633	3.929225847	13.6718132382	24.2623584833	60.1	0	0	0	1.3016	4.1918
ENSMUSG00000000869	0	0	0	0	0	0	0	0.2	0	0	0	0.826	1.2384
ENSMUSG00000000876	3.1658507459	4.3022325432	5.8772677375	4.2289033936	8.2517718127	8.9767685417	8.977768543	3.7	0	0	0	5.0888	6.3518
ENSMUSG00000000881	41.1551211607	45.3877894255	62.0800135506	56.0706189315	67.0353539575	56.9700440163	67.0363539567	16.7	0	0	0	46.0396	47.598
ENSMUSG00000000881	41.1551211607	45.3877894255	62.0800135506	56.0706189315	67.0353539575	56.9700440163	67.0363539567	16.7	0	0	0	46.0396	47.598
ENSMUSG00000000881	41.1551211607	45.3877894255	62.0800135506	56.0706189315	67.0353539575	56.9700440163	67.0363539567	16.7	0	0	0	46.0396	47.598
ENSMUSG00000000881	41.1551211607	45.3877894255	62.0800135506	56.0706189315	67.0353539575	56.9700440163	67.0363539567	16.7	0	0	0	46.0396	47.598
ENSMUSG00000000884	0.6479207414	0.6262069125	0.3614803854	3.8056173831	1.5585525283	2.7187280783	3.806617383	1.3	0	0	0	1.4666	0.4696
ENSMUSG00000000884	0.6479207414	0.6262069125	0.3614803854	3.8056173831	1.5585525283	2.7187280783	3.806617383	1.3	0	0	0	1.4666	0.4696
ENSMUSG00000000884	0.6479207414	0.6262069125	0.3614803854	3.8056173831	1.5585525283	2.7187280783	3.806617383	1.3	0	0	0	1.4666	0.4696
ENSMUSG00000000884	0.6479207414	0.6262069125	0.3614803854	3.8056173831	1.5585525283	2.7187280783	3.806617383	1.3	0	0	0	1.4666	0.4696
ENSMUSG00000000884	0.6479207414	0.6262069125	0.3614803854	3.8056173831	1.5585525283	2.7187280783	3.806617383	1.3	0	0	0	1.4666	0.4696
ENSMUSG00000000889	0	0	0	0	0	0	0	0.1	0	0	0	0.0312	1.504
ENSMUSG00000000901	3.177479563	4.7318566109	7.9154183595	2.7887930189	3.4068752526	2.2788699381	7.91641836	2.4	13.6159	3.48384	4.54694	9.2426	6.2308
ENSMUSG00000000901	3.177479563	4.7318566109	7.9154183595	2.7887930189	3.4068752526	2.2788699381	7.91641836	2.4	13.6159	3.48384	4.54694	9.2426	6.2308
ENSMUSG00000000901	3.177479563	4.7318566109	7.9154183595	2.7887930189	3.4068752526	2.2788699381	7.91641836	2.4	13.6159	3.48384	4.54694	9.2426	6.2308
ENSMUSG00000000901	3.177479563	4.7318566109	7.9154183595	2.7887930189	3.4068752526	2.2788699381	7.91641836	2.4	13.6159	3.48384	4.54694	9.2426	6.2308
ENSMUSG00000000902	47.4360781913	38.6523103725	36.5756077028	38.573201385	48.7159725827	44.5834866249	48.7169725833	35.6	0	0	0	78.6018	82.8318
ENSMUSG00000000902	47.4360781913	38.6523103725	36.5756077028	38.573201385	48.7159725827	44.5834866249	48.7169725833	35.6	0	0	0	78.6018	82.8318
ENSMUSG00000000903	0	0	0	0	0	0	0	0.1	0	0	0	6.9706	0.749
ENSMUSG00000000915	10.3773841062	8.9283942336	11.5297569235	18.7582174753	11.3615586087	18.1452786076	18.7592174767	31.4	34.555	50.0424	37.7296	9.0246	9.0588
ENSMUSG00000000916	44.1266368558	26.2001836281	29.1071177367	32.2681367793	31.6971448669	25.0350102584	44.1276368567	5.1	0	0	0	10.4254	6.603
ENSMUSG00000000934	19.0661130674	10.9790958497	15.1743176488	16.6039648744	21.0929535857	13.3389174731	21.0939535867	3.7	7.89351	7.34981	9.27619	32.3406	35.9678
ENSMUSG00000000938	0	0	0	0	0	0	0	0.1	0	0	0	0	0
ENSMUSG00000000938	0	0	0	0	0	0	0	0.1	0	0	0	0	0
ENSMUSG00000000942	0	0	0	0	0	0	0	0.1	0	0	0	0	0
ENSMUSG00000000957	0	0	0	0	0	0	0	6.3	3.08286	1.54499	3.4238	0.5012	0.0134
ENSMUSG00000000958	1.037008104	1.3460504929	0.2239833957	0.4290472123	1.5021158818	2.1936292345	2.1946292343	0.3	0	0	0	2.1776	2.1852
ENSMUSG00000000958	1.037008104	1.3460504929	0.2239833957	0.4290472123	1.5021158818	2.1936292345	2.1946292343	0.3	0	0	0	2.1776	2.1852
ENSMUSG00000000958	1.037008104	1.3460504929	0.2239833957	0.4290472123	1.5021158818	2.1936292345	2.1946292343	0.3	0	0	0	2.1776	2.1852
ENSMUSG00000000959	30.5104728276	43.4018316476	46.5857889571	54.3234903676	39.5835487987	55.1237703276	55.1247703267	19.1	0	0	0	72.3038	46.7588
ENSMUSG00000000976	39.7046265213	34.7208714252	31.8121899643	41.0448466851	32.9318817946	37.1077354122	41.0458466867	3.7	11.7644	11.8593	9.93393	37.567	30.2258
ENSMUSG00000000982	0	0	0	0	0	0	0	1.6	0.377562	0	0.0468901	0	0
ENSMUSG00000000983	0	0	0	0	0	0	0	0	0	0	0	0	0
ENSMUSG00000001014	0	0	0	0	0	0	0	0.1	0	0	0	0	0
ENSMUSG00000001016	110.1159846207	80.1331829474	54.1301577671	90.9382466693	103.57734375	57.1189344319	110.1169846067	34.7	87.0924	82.6149	74.4821	120.8608	89.6902
ENSMUSG00000001017	100.5236100057	81.8474474635	105.8458620754	104.042275507	87.7796162456	71.7693286778	105.84686209	0	0	0	0	120.5898	120.6962
ENSMUSG00000001018	166.7435136434	162.6006676635	135.8088777051	137.9332869619	122.1497346953	137.072588573	166.7445136333	17.3	0	0	0	207.2018	123.3922
ENSMUSG00000001020	0	0	0	0	0	0	0	1	0	0	0	0	0.1184
ENSMUSG00000001021	0	0	0	0	0	0	0	0.3	0	0	0	0	0.0368
ENSMUSG00000001023	0	0	0	0	0	0	0	0.1	0	0	0	0	0
ENSMUSG00000001025	20.3336075759	0.9351988077	0.3817547155	0.9509991449	0.3746389549	0.5865490892	20.3346075743	3.1	0.305748	0.0930124	0.14935	0	0.5774
ENSMUSG00000001027	0	0	0	0	0	0	0	0.1	0	0	0	0	0
ENSMUSG00000001029	3.9924381987	0.3018262941	0	0.3049088139	1.0592850163	3.3968078517	3.9934381987	0.4	0	0	0	3.9208	0
ENSMUSG00000001034	7.6763969139	4.5883819569	7.2510921878	8.9179805734	10.6511284708	10.7346688589	10.735668861	10.7	27.4956	38.8572	32.927	8.6046	12.6676
ENSMUSG00000001034	7.6763969139	4.5883819569	7.2510921878	8.9179805734	10.6511284708	10.7346688589	10.735668861	10.7	27.4956	38.8572	32.927	8.6046	12.6676
ENSMUSG00000001034	7.6763969139	4.5883819569	7.2510921878	8.9179805734	10.6511284708	10.7346688589	10.735668861	10.7	27.4956	38.8572	32.927	8.6046	12.6676
ENSMUSG00000001034	7.6763969139	4.5883819569	7.2510921878	8.9179805734	10.6511284708	10.7346688589	10.735668861	10.7	27.4956	38.8572	32.927	8.6046	12.6676
ENSMUSG00000001034	7.6763969139	4.5883819569	7.2510921878	8.9179805734	10.6511284708	10.7346688589	10.735668861	10.7	27.4956	38.8572	32.927	8.6046	12.6676
ENSMUSG00000001034	7.6763969139	4.5883819569	7.2510921878	8.9179805734	10.6511284708	10.7346688589	10.735668861	10.7	27.4956	38.8572	32.927	8.6046	12.6676
ENSMUSG00000001034	7.6763969139	4.5883819569	7.2510921878	8.9179805734	10.6511284708	10.7346688589	10.735668861	10.7	27.4956	38.8572	32.927	8.6046	12.6676
ENSMUSG00000001034	7.6763969139	4.5883819569	7.2510921878	8.9179805734	10.6511284708	10.7346688589	10.735668861	10.7	27.4956	38.8572	32.927	8.6046	12.6676
ENSMUSG00000001034	7.6763969139	4.5883819569	7.2510921878	8.9179805734	10.6511284708	10.7346688589	10.735668861	10.7	27.4956	38.8572	32.927	8.6046	12.6676
ENSMUSG00000001034	7.6763969139	4.5883819569	7.2510921878	8.9179805734	10.6511284708	10.7346688589	10.735668861	10.7	27.4956	38.8572	32.927	8.6046	12.6676
ENSMUSG00000001034	7.6763969139	4.5883819569	7.2510921878	8.9179805734	10.6511284708	10.7346688589	10.735668861	10.7	27.4956	38.8572	32.927	8.6046	12.6676
ENSMUSG00000001034	7.6763969139	4.5883819569	7.2510921878	8.9179805734	10.6511284708	10.7346688589	10.735668861	10.7	27.4956	38.8572	32.927	8.6046	12.6676
ENSMUSG00000001034	7.6763969139	4.5883819569	7.2510921878	8.9179805734	10.6511284708	10.7346688589	10.735668861	10.7	27.4956	38.8572	32.927	8.6046	12.6676
ENSMUSG00000001034	7.6763969139	4.5883819569	7.2510921878	8.9179805734	10.6511284708	10.7346688589	10.735668861	10.7	27.4956	38.8572	32.927	8.6046	12.6676
ENSMUSG00000001034	7.6763969139	4.5883819569	7.2510921878	8.9179805734	10.6511284708	10.7346688589	10.735668861	10.7	27.4956	38.8572	32.927	8.6046	12.6676
ENSMUSG00000001034	7.6763969139	4.5883819569	7.2510921878	8.9179805734	10.6511284708	10.7346688589	10.735668861	10.7	27.4956	38.8572	32.927	8.6046	12.6676
ENSMUSG00000001034	7.6763969139	4.5883819569	7.2510921878	8.9179805734	10.6511284708	10.7346688589	10.735668861	10.7	27.4956	38.8572	32.927	8.6046	12.6676
ENSMUSG00000001034	7.6763969139	4.5883819569	7.2510921878	8.9179805734	10.6511284708	10.7346688589	10.735668861	10.7	27.4956	38.8572	32.927	8.6046	12.6676
ENSMUSG00000001034	7.6763969139	4.5883819569	7.2510921878	8.9179805734	10.6511284708	10.7346688589	10.735668861	10.7	27.4956	38.8572	32.927	8.6046	12.6676
ENSMUSG00000001034	7.6763969139	4.5883819569	7.2510921878	8.9179805734	10.6511284708	10.7346688589	10.735668861	10.7	27.4956	38.8572	32.927	8.6046	12.6676
ENSMUSG00000001034	7.6763969139	4.5883819569	7.2510921878	8.9179805734	10.6511284708	10.7346688589	10.735668861	10.7	27.4956	38.8572	32.927	8.6046	12.6676
ENSMUSG00000001034	7.6763969139	4.5883819569	7.2510921878	8.9179805734	10.6511284708	10.7346688589	10.735668861	10.7	27.4956	38.8572	32.927	8.6046	12.6676
ENSMUSG00000001034	7.6763969139	4.5883819569	7.2510921878	8.9179805734	10.6511284708	10.7346688589	10.735668861	10.7	27.4956	38.8572	32.927	8.6046	12.6676
ENSMUSG00000001034	7.6763969139	4.5883819569	7.2510921878	8.9179805734	10.6511284708	10.7346688589	10.735668861	10.7	27.4956	38.8572	32.927	8.6046	12.6676
ENSMUSG00000001034	7.6763969139	4.5883819569	7.2510921878	8.9179805734	10.6511284708	10.7346688589	10.735668861	10.7	27.4956	38.8572	32.927	8.6046	12.6676
ENSMUSG00000001034	7.6763969139	4.5883819569	7.2510921878	8.9179805734	10.6511284708	10.7346688589	10.735668861	10.7	27.4956	38.8572	32.927	8.6046	12.6676
ENSMUSG00000001034	7.6763969139	4.5883819569	7.2510921878	8.9179805734	10.6511284708	10.7346688589	10.735668861	10.7	27.4956	38.8572	32.927	8.6046	12.6676
ENSMUSG00000001034	7.6763969139	4.5883819569	7.2510921878	8.9179805734	10.6511284708	10.7346688589	10.735668861	10.7	27.4956	38.8572	32.927	8.6046	12.6676
ENSMUSG00000001034	7.6763969139	4.5883819569	7.2510921878	8.9179805734	10.6511284708	10.7346688589	10.735668861	10.7	27.4956	38.8572	32.927	8.6046	12.6676
ENSMUSG00000001034	7.6763969139	4.5883819569	7.2510921878	8.9179805734	10.6511284708	10.7346688589	10.735668861	10.7	27.4956	38.8572	32.927	8.6046	12.6676
ENSMUSG00000001034	7.6763969139	4.5883819569	7.2510921878	8.9179805734	10.6511284708	10.7346688589	10.735668861	10.7	27.4956	38.8572	32.927	8.6046	12.6676
ENSMUSG00000001034	7.6763969139	4.5883819569	7.2510921878	8.9179805734	10.6511284708	10.7346688589	10.735668861	10.7	27.4956	38.8572	32.927	8.6046	12.6676
ENSMUSG00000001034	7.6763969139	4.5883819569	7.2510921878	8.9179805734	10.6511284708	10.7346688589	10.735668861	10.7	27.4956	38.8572	32.927	8.6046	12.6676
ENSMUSG00000001034	7.6763969139	4.5883819569	7.2510921878	8.9179805734	10.6511284708	10.7346688589	10.735668861	10.7	27.4956	38.8572	32.927	8.6046	12.6676
ENSMUSG00000001034	7.6763969139	4.5883819569	7.2510921878	8.9179805734	10.6511284708	10.7346688589	10.735668861	10.7	27.4956	38.8572	32.927	8.6046	12.6676
ENSMUSG00000001034	7.6763969139	4.5883819569	7.2510921878	8.9179805734	10.6511284708	10.7346688589	10.735668861	10.7	27.4956	38.8572	32.927	8.6046	12.6676
ENSMUSG00000001036	42.7164234442	62.7591543908	52.3931933915	45.6441768558	60.5719692065	57.9941688468	62.76015439	17.7	14.1596	30.013	25.9892	40.6734	28.8176
ENSMUSG00000001036	42.7164234442	62.7591543908	52.3931933915	45.6441768558	60.5719692065	57.9941688468	62.76015439	17.7	14.1596	30.013	25.9892	40.6734	28.8176
ENSMUSG00000001036	42.7164234442	62.7591543908	52.3931933915	45.6441768558	60.5719692065	57.9941688468	62.76015439	17.7	14.1596	30.013	25.9892	40.6734	28.8176
ENSMUSG00000001036	42.7164234442	62.7591543908	52.3931933915	45.6441768558	60.5719692065	57.9941688468	62.76015439	17.7	14.1596	30.013	25.9892	40.6734	28.8176
ENSMUSG00000001036	42.7164234442	62.7591543908	52.3931933915	45.6441768558	60.5719692065	57.9941688468	62.76015439	17.7	14.1596	30.013	25.9892	40.6734	28.8176
ENSMUSG00000001036	42.7164234442	62.7591543908	52.3931933915	45.6441768558	60.5719692065	57.9941688468	62.76015439	17.7	14.1596	30.013	25.9892	40.6734	28.8176
ENSMUSG00000001036	42.7164234442	62.7591543908	52.3931933915	45.6441768558	60.5719692065	57.9941688468	62.76015439	17.7	14.1596	30.013	25.9892	40.6734	28.8176
ENSMUSG00000001036	42.7164234442	62.7591543908	52.3931933915	45.6441768558	60.5719692065	57.9941688468	62.76015439	17.7	14.1596	30.013	25.9892	40.6734	28.8176
ENSMUSG00000001036	42.7164234442	62.7591543908	52.3931933915	45.6441768558	60.5719692065	57.9941688468	62.76015439	17.7	14.1596	30.013	25.9892	40.6734	28.8176
ENSMUSG00000001039	15.1853571725	6.6375587681	4.666837863	6.9861227294	11.0244943443	5.5972856177	15.1863571713	6	0	0	0	42.4482	47.457
ENSMUSG00000001052	163.6613476944	152.5812386411	135.3180293469	159.3865327137	131.6492687966	187.375662504	187.3766625	10.6	16.2064	18.0544	16.6784	107.249	97.8654
ENSMUSG00000001053	0.0524568751	0.2421644153	1.4506679187	0.9577977075	0.9794612345	1.2966951559	1.4516679187	3.6	4.42752	3.21403	4.97552	2.1816	0.1086
ENSMUSG00000001054	18.9203997406	10.269852941	14.7704470996	19.5855687269	17.8570539796	16.6210311539	19.5865687267	11.5	0	0	0	20.725	30.9536
ENSMUSG00000001056	16.0775583231	6.4607098495	3.5376191666	11.3808438117	15.4013136334	6.9684192727	16.0785583233	11.8	30.7177	25.1441	39.3408	11.968	10.5064
ENSMUSG00000001062	22.495239369	16.5758382883	15.264535864	17.2034815494	34.0655492108	28.7960460675	34.06654921	0	0	0	0	30.618	23.6914
ENSMUSG00000001065	9.4292018397	15.6578010304	13.6205058044	12.3978300539	12.6183872758	9.2883256363	15.65880103	3.5	0	0	0	12.4884	7.923
ENSMUSG00000001076	0	0	0	0	0	0	0	0.1	0	0	0	0	0
ENSMUSG00000001082	7.8947485638	8.9128549052	5.7989228438	9.9111722695	11.3166969637	15.016888548	15.01788855	12.5	0	0	0	23.1834	11.3386
ENSMUSG00000001089	99.9391170795	145.9353600237	178.0443288812	166.6687080677	150.4586009442	100.2957947734	178.0453289	4.4	3.81952	3.86229	2.40702	24.688	19.0754
ENSMUSG00000001095	0	0	0	0	0	0	0	0.1	0	0	0	0	0
ENSMUSG00000001098	108.108155204	147.9514139952	94.0085515777	112.654218037	103.1706901737	104.6873023651	147.952414	15.6	27.5856	26.1462	43.1156	43.1288	25.7876
ENSMUSG00000001098	108.108155204	147.9514139952	94.0085515777	112.654218037	103.1706901737	104.6873023651	147.952414	15.6	27.5856	26.1462	43.1156	43.1288	25.7876
ENSMUSG00000001098	108.108155204	147.9514139952	94.0085515777	112.654218037	103.1706901737	104.6873023651	147.952414	15.6	27.5856	26.1462	43.1156	43.1288	25.7876
ENSMUSG00000001098	108.108155204	147.9514139952	94.0085515777	112.654218037	103.1706901737	104.6873023651	147.952414	15.6	27.5856	26.1462	43.1156	43.1288	25.7876
ENSMUSG00000001100	41.229268258	41.3100128694	45.9133144645	45.5731871551	46.260517754	40.3477050109	46.2615177533	20.8	0	0	0	77.395	56.523
ENSMUSG00000001103	0	0	0	0	0	0	0	0.1	0	0	0	1.2896	0.1854
ENSMUSG00000001105	50.4011809118	68.9701387072	72.5981213245	65.4303812973	45.9145663146	94.2601742207	94.26117421	23.2	0	0	0	256.497	186.442
ENSMUSG00000001119	16.2583269595	1.8947390271	0.9469441666	0.1703222423	0	0.1396545451	16.2593269597	6.4	0.0887504	0.0441547	0.645505	12.5068	0.0592
ENSMUSG00000001120	96.0889819865	75.9617178483	92.9160608455	59.51362621	59.4285822798	84.9548835552	96.0899819933	57.2	12.9238	17.6017	18.3209	93.2322	98.8576
ENSMUSG00000001123	3.665019894	0.5101277102	1.7351058501	0.1303608233	0.1377452107	0	3.6660198937	2.5	0	0	0	0	0
ENSMUSG00000001123	3.665019894	0.5101277102	1.7351058501	0.1303608233	0.1377452107	0	3.6660198937	2.5	0	0	0	0	0
ENSMUSG00000001127	455.7685710526	216.0366287338	307.0988016069	227.4618334272	338.0255490661	224.6901661635	455.7695710333	87.7	0	0	0	254.6736	236.8142
ENSMUSG00000001127	455.7685710526	216.0366287338	307.0988016069	227.4618334272	338.0255490661	224.6901661635	455.7695710333	87.7	0	0	0	254.6736	236.8142
ENSMUSG00000001128	5.9332855203	4.4689406586	9.6679742486	6.9540223902	9.9987786369	5.7255681796	9.9997786357	3.6	0	0	0	21.8002	17.916
ENSMUSG00000001131	2.2492843547	0.3732124949	0.7594511606	0.5866237049	0.5027393985	0.1982794471	2.2502843547	0.6	0	0	0	8.0796	8.9158
ENSMUSG00000001131	2.2492843547	0.3732124949	0.7594511606	0.5866237049	0.5027393985	0.1982794471	2.2502843547	0.6	0	0	0	8.0796	8.9158
ENSMUSG00000001131	2.2492843547	0.3732124949	0.7594511606	0.5866237049	0.5027393985	0.1982794471	2.2502843547	0.6	0	0	0	8.0796	8.9158
ENSMUSG00000001134	0.8717489303	1.3799880187	5.4209169595	1.1548344548	0.5784831879	0.5139965709	5.42191696	0.3	0	0	0	10.2456	12.0238
ENSMUSG00000001138	36.0903164015	47.0997377588	43.1846544759	45.948356188	39.9424974102	39.0630268455	47.1007377567	11	0	0	0	31.5434	19.7998
ENSMUSG00000001138	36.0903164015	47.0997377588	43.1846544759	45.948356188	39.9424974102	39.0630268455	47.1007377567	11	0	0	0	31.5434	19.7998
ENSMUSG00000001143	45.5237567783	17.8786746985	11.8853375349	21.1827183915	28.4079193134	21.5381816285	45.5247567767	18.1	0	0	0	46.0514	35.3842
ENSMUSG00000001143	45.5237567783	17.8786746985	11.8853375349	21.1827183915	28.4079193134	21.5381816285	45.5247567767	18.1	0	0	0	46.0514	35.3842
ENSMUSG00000001150	48.7557596285	40.4693819679	54.2892111004	44.6070697107	44.4675573929	42.7334689036	54.2902111033	6.3	0	0	0	27.8772	22.2912
ENSMUSG00000001151	29.6180534308	24.0491307632	23.1644081076	22.857320397	31.5092859064	28.3890875482	31.5102859033	1.7	2.48891	1.90977	1.08645	14.4232	7.3504
ENSMUSG00000001151	29.6180534308	24.0491307632	23.1644081076	22.857320397	31.5092859064	28.3890875482	31.5102859033	1.7	2.48891	1.90977	1.08645	14.4232	7.3504
ENSMUSG00000001151	29.6180534308	24.0491307632	23.1644081076	22.857320397	31.5092859064	28.3890875482	31.5102859033	1.7	2.48891	1.90977	1.08645	14.4232	7.3504
ENSMUSG00000001151	29.6180534308	24.0491307632	23.1644081076	22.857320397	31.5092859064	28.3890875482	31.5102859033	1.7	2.48891	1.90977	1.08645	14.4232	7.3504
ENSMUSG00000001155	0	0	0	0	0	0	0	0.1	0	0	0	2.3734	0.0178
ENSMUSG00000001156	14.0441827209	16.6455993957	12.8878578394	21.7087085373	20.7385514087	9.1069454351	21.7097085367	6	6.02993	5.21594	2.8698	25.4264	13.7906
ENSMUSG00000001157	18.6128945181	24.3571771531	34.5683264966	35.1161815452	23.8309083377	25.9185169842	35.1171815433	7	10.8608	10.7139	13.2746	29.7832	24.5438
ENSMUSG00000001158	46.7550644201	23.826547135	37.2537251099	27.942024877	25.8161915508	25.9900617196	46.7560644233	16.1	0	0	0	72.0082	63.464
ENSMUSG00000001166	11.0845403522	4.8896035278	4.5555285947	5.5997205103	5.2538013702	7.5161034741	11.0855403513	0.2	0.309841	0.343666	1.2103	4.5332	3.866
ENSMUSG00000001168	0	0	0	0	0	0	0	0.1	0	0	0	0	0
ENSMUSG00000001168	0	0	0	0	0	0	0	0.1	0	0	0	0	0
ENSMUSG00000001173	167.3234943101	188.1308713337	224.6094081081	175.4187632738	188.067067636	191.4831433211	224.6104081	13.2	0	0	0	137.6642	124.009
ENSMUSG00000001175	2697.9631652082	3104.4659747398	2551.5698373048	2898.265971406	2660.4850877314	2879.2236763615	3104.4669746667	219.5	373.72	352.558	358.48	1600.2116	1446.545
ENSMUSG00000001175	2697.9631652082	3104.4659747398	2551.5698373048	2898.265971406	2660.4850877314	2879.2236763615	3104.4669746667	219.5	373.72	352.558	358.48	1600.2116	1446.545
ENSMUSG00000001175	2697.9631652082	3104.4659747398	2551.5698373048	2898.265971406	2660.4850877314	2879.2236763615	3104.4669746667	219.5	373.72	352.558	358.48	1600.2116	1446.545
ENSMUSG00000001175	2697.9631652082	3104.4659747398	2551.5698373048	2898.265971406	2660.4850877314	2879.2236763615	3104.4669746667	219.5	373.72	352.558	358.48	1600.2116	1446.545
ENSMUSG00000001211	46.5450494674	89.1001394442	77.2904565391	75.0628077377	54.0845058539	72.2064283528	89.1011394433	31.3	34.5371	26.7064	31.4094	50.5254	38.1918
ENSMUSG00000001225	0	0	0	0	0	0	0	0.1	0	0	0	0	0
ENSMUSG00000001227	35.032329965	31.5989501058	41.7231539158	34.488381449	30.8252436423	41.8188290857	41.8198290867	15.8	55.3802	34.8726	52.0654	13.2318	21.4332
ENSMUSG00000001227	35.032329965	31.5989501058	41.7231539158	34.488381449	30.8252436423	41.8188290857	41.8198290867	15.8	55.3802	34.8726	52.0654	13.2318	21.4332
ENSMUSG00000001227	35.032329965	31.5989501058	41.7231539158	34.488381449	30.8252436423	41.8188290857	41.8198290867	15.8	55.3802	34.8726	52.0654	13.2318	21.4332
ENSMUSG00000001227	35.032329965	31.5989501058	41.7231539158	34.488381449	30.8252436423	41.8188290857	41.8198290867	15.8	55.3802	34.8726	52.0654	13.2318	21.4332
ENSMUSG00000001228	0	0	0	0	0	0	0	0.8	0.383662	0.282805	0.383921	0.0092	0.0802
ENSMUSG00000001228	0	0	0	0	0	0	0	0.8	0.383662	0.282805	0.383921	0.0092	0.0802
ENSMUSG00000001228	0	0	0	0	0	0	0	0.8	0.383662	0.282805	0.383921	0.0092	0.0802
ENSMUSG00000001228	0	0	0	0	0	0	0	0.8	0.383662	0.282805	0.383921	0.0092	0.0802
ENSMUSG00000001228	0	0	0	0	0	0	0	0.8	0.383662	0.282805	0.383921	0.0092	0.0802
ENSMUSG00000001228	0	0	0	0	0	0	0	0.8	0.383662	0.282805	0.383921	0.0092	0.0802
ENSMUSG00000001228	0	0	0	0	0	0	0	0.8	0.383662	0.282805	0.383921	0.0092	0.0802
ENSMUSG00000001228	0	0	0	0	0	0	0	0.8	0.383662	0.282805	0.383921	0.0092	0.0802
ENSMUSG00000001228	0	0	0	0	0	0	0	0.8	0.383662	0.282805	0.383921	0.0092	0.0802
ENSMUSG00000001228	0	0	0	0	0	0	0	0.8	0.383662	0.282805	0.383921	0.0092	0.0802
ENSMUSG00000001228	0	0	0	0	0	0	0	0.8	0.383662	0.282805	0.383921	0.0092	0.0802
ENSMUSG00000001228	0	0	0	0	0	0	0	0.8	0.383662	0.282805	0.383921	0.0092	0.0802
ENSMUSG00000001228	0	0	0	0	0	0	0	0.8	0.383662	0.282805	0.383921	0.0092	0.0802
ENSMUSG00000001228	0	0	0	0	0	0	0	0.8	0.383662	0.282805	0.383921	0.0092	0.0802
ENSMUSG00000001228	0	0	0	0	0	0	0	0.8	0.383662	0.282805	0.383921	0.0092	0.0802
ENSMUSG00000001228	0	0	0	0	0	0	0	0.8	0.383662	0.282805	0.383921	0.0092	0.0802
ENSMUSG00000001229	50.0479765372	52.8948404058	48.5681860226	54.4335974742	50.2102364442	62.3300489057	62.3310489033	9.8	0	0	0	19.1434	19.9016
ENSMUSG00000001240	0.8494161695	1.5743581797	5.2371001521	3.3848023799	2.2666209423	1.4767736668	5.238100152	6	0	0	0	1.1584	1.2748
ENSMUSG00000001247	0.5224483262	2.5768630272	1.9965976074	2.9570723399	2.8333487337	1.0922003099	2.95807234	0.9	0	0	0	4.8172	2.896
ENSMUSG00000001247	0.5224483262	2.5768630272	1.9965976074	2.9570723399	2.8333487337	1.0922003099	2.95807234	0.9	0	0	0	4.8172	2.896
ENSMUSG00000001247	0.5224483262	2.5768630272	1.9965976074	2.9570723399	2.8333487337	1.0922003099	2.95807234	0.9	0	0	0	4.8172	2.896
ENSMUSG00000001248	80.2499360433	63.4058963312	69.7940020305	53.3460621716	60.4522096723	67.2995642125	80.2509360267	50.4	0	0	0	65.551	63.1316
ENSMUSG00000001249	0	0	0	0	0	0	0	0.3	0	0	0	0.038	0.1112
ENSMUSG00000001249	0	0	0	0	0	0	0	0.3	0	0	0	0.038	0.1112
ENSMUSG00000001249	0	0	0	0	0	0	0	0.3	0	0	0	0.038	0.1112
ENSMUSG00000001260	21.9436557962	32.2246566697	42.7069296915	37.1979065961	20.2330585873	32.4439041028	42.70792969	3.3	1.25589	0.21569	0.291827	99.2172	90.923
ENSMUSG00000001270	482.6259131941	298.4263895329	374.7827114018	460.4264494125	520.927532655	458.1847394955	520.9285326667	120.8	217.989	287.925	302.65	378.0532	649.7166
ENSMUSG00000001280	41.6665099641	24.5545707107	55.1995453518	31.8332355451	24.5317113171	24.6970056563	55.2005453533	6.6	6.97618	5.50689	3.57982	28.1184	13.7712
ENSMUSG00000001281	0	0	0	0	0	0	0	0.1	0	0	0	2.4188	1.1542
ENSMUSG00000001285	26.8115453685	20.3054393938	15.242694285	25.1637599187	28.0392061884	24.558124369	28.04020619	7.4	0	0	0	70.9162	77.4354
ENSMUSG00000001288	0.481330996	0.8793876467	1.0925508883	2.4022300575	2.4938170933	0.6609314904	2.4948170933	1.8	4.21766	4.87997	3.80649	2.1336	1.5828
ENSMUSG00000001288	0.481330996	0.8793876467	1.0925508883	2.4022300575	2.4938170933	0.6609314904	2.4948170933	1.8	4.21766	4.87997	3.80649	2.1336	1.5828
ENSMUSG00000001288	0.481330996	0.8793876467	1.0925508883	2.4022300575	2.4938170933	0.6609314904	2.4948170933	1.8	4.21766	4.87997	3.80649	2.1336	1.5828
ENSMUSG00000001288	0.481330996	0.8793876467	1.0925508883	2.4022300575	2.4938170933	0.6609314904	2.4948170933	1.8	4.21766	4.87997	3.80649	2.1336	1.5828
ENSMUSG00000001289	102.6508119915	51.6301346863	38.1115598284	50.4976319825	90.8336704995	47.3087092575	102.6518119967	29.7	0	0	0	278.1072	359.6248
ENSMUSG00000001300	21.7420801865	20.7936567755	22.2702055749	24.7494779362	8.5908544871	1.926750942	24.75047794	23.1	74.3067	15.8638	34.0412	55.0978	36.6028
ENSMUSG00000001305	3.6452533944	3.2908394719	4.1249312601	2.9236051816	8.4220467368	5.1942600982	8.4230467383	4	11.9679	11.4918	14.7125	16.8362	11.1592
ENSMUSG00000001313	2.9072117568	7.1020362446	16.9709277868	8.7934326592	8.9973974409	6.4538456672	16.9719277833	43.6	0	0	0	85.7524	124.9382
ENSMUSG00000001323	51.9547766484	55.8391162481	75.0303732238	60.4246664922	60.2718930466	74.5163625555	75.0313732233	7.6	0	0	0	40.7374	33.9624
ENSMUSG00000001323	51.9547766484	55.8391162481	75.0303732238	60.4246664922	60.2718930466	74.5163625555	75.0313732233	7.6	0	0	0	40.7374	33.9624
ENSMUSG00000001333	22.0052184093	12.8912127038	8.2475318956	12.2176063765	14.2155055727	33.2949436977	33.2959436967	0.3	0	0	0	5.4478	4.2914
ENSMUSG00000001334	21.7951178241	53.9263606179	104.1032755848	57.285513534	46.5222836808	45.0301248761	104.1042755833	7.3	13.6791	13.6715	0.531977	34.2624	11.8862
ENSMUSG00000001348	0	0	0	0	0	0	0	0.1	0	0	0	0	0
ENSMUSG00000001348	0	0	0	0	0	0	0	0.1	0	0	0	0	0
ENSMUSG00000001348	0	0	0	0	0	0	0	0.1	0	0	0	0	0
ENSMUSG00000001349	0	0	0	0	0	0	0	0.1	0	0	0	0.2012	4.37
ENSMUSG00000001366	134.9064449741	79.1319825416	118.5542435823	104.0346172577	127.364164452	59.7569120227	134.9074449667	16.2	0	0	0	64.7728	127.2422
ENSMUSG00000001366	134.9064449741	79.1319825416	118.5542435823	104.0346172577	127.364164452	59.7569120227	134.9074449667	16.2	0	0	0	64.7728	127.2422
ENSMUSG00000001376	55.7648765805	84.745730857	63.1601335361	79.9718500409	62.1266010147	67.3671361443	84.7467308667	6.9	0	0	0	48.377	33.465
ENSMUSG00000001376	55.7648765805	84.745730857	63.1601335361	79.9718500409	62.1266010147	67.3671361443	84.7467308667	6.9	0	0	0	48.377	33.465
ENSMUSG00000001376	55.7648765805	84.745730857	63.1601335361	79.9718500409	62.1266010147	67.3671361443	84.7467308667	6.9	0	0	0	48.377	33.465
ENSMUSG00000001380	114.1384551186	119.4715177043	70.3356790087	104.986421416	112.62628142	110.0557372787	119.4725177	32.3	55.3523	64.1	73.5788	135.3618	136.812
ENSMUSG00000001383	171.525285503	152.9098344451	134.2217924202	121.7777918503	149.7711276434	126.2357608096	171.5262855	21.3	43.8872	36.2781	58.0109	161.8192	165.1308
ENSMUSG00000001403	0	0	0	0	0	0	0	3.4	0	0	0	1.1538	0.7982
ENSMUSG00000001415	38.9556325375	49.013667575	56.6456431709	40.7405856976	33.6315392617	46.634860811	56.64664317	16.5	0	0	0	33.4638	23.8258
ENSMUSG00000001416	96.2507994135	62.083172292	41.9493858584	68.7163245151	105.0884071907	57.8242417786	105.08940716	7.8	148.882	146.244	197.087	91.5262	122.3974
ENSMUSG00000001418	42.3434595074	41.539914137	42.0690677593	44.6254260495	35.2088970087	75.5662412431	75.5672412433	0	0	0	0	0	0
ENSMUSG00000001419	57.0728952684	103.312065971	84.5710952769	94.6260794004	96.5392080484	134.1668652806	134.1678653	24.1	0	0	0	121.804	124.142
ENSMUSG00000001419	57.0728952684	103.312065971	84.5710952769	94.6260794004	96.5392080484	134.1668652806	134.1678653	24.1	0	0	0	121.804	124.142
ENSMUSG00000001419	57.0728952684	103.312065971	84.5710952769	94.6260794004	96.5392080484	134.1668652806	134.1678653	24.1	0	0	0	121.804	124.142
ENSMUSG00000001420	0	0	0	0	0	0	0	0.5	0	0	0	0.0126	0
ENSMUSG00000001424	87.145976763	62.2188321685	94.2989475305	56.8969033751	80.9499283461	66.84173326	94.2999475267	20.6	52.9973	42.8253	61.7857	86.3244	61.7322
ENSMUSG00000001435	1.9738840261	0.7103592562	0	0.0972017045	0.5287921783	0.5209634596	1.9748840263	1	0.273925	0.259069	0.209916	3.7662	2.0356
ENSMUSG00000001435	1.9738840261	0.7103592562	0	0.0972017045	0.5287921783	0.5209634596	1.9748840263	1	0.273925	0.259069	0.209916	3.7662	2.0356
ENSMUSG00000001435	1.9738840261	0.7103592562	0	0.0972017045	0.5287921783	0.5209634596	1.9748840263	1	0.273925	0.259069	0.209916	3.7662	2.0356
ENSMUSG00000001435	1.9738840261	0.7103592562	0	0.0972017045	0.5287921783	0.5209634596	1.9748840263	1	0.273925	0.259069	0.209916	3.7662	2.0356
ENSMUSG00000001436	9.2783035584	4.1928444682	12.5504985924	10.0455847394	7.9143861514	4.5709782618	12.551498592	12.5	0	0	0	9.852	5.1006
ENSMUSG00000001436	9.2783035584	4.1928444682	12.5504985924	10.0455847394	7.9143861514	4.5709782618	12.551498592	12.5	0	0	0	9.852	5.1006
ENSMUSG00000001440	320.726121622	331.8399329247	294.7347284999	329.4500095815	273.4343699745	365.9058010134	365.906801	26	0	0	0	177.3154	157.8978
ENSMUSG00000001441	156.4729946654	207.751952142	184.300268688	194.1450739756	167.4009195878	202.8344663121	207.7529521333	36.8	0	0	0	155.2802	121.3118
ENSMUSG00000001444	0	0	0	0	0	0	0	0.1	0	0	0	1.9122	1.2192
ENSMUSG00000001445	53.6829316864	35.4832970512	28.2744047334	36.4720964229	35.1543721934	44.9799379419	53.6839316867	11.1	0	0	0	67.8102	69.9444
ENSMUSG00000001467	302.0125087086	238.6730219675	221.0502541651	210.7710646707	263.2257565445	241.7122004628	302.0135087333	27.5	42.0114	29.7983	45.9457	108.717	117.7402
ENSMUSG00000001472	727.041539541	980.0866036135	828.9872597081	1000.6448686624	889.8355348277	1067.6914891781	1067.6924893333	136.4	121.051	137.082	139.731	537.4576	457.8344
ENSMUSG00000001472	727.041539541	980.0866036135	828.9872597081	1000.6448686624	889.8355348277	1067.6914891781	1067.6924893333	136.4	121.051	137.082	139.731	537.4576	457.8344
ENSMUSG00000001472	727.041539541	980.0866036135	828.9872597081	1000.6448686624	889.8355348277	1067.6914891781	1067.6924893333	136.4	121.051	137.082	139.731	537.4576	457.8344
ENSMUSG00000001472	727.041539541	980.0866036135	828.9872597081	1000.6448686624	889.8355348277	1067.6914891781	1067.6924893333	136.4	121.051	137.082	139.731	537.4576	457.8344
ENSMUSG00000001472	727.041539541	980.0866036135	828.9872597081	1000.6448686624	889.8355348277	1067.6914891781	1067.6924893333	136.4	121.051	137.082	139.731	537.4576	457.8344
ENSMUSG00000001472	727.041539541	980.0866036135	828.9872597081	1000.6448686624	889.8355348277	1067.6914891781	1067.6924893333	136.4	121.051	137.082	139.731	537.4576	457.8344
ENSMUSG00000001472	727.041539541	980.0866036135	828.9872597081	1000.6448686624	889.8355348277	1067.6914891781	1067.6924893333	136.4	121.051	137.082	139.731	537.4576	457.8344
ENSMUSG00000001472	727.041539541	980.0866036135	828.9872597081	1000.6448686624	889.8355348277	1067.6914891781	1067.6924893333	136.4	121.051	137.082	139.731	537.4576	457.8344
ENSMUSG00000001472	727.041539541	980.0866036135	828.9872597081	1000.6448686624	889.8355348277	1067.6914891781	1067.6924893333	136.4	121.051	137.082	139.731	537.4576	457.8344
ENSMUSG00000001472	727.041539541	980.0866036135	828.9872597081	1000.6448686624	889.8355348277	1067.6914891781	1067.6924893333	136.4	121.051	137.082	139.731	537.4576	457.8344
ENSMUSG00000001472	727.041539541	980.0866036135	828.9872597081	1000.6448686624	889.8355348277	1067.6914891781	1067.6924893333	136.4	121.051	137.082	139.731	537.4576	457.8344
ENSMUSG00000001472	727.041539541	980.0866036135	828.9872597081	1000.6448686624	889.8355348277	1067.6914891781	1067.6924893333	136.4	121.051	137.082	139.731	537.4576	457.8344
ENSMUSG00000001472	727.041539541	980.0866036135	828.9872597081	1000.6448686624	889.8355348277	1067.6914891781	1067.6924893333	136.4	121.051	137.082	139.731	537.4576	457.8344
ENSMUSG00000001472	727.041539541	980.0866036135	828.9872597081	1000.6448686624	889.8355348277	1067.6914891781	1067.6924893333	136.4	121.051	137.082	139.731	537.4576	457.8344
ENSMUSG00000001472	727.041539541	980.0866036135	828.9872597081	1000.6448686624	889.8355348277	1067.6914891781	1067.6924893333	136.4	121.051	137.082	139.731	537.4576	457.8344
ENSMUSG00000001472	727.041539541	980.0866036135	828.9872597081	1000.6448686624	889.8355348277	1067.6914891781	1067.6924893333	136.4	121.051	137.082	139.731	537.4576	457.8344
ENSMUSG00000001472	727.041539541	980.0866036135	828.9872597081	1000.6448686624	889.8355348277	1067.6914891781	1067.6924893333	136.4	121.051	137.082	139.731	537.4576	457.8344
ENSMUSG00000001472	727.041539541	980.0866036135	828.9872597081	1000.6448686624	889.8355348277	1067.6914891781	1067.6924893333	136.4	121.051	137.082	139.731	537.4576	457.8344
ENSMUSG00000001472	727.041539541	980.0866036135	828.9872597081	1000.6448686624	889.8355348277	1067.6914891781	1067.6924893333	136.4	121.051	137.082	139.731	537.4576	457.8344
ENSMUSG00000001472	727.041539541	980.0866036135	828.9872597081	1000.6448686624	889.8355348277	1067.6914891781	1067.6924893333	136.4	121.051	137.082	139.731	537.4576	457.8344
ENSMUSG00000001472	727.041539541	980.0866036135	828.9872597081	1000.6448686624	889.8355348277	1067.6914891781	1067.6924893333	136.4	121.051	137.082	139.731	537.4576	457.8344
ENSMUSG00000001472	727.041539541	980.0866036135	828.9872597081	1000.6448686624	889.8355348277	1067.6914891781	1067.6924893333	136.4	121.051	137.082	139.731	537.4576	457.8344
ENSMUSG00000001472	727.041539541	980.0866036135	828.9872597081	1000.6448686624	889.8355348277	1067.6914891781	1067.6924893333	136.4	121.051	137.082	139.731	537.4576	457.8344
ENSMUSG00000001472	727.041539541	980.0866036135	828.9872597081	1000.6448686624	889.8355348277	1067.6914891781	1067.6924893333	136.4	121.051	137.082	139.731	537.4576	457.8344
ENSMUSG00000001472	727.041539541	980.0866036135	828.9872597081	1000.6448686624	889.8355348277	1067.6914891781	1067.6924893333	136.4	121.051	137.082	139.731	537.4576	457.8344
ENSMUSG00000001473	13.0480829509	2.7412209068	15.4905722253	1.7557176086	4.0330095203	8.8503400598	15.4915722243	1.8	0	0	0	18.2216	14.8012
ENSMUSG00000001482	18.6794615707	25.4610773787	31.7655232596	19.6316552897	23.4198223311	25.8470356028	31.76652326	12.9	0	0	0	18.9338	17.6106
ENSMUSG00000001482	18.6794615707	25.4610773787	31.7655232596	19.6316552897	23.4198223311	25.8470356028	31.76652326	12.9	0	0	0	18.9338	17.6106
ENSMUSG00000001482	18.6794615707	25.4610773787	31.7655232596	19.6316552897	23.4198223311	25.8470356028	31.76652326	12.9	0	0	0	18.9338	17.6106
ENSMUSG00000001482	18.6794615707	25.4610773787	31.7655232596	19.6316552897	23.4198223311	25.8470356028	31.76652326	12.9	0	0	0	18.9338	17.6106
ENSMUSG00000001493	0	0	0	0	0	0	0	1	0.0621646	0.720529	0.0517178	9.271	11.6246
ENSMUSG00000001494	0	0	0	0	0	0	0	0.1	0	0	0	0.2118	0
ENSMUSG00000001496	0	0	0	0	0	0	0	5.2	0	0	0	0.2744	86.0902
ENSMUSG00000001496	0	0	0	0	0	0	0	5.2	0	0	0	0.2744	86.0902
ENSMUSG00000001497	0	0	0	0	0	0	0	0.1	0	0	0	0	0
ENSMUSG00000001504	2.6987171407	32.8775081296	49.3283457159	20.8394155298	17.813319841	3.9767781197	49.3293457167	0.5	0	0	0	0	0
ENSMUSG00000001506	0	0	0	0	0	0	0	3.1	0	0	0	0.3248	0.0058
ENSMUSG00000001507	109.6899351451	70.8351162277	52.334066267	43.1700919435	73.8155449626	79.9488352484	109.69093516	7	5.7432	6.13168	4.19722	55.4324	29.0402
ENSMUSG00000001507	109.6899351451	70.8351162277	52.334066267	43.1700919435	73.8155449626	79.9488352484	109.69093516	7	5.7432	6.13168	4.19722	55.4324	29.0402
ENSMUSG00000001507	109.6899351451	70.8351162277	52.334066267	43.1700919435	73.8155449626	79.9488352484	109.69093516	7	5.7432	6.13168	4.19722	55.4324	29.0402
ENSMUSG00000001507	109.6899351451	70.8351162277	52.334066267	43.1700919435	73.8155449626	79.9488352484	109.69093516	7	5.7432	6.13168	4.19722	55.4324	29.0402
ENSMUSG00000001507	109.6899351451	70.8351162277	52.334066267	43.1700919435	73.8155449626	79.9488352484	109.69093516	7	5.7432	6.13168	4.19722	55.4324	29.0402
ENSMUSG00000001507	109.6899351451	70.8351162277	52.334066267	43.1700919435	73.8155449626	79.9488352484	109.69093516	7	5.7432	6.13168	4.19722	55.4324	29.0402
ENSMUSG00000001507	109.6899351451	70.8351162277	52.334066267	43.1700919435	73.8155449626	79.9488352484	109.69093516	7	5.7432	6.13168	4.19722	55.4324	29.0402
ENSMUSG00000001507	109.6899351451	70.8351162277	52.334066267	43.1700919435	73.8155449626	79.9488352484	109.69093516	7	5.7432	6.13168	4.19722	55.4324	29.0402
ENSMUSG00000001507	109.6899351451	70.8351162277	52.334066267	43.1700919435	73.8155449626	79.9488352484	109.69093516	7	5.7432	6.13168	4.19722	55.4324	29.0402
ENSMUSG00000001508	0	0	0	0	0	0	0	0.1	0	0	0	0	0
ENSMUSG00000001510	0	0	0	0	0	0	0	0.1	0	0	0	0.3504	0
ENSMUSG00000001517	1.1838290373	3.8302498971	5.5744003841	1.8143928824	1.9995592087	5.091922143	5.5754003857	1.7	1.10316	0.829963	0.614381	2.9326	1.0728
ENSMUSG00000001518	25.4749730225	28.7516533607	40.2562495113	22.4164195928	33.4856298901	22.5883489578	40.25724951	8.1	18.4371	19.8292	12.0803	53.374	52.525
ENSMUSG00000001520	53.9071864802	50.8317571196	58.5211486208	61.244832601	47.1343727189	46.0810683403	61.2458326	2.7	0	0	0	63.2798	45.2074
ENSMUSG00000001520	53.9071864802	50.8317571196	58.5211486208	61.244832601	47.1343727189	46.0810683403	61.2458326	2.7	0	0	0	63.2798	45.2074
ENSMUSG00000001521	7.2456515024	11.1726106191	20.4430948488	8.6052455417	11.233942878	11.5571886355	20.44409485	3.6	0	0	0	16.6542	7.2386
ENSMUSG00000001524	7.8095611753	1.9011750618	8.7999106354	4.687008932	3.422943995	4.9257969881	8.800910636	2.6	0	0	0	7.8674	4.8304
ENSMUSG00000001525	543.4829466694	499.8649618468	416.9254548557	537.95768165	543.3739540844	565.5404514059	565.5414514333	439.7	1533.52	1333.36	2278.15	410.3544	364.0136
ENSMUSG00000001542	20.1077600503	12.6162660384	9.8061661537	18.2796188554	8.7232154505	8.7593107338	20.10876005	1.4	1.41673	1.30131	0.776751	19.3384	15.1904
ENSMUSG00000001552	23.089111967	34.8342522005	38.5171330517	47.4519011027	26.0652331849	34.2957868919	47.4529011033	6.7	19.0084	18.6305	23.3993	10.1562	6.0228
ENSMUSG00000001555	0.2509448305	1.4034681753	0	0.4997164894	0.183660281	1.3987572396	1.4044681753	1.8	0	0	0	1.4608	1.3662
ENSMUSG00000001555	0.2509448305	1.4034681753	0	0.4997164894	0.183660281	1.3987572396	1.4044681753	1.8	0	0	0	1.4608	1.3662
ENSMUSG00000001558	0	0	0	0	0	0	0	0.2	0	0	0	3.2214	3.9712
ENSMUSG00000001566	0	0	0	0	0	0	0	0.1	0	0	0	0	0
ENSMUSG00000001569	20.6031511042	19.7613885376	18.480865064	24.3198031018	17.172601481	17.5226204586	24.3208031	3.7	0	0	0	21.2542	20.5164
ENSMUSG00000001576	187.3610518089	132.9590577096	154.5217072803	130.2411364164	128.5591908932	122.4878635446	187.3620518	37.1	87.0491	85.8497	103.718	198.3774	215.1926
ENSMUSG00000001583	2.6328002959	2.5740483796	1.6234565034	5.9902788374	7.8882802809	2.7471042475	7.8892802807	0.1	0	0	0	0.6748	1.3196
ENSMUSG00000001588	0	0	0	0	0	0	0	0.2	0	0	0	0	0.0278
ENSMUSG00000001604	0	0	0	0	0	0	0	0.1	0	0	0	4.4224	1.3764
ENSMUSG00000001622	0	0	0	0	0	0	0	0.1	0	0	0	0	0
ENSMUSG00000001627	32.0995080283	12.496106675	26.1851459236	27.6534548071	27.8593793786	19.307692939	32.10050803	24.8	20.252	16.8279	29.6457	18.3644	32.6294
ENSMUSG00000001630	33.1855405105	29.5126906329	28.1573277119	24.5949997522	24.4977716969	34.623549623	34.6245496233	1.7	0	0	0	25.9226	24.5256
ENSMUSG00000001632	16.5505618718	14.9062127094	30.4314840937	20.4032309742	15.4680206292	19.9977021517	30.4324840933	8.4	20.9794	19.4656	13.418	17.193	12.7346
ENSMUSG00000001632	16.5505618718	14.9062127094	30.4314840937	20.4032309742	15.4680206292	19.9977021517	30.4324840933	8.4	20.9794	19.4656	13.418	17.193	12.7346
ENSMUSG00000001632	16.5505618718	14.9062127094	30.4314840937	20.4032309742	15.4680206292	19.9977021517	30.4324840933	8.4	20.9794	19.4656	13.418	17.193	12.7346
ENSMUSG00000001632	16.5505618718	14.9062127094	30.4314840937	20.4032309742	15.4680206292	19.9977021517	30.4324840933	8.4	20.9794	19.4656	13.418	17.193	12.7346
ENSMUSG00000001632	16.5505618718	14.9062127094	30.4314840937	20.4032309742	15.4680206292	19.9977021517	30.4324840933	8.4	20.9794	19.4656	13.418	17.193	12.7346
ENSMUSG00000001632	16.5505618718	14.9062127094	30.4314840937	20.4032309742	15.4680206292	19.9977021517	30.4324840933	8.4	20.9794	19.4656	13.418	17.193	12.7346
ENSMUSG00000001632	16.5505618718	14.9062127094	30.4314840937	20.4032309742	15.4680206292	19.9977021517	30.4324840933	8.4	20.9794	19.4656	13.418	17.193	12.7346
ENSMUSG00000001632	16.5505618718	14.9062127094	30.4314840937	20.4032309742	15.4680206292	19.9977021517	30.4324840933	8.4	20.9794	19.4656	13.418	17.193	12.7346
ENSMUSG00000001632	16.5505618718	14.9062127094	30.4314840937	20.4032309742	15.4680206292	19.9977021517	30.4324840933	8.4	20.9794	19.4656	13.418	17.193	12.7346
ENSMUSG00000001632	16.5505618718	14.9062127094	30.4314840937	20.4032309742	15.4680206292	19.9977021517	30.4324840933	8.4	20.9794	19.4656	13.418	17.193	12.7346
ENSMUSG00000001632	16.5505618718	14.9062127094	30.4314840937	20.4032309742	15.4680206292	19.9977021517	30.4324840933	8.4	20.9794	19.4656	13.418	17.193	12.7346
ENSMUSG00000001632	16.5505618718	14.9062127094	30.4314840937	20.4032309742	15.4680206292	19.9977021517	30.4324840933	8.4	20.9794	19.4656	13.418	17.193	12.7346
ENSMUSG00000001632	16.5505618718	14.9062127094	30.4314840937	20.4032309742	15.4680206292	19.9977021517	30.4324840933	8.4	20.9794	19.4656	13.418	17.193	12.7346
ENSMUSG00000001632	16.5505618718	14.9062127094	30.4314840937	20.4032309742	15.4680206292	19.9977021517	30.4324840933	8.4	20.9794	19.4656	13.418	17.193	12.7346
ENSMUSG00000001632	16.5505618718	14.9062127094	30.4314840937	20.4032309742	15.4680206292	19.9977021517	30.4324840933	8.4	20.9794	19.4656	13.418	17.193	12.7346
ENSMUSG00000001632	16.5505618718	14.9062127094	30.4314840937	20.4032309742	15.4680206292	19.9977021517	30.4324840933	8.4	20.9794	19.4656	13.418	17.193	12.7346
ENSMUSG00000001642	7.0783621615	7.5174996139	10.2846951848	7.1969747178	9.0523139552	9.9253298274	10.2856951853	0.7	39.3023	13.8638	12.0772	86.6982	50.2454
ENSMUSG00000001655	0	0	0	0	0	0	0	0.1	0	0	0	0	0
ENSMUSG00000001656	0	0	0	0	0	0	0	0.1	0	0	0	0	0
ENSMUSG00000001657	0	0	0	0	0	0	0	0.1	0	0	0	0	0
ENSMUSG00000001661	0	0	0	0	0	0	0	0.1	0	0	0	0	0
ENSMUSG00000001663	1.1221530421	2.6647385987	1.8080866295	0.5487595979	1.4014648249	0.8571432454	2.665738599	1.4	4.80042	2.57778	1.2738	7.4322	6.5382
ENSMUSG00000001665	0	0	0	0	0	0	0	0.1	0	0	0	0.0536	0
ENSMUSG00000001666	28.7227645317	21.652844194	8.3091818217	29.7973036322	35.6023581289	31.4066603387	35.6033581267	11.1	15.1504	15.8512	24.4991	54.4026	56.0896
ENSMUSG00000001670	0	0	0	0	0	0	0	0.1	0	0	0	0.0156	0.0146
ENSMUSG00000001672	0	0	0	0	0	0	0	0.1	0	0	0	2.9166	5.8174
ENSMUSG00000001672	0	0	0	0	0	0	0	0.1	0	0	0	2.9166	5.8174
ENSMUSG00000001674	8.1529394041	7.5078506493	9.0029418075	5.4467925548	7.5220876225	8.0489402751	9.003941808	1.1	0	0	0	26.2656	38.1628
ENSMUSG00000001687	120.3144235741	90.1303910323	97.8394965419	128.8116872995	113.0403093322	109.6699959876	128.8126873	51.1	0	0	0	106.994	154.6596
ENSMUSG00000001700	0	0	0	0	0	0	0	1.5	0	0	0	1.4944	1.3124
ENSMUSG00000001707	34.4198842006	25.2720211541	13.9236860014	23.2021727784	26.5226122634	23.0103011638	34.4208842	18.3	31.7254	36.8278	46.8555	79.4246	97.095
ENSMUSG00000001729	55.5079267863	61.8512362536	69.4179708117	64.9071155418	66.3666392834	75.7306416632	75.7316416633	55.9	136.325	112.393	174.37	36.5346	39.3666
ENSMUSG00000001729	55.5079267863	61.8512362536	69.4179708117	64.9071155418	66.3666392834	75.7306416632	75.7316416633	55.9	136.325	112.393	174.37	36.5346	39.3666
ENSMUSG00000001729	55.5079267863	61.8512362536	69.4179708117	64.9071155418	66.3666392834	75.7306416632	75.7316416633	55.9	136.325	112.393	174.37	36.5346	39.3666
ENSMUSG00000001729	55.5079267863	61.8512362536	69.4179708117	64.9071155418	66.3666392834	75.7306416632	75.7316416633	55.9	136.325	112.393	174.37	36.5346	39.3666
ENSMUSG00000001739	0	0	0	0	0	0	0	0.3	0.588548	0.235586	0.244346	0.5714	0.2462
ENSMUSG00000001741	0	0	0	0	0	0	0	0.1	0.112372	0.245602	0.142529	0.8248	0.3152
ENSMUSG00000001750	9.9861215744	8.6694624652	8.8453342888	4.0208950489	6.855175746	7.9604619635	9.987121575	2.4	7.99794	4.47633	7.62253	11.482	10.3398
ENSMUSG00000001750	9.9861215744	8.6694624652	8.8453342888	4.0208950489	6.855175746	7.9604619635	9.987121575	2.4	7.99794	4.47633	7.62253	11.482	10.3398
ENSMUSG00000001750	9.9861215744	8.6694624652	8.8453342888	4.0208950489	6.855175746	7.9604619635	9.987121575	2.4	7.99794	4.47633	7.62253	11.482	10.3398
ENSMUSG00000001750	9.9861215744	8.6694624652	8.8453342888	4.0208950489	6.855175746	7.9604619635	9.987121575	2.4	7.99794	4.47633	7.62253	11.482	10.3398
ENSMUSG00000001750	9.9861215744	8.6694624652	8.8453342888	4.0208950489	6.855175746	7.9604619635	9.987121575	2.4	7.99794	4.47633	7.62253	11.482	10.3398
ENSMUSG00000001750	9.9861215744	8.6694624652	8.8453342888	4.0208950489	6.855175746	7.9604619635	9.987121575	2.4	7.99794	4.47633	7.62253	11.482	10.3398
ENSMUSG00000001750	9.9861215744	8.6694624652	8.8453342888	4.0208950489	6.855175746	7.9604619635	9.987121575	2.4	7.99794	4.47633	7.62253	11.482	10.3398
ENSMUSG00000001750	9.9861215744	8.6694624652	8.8453342888	4.0208950489	6.855175746	7.9604619635	9.987121575	2.4	7.99794	4.47633	7.62253	11.482	10.3398
ENSMUSG00000001750	9.9861215744	8.6694624652	8.8453342888	4.0208950489	6.855175746	7.9604619635	9.987121575	2.4	7.99794	4.47633	7.62253	11.482	10.3398
ENSMUSG00000001751	9.5865794024	5.1356014089	5.1237481312	3.0494366255	4.2357786757	6.5151652328	9.5875794037	2.8	2.52559	1.32896	1.35052	9.2792	7.2238
ENSMUSG00000001755	32.6722688541	29.8862120528	28.5300799355	28.5176793325	37.5471816157	32.4267899101	37.5481816167	7.6	16.433	14.7995	21.5271	38.6526	35.951
ENSMUSG00000001755	32.6722688541	29.8862120528	28.5300799355	28.5176793325	37.5471816157	32.4267899101	37.5481816167	7.6	16.433	14.7995	21.5271	38.6526	35.951
ENSMUSG00000001755	32.6722688541	29.8862120528	28.5300799355	28.5176793325	37.5471816157	32.4267899101	37.5481816167	7.6	16.433	14.7995	21.5271	38.6526	35.951
ENSMUSG00000001755	32.6722688541	29.8862120528	28.5300799355	28.5176793325	37.5471816157	32.4267899101	37.5481816167	7.6	16.433	14.7995	21.5271	38.6526	35.951
ENSMUSG00000001761	0	0	0	0	0	0	0	2.4	1.40406	0.576123	0.813185	1.9832	0.245
ENSMUSG00000001763	10.9660408618	18.4161117197	11.2595025122	10.0435122533	9.0167399336	12.742958058	18.417111721	6.4	1.64527	2.37162	1.92345	29.4456	15.6284
ENSMUSG00000001763	10.9660408618	18.4161117197	11.2595025122	10.0435122533	9.0167399336	12.742958058	18.417111721	6.4	1.64527	2.37162	1.92345	29.4456	15.6284
ENSMUSG00000001763	10.9660408618	18.4161117197	11.2595025122	10.0435122533	9.0167399336	12.742958058	18.417111721	6.4	1.64527	2.37162	1.92345	29.4456	15.6284
ENSMUSG00000001763	10.9660408618	18.4161117197	11.2595025122	10.0435122533	9.0167399336	12.742958058	18.417111721	6.4	1.64527	2.37162	1.92345	29.4456	15.6284
ENSMUSG00000001767	21.9676107134	19.4677796149	13.1528903702	21.0232918893	13.885706478	17.1654205546	21.9686107133	2.5	4.97458	5.51788	6.5243	30.0694	23.1688
ENSMUSG00000001768	5.1186755261	6.9199751174	1.5719420401	3.9798852268	5.8805081292	4.7735994494	6.9209751177	1.5	0	0	0	15.313	29.2124
ENSMUSG00000001773	0	0	0	0	0	0	0	0.5	0	0	0	0	0
ENSMUSG00000001773	0	0	0	0	0	0	0	0.5	0	0	0	0	0
ENSMUSG00000001774	180.4046880357	108.9567355662	139.2517993521	120.9087304351	107.8509740393	124.6440132017	180.4056880333	11.2	10.3886	11.9822	13.6279	203.8344	174.1272
ENSMUSG00000001783	110.2676094211	117.1150872142	110.4429300862	98.5536428526	135.8098753797	105.9496901341	135.8108753667	0	0	0	0	150.9602	143.1252
ENSMUSG00000001785	19.3499496006	19.8387323262	25.9882157744	22.7213200907	29.1011612902	16.3395287584	29.10216129	7.4	0	0	0	44.9214	26.7524
ENSMUSG00000001786	10.3592775885	14.4201542917	9.797194301	11.2107323756	12.619515047	12.3069706584	14.4211542943	3.3	5.36814	9.21068	3.92395	32.0242	20.8614
ENSMUSG00000001786	10.3592775885	14.4201542917	9.797194301	11.2107323756	12.619515047	12.3069706584	14.4211542943	3.3	5.36814	9.21068	3.92395	32.0242	20.8614
ENSMUSG00000001786	10.3592775885	14.4201542917	9.797194301	11.2107323756	12.619515047	12.3069706584	14.4211542943	3.3	5.36814	9.21068	3.92395	32.0242	20.8614
ENSMUSG00000001786	10.3592775885	14.4201542917	9.797194301	11.2107323756	12.619515047	12.3069706584	14.4211542943	3.3	5.36814	9.21068	3.92395	32.0242	20.8614
ENSMUSG00000001794	487.2915408927	443.3214668459	372.6169264938	441.6280569283	415.5432008135	589.9941585047	589.9951585	71.8	69.5396	96.7209	116.136	1198.297	1104.4456
ENSMUSG00000001802	49.0029641903	60.1315170651	62.7057574047	63.2703916446	59.3888583609	70.9675287432	70.9685287433	29.4	0	0	0	43.571	29.9226
ENSMUSG00000001804	0	0	0	0	0	0	0	0.1	0	0	0	0	0
ENSMUSG00000001815	0	0	0	0	0	0	0	0.1	0	0	0	0	0
ENSMUSG00000001819	0	0	0	0	0	0	0	0.1	0	0	0	0	0
ENSMUSG00000001823	0	0	0	0	0	0	0	0.1	0	0	0	0	0
ENSMUSG00000001827	0	0	0	0	0	0	0	0.1	0	0	0	0	0
ENSMUSG00000001827	0	0	0	0	0	0	0	0.1	0	0	0	0	0
ENSMUSG00000001827	0	0	0	0	0	0	0	0.1	0	0	0	0	0
ENSMUSG00000001827	0	0	0	0	0	0	0	0.1	0	0	0	0	0
ENSMUSG00000001829	17.5608590326	23.0526307161	23.2997927434	37.088119295	31.0667373089	43.5655039461	43.5665039433	4.3	0	0	0	12.5498	13.0592
ENSMUSG00000001833	288.1668193229	261.4264657708	304.7732045164	246.1731147136	177.6322471847	235.1330865763	304.7742045333	47.4	57.6914	82.7608	72.5867	259.333	294.179
ENSMUSG00000001833	288.1668193229	261.4264657708	304.7732045164	246.1731147136	177.6322471847	235.1330865763	304.7742045333	47.4	57.6914	82.7608	72.5867	259.333	294.179
ENSMUSG00000001833	288.1668193229	261.4264657708	304.7732045164	246.1731147136	177.6322471847	235.1330865763	304.7742045333	47.4	57.6914	82.7608	72.5867	259.333	294.179
ENSMUSG00000001833	288.1668193229	261.4264657708	304.7732045164	246.1731147136	177.6322471847	235.1330865763	304.7742045333	47.4	57.6914	82.7608	72.5867	259.333	294.179
ENSMUSG00000001844	12.321530485	7.4441185586	8.691454034	7.2613329882	14.184315464	7.9437455235	14.1853154633	10.4	0	0	0	21.234	23.2422
ENSMUSG00000001847	370.9146766512	324.9899124348	366.9202771507	373.636715488	335.8588638572	340.1503530885	373.6377155	103.5	0	0	0	782.7156	677.9124
ENSMUSG00000001855	72.9558471308	69.4133385361	68.0321841534	66.3710038402	71.5040922248	84.56492549	84.56592549	4	0	0	0	47.2318	44.1448
ENSMUSG00000001864	0	0	0	0	0	0	0	1.5	4.42909	3.1126	2.70032	0	0
ENSMUSG00000001865	0	0	0	0	0	0	0	0.1	0	0	0	0	0
ENSMUSG00000001870	0	1.8660252112	0.3792182965	0.1329407772	0.199746632	1.7789950173	1.867025211	0.4	0.357827	0.279576	0.824168	1.9102	1.7922
ENSMUSG00000001870	0	1.8660252112	0.3792182965	0.1329407772	0.199746632	1.7789950173	1.867025211	0.4	0.357827	0.279576	0.824168	1.9102	1.7922
ENSMUSG00000001870	0	1.8660252112	0.3792182965	0.1329407772	0.199746632	1.7789950173	1.867025211	0.4	0.357827	0.279576	0.824168	1.9102	1.7922
ENSMUSG00000001870	0	1.8660252112	0.3792182965	0.1329407772	0.199746632	1.7789950173	1.867025211	0.4	0.357827	0.279576	0.824168	1.9102	1.7922
ENSMUSG00000001891	74.2301055679	105.5757936846	94.3418752627	107.1529043376	63.3577903858	76.9100421447	107.1539043433	11.2	23.6513	26.5558	26.4252	86.0246	80.58
ENSMUSG00000001891	74.2301055679	105.5757936846	94.3418752627	107.1529043376	63.3577903858	76.9100421447	107.1539043433	11.2	23.6513	26.5558	26.4252	86.0246	80.58
ENSMUSG00000001891	74.2301055679	105.5757936846	94.3418752627	107.1529043376	63.3577903858	76.9100421447	107.1539043433	11.2	23.6513	26.5558	26.4252	86.0246	80.58
ENSMUSG00000001891	74.2301055679	105.5757936846	94.3418752627	107.1529043376	63.3577903858	76.9100421447	107.1539043433	11.2	23.6513	26.5558	26.4252	86.0246	80.58
ENSMUSG00000001901	3.417530685	5.6720454866	7.4315138599	3.048130836	5.7223987036	5.8672904168	7.432513859	0.5	0	0	0	8.0346	5.4064
ENSMUSG00000001909	8.9666646629	20.0266861256	15.9788694061	16.3980589258	24.5758411986	21.585678518	24.5768412	15.3	42.028	32.0197	47.991	26.2834	23.3162
ENSMUSG00000001909	8.9666646629	20.0266861256	15.9788694061	16.3980589258	24.5758411986	21.585678518	24.5768412	15.3	42.028	32.0197	47.991	26.2834	23.3162
ENSMUSG00000001909	8.9666646629	20.0266861256	15.9788694061	16.3980589258	24.5758411986	21.585678518	24.5768412	15.3	42.028	32.0197	47.991	26.2834	23.3162
ENSMUSG00000001909	8.9666646629	20.0266861256	15.9788694061	16.3980589258	24.5758411986	21.585678518	24.5768412	15.3	42.028	32.0197	47.991	26.2834	23.3162
ENSMUSG00000001909	8.9666646629	20.0266861256	15.9788694061	16.3980589258	24.5758411986	21.585678518	24.5768412	15.3	42.028	32.0197	47.991	26.2834	23.3162
ENSMUSG00000001909	8.9666646629	20.0266861256	15.9788694061	16.3980589258	24.5758411986	21.585678518	24.5768412	15.3	42.028	32.0197	47.991	26.2834	23.3162
ENSMUSG00000001909	8.9666646629	20.0266861256	15.9788694061	16.3980589258	24.5758411986	21.585678518	24.5768412	15.3	42.028	32.0197	47.991	26.2834	23.3162
ENSMUSG00000001909	8.9666646629	20.0266861256	15.9788694061	16.3980589258	24.5758411986	21.585678518	24.5768412	15.3	42.028	32.0197	47.991	26.2834	23.3162
ENSMUSG00000001909	8.9666646629	20.0266861256	15.9788694061	16.3980589258	24.5758411986	21.585678518	24.5768412	15.3	42.028	32.0197	47.991	26.2834	23.3162
ENSMUSG00000001910	58.2135853263	71.8773340771	155.075588962	72.2493751387	59.4958977786	80.1688565923	155.0765889533	15.9	38.5574	27.5933	36.0895	51.2036	50.0974
ENSMUSG00000001911	6.5691786836	3.2278271112	2.3080785723	1.4393832839	1.9194667237	6.2078557185	6.5701786827	63.2	224.742	275.267	132.63	1.421	1.2708
ENSMUSG00000001911	6.5691786836	3.2278271112	2.3080785723	1.4393832839	1.9194667237	6.2078557185	6.5701786827	63.2	224.742	275.267	132.63	1.421	1.2708
ENSMUSG00000001911	6.5691786836	3.2278271112	2.3080785723	1.4393832839	1.9194667237	6.2078557185	6.5701786827	63.2	224.742	275.267	132.63	1.421	1.2708
ENSMUSG00000001911	6.5691786836	3.2278271112	2.3080785723	1.4393832839	1.9194667237	6.2078557185	6.5701786827	63.2	224.742	275.267	132.63	1.421	1.2708
ENSMUSG00000001911	6.5691786836	3.2278271112	2.3080785723	1.4393832839	1.9194667237	6.2078557185	6.5701786827	63.2	224.742	275.267	132.63	1.421	1.2708
ENSMUSG00000001911	6.5691786836	3.2278271112	2.3080785723	1.4393832839	1.9194667237	6.2078557185	6.5701786827	63.2	224.742	275.267	132.63	1.421	1.2708
ENSMUSG00000001911	6.5691786836	3.2278271112	2.3080785723	1.4393832839	1.9194667237	6.2078557185	6.5701786827	63.2	224.742	275.267	132.63	1.421	1.2708
ENSMUSG00000001911	6.5691786836	3.2278271112	2.3080785723	1.4393832839	1.9194667237	6.2078557185	6.5701786827	63.2	224.742	275.267	132.63	1.421	1.2708
ENSMUSG00000001911	6.5691786836	3.2278271112	2.3080785723	1.4393832839	1.9194667237	6.2078557185	6.5701786827	63.2	224.742	275.267	132.63	1.421	1.2708
ENSMUSG00000001911	6.5691786836	3.2278271112	2.3080785723	1.4393832839	1.9194667237	6.2078557185	6.5701786827	63.2	224.742	275.267	132.63	1.421	1.2708
ENSMUSG00000001911	6.5691786836	3.2278271112	2.3080785723	1.4393832839	1.9194667237	6.2078557185	6.5701786827	63.2	224.742	275.267	132.63	1.421	1.2708
ENSMUSG00000001911	6.5691786836	3.2278271112	2.3080785723	1.4393832839	1.9194667237	6.2078557185	6.5701786827	63.2	224.742	275.267	132.63	1.421	1.2708
ENSMUSG00000001911	6.5691786836	3.2278271112	2.3080785723	1.4393832839	1.9194667237	6.2078557185	6.5701786827	63.2	224.742	275.267	132.63	1.421	1.2708
ENSMUSG00000001911	6.5691786836	3.2278271112	2.3080785723	1.4393832839	1.9194667237	6.2078557185	6.5701786827	63.2	224.742	275.267	132.63	1.421	1.2708
ENSMUSG00000001911	6.5691786836	3.2278271112	2.3080785723	1.4393832839	1.9194667237	6.2078557185	6.5701786827	63.2	224.742	275.267	132.63	1.421	1.2708
ENSMUSG00000001911	6.5691786836	3.2278271112	2.3080785723	1.4393832839	1.9194667237	6.2078557185	6.5701786827	63.2	224.742	275.267	132.63	1.421	1.2708
ENSMUSG00000001918	1.0151188671	0.2759901511	7.1519339001	2.3712180628	0	0.378357958	7.1529338997	1.1	0.897873	0.313566	0.988644	1.5706	0.0126
ENSMUSG00000001924	410.3024235638	442.0921298943	494.2392536125	474.519244794	458.417308873	586.5810687781	586.5820688	109.4	314.169	267.497	381.149	405.6252	302.9388
ENSMUSG00000001924	410.3024235638	442.0921298943	494.2392536125	474.519244794	458.417308873	586.5810687781	586.5820688	109.4	314.169	267.497	381.149	405.6252	302.9388
ENSMUSG00000001924	410.3024235638	442.0921298943	494.2392536125	474.519244794	458.417308873	586.5810687781	586.5820688	109.4	314.169	267.497	381.149	405.6252	302.9388
ENSMUSG00000001924	410.3024235638	442.0921298943	494.2392536125	474.519244794	458.417308873	586.5810687781	586.5820688	109.4	314.169	267.497	381.149	405.6252	302.9388
ENSMUSG00000001924	410.3024235638	442.0921298943	494.2392536125	474.519244794	458.417308873	586.5810687781	586.5820688	109.4	314.169	267.497	381.149	405.6252	302.9388
ENSMUSG00000001924	410.3024235638	442.0921298943	494.2392536125	474.519244794	458.417308873	586.5810687781	586.5820688	109.4	314.169	267.497	381.149	405.6252	302.9388
ENSMUSG00000001924	410.3024235638	442.0921298943	494.2392536125	474.519244794	458.417308873	586.5810687781	586.5820688	109.4	314.169	267.497	381.149	405.6252	302.9388
ENSMUSG00000001924	410.3024235638	442.0921298943	494.2392536125	474.519244794	458.417308873	586.5810687781	586.5820688	109.4	314.169	267.497	381.149	405.6252	302.9388
ENSMUSG00000001924	410.3024235638	442.0921298943	494.2392536125	474.519244794	458.417308873	586.5810687781	586.5820688	109.4	314.169	267.497	381.149	405.6252	302.9388
ENSMUSG00000001924	410.3024235638	442.0921298943	494.2392536125	474.519244794	458.417308873	586.5810687781	586.5820688	109.4	314.169	267.497	381.149	405.6252	302.9388
ENSMUSG00000001924	410.3024235638	442.0921298943	494.2392536125	474.519244794	458.417308873	586.5810687781	586.5820688	109.4	314.169	267.497	381.149	405.6252	302.9388
ENSMUSG00000001924	410.3024235638	442.0921298943	494.2392536125	474.519244794	458.417308873	586.5810687781	586.5820688	109.4	314.169	267.497	381.149	405.6252	302.9388
ENSMUSG00000001924	410.3024235638	442.0921298943	494.2392536125	474.519244794	458.417308873	586.5810687781	586.5820688	109.4	314.169	267.497	381.149	405.6252	302.9388
ENSMUSG00000001924	410.3024235638	442.0921298943	494.2392536125	474.519244794	458.417308873	586.5810687781	586.5820688	109.4	314.169	267.497	381.149	405.6252	302.9388
ENSMUSG00000001924	410.3024235638	442.0921298943	494.2392536125	474.519244794	458.417308873	586.5810687781	586.5820688	109.4	314.169	267.497	381.149	405.6252	302.9388
ENSMUSG00000001924	410.3024235638	442.0921298943	494.2392536125	474.519244794	458.417308873	586.5810687781	586.5820688	109.4	314.169	267.497	381.149	405.6252	302.9388
ENSMUSG00000001930	0	0	0	0	0	0	0	0.2	0	0	0	0	0
ENSMUSG00000001942	16.0141599324	25.7071888272	31.7963529454	25.7099477614	28.1406106615	15.5804754401	31.7973529433	2.9	5.2123	3.80041	6.44866	17.7026	25.1824
ENSMUSG00000001943	0	0	0	0	0	0	0	0.1	3.89774	1.73218	5.46921	0.9778	5.9928
ENSMUSG00000001946	1.950218381	0.7014123184	0	0.2733670963	0.734641124	0.1526489601	1.9512183813	1.7	0	0	0	5.596	5.5548
ENSMUSG00000001948	3.7549533379	1.9918222669	2.9128089245	0.9547347763	3.0989434259	1.3614098435	3.755953338	1.5	0	0	0	26.8828	23.551
ENSMUSG00000001962	26.0632864932	13.3509508935	24.0640950669	22.8177810911	26.3354489224	18.7927996865	26.3364489233	7.8	0	0	0	36.5192	51.6598
ENSMUSG00000001964	60.0234535373	41.4901406155	44.9695914191	47.6323697247	60.618311855	49.9297955461	60.6193118567	48.4	0	0	0	51.11	69.2532
ENSMUSG00000001983	5.0956099692	9.3049043599	5.407536545	11.5560801712	5.5345702546	10.6334838784	11.557080173	2.2	0	0	0	12.6044	8.9252
ENSMUSG00000001985	25.4228701456	22.2603703898	0.9839452444	0.9828376894	0.8098297659	3.1950699286	25.4238701467	7.4	1.48392	66.7845	17.3993	5.5682	20.311
ENSMUSG00000001986	25.0646960186	104.3130273617	55.0261700421	113.3108734685	11.112120967	9.1977719289	113.31187348	4.5	6.16686	19.408	3.017	28.5112	55.7574
ENSMUSG00000001986	25.0646960186	104.3130273617	55.0261700421	113.3108734685	11.112120967	9.1977719289	113.31187348	4.5	6.16686	19.408	3.017	28.5112	55.7574
ENSMUSG00000001986	25.0646960186	104.3130273617	55.0261700421	113.3108734685	11.112120967	9.1977719289	113.31187348	4.5	6.16686	19.408	3.017	28.5112	55.7574
ENSMUSG00000001986	25.0646960186	104.3130273617	55.0261700421	113.3108734685	11.112120967	9.1977719289	113.31187348	4.5	6.16686	19.408	3.017	28.5112	55.7574
ENSMUSG00000001986	25.0646960186	104.3130273617	55.0261700421	113.3108734685	11.112120967	9.1977719289	113.31187348	4.5	6.16686	19.408	3.017	28.5112	55.7574
ENSMUSG00000001986	25.0646960186	104.3130273617	55.0261700421	113.3108734685	11.112120967	9.1977719289	113.31187348	4.5	6.16686	19.408	3.017	28.5112	55.7574
ENSMUSG00000001986	25.0646960186	104.3130273617	55.0261700421	113.3108734685	11.112120967	9.1977719289	113.31187348	4.5	6.16686	19.408	3.017	28.5112	55.7574
ENSMUSG00000001986	25.0646960186	104.3130273617	55.0261700421	113.3108734685	11.112120967	9.1977719289	113.31187348	4.5	6.16686	19.408	3.017	28.5112	55.7574
ENSMUSG00000001986	25.0646960186	104.3130273617	55.0261700421	113.3108734685	11.112120967	9.1977719289	113.31187348	4.5	6.16686	19.408	3.017	28.5112	55.7574
ENSMUSG00000001988	4.3917767312	17.3371649316	4.0692094839	4.503719422	3.1989686359	3.1375795174	17.3381649333	18.7	1.27563	4.12	1.40902	2.0652	0.064
ENSMUSG00000001995	96.0900750807	68.0503842326	31.6312678172	60.4819944805	51.5066974727	54.9279589626	96.0910750933	5.4	8.27974	19.8035	11.1567	13.1206	7.0734
ENSMUSG00000001998	24.8382923187	27.4557569688	47.4210713006	15.3186493894	38.1945969627	17.9833242618	47.4220713	3	0	0	0	13.782	9.2034
ENSMUSG00000001999	25.1491297988	10.1874461099	5.6864147808	15.3515189862	15.6864488221	8.3906400677	25.1501297967	6.5	0	0	0	16.1566	24.9778
ENSMUSG00000002006	59.2897639132	43.2407207444	62.7036692545	33.8542114846	42.1904673031	39.6032674448	62.7046692533	23.9	0	0	0	70.1114	64.3774
ENSMUSG00000002006	59.2897639132	43.2407207444	62.7036692545	33.8542114846	42.1904673031	39.6032674448	62.7046692533	23.9	0	0	0	70.1114	64.3774
ENSMUSG00000002007	4.8588579045	4.6428688904	3.2364544874	1.9034791875	2.9567965612	6.1292879963	6.1302879963	0.2	0	0	0	15.646	12.589
ENSMUSG00000002010	177.762947816	164.4003836718	213.9861454173	150.7181215379	140.2350202453	173.5145881139	213.9871454333	41.4	0	0	0	359.4676	277.8038
ENSMUSG00000002012	149.6501576699	117.7686217779	71.2679596061	84.8457071013	113.6230985728	92.4220014317	149.6511576667	42	52.6008	69.2352	53.5327	274.8104	224.0892
ENSMUSG00000002012	149.6501576699	117.7686217779	71.2679596061	84.8457071013	113.6230985728	92.4220014317	149.6511576667	42	52.6008	69.2352	53.5327	274.8104	224.0892
ENSMUSG00000002012	149.6501576699	117.7686217779	71.2679596061	84.8457071013	113.6230985728	92.4220014317	149.6511576667	42	52.6008	69.2352	53.5327	274.8104	224.0892
ENSMUSG00000002012	149.6501576699	117.7686217779	71.2679596061	84.8457071013	113.6230985728	92.4220014317	149.6511576667	42	52.6008	69.2352	53.5327	274.8104	224.0892
ENSMUSG00000002012	149.6501576699	117.7686217779	71.2679596061	84.8457071013	113.6230985728	92.4220014317	149.6511576667	42	52.6008	69.2352	53.5327	274.8104	224.0892
ENSMUSG00000002012	149.6501576699	117.7686217779	71.2679596061	84.8457071013	113.6230985728	92.4220014317	149.6511576667	42	52.6008	69.2352	53.5327	274.8104	224.0892
ENSMUSG00000002012	149.6501576699	117.7686217779	71.2679596061	84.8457071013	113.6230985728	92.4220014317	149.6511576667	42	52.6008	69.2352	53.5327	274.8104	224.0892
ENSMUSG00000002012	149.6501576699	117.7686217779	71.2679596061	84.8457071013	113.6230985728	92.4220014317	149.6511576667	42	52.6008	69.2352	53.5327	274.8104	224.0892
ENSMUSG00000002012	149.6501576699	117.7686217779	71.2679596061	84.8457071013	113.6230985728	92.4220014317	149.6511576667	42	52.6008	69.2352	53.5327	274.8104	224.0892
ENSMUSG00000002014	108.7581169434	29.7074540821	28.6582649942	28.4896578616	45.783690928	32.4415957242	108.7591169333	34.1	36.496	36.5343	44.3504	167.0926	242.832
ENSMUSG00000002014	108.7581169434	29.7074540821	28.6582649942	28.4896578616	45.783690928	32.4415957242	108.7591169333	34.1	36.496	36.5343	44.3504	167.0926	242.832
ENSMUSG00000002014	108.7581169434	29.7074540821	28.6582649942	28.4896578616	45.783690928	32.4415957242	108.7591169333	34.1	36.496	36.5343	44.3504	167.0926	242.832
ENSMUSG00000002014	108.7581169434	29.7074540821	28.6582649942	28.4896578616	45.783690928	32.4415957242	108.7591169333	34.1	36.496	36.5343	44.3504	167.0926	242.832
ENSMUSG00000002015	153.0854408745	90.5088532247	123.7292137593	104.2329167914	117.7789517261	83.4369315554	153.0864408667	27.9	30.066	35.3222	50.0956	273.6556	267.5718
ENSMUSG00000002017	48.5475966406	65.8002624663	73.402260371	70.4494171437	71.9322594395	84.4903165073	84.4913165033	16.5	23.5743	21.2221	37.0167	57.0254	70.4596
ENSMUSG00000002020	0.0524568751	1.2975224736	0	0.2720002773	0.1860042639	0.4579468804	1.2985224737	0.2	0	0	0	0.3672	0.0338
ENSMUSG00000002028	555.9032705059	678.5150180911	761.4528988429	540.103554767	537.2771475515	587.7727876445	761.4538988333	0	0	0	0	151.822	123.6754
ENSMUSG00000002031	53.3080818525	47.3149270256	45.5058395814	41.0788589789	46.9844398275	49.2580398435	53.30908185	14.1	0	0	0	57.202	44.581
ENSMUSG00000002032	31.4849363882	43.2250261939	33.466501125	42.6732004102	35.8559857235	34.9271151046	43.2260261933	6	12.2924	13.656	8.80413	34.3884	22.1168
ENSMUSG00000002033	0	0	0	0	0	0	0	0.1	0	0	0	0	0
ENSMUSG00000002043	3.3632025193	1.820522366	0.2249979633	2.1160996954	3.990064015	3.1208131407	3.991064015	3.5	0	0	0	5.3276	19.5866
ENSMUSG00000002052	281.1639440804	228.7492658296	276.6804698383	254.2023807182	254.1431324443	291.6957765186	291.6967765333	0	0	0	0	227.1498	162.351
ENSMUSG00000002055	1.2937210581	0.4921321067	0	0.3232687201	0.199746632	10.8710151862	10.8720151877	0.4	0.0899278	0.0767183	0.098782	0.0462	0.1742
ENSMUSG00000002057	0	0	0	0	0	0	0	0.1	0	0	0	0.0106	0.0326
ENSMUSG00000002057	0	0	0	0	0	0	0	0.1	0	0	0	0.0106	0.0326
ENSMUSG00000002058	26.5699052906	12.3077312523	13.5214341399	16.8543380992	18.9000014179	17.9126027209	26.57090529	62.3	0	0	0	25.1156	39.1678
ENSMUSG00000002058	26.5699052906	12.3077312523	13.5214341399	16.8543380992	18.9000014179	17.9126027209	26.57090529	62.3	0	0	0	25.1156	39.1678
ENSMUSG00000002059	17.1750136703	7.035366328	13.5419176685	10.9408186984	16.4311272066	10.8918043033	17.1760136667	13.1	34.119	39.4155	33.176	26.9576	29.2326
ENSMUSG00000002059	17.1750136703	7.035366328	13.5419176685	10.9408186984	16.4311272066	10.8918043033	17.1760136667	13.1	34.119	39.4155	33.176	26.9576	29.2326
ENSMUSG00000002059	17.1750136703	7.035366328	13.5419176685	10.9408186984	16.4311272066	10.8918043033	17.1760136667	13.1	34.119	39.4155	33.176	26.9576	29.2326
ENSMUSG00000002059	17.1750136703	7.035366328	13.5419176685	10.9408186984	16.4311272066	10.8918043033	17.1760136667	13.1	34.119	39.4155	33.176	26.9576	29.2326
ENSMUSG00000002064	142.0194560149	55.0171566841	34.4527917525	64.3279598052	76.1535029375	47.6197201236	142.0204560333	35.6	33.1565	37.1472	44.9675	182.7822	211.1958
ENSMUSG00000002068	2.6200283593	4.5839680907	8.390118745	6.7750267978	4.4506818913	3.8405635669	8.391118746	3.1	0	0	0	5.1774	2.1098
ENSMUSG00000002076	0	0	0	0	0	0	0	0.1	0	0	0	0.094	0.0146
ENSMUSG00000002083	2.9886588766	3.1652386821	2.2964246624	4.8687777684	1.4205032646	1.2791834504	4.8697777687	22	17.2289	21.6469	22.1773	3.5484	1.7554
ENSMUSG00000002100	0	0	0	0	0	0	0	0.1	0	0	0	0.2332	0.1084
ENSMUSG00000002102	128.6438946582	72.2751386457	65.950741517	78.3431331523	80.9311586096	70.9491766619	128.6448946667	37	72.7818	90.4941	80.6447	72.5672	74.9552
ENSMUSG00000002103	151.4563257501	159.9981062708	136.0069839408	140.4212313046	127.9926613704	208.855785286	208.8567852667	9.5	0	0	0	90.6888	92.8272
ENSMUSG00000002104	0.4232031922	1.410059014	4.4637817194	1.0897188102	0.5170721314	0.2439099341	4.464781719	0.1	0	0	0	2.2828	0.0212
ENSMUSG00000002105	54.0908228497	40.3188308447	55.5011764437	56.2430469305	42.1327841982	43.0103801147	56.2440469333	6.2	0	0	0	54.2134	37.9182
ENSMUSG00000002105	54.0908228497	40.3188308447	55.5011764437	56.2430469305	42.1327841982	43.0103801147	56.2440469333	6.2	0	0	0	54.2134	37.9182
ENSMUSG00000002107	36.8234961949	109.1476831398	162.4250597868	137.8466337525	101.9898250848	89.4882812303	162.4260598	26.6	181.472	148.822	114.668	47.293	45.4734
ENSMUSG00000002107	36.8234961949	109.1476831398	162.4250597868	137.8466337525	101.9898250848	89.4882812303	162.4260598	26.6	181.472	148.822	114.668	47.293	45.4734
ENSMUSG00000002107	36.8234961949	109.1476831398	162.4250597868	137.8466337525	101.9898250848	89.4882812303	162.4260598	26.6	181.472	148.822	114.668	47.293	45.4734
ENSMUSG00000002107	36.8234961949	109.1476831398	162.4250597868	137.8466337525	101.9898250848	89.4882812303	162.4260598	26.6	181.472	148.822	114.668	47.293	45.4734
ENSMUSG00000002107	36.8234961949	109.1476831398	162.4250597868	137.8466337525	101.9898250848	89.4882812303	162.4260598	26.6	181.472	148.822	114.668	47.293	45.4734
ENSMUSG00000002107	36.8234961949	109.1476831398	162.4250597868	137.8466337525	101.9898250848	89.4882812303	162.4260598	26.6	181.472	148.822	114.668	47.293	45.4734
ENSMUSG00000002107	36.8234961949	109.1476831398	162.4250597868	137.8466337525	101.9898250848	89.4882812303	162.4260598	26.6	181.472	148.822	114.668	47.293	45.4734
ENSMUSG00000002107	36.8234961949	109.1476831398	162.4250597868	137.8466337525	101.9898250848	89.4882812303	162.4260598	26.6	181.472	148.822	114.668	47.293	45.4734
ENSMUSG00000002107	36.8234961949	109.1476831398	162.4250597868	137.8466337525	101.9898250848	89.4882812303	162.4260598	26.6	181.472	148.822	114.668	47.293	45.4734
ENSMUSG00000002107	36.8234961949	109.1476831398	162.4250597868	137.8466337525	101.9898250848	89.4882812303	162.4260598	26.6	181.472	148.822	114.668	47.293	45.4734
ENSMUSG00000002107	36.8234961949	109.1476831398	162.4250597868	137.8466337525	101.9898250848	89.4882812303	162.4260598	26.6	181.472	148.822	114.668	47.293	45.4734
ENSMUSG00000002107	36.8234961949	109.1476831398	162.4250597868	137.8466337525	101.9898250848	89.4882812303	162.4260598	26.6	181.472	148.822	114.668	47.293	45.4734
ENSMUSG00000002107	36.8234961949	109.1476831398	162.4250597868	137.8466337525	101.9898250848	89.4882812303	162.4260598	26.6	181.472	148.822	114.668	47.293	45.4734
ENSMUSG00000002107	36.8234961949	109.1476831398	162.4250597868	137.8466337525	101.9898250848	89.4882812303	162.4260598	26.6	181.472	148.822	114.668	47.293	45.4734
ENSMUSG00000002107	36.8234961949	109.1476831398	162.4250597868	137.8466337525	101.9898250848	89.4882812303	162.4260598	26.6	181.472	148.822	114.668	47.293	45.4734
ENSMUSG00000002107	36.8234961949	109.1476831398	162.4250597868	137.8466337525	101.9898250848	89.4882812303	162.4260598	26.6	181.472	148.822	114.668	47.293	45.4734
ENSMUSG00000002107	36.8234961949	109.1476831398	162.4250597868	137.8466337525	101.9898250848	89.4882812303	162.4260598	26.6	181.472	148.822	114.668	47.293	45.4734
ENSMUSG00000002107	36.8234961949	109.1476831398	162.4250597868	137.8466337525	101.9898250848	89.4882812303	162.4260598	26.6	181.472	148.822	114.668	47.293	45.4734
ENSMUSG00000002107	36.8234961949	109.1476831398	162.4250597868	137.8466337525	101.9898250848	89.4882812303	162.4260598	26.6	181.472	148.822	114.668	47.293	45.4734
ENSMUSG00000002107	36.8234961949	109.1476831398	162.4250597868	137.8466337525	101.9898250848	89.4882812303	162.4260598	26.6	181.472	148.822	114.668	47.293	45.4734
ENSMUSG00000002107	36.8234961949	109.1476831398	162.4250597868	137.8466337525	101.9898250848	89.4882812303	162.4260598	26.6	181.472	148.822	114.668	47.293	45.4734
ENSMUSG00000002107	36.8234961949	109.1476831398	162.4250597868	137.8466337525	101.9898250848	89.4882812303	162.4260598	26.6	181.472	148.822	114.668	47.293	45.4734
ENSMUSG00000002107	36.8234961949	109.1476831398	162.4250597868	137.8466337525	101.9898250848	89.4882812303	162.4260598	26.6	181.472	148.822	114.668	47.293	45.4734
ENSMUSG00000002107	36.8234961949	109.1476831398	162.4250597868	137.8466337525	101.9898250848	89.4882812303	162.4260598	26.6	181.472	148.822	114.668	47.293	45.4734
ENSMUSG00000002107	36.8234961949	109.1476831398	162.4250597868	137.8466337525	101.9898250848	89.4882812303	162.4260598	26.6	181.472	148.822	114.668	47.293	45.4734
ENSMUSG00000002107	36.8234961949	109.1476831398	162.4250597868	137.8466337525	101.9898250848	89.4882812303	162.4260598	26.6	181.472	148.822	114.668	47.293	45.4734
ENSMUSG00000002107	36.8234961949	109.1476831398	162.4250597868	137.8466337525	101.9898250848	89.4882812303	162.4260598	26.6	181.472	148.822	114.668	47.293	45.4734
ENSMUSG00000002107	36.8234961949	109.1476831398	162.4250597868	137.8466337525	101.9898250848	89.4882812303	162.4260598	26.6	181.472	148.822	114.668	47.293	45.4734
ENSMUSG00000002107	36.8234961949	109.1476831398	162.4250597868	137.8466337525	101.9898250848	89.4882812303	162.4260598	26.6	181.472	148.822	114.668	47.293	45.4734
ENSMUSG00000002107	36.8234961949	109.1476831398	162.4250597868	137.8466337525	101.9898250848	89.4882812303	162.4260598	26.6	181.472	148.822	114.668	47.293	45.4734
ENSMUSG00000002107	36.8234961949	109.1476831398	162.4250597868	137.8466337525	101.9898250848	89.4882812303	162.4260598	26.6	181.472	148.822	114.668	47.293	45.4734
ENSMUSG00000002107	36.8234961949	109.1476831398	162.4250597868	137.8466337525	101.9898250848	89.4882812303	162.4260598	26.6	181.472	148.822	114.668	47.293	45.4734
ENSMUSG00000002107	36.8234961949	109.1476831398	162.4250597868	137.8466337525	101.9898250848	89.4882812303	162.4260598	26.6	181.472	148.822	114.668	47.293	45.4734
ENSMUSG00000002107	36.8234961949	109.1476831398	162.4250597868	137.8466337525	101.9898250848	89.4882812303	162.4260598	26.6	181.472	148.822	114.668	47.293	45.4734
ENSMUSG00000002107	36.8234961949	109.1476831398	162.4250597868	137.8466337525	101.9898250848	89.4882812303	162.4260598	26.6	181.472	148.822	114.668	47.293	45.4734
ENSMUSG00000002107	36.8234961949	109.1476831398	162.4250597868	137.8466337525	101.9898250848	89.4882812303	162.4260598	26.6	181.472	148.822	114.668	47.293	45.4734
ENSMUSG00000002107	36.8234961949	109.1476831398	162.4250597868	137.8466337525	101.9898250848	89.4882812303	162.4260598	26.6	181.472	148.822	114.668	47.293	45.4734
ENSMUSG00000002107	36.8234961949	109.1476831398	162.4250597868	137.8466337525	101.9898250848	89.4882812303	162.4260598	26.6	181.472	148.822	114.668	47.293	45.4734
ENSMUSG00000002107	36.8234961949	109.1476831398	162.4250597868	137.8466337525	101.9898250848	89.4882812303	162.4260598	26.6	181.472	148.822	114.668	47.293	45.4734
ENSMUSG00000002107	36.8234961949	109.1476831398	162.4250597868	137.8466337525	101.9898250848	89.4882812303	162.4260598	26.6	181.472	148.822	114.668	47.293	45.4734
ENSMUSG00000002107	36.8234961949	109.1476831398	162.4250597868	137.8466337525	101.9898250848	89.4882812303	162.4260598	26.6	181.472	148.822	114.668	47.293	45.4734
ENSMUSG00000002107	36.8234961949	109.1476831398	162.4250597868	137.8466337525	101.9898250848	89.4882812303	162.4260598	26.6	181.472	148.822	114.668	47.293	45.4734
ENSMUSG00000002107	36.8234961949	109.1476831398	162.4250597868	137.8466337525	101.9898250848	89.4882812303	162.4260598	26.6	181.472	148.822	114.668	47.293	45.4734
ENSMUSG00000002107	36.8234961949	109.1476831398	162.4250597868	137.8466337525	101.9898250848	89.4882812303	162.4260598	26.6	181.472	148.822	114.668	47.293	45.4734
ENSMUSG00000002107	36.8234961949	109.1476831398	162.4250597868	137.8466337525	101.9898250848	89.4882812303	162.4260598	26.6	181.472	148.822	114.668	47.293	45.4734
ENSMUSG00000002107	36.8234961949	109.1476831398	162.4250597868	137.8466337525	101.9898250848	89.4882812303	162.4260598	26.6	181.472	148.822	114.668	47.293	45.4734
ENSMUSG00000002107	36.8234961949	109.1476831398	162.4250597868	137.8466337525	101.9898250848	89.4882812303	162.4260598	26.6	181.472	148.822	114.668	47.293	45.4734
ENSMUSG00000002107	36.8234961949	109.1476831398	162.4250597868	137.8466337525	101.9898250848	89.4882812303	162.4260598	26.6	181.472	148.822	114.668	47.293	45.4734
ENSMUSG00000002107	36.8234961949	109.1476831398	162.4250597868	137.8466337525	101.9898250848	89.4882812303	162.4260598	26.6	181.472	148.822	114.668	47.293	45.4734
ENSMUSG00000002107	36.8234961949	109.1476831398	162.4250597868	137.8466337525	101.9898250848	89.4882812303	162.4260598	26.6	181.472	148.822	114.668	47.293	45.4734
ENSMUSG00000002107	36.8234961949	109.1476831398	162.4250597868	137.8466337525	101.9898250848	89.4882812303	162.4260598	26.6	181.472	148.822	114.668	47.293	45.4734
ENSMUSG00000002107	36.8234961949	109.1476831398	162.4250597868	137.8466337525	101.9898250848	89.4882812303	162.4260598	26.6	181.472	148.822	114.668	47.293	45.4734
ENSMUSG00000002107	36.8234961949	109.1476831398	162.4250597868	137.8466337525	101.9898250848	89.4882812303	162.4260598	26.6	181.472	148.822	114.668	47.293	45.4734
ENSMUSG00000002107	36.8234961949	109.1476831398	162.4250597868	137.8466337525	101.9898250848	89.4882812303	162.4260598	26.6	181.472	148.822	114.668	47.293	45.4734
ENSMUSG00000002107	36.8234961949	109.1476831398	162.4250597868	137.8466337525	101.9898250848	89.4882812303	162.4260598	26.6	181.472	148.822	114.668	47.293	45.4734
ENSMUSG00000002107	36.8234961949	109.1476831398	162.4250597868	137.8466337525	101.9898250848	89.4882812303	162.4260598	26.6	181.472	148.822	114.668	47.293	45.4734
ENSMUSG00000002107	36.8234961949	109.1476831398	162.4250597868	137.8466337525	101.9898250848	89.4882812303	162.4260598	26.6	181.472	148.822	114.668	47.293	45.4734
ENSMUSG00000002107	36.8234961949	109.1476831398	162.4250597868	137.8466337525	101.9898250848	89.4882812303	162.4260598	26.6	181.472	148.822	114.668	47.293	45.4734
ENSMUSG00000002107	36.8234961949	109.1476831398	162.4250597868	137.8466337525	101.9898250848	89.4882812303	162.4260598	26.6	181.472	148.822	114.668	47.293	45.4734
ENSMUSG00000002107	36.8234961949	109.1476831398	162.4250597868	137.8466337525	101.9898250848	89.4882812303	162.4260598	26.6	181.472	148.822	114.668	47.293	45.4734
ENSMUSG00000002107	36.8234961949	109.1476831398	162.4250597868	137.8466337525	101.9898250848	89.4882812303	162.4260598	26.6	181.472	148.822	114.668	47.293	45.4734
ENSMUSG00000002107	36.8234961949	109.1476831398	162.4250597868	137.8466337525	101.9898250848	89.4882812303	162.4260598	26.6	181.472	148.822	114.668	47.293	45.4734
ENSMUSG00000002107	36.8234961949	109.1476831398	162.4250597868	137.8466337525	101.9898250848	89.4882812303	162.4260598	26.6	181.472	148.822	114.668	47.293	45.4734
ENSMUSG00000002107	36.8234961949	109.1476831398	162.4250597868	137.8466337525	101.9898250848	89.4882812303	162.4260598	26.6	181.472	148.822	114.668	47.293	45.4734
ENSMUSG00000002107	36.8234961949	109.1476831398	162.4250597868	137.8466337525	101.9898250848	89.4882812303	162.4260598	26.6	181.472	148.822	114.668	47.293	45.4734
ENSMUSG00000002107	36.8234961949	109.1476831398	162.4250597868	137.8466337525	101.9898250848	89.4882812303	162.4260598	26.6	181.472	148.822	114.668	47.293	45.4734
ENSMUSG00000002107	36.8234961949	109.1476831398	162.4250597868	137.8466337525	101.9898250848	89.4882812303	162.4260598	26.6	181.472	148.822	114.668	47.293	45.4734
ENSMUSG00000002107	36.8234961949	109.1476831398	162.4250597868	137.8466337525	101.9898250848	89.4882812303	162.4260598	26.6	181.472	148.822	114.668	47.293	45.4734
ENSMUSG00000002107	36.8234961949	109.1476831398	162.4250597868	137.8466337525	101.9898250848	89.4882812303	162.4260598	26.6	181.472	148.822	114.668	47.293	45.4734
ENSMUSG00000002107	36.8234961949	109.1476831398	162.4250597868	137.8466337525	101.9898250848	89.4882812303	162.4260598	26.6	181.472	148.822	114.668	47.293	45.4734
ENSMUSG00000002107	36.8234961949	109.1476831398	162.4250597868	137.8466337525	101.9898250848	89.4882812303	162.4260598	26.6	181.472	148.822	114.668	47.293	45.4734
ENSMUSG00000002107	36.8234961949	109.1476831398	162.4250597868	137.8466337525	101.9898250848	89.4882812303	162.4260598	26.6	181.472	148.822	114.668	47.293	45.4734
ENSMUSG00000002107	36.8234961949	109.1476831398	162.4250597868	137.8466337525	101.9898250848	89.4882812303	162.4260598	26.6	181.472	148.822	114.668	47.293	45.4734
ENSMUSG00000002107	36.8234961949	109.1476831398	162.4250597868	137.8466337525	101.9898250848	89.4882812303	162.4260598	26.6	181.472	148.822	114.668	47.293	45.4734
ENSMUSG00000002107	36.8234961949	109.1476831398	162.4250597868	137.8466337525	101.9898250848	89.4882812303	162.4260598	26.6	181.472	148.822	114.668	47.293	45.4734
ENSMUSG00000002107	36.8234961949	109.1476831398	162.4250597868	137.8466337525	101.9898250848	89.4882812303	162.4260598	26.6	181.472	148.822	114.668	47.293	45.4734
ENSMUSG00000002107	36.8234961949	109.1476831398	162.4250597868	137.8466337525	101.9898250848	89.4882812303	162.4260598	26.6	181.472	148.822	114.668	47.293	45.4734
ENSMUSG00000002107	36.8234961949	109.1476831398	162.4250597868	137.8466337525	101.9898250848	89.4882812303	162.4260598	26.6	181.472	148.822	114.668	47.293	45.4734
ENSMUSG00000002107	36.8234961949	109.1476831398	162.4250597868	137.8466337525	101.9898250848	89.4882812303	162.4260598	26.6	181.472	148.822	114.668	47.293	45.4734
ENSMUSG00000002107	36.8234961949	109.1476831398	162.4250597868	137.8466337525	101.9898250848	89.4882812303	162.4260598	26.6	181.472	148.822	114.668	47.293	45.4734
ENSMUSG00000002107	36.8234961949	109.1476831398	162.4250597868	137.8466337525	101.9898250848	89.4882812303	162.4260598	26.6	181.472	148.822	114.668	47.293	45.4734
ENSMUSG00000002108	0	0	0	0	0	0	0	0.2	0	0	0	1.2498	0.2784
ENSMUSG00000002108	0	0	0	0	0	0	0	0.2	0	0	0	1.2498	0.2784
ENSMUSG00000002109	22.9279154405	31.1581290405	31.28258793	26.2215455172	25.5321272636	33.1084269383	33.10942694	2.4	0	0	0	4.7054	7.4862
ENSMUSG00000002111	0	0	0	0	0	0	0	0	0	0	0	0	0
ENSMUSG00000002129	84.86932432	74.7040808836	69.3763973711	78.84729284	63.6616602261	65.996610977	84.87032432	17.2	26.7221	28.0697	25.814	67.3576	43.0572
ENSMUSG00000002147	6.3645839446	4.5130546989	5.9916490845	5.0966670282	5.2911467509	8.3819678147	8.3829678157	0.4	0	0	0	9.5246	2.5732
ENSMUSG00000002190	12.2448101891	12.6824011025	4.9423391264	18.8954423519	11.8047818353	16.1913090898	18.8964423533	5.4	0.908257	2.24658	4.3315	2.6858	9.3484
ENSMUSG00000002204	0	0.3825105025	0.2168882313	2.4106130496	1.5500355323	0.1396545451	2.4116130497	0.1	0	0	0	3.7988	0.7294
ENSMUSG00000002205	11.1407042954	5.6505171705	4.674773581	8.6014245605	8.7673416854	6.2366637307	11.1417042957	5.9	7.2765	9.83638	8.96426	11.8394	15.2506
ENSMUSG00000002210	11.2740745089	12.8561945417	10.1748873417	13.2669897419	20.7339164013	11.0944378133	20.7349164	0	0	0	0	11.1844	18.2246
ENSMUSG00000002221	63.2449129012	54.595636082	98.1868671807	67.0217598842	60.4888718068	61.8052301042	98.1878671867	5.5	0	0	0	68.0114	48.6162
ENSMUSG00000002222	70.5303565187	101.604928997	75.7390241214	96.9704951332	75.2679955081	77.7158129335	101.605929	19.2	0	0	0	78.3876	61.233
ENSMUSG00000002227	4.7499547514	7.7722008415	12.4816282898	4.1894462056	4.273141665	9.3333106682	12.4826282907	0.7	2.3416	2.04419	1.55426	36.9204	18.8454
ENSMUSG00000002227	4.7499547514	7.7722008415	12.4816282898	4.1894462056	4.273141665	9.3333106682	12.4826282907	0.7	2.3416	2.04419	1.55426	36.9204	18.8454
ENSMUSG00000002227	4.7499547514	7.7722008415	12.4816282898	4.1894462056	4.273141665	9.3333106682	12.4826282907	0.7	2.3416	2.04419	1.55426	36.9204	18.8454
ENSMUSG00000002227	4.7499547514	7.7722008415	12.4816282898	4.1894462056	4.273141665	9.3333106682	12.4826282907	0.7	2.3416	2.04419	1.55426	36.9204	18.8454
ENSMUSG00000002227	4.7499547514	7.7722008415	12.4816282898	4.1894462056	4.273141665	9.3333106682	12.4826282907	0.7	2.3416	2.04419	1.55426	36.9204	18.8454
ENSMUSG00000002227	4.7499547514	7.7722008415	12.4816282898	4.1894462056	4.273141665	9.3333106682	12.4826282907	0.7	2.3416	2.04419	1.55426	36.9204	18.8454
ENSMUSG00000002227	4.7499547514	7.7722008415	12.4816282898	4.1894462056	4.273141665	9.3333106682	12.4826282907	0.7	2.3416	2.04419	1.55426	36.9204	18.8454
ENSMUSG00000002227	4.7499547514	7.7722008415	12.4816282898	4.1894462056	4.273141665	9.3333106682	12.4826282907	0.7	2.3416	2.04419	1.55426	36.9204	18.8454
ENSMUSG00000002227	4.7499547514	7.7722008415	12.4816282898	4.1894462056	4.273141665	9.3333106682	12.4826282907	0.7	2.3416	2.04419	1.55426	36.9204	18.8454
ENSMUSG00000002228	0	0	0	0	0	0	0	0.2	0	0	0	0.7062	0.8234
ENSMUSG00000002233	2.1907107145	2.0636498769	0.4581056585	0.40671214	1.8989258928	8.6124138764	8.613413876	4.8	0	0	0	10.4702	17.3056
ENSMUSG00000002233	2.1907107145	2.0636498769	0.4581056585	0.40671214	1.8989258928	8.6124138764	8.613413876	4.8	0	0	0	10.4702	17.3056
ENSMUSG00000002240	0	0	0	0	0	0	0	0	0	0	0	0	0
ENSMUSG00000002249	0	0	0	0	0	0	0	10.4	1.77083	0.819459	0.494893	0	0
ENSMUSG00000002249	0	0	0	0	0	0	0	10.4	1.77083	0.819459	0.494893	0	0
ENSMUSG00000002249	0	0	0	0	0	0	0	10.4	1.77083	0.819459	0.494893	0	0
ENSMUSG00000002249	0	0	0	0	0	0	0	10.4	1.77083	0.819459	0.494893	0	0
ENSMUSG00000002249	0	0	0	0	0	0	0	10.4	1.77083	0.819459	0.494893	0	0
ENSMUSG00000002249	0	0	0	0	0	0	0	10.4	1.77083	0.819459	0.494893	0	0
ENSMUSG00000002249	0	0	0	0	0	0	0	10.4	1.77083	0.819459	0.494893	0	0
ENSMUSG00000002249	0	0	0	0	0	0	0	10.4	1.77083	0.819459	0.494893	0	0
ENSMUSG00000002249	0	0	0	0	0	0	0	10.4	1.77083	0.819459	0.494893	0	0
ENSMUSG00000002250	4.0836929645	6.0446243923	2.8577400703	5.330594618	6.9743274391	6.8843568355	6.9753274393	3.9	1.2605	1.97262	1.19345	5.1396	3.918
ENSMUSG00000002257	1.1654879919	2.14076986	4.495890782	0.9733020865	2.1086388212	1.4831769381	4.4968907823	0.4	1.54352	2.88498	2.5195	3.2904	0
ENSMUSG00000002265	5404.4961705885	5492.9072753993	7266.5738068473	4611.0342752119	4727.2636563558	6606.1502822056	7266.5748066667	43.5	7.52034	13.2132	9.84276	2198.6494	2516.4412
ENSMUSG00000002266	70.3056815141	92.2529770756	77.7407653093	96.36303338	100.7048684906	102.2469725903	102.2479725767	1.2	0.741451	3.32915	1.54384	80.8888	83.1048
ENSMUSG00000002274	0	0	0	0	0	0	0	7.3	0	0	0	0.5942	0.1876
ENSMUSG00000002279	9.9788640023	17.4171582762	15.34606329	12.4490027753	15.3208992221	18.7068085876	18.7078085867	5	0	0	0	39.643	24.7638
ENSMUSG00000002280	54.923676057	26.7949293012	30.0756738575	30.8569697683	42.5248664527	23.5477808685	54.9246760567	4.2	0	0	0	14.1562	13.7996
ENSMUSG00000002289	0	0	0	0	0	0	0	3.5	0.288113	0.429819	0.447601	0.7198	0.4956
ENSMUSG00000002297	1.5354467684	0.552427462	0.5344566016	1.9667163069	1.2780700881	2.526544578	2.527544578	1.4	7.76666	4.29058	3.99292	1.5542	1.3164
ENSMUSG00000002297	1.5354467684	0.552427462	0.5344566016	1.9667163069	1.2780700881	2.526544578	2.527544578	1.4	7.76666	4.29058	3.99292	1.5542	1.3164
ENSMUSG00000002297	1.5354467684	0.552427462	0.5344566016	1.9667163069	1.2780700881	2.526544578	2.527544578	1.4	7.76666	4.29058	3.99292	1.5542	1.3164
ENSMUSG00000002297	1.5354467684	0.552427462	0.5344566016	1.9667163069	1.2780700881	2.526544578	2.527544578	1.4	7.76666	4.29058	3.99292	1.5542	1.3164
ENSMUSG00000002307	13.6145141221	25.7076242602	18.0268108671	20.8136971026	25.9635463114	25.6159687309	25.96454631	8.1	16.4151	16.329	13.9077	28.24	24.743
ENSMUSG00000002307	13.6145141221	25.7076242602	18.0268108671	20.8136971026	25.9635463114	25.6159687309	25.96454631	8.1	16.4151	16.329	13.9077	28.24	24.743
ENSMUSG00000002307	13.6145141221	25.7076242602	18.0268108671	20.8136971026	25.9635463114	25.6159687309	25.96454631	8.1	16.4151	16.329	13.9077	28.24	24.743
ENSMUSG00000002307	13.6145141221	25.7076242602	18.0268108671	20.8136971026	25.9635463114	25.6159687309	25.96454631	8.1	16.4151	16.329	13.9077	28.24	24.743
ENSMUSG00000002308	19.9969030183	15.7941976633	23.8228696898	11.7358569096	32.0140776081	18.2236120446	32.0150776067	3.5	0	0	0	34.2708	27.2326
ENSMUSG00000002308	19.9969030183	15.7941976633	23.8228696898	11.7358569096	32.0140776081	18.2236120446	32.0150776067	3.5	0	0	0	34.2708	27.2326
ENSMUSG00000002319	119.4334555236	93.6498404963	96.3142597954	101.1686165694	92.346259043	136.1361863932	136.1371863667	24	44.6443	44.0447	61.7488	67.9778	61.8332
ENSMUSG00000002320	29.0700843563	22.8864441745	31.3937765316	22.7717296877	23.4879259337	29.8917682074	31.3947765333	10.8	0	0	0	22.7806	26.4802
ENSMUSG00000002324	7.740188709	23.8842412478	19.5195458928	12.855843273	7.7978644883	10.0506944284	23.8852412467	0.1	0	0	0	41.502	24.5352
ENSMUSG00000002325	8.5097845401	7.296416355	10.7248684921	10.3723444767	7.5519867763	16.4934732476	16.4944732467	3.1	5.3479	5.03876	4.3642	40.5242	32.5426
ENSMUSG00000002325	8.5097845401	7.296416355	10.7248684921	10.3723444767	7.5519867763	16.4934732476	16.4944732467	3.1	5.3479	5.03876	4.3642	40.5242	32.5426
ENSMUSG00000002325	8.5097845401	7.296416355	10.7248684921	10.3723444767	7.5519867763	16.4934732476	16.4944732467	3.1	5.3479	5.03876	4.3642	40.5242	32.5426
ENSMUSG00000002325	8.5097845401	7.296416355	10.7248684921	10.3723444767	7.5519867763	16.4934732476	16.4944732467	3.1	5.3479	5.03876	4.3642	40.5242	32.5426
ENSMUSG00000002325	8.5097845401	7.296416355	10.7248684921	10.3723444767	7.5519867763	16.4934732476	16.4944732467	3.1	5.3479	5.03876	4.3642	40.5242	32.5426
ENSMUSG00000002325	8.5097845401	7.296416355	10.7248684921	10.3723444767	7.5519867763	16.4934732476	16.4944732467	3.1	5.3479	5.03876	4.3642	40.5242	32.5426
ENSMUSG00000002325	8.5097845401	7.296416355	10.7248684921	10.3723444767	7.5519867763	16.4934732476	16.4944732467	3.1	5.3479	5.03876	4.3642	40.5242	32.5426
ENSMUSG00000002325	8.5097845401	7.296416355	10.7248684921	10.3723444767	7.5519867763	16.4934732476	16.4944732467	3.1	5.3479	5.03876	4.3642	40.5242	32.5426
ENSMUSG00000002325	8.5097845401	7.296416355	10.7248684921	10.3723444767	7.5519867763	16.4934732476	16.4944732467	3.1	5.3479	5.03876	4.3642	40.5242	32.5426
ENSMUSG00000002326	34.6320489084	21.7794527582	16.1244511563	16.1364175692	26.685643935	20.3350540427	34.6330489067	7.2	0	0	0	31.6348	29.0398
ENSMUSG00000002329	0	0	0	0	0	0	0	11.5	0	0	0	37.7842	38.1404
ENSMUSG00000002332	58.9642068232	48.4558419325	74.2116084483	60.3225949602	49.4593384923	96.367599192	96.3685991867	23.3	0	0	0	118.0106	116.8062
ENSMUSG00000002341	44.876848761	57.0138826528	90.2324586927	103.5999208763	105.4767102793	92.315111689	105.4777102967	33.3	76.5506	64.7265	122.083	39.9142	34.659
ENSMUSG00000002342	55.7907205333	24.5903099291	39.2652272654	21.5365897128	23.0557053496	24.2394928084	55.7917205333	10.2	0	0	0	34.9052	35.5592
ENSMUSG00000002342	55.7907205333	24.5903099291	39.2652272654	21.5365897128	23.0557053496	24.2394928084	55.7917205333	10.2	0	0	0	34.9052	35.5592
ENSMUSG00000002343	17.444107469	8.9117916337	12.2030799193	14.9167506834	17.5336964688	15.0455977813	17.5346964667	12.5	0	0	0	10.2514	13.3584
ENSMUSG00000002345	13.7432902195	8.1604138392	9.3304614136	13.5372621068	18.3671998143	14.4151466718	18.3681998167	0	0	0	0	10.9066	12.8342
ENSMUSG00000002346	39.8034273766	23.3318256254	23.8313104283	19.031894298	14.2441532975	19.0020742771	39.8044273767	2.9	0	0	0	22.3298	22.5744
ENSMUSG00000002365	1.0395720527	2.6604621717	5.2896223743	1.443376637	1.455002341	0.6014294851	5.290622374	1.5	0	0	0	22.0476	15.6772
ENSMUSG00000002372	25.6422962957	21.9849148594	24.7345268069	17.0488714256	30.2808494286	20.200875729	30.28184943	23.2	0	0	0	34.9166	30.5406
ENSMUSG00000002372	25.6422962957	21.9849148594	24.7345268069	17.0488714256	30.2808494286	20.200875729	30.28184943	23.2	0	0	0	34.9166	30.5406
ENSMUSG00000002372	25.6422962957	21.9849148594	24.7345268069	17.0488714256	30.2808494286	20.200875729	30.28184943	23.2	0	0	0	34.9166	30.5406
ENSMUSG00000002379	96.3530358328	53.3250478588	50.8477337536	78.954880028	121.4776013579	55.8978047702	121.4786013333	12	13.9042	17.206	19.4151	36.4364	64.9246
ENSMUSG00000002384	0	0	0	0	0	0	0	0.1	0	0	0	0.9232	0.2008
ENSMUSG00000002393	3.2618346481	4.5499287243	7.9573148568	3.7624640043	6.5271129255	5.0578576729	7.9583148553	7.2	0	0	0	1.7488	3.3804
ENSMUSG00000002395	73.4538522529	43.1719430887	19.9864527943	36.9564882101	57.2880711629	39.3885388385	73.45485225	32.5	0	0	0	125.4802	171.9348
ENSMUSG00000002395	73.4538522529	43.1719430887	19.9864527943	36.9564882101	57.2880711629	39.3885388385	73.45485225	32.5	0	0	0	125.4802	171.9348
ENSMUSG00000002396	0.7978463423	1.893919234	1.6315662354	4.5933677508	2.5064138168	3.4757636414	4.5943677507	4.5	5.35533	2.85152	8.11446	3.1186	2.3582
ENSMUSG00000002396	0.7978463423	1.893919234	1.6315662354	4.5933677508	2.5064138168	3.4757636414	4.5943677507	4.5	5.35533	2.85152	8.11446	3.1186	2.3582
ENSMUSG00000002396	0.7978463423	1.893919234	1.6315662354	4.5933677508	2.5064138168	3.4757636414	4.5943677507	4.5	5.35533	2.85152	8.11446	3.1186	2.3582
ENSMUSG00000002396	0.7978463423	1.893919234	1.6315662354	4.5933677508	2.5064138168	3.4757636414	4.5943677507	4.5	5.35533	2.85152	8.11446	3.1186	2.3582
ENSMUSG00000002409	9.1500088104	19.6989594494	21.2240895032	17.5664679105	22.3000600696	21.7693983108	22.3010600667	7.5	5.15548	6.63928	5.72318	33.3556	18.7618
ENSMUSG00000002409	9.1500088104	19.6989594494	21.2240895032	17.5664679105	22.3000600696	21.7693983108	22.3010600667	7.5	5.15548	6.63928	5.72318	33.3556	18.7618
ENSMUSG00000002409	9.1500088104	19.6989594494	21.2240895032	17.5664679105	22.3000600696	21.7693983108	22.3010600667	7.5	5.15548	6.63928	5.72318	33.3556	18.7618
ENSMUSG00000002409	9.1500088104	19.6989594494	21.2240895032	17.5664679105	22.3000600696	21.7693983108	22.3010600667	7.5	5.15548	6.63928	5.72318	33.3556	18.7618
ENSMUSG00000002409	9.1500088104	19.6989594494	21.2240895032	17.5664679105	22.3000600696	21.7693983108	22.3010600667	7.5	5.15548	6.63928	5.72318	33.3556	18.7618
ENSMUSG00000002409	9.1500088104	19.6989594494	21.2240895032	17.5664679105	22.3000600696	21.7693983108	22.3010600667	7.5	5.15548	6.63928	5.72318	33.3556	18.7618
ENSMUSG00000002409	9.1500088104	19.6989594494	21.2240895032	17.5664679105	22.3000600696	21.7693983108	22.3010600667	7.5	5.15548	6.63928	5.72318	33.3556	18.7618
ENSMUSG00000002409	9.1500088104	19.6989594494	21.2240895032	17.5664679105	22.3000600696	21.7693983108	22.3010600667	7.5	5.15548	6.63928	5.72318	33.3556	18.7618
ENSMUSG00000002409	9.1500088104	19.6989594494	21.2240895032	17.5664679105	22.3000600696	21.7693983108	22.3010600667	7.5	5.15548	6.63928	5.72318	33.3556	18.7618
ENSMUSG00000002413	243.848168248	395.310728349	400.3728705246	332.2493506855	289.3742807149	336.6852101393	400.3738705333	14.3	0	0	0	125.0014	102.1918
ENSMUSG00000002416	106.6214936612	44.7558045029	26.9735122605	46.0745896629	70.8283410287	43.9034539927	106.6224936567	80.8	73.6277	75.3085	99.9404	56.5948	51.7422
ENSMUSG00000002428	38.8118668839	43.1957775319	30.8170640504	29.8978273841	29.9614311733	36.6586801104	43.19677753	3	8.88147	9.72327	6.96069	37.4584	29.8248
ENSMUSG00000002455	70.7707656263	54.3042746853	59.9989688855	54.0710335616	68.1212114189	49.04187647	70.77176563	10.5	0	0	0	94.566	72.2542
ENSMUSG00000002458	39.7915794874	37.008722953	28.1456011696	30.3609794705	26.0233097989	53.6116659254	53.6126659267	5.1	9.35357	11.1358	14.7791	34.6314	56.7252
ENSMUSG00000002458	39.7915794874	37.008722953	28.1456011696	30.3609794705	26.0233097989	53.6116659254	53.6126659267	5.1	9.35357	11.1358	14.7791	34.6314	56.7252
ENSMUSG00000002458	39.7915794874	37.008722953	28.1456011696	30.3609794705	26.0233097989	53.6116659254	53.6126659267	5.1	9.35357	11.1358	14.7791	34.6314	56.7252
ENSMUSG00000002458	39.7915794874	37.008722953	28.1456011696	30.3609794705	26.0233097989	53.6116659254	53.6126659267	5.1	9.35357	11.1358	14.7791	34.6314	56.7252
ENSMUSG00000002458	39.7915794874	37.008722953	28.1456011696	30.3609794705	26.0233097989	53.6116659254	53.6126659267	5.1	9.35357	11.1358	14.7791	34.6314	56.7252
ENSMUSG00000002458	39.7915794874	37.008722953	28.1456011696	30.3609794705	26.0233097989	53.6116659254	53.6126659267	5.1	9.35357	11.1358	14.7791	34.6314	56.7252
ENSMUSG00000002458	39.7915794874	37.008722953	28.1456011696	30.3609794705	26.0233097989	53.6116659254	53.6126659267	5.1	9.35357	11.1358	14.7791	34.6314	56.7252
ENSMUSG00000002458	39.7915794874	37.008722953	28.1456011696	30.3609794705	26.0233097989	53.6116659254	53.6126659267	5.1	9.35357	11.1358	14.7791	34.6314	56.7252
ENSMUSG00000002458	39.7915794874	37.008722953	28.1456011696	30.3609794705	26.0233097989	53.6116659254	53.6126659267	5.1	9.35357	11.1358	14.7791	34.6314	56.7252
ENSMUSG00000002458	39.7915794874	37.008722953	28.1456011696	30.3609794705	26.0233097989	53.6116659254	53.6126659267	5.1	9.35357	11.1358	14.7791	34.6314	56.7252
ENSMUSG00000002458	39.7915794874	37.008722953	28.1456011696	30.3609794705	26.0233097989	53.6116659254	53.6126659267	5.1	9.35357	11.1358	14.7791	34.6314	56.7252
ENSMUSG00000002458	39.7915794874	37.008722953	28.1456011696	30.3609794705	26.0233097989	53.6116659254	53.6126659267	5.1	9.35357	11.1358	14.7791	34.6314	56.7252
ENSMUSG00000002458	39.7915794874	37.008722953	28.1456011696	30.3609794705	26.0233097989	53.6116659254	53.6126659267	5.1	9.35357	11.1358	14.7791	34.6314	56.7252
ENSMUSG00000002458	39.7915794874	37.008722953	28.1456011696	30.3609794705	26.0233097989	53.6116659254	53.6126659267	5.1	9.35357	11.1358	14.7791	34.6314	56.7252
ENSMUSG00000002458	39.7915794874	37.008722953	28.1456011696	30.3609794705	26.0233097989	53.6116659254	53.6126659267	5.1	9.35357	11.1358	14.7791	34.6314	56.7252
ENSMUSG00000002458	39.7915794874	37.008722953	28.1456011696	30.3609794705	26.0233097989	53.6116659254	53.6126659267	5.1	9.35357	11.1358	14.7791	34.6314	56.7252
ENSMUSG00000002458	39.7915794874	37.008722953	28.1456011696	30.3609794705	26.0233097989	53.6116659254	53.6126659267	5.1	9.35357	11.1358	14.7791	34.6314	56.7252
ENSMUSG00000002458	39.7915794874	37.008722953	28.1456011696	30.3609794705	26.0233097989	53.6116659254	53.6126659267	5.1	9.35357	11.1358	14.7791	34.6314	56.7252
ENSMUSG00000002458	39.7915794874	37.008722953	28.1456011696	30.3609794705	26.0233097989	53.6116659254	53.6126659267	5.1	9.35357	11.1358	14.7791	34.6314	56.7252
ENSMUSG00000002458	39.7915794874	37.008722953	28.1456011696	30.3609794705	26.0233097989	53.6116659254	53.6126659267	5.1	9.35357	11.1358	14.7791	34.6314	56.7252
ENSMUSG00000002458	39.7915794874	37.008722953	28.1456011696	30.3609794705	26.0233097989	53.6116659254	53.6126659267	5.1	9.35357	11.1358	14.7791	34.6314	56.7252
ENSMUSG00000002458	39.7915794874	37.008722953	28.1456011696	30.3609794705	26.0233097989	53.6116659254	53.6126659267	5.1	9.35357	11.1358	14.7791	34.6314	56.7252
ENSMUSG00000002458	39.7915794874	37.008722953	28.1456011696	30.3609794705	26.0233097989	53.6116659254	53.6126659267	5.1	9.35357	11.1358	14.7791	34.6314	56.7252
ENSMUSG00000002458	39.7915794874	37.008722953	28.1456011696	30.3609794705	26.0233097989	53.6116659254	53.6126659267	5.1	9.35357	11.1358	14.7791	34.6314	56.7252
ENSMUSG00000002458	39.7915794874	37.008722953	28.1456011696	30.3609794705	26.0233097989	53.6116659254	53.6126659267	5.1	9.35357	11.1358	14.7791	34.6314	56.7252
ENSMUSG00000002458	39.7915794874	37.008722953	28.1456011696	30.3609794705	26.0233097989	53.6116659254	53.6126659267	5.1	9.35357	11.1358	14.7791	34.6314	56.7252
ENSMUSG00000002458	39.7915794874	37.008722953	28.1456011696	30.3609794705	26.0233097989	53.6116659254	53.6126659267	5.1	9.35357	11.1358	14.7791	34.6314	56.7252
ENSMUSG00000002458	39.7915794874	37.008722953	28.1456011696	30.3609794705	26.0233097989	53.6116659254	53.6126659267	5.1	9.35357	11.1358	14.7791	34.6314	56.7252
ENSMUSG00000002458	39.7915794874	37.008722953	28.1456011696	30.3609794705	26.0233097989	53.6116659254	53.6126659267	5.1	9.35357	11.1358	14.7791	34.6314	56.7252
ENSMUSG00000002458	39.7915794874	37.008722953	28.1456011696	30.3609794705	26.0233097989	53.6116659254	53.6126659267	5.1	9.35357	11.1358	14.7791	34.6314	56.7252
ENSMUSG00000002458	39.7915794874	37.008722953	28.1456011696	30.3609794705	26.0233097989	53.6116659254	53.6126659267	5.1	9.35357	11.1358	14.7791	34.6314	56.7252
ENSMUSG00000002458	39.7915794874	37.008722953	28.1456011696	30.3609794705	26.0233097989	53.6116659254	53.6126659267	5.1	9.35357	11.1358	14.7791	34.6314	56.7252
ENSMUSG00000002458	39.7915794874	37.008722953	28.1456011696	30.3609794705	26.0233097989	53.6116659254	53.6126659267	5.1	9.35357	11.1358	14.7791	34.6314	56.7252
ENSMUSG00000002458	39.7915794874	37.008722953	28.1456011696	30.3609794705	26.0233097989	53.6116659254	53.6126659267	5.1	9.35357	11.1358	14.7791	34.6314	56.7252
ENSMUSG00000002458	39.7915794874	37.008722953	28.1456011696	30.3609794705	26.0233097989	53.6116659254	53.6126659267	5.1	9.35357	11.1358	14.7791	34.6314	56.7252
ENSMUSG00000002458	39.7915794874	37.008722953	28.1456011696	30.3609794705	26.0233097989	53.6116659254	53.6126659267	5.1	9.35357	11.1358	14.7791	34.6314	56.7252
ENSMUSG00000002459	50.2492846072	6.9002654012	2.6109527344	9.1754244048	7.3690624352	2.6543391989	50.2502846067	3.7	1.76036	5.25834	3.79391	9.475	41.9896
ENSMUSG00000002459	50.2492846072	6.9002654012	2.6109527344	9.1754244048	7.3690624352	2.6543391989	50.2502846067	3.7	1.76036	5.25834	3.79391	9.475	41.9896
ENSMUSG00000002459	50.2492846072	6.9002654012	2.6109527344	9.1754244048	7.3690624352	2.6543391989	50.2502846067	3.7	1.76036	5.25834	3.79391	9.475	41.9896
ENSMUSG00000002459	50.2492846072	6.9002654012	2.6109527344	9.1754244048	7.3690624352	2.6543391989	50.2502846067	3.7	1.76036	5.25834	3.79391	9.475	41.9896
ENSMUSG00000002459	50.2492846072	6.9002654012	2.6109527344	9.1754244048	7.3690624352	2.6543391989	50.2502846067	3.7	1.76036	5.25834	3.79391	9.475	41.9896
ENSMUSG00000002459	50.2492846072	6.9002654012	2.6109527344	9.1754244048	7.3690624352	2.6543391989	50.2502846067	3.7	1.76036	5.25834	3.79391	9.475	41.9896
ENSMUSG00000002459	50.2492846072	6.9002654012	2.6109527344	9.1754244048	7.3690624352	2.6543391989	50.2502846067	3.7	1.76036	5.25834	3.79391	9.475	41.9896
ENSMUSG00000002459	50.2492846072	6.9002654012	2.6109527344	9.1754244048	7.3690624352	2.6543391989	50.2502846067	3.7	1.76036	5.25834	3.79391	9.475	41.9896
ENSMUSG00000002459	50.2492846072	6.9002654012	2.6109527344	9.1754244048	7.3690624352	2.6543391989	50.2502846067	3.7	1.76036	5.25834	3.79391	9.475	41.9896
ENSMUSG00000002475	31.5674510708	19.4766049262	17.8629657592	21.5914171719	12.4997551157	25.3647414548	31.56845107	4.6	0	0	0	20.0716	37.91
ENSMUSG00000002477	59.588749611	28.5614189707	19.5989473474	26.4640466579	46.5777168758	17.2568643345	59.58974961	13.5	0	0	0	171.467	210.0898
ENSMUSG00000002486	14.2796636775	6.0651838622	15.1505343255	9.3199969252	13.2322990427	11.089161777	15.1515343247	4.8	0	0	0	11.4668	15.8262
ENSMUSG00000002489	17.7063424567	26.4671794033	37.8399235363	43.7437126777	26.7626390211	24.2045244007	43.7447126733	3.6	0	0	0	27.8526	19.9632
ENSMUSG00000002489	17.7063424567	26.4671794033	37.8399235363	43.7437126777	26.7626390211	24.2045244007	43.7447126733	3.6	0	0	0	27.8526	19.9632
ENSMUSG00000002489	17.7063424567	26.4671794033	37.8399235363	43.7437126777	26.7626390211	24.2045244007	43.7447126733	3.6	0	0	0	27.8526	19.9632
ENSMUSG00000002496	89.741446341	113.1156777625	126.2832368319	124.5075064576	92.549024949	133.2465136115	133.2475136333	13.6	0	0	0	62.8594	52.553
ENSMUSG00000002496	89.741446341	113.1156777625	126.2832368319	124.5075064576	92.549024949	133.2465136115	133.2475136333	13.6	0	0	0	62.8594	52.553
ENSMUSG00000002496	89.741446341	113.1156777625	126.2832368319	124.5075064576	92.549024949	133.2465136115	133.2475136333	13.6	0	0	0	62.8594	52.553
ENSMUSG00000002496	89.741446341	113.1156777625	126.2832368319	124.5075064576	92.549024949	133.2465136115	133.2475136333	13.6	0	0	0	62.8594	52.553
ENSMUSG00000002496	89.741446341	113.1156777625	126.2832368319	124.5075064576	92.549024949	133.2465136115	133.2475136333	13.6	0	0	0	62.8594	52.553
ENSMUSG00000002496	89.741446341	113.1156777625	126.2832368319	124.5075064576	92.549024949	133.2465136115	133.2475136333	13.6	0	0	0	62.8594	52.553
ENSMUSG00000002496	89.741446341	113.1156777625	126.2832368319	124.5075064576	92.549024949	133.2465136115	133.2475136333	13.6	0	0	0	62.8594	52.553
ENSMUSG00000002500	0	0	0	0	0	0	0	0.1	0	0	0	0.4942	0
ENSMUSG00000002500	0	0	0	0	0	0	0	0.1	0	0	0	0.4942	0
ENSMUSG00000002504	24.7722759665	43.075129885	62.1720959779	26.1751428865	54.2211796336	41.3181505487	62.17309597	8.6	16.0679	16.2712	10.8863	25.5288	23.0596
ENSMUSG00000002504	24.7722759665	43.075129885	62.1720959779	26.1751428865	54.2211796336	41.3181505487	62.17309597	8.6	16.0679	16.2712	10.8863	25.5288	23.0596
ENSMUSG00000002504	24.7722759665	43.075129885	62.1720959779	26.1751428865	54.2211796336	41.3181505487	62.17309597	8.6	16.0679	16.2712	10.8863	25.5288	23.0596
ENSMUSG00000002504	24.7722759665	43.075129885	62.1720959779	26.1751428865	54.2211796336	41.3181505487	62.17309597	8.6	16.0679	16.2712	10.8863	25.5288	23.0596
ENSMUSG00000002524	112.8715026981	81.2718568682	66.5757201055	93.76195447	125.6094472711	79.1599025409	125.6104472667	54	0	0	0	136.1016	144.108
ENSMUSG00000002524	112.8715026981	81.2718568682	66.5757201055	93.76195447	125.6094472711	79.1599025409	125.6104472667	54	0	0	0	136.1016	144.108
ENSMUSG00000002524	112.8715026981	81.2718568682	66.5757201055	93.76195447	125.6094472711	79.1599025409	125.6104472667	54	0	0	0	136.1016	144.108
ENSMUSG00000002546	75.5710282524	67.3402033467	72.1735671389	60.4909551124	80.259938093	68.6461193997	80.2609381067	12.9	0	0	0	48.1422	48.4064
ENSMUSG00000002546	75.5710282524	67.3402033467	72.1735671389	60.4909551124	80.259938093	68.6461193997	80.2609381067	12.9	0	0	0	48.1422	48.4064
ENSMUSG00000002550	15.008450682	6.7763987354	5.2675167536	3.8540869199	10.0127367499	7.814510182	15.009450682	12.4	36.9964	40.9259	42.6976	18.6786	16.9284
ENSMUSG00000002565	0	0	0	0	0	0	0	0.1	0	0	0	0.0236	0
ENSMUSG00000002565	0	0	0	0	0	0	0	0.1	0	0	0	0.0236	0
ENSMUSG00000002578	9.0473149923	16.809840073	11.190444578	11.0889908424	10.4999094627	9.7126775039	16.8108400733	2.9	6.03229	6.82144	3.94947	26.9426	20.9342
ENSMUSG00000002580	146.7925387598	89.3690805401	63.5658864411	92.4130855149	150.3283567493	114.7392482661	150.3293567333	0	0	0	0	141.8534	210.1996
ENSMUSG00000002588	0	0	0	0	0	0	0	0.1	0	0	0	0.5322	2.5968
ENSMUSG00000002602	0	0	0	0	0	0	0	2.2	0	0	0	0.4524	0.1002
ENSMUSG00000002602	0	0	0	0	0	0	0	2.2	0	0	0	0.4524	0.1002
ENSMUSG00000002602	0	0	0	0	0	0	0	2.2	0	0	0	0.4524	0.1002
ENSMUSG00000002603	0	0	0	0	0	0	0	0.5	0	0	0	0.6762	1.037
ENSMUSG00000002608	43.5319706058	37.7119812982	57.3292143465	52.9694931299	46.2005611009	73.200519845	73.2015198433	11.8	0	0	0	55.7796	40.2354
ENSMUSG00000002617	45.2357248902	47.3078371584	30.0464242705	28.2885288605	30.6628419937	40.9528939275	47.30883716	0.4	5.52067	10.0861	8.3201	42.6844	37.535
ENSMUSG00000002625	19.0307800481	31.6889035685	55.2956599367	30.4991943514	38.0739509431	33.2200832486	55.2966599367	27.5	38.5928	47.239	33.3911	82.0342	57.6904
ENSMUSG00000002633	0.7100402606	2.0278077232	7.9384235487	2.6084521964	3.8446434001	0.3165942269	7.9394235467	0.8	0.698028	0.0216848	3.03252	3.8322	3.8324
ENSMUSG00000002635	10.6502158612	18.2247927267	4.6075367244	11.6528969677	11.1027625117	7.525966316	18.2257927267	6.6	0	0	0	19.166	29.4734
ENSMUSG00000002658	71.2185515735	58.8305848318	53.1180925023	66.0002541763	81.6092142626	59.3252225879	81.6102142667	16.9	0	0	0	131.0672	180.1866
ENSMUSG00000002660	61.118888793	22.2030318837	32.2881360567	29.8726818002	47.242147944	27.7203204164	61.1198887933	16.4	0	0	0	55.6898	72.4032
ENSMUSG00000002661	20.8785992399	14.2162739318	6.9399581101	15.2146989344	33.1635849866	13.8913836085	33.1645849867	8.6	0	0	0	51.4552	59.8194
ENSMUSG00000002661	20.8785992399	14.2162739318	6.9399581101	15.2146989344	33.1635849866	13.8913836085	33.1645849867	8.6	0	0	0	51.4552	59.8194
ENSMUSG00000002664	0	0	0	0	0	0	0	0.1	0	0	0	5.349	0.8638
ENSMUSG00000002668	0.7301554017	1.9336178562	0.0763509431	1.0204413434	0.9867620188	0.066093149	1.934617856	0.2	0.774215	0.271407	0.220428	0.3354	6.8692
ENSMUSG00000002679	16.4495426421	12.3878520868	8.1826710613	14.3788506649	16.2404519236	11.4875881684	16.45054264	7.7	0	0	0	67.1784	56.5852
ENSMUSG00000002688	0.577025626	2.1420898889	0.2275309779	0.8807050703	1.0651362354	0.027930909	2.1430898887	1.6	0.754036	1.34386	1.69374	9.9406	6.676
ENSMUSG00000002699	2.7954908958	3.2064419849	1.4682216026	2.4792613298	3.3574528138	3.8215915623	3.8225915623	0.3	0	0	0	10.5158	4.4636
ENSMUSG00000002718	94.1122425213	111.266905919	130.6139948248	120.69870303	110.7364988996	105.1215295962	130.6149948333	13.7	0	0	0	107.6548	82.0472
ENSMUSG00000002728	13.0350641926	10.5155972815	15.5891857814	14.0580075435	11.4290894552	12.2350939536	15.5901857803	12.3	23.2243	30.436	29.4412	24.9254	30.7548
ENSMUSG00000002728	13.0350641926	10.5155972815	15.5891857814	14.0580075435	11.4290894552	12.2350939536	15.5901857803	12.3	23.2243	30.436	29.4412	24.9254	30.7548
ENSMUSG00000002728	13.0350641926	10.5155972815	15.5891857814	14.0580075435	11.4290894552	12.2350939536	15.5901857803	12.3	23.2243	30.436	29.4412	24.9254	30.7548
ENSMUSG00000002728	13.0350641926	10.5155972815	15.5891857814	14.0580075435	11.4290894552	12.2350939536	15.5901857803	12.3	23.2243	30.436	29.4412	24.9254	30.7548
ENSMUSG00000002731	38.6177979804	17.940949321	23.3659843932	19.6541987724	32.6714689049	17.373712654	38.6187979833	15.6	22.7501	28.7486	40.5267	51.1482	53.3096
ENSMUSG00000002732	0	0	0	0	0	0	0	2	0	0	0	4.4742	8.3958
ENSMUSG00000002733	33.3393730202	33.6460515597	46.5722765218	28.3715091623	21.1909033837	30.4807473166	46.5732765233	5.7	0	0	0	37.2232	41.0376
ENSMUSG00000002741	42.2069514259	31.6708075637	37.2862559743	32.9236044074	65.0729767039	39.3323826654	65.0739767033	32.7	135.559	110.625	149.272	39.472	58.4592
ENSMUSG00000002748	126.4550389528	171.074982313	159.5825522022	150.0332932149	152.1972722267	122.5420107521	171.0759823333	10	27.6258	23.8071	12.5649	149.6402	107.3844
ENSMUSG00000002763	25.2649488199	22.9748126792	21.9814135513	27.0858398986	23.8048200758	28.7251747163	28.7261747167	13	0	0	0	23.275	16.5242
ENSMUSG00000002767	14.8618950702	11.7849634498	7.3739085867	14.0847890412	15.1395302304	14.9834633718	15.1405302267	12.9	26.8856	24.426	25.1364	30.6934	40.5222
ENSMUSG00000002768	71.3270852729	56.6372905844	64.7842656509	73.7300697627	90.2025743275	81.8860702904	90.20357433	33.7	0	0	0	196.0242	203.0552
ENSMUSG00000002768	71.3270852729	56.6372905844	64.7842656509	73.7300697627	90.2025743275	81.8860702904	90.20357433	33.7	0	0	0	196.0242	203.0552
ENSMUSG00000002768	71.3270852729	56.6372905844	64.7842656509	73.7300697627	90.2025743275	81.8860702904	90.20357433	33.7	0	0	0	196.0242	203.0552
ENSMUSG00000002768	71.3270852729	56.6372905844	64.7842656509	73.7300697627	90.2025743275	81.8860702904	90.20357433	33.7	0	0	0	196.0242	203.0552
ENSMUSG00000002769	0	0	0	0	0	0	0	0.2	0	0	0	1.901	1.3466
ENSMUSG00000002771	16.30218099	16.9740645994	17.1778227891	20.1106634782	20.3897891471	18.9622896051	20.3907891467	14.5	4.20411	3.83268	1.63046	10.7832	9.151
ENSMUSG00000002778	65.978590469	48.5413153996	70.2606997333	56.1680996543	49.9846621659	65.1813889639	70.2616997333	31.6	59.0454	58.4202	74.9732	98.8126	73.0758
ENSMUSG00000002781	22.0817135216	9.4427552441	14.0735011772	7.4575821207	8.008080003	11.0301683859	22.0827135227	3.6	0	0	0	9.9664	6.8046
ENSMUSG00000002797	45.9383910581	27.0023921267	24.2980433156	32.1421111614	47.820898776	28.7259699818	47.8218987767	3.7	0	0	0	10.1618	20.1546
ENSMUSG00000002799	21.2747374907	29.9382023439	23.2689849982	17.2807174946	27.6152203323	26.7482172617	29.9392023433	9	32.5397	26.3273	31.3253	24.8126	18.3762
ENSMUSG00000002803	22.9480807012	23.2111173743	23.7642714162	22.1426137464	23.2946210179	25.5415581607	25.54255816	10.2	0	0	0	55.822	29.175
ENSMUSG00000002803	22.9480807012	23.2111173743	23.7642714162	22.1426137464	23.2946210179	25.5415581607	25.54255816	10.2	0	0	0	55.822	29.175
ENSMUSG00000002804	2.317516014	1.1585163138	6.7288001842	2.3266585945	3.1802342491	2.5929512128	6.7298001827	4.3	0	0	0	10.004	6.1306
ENSMUSG00000002808	304.1537524642	188.1406799903	121.77625468	194.8164302383	188.7268064298	175.400104417	304.1547524667	13.4	4.76405	4.72748	10.5186	340.2458	303.1696
ENSMUSG00000002812	96.9706327135	131.7274508454	155.6667122849	137.9672799499	129.3478705308	145.9856020646	155.6677122667	9.3	0	0	0	88.1742	77.8614
ENSMUSG00000002812	96.9706327135	131.7274508454	155.6667122849	137.9672799499	129.3478705308	145.9856020646	155.6677122667	9.3	0	0	0	88.1742	77.8614
ENSMUSG00000002814	4.7504885328	6.2356582194	4.0828925289	3.3878088602	4.3512118287	5.2763300719	6.2366582193	1.3	0	0	0	7.0718	4.0732
ENSMUSG00000002820	22.109252049	10.454989559	5.6382636725	16.6517890503	16.9055577533	12.8988323036	22.11025205	4.2	0	0	0	8.9018	3.3682
ENSMUSG00000002825	9.2370250391	6.1902902795	7.8598876191	6.9714761948	15.0958532263	3.7703983876	15.0968532243	7.7	0	0	0	44.1938	22.491
ENSMUSG00000002831	1.7819517347	1.6446637443	2.5089281623	0.8864482553	2.7263444009	1.1181891401	2.727344401	0.1	0	0	0	1.8596	0.934
ENSMUSG00000002833	28.8615357275	25.9588687411	30.6160518004	31.273015064	43.3837785929	26.8192263086	43.3847785933	20.4	0	0	0	41.8228	44.7048
ENSMUSG00000002833	28.8615357275	25.9588687411	30.6160518004	31.273015064	43.3837785929	26.8192263086	43.3847785933	20.4	0	0	0	41.8228	44.7048
ENSMUSG00000002835	3.9403253402	2.7473646984	4.1355740067	1.996025886	5.5971441673	0.7009797113	5.5981441677	2.4	0	0	0	0.6648	0.059
ENSMUSG00000002844	72.8493096435	53.2579179673	50.1748919478	55.8869597294	63.1689751673	61.9638773269	72.8503096433	28.9	69.0628	61.9557	74.2172	93.2634	112.538
ENSMUSG00000002845	19.6741120302	12.0958126476	30.1903714524	13.3393187572	8.4934419631	14.0176400645	30.1913714533	3.6	0	0	0	49.8362	25.6972
ENSMUSG00000002845	19.6741120302	12.0958126476	30.1903714524	13.3393187572	8.4934419631	14.0176400645	30.1913714533	3.6	0	0	0	49.8362	25.6972
ENSMUSG00000002845	19.6741120302	12.0958126476	30.1903714524	13.3393187572	8.4934419631	14.0176400645	30.1913714533	3.6	0	0	0	49.8362	25.6972
ENSMUSG00000002846	27.3402508367	24.6388424853	14.0603004444	17.4777657898	27.9254387426	22.2485958628	27.92643874	0	0	0	0	47.34	60.4002
ENSMUSG00000002847	0	0	0	0	0	0	0	0.1	0	0	0	1.271	1.2206
ENSMUSG00000002870	3.5180091959	1.9796622864	1.9770147884	3.8404826551	4.1063915858	5.3629116226	5.3639116227	1.9	2.88684	3.43325	2.40858	2.0766	2.8104
ENSMUSG00000002871	17.4070296613	17.5358571802	17.6487641305	14.7950781604	17.8425404543	20.5802045025	20.5812045	5.1	0	0	0	26.5614	24.2342
ENSMUSG00000002881	43.2687135499	40.4241759092	30.5924129742	33.4776166156	39.7116878414	43.5257210567	43.5267210567	8.2	1.88012	7.68712	15.8677	13.757	30.8336
ENSMUSG00000002885	0.3571891525	1.3111026589	0.4540507925	1.2357948187	2.290796711	0.2225701689	2.291796711	0	0	0	0	0.6948	0.0318
ENSMUSG00000002897	0.417534576	2.260285685	0.0758436593	0.7438644357	1.0578178425	0.2012304037	2.261285685	3.1	3.2164	3.73185	2.83639	0.9296	0.3116
ENSMUSG00000002900	2.9470933975	2.4513525767	0.8792102393	4.324064908	4.0028767482	2.5426716609	4.3250649077	2.4	12.2833	2.84979	4.14317	1.8196	1.6098
ENSMUSG00000002908	0.9451107996	2.42606952	3.3080624579	7.8680841125	3.6654729487	0.687108193	7.8690841143	2.4	19.7591	14.2778	12.0917	0.7956	0.112
ENSMUSG00000002910	7.6031183647	1.0919869404	1.6033698049	1.6484719972	3.8737013593	1.5449406692	7.6041183647	2.6	5.07592	4.21126	3.94324	3.189	2.4136
ENSMUSG00000002930	0	0	0.3817547155	0.9282307421	3.7719046577	0.8788525944	3.7729046577	0	0	0	0	19.7946	77.4102
ENSMUSG00000002944	0	0	5.389972648	0.9290933302	6.4280349591	2.4782827814	6.429034959	0.1	0	0	0	0	0.1542
ENSMUSG00000002944	0	0	5.389972648	0.9290933302	6.4280349591	2.4782827814	6.429034959	0.1	0	0	0	0	0.1542
ENSMUSG00000002944	0	0	5.389972648	0.9290933302	6.4280349591	2.4782827814	6.429034959	0.1	0	0	0	0	0.1542
ENSMUSG00000002944	0	0	5.389972648	0.9290933302	6.4280349591	2.4782827814	6.429034959	0.1	0	0	0	0	0.1542
ENSMUSG00000002944	0	0	5.389972648	0.9290933302	6.4280349591	2.4782827814	6.429034959	0.1	0	0	0	0	0.1542
ENSMUSG00000002948	111.5771893152	133.6607229314	130.6383319706	116.7797396285	96.1320612974	136.017566926	136.0185669333	18.9	0	0	0	133.1206	94.14
ENSMUSG00000002948	111.5771893152	133.6607229314	130.6383319706	116.7797396285	96.1320612974	136.017566926	136.0185669333	18.9	0	0	0	133.1206	94.14
ENSMUSG00000002948	111.5771893152	133.6607229314	130.6383319706	116.7797396285	96.1320612974	136.017566926	136.0185669333	18.9	0	0	0	133.1206	94.14
ENSMUSG00000002948	111.5771893152	133.6607229314	130.6383319706	116.7797396285	96.1320612974	136.017566926	136.0185669333	18.9	0	0	0	133.1206	94.14
ENSMUSG00000002948	111.5771893152	133.6607229314	130.6383319706	116.7797396285	96.1320612974	136.017566926	136.0185669333	18.9	0	0	0	133.1206	94.14
ENSMUSG00000002948	111.5771893152	133.6607229314	130.6383319706	116.7797396285	96.1320612974	136.017566926	136.0185669333	18.9	0	0	0	133.1206	94.14
ENSMUSG00000002949	22.5062896418	29.4687883329	27.826042253	25.7029159147	36.381662497	31.1521114277	36.3826624967	17.9	0	0	0	74.1976	63.0858
ENSMUSG00000002957	436.9829766787	336.5860726369	278.5113819564	285.9067681767	282.5974948458	393.0496602303	436.9839766667	52.7	61.2721	76.2912	70.3513	134.5714	98.7048
ENSMUSG00000002963	4.8210966885	4.2857101078	4.0009716772	6.749818517	7.8057381611	4.0652075891	7.80673816	4.8	0	0	0	9.3318	9.2654
ENSMUSG00000002963	4.8210966885	4.2857101078	4.0009716772	6.749818517	7.8057381611	4.0652075891	7.80673816	4.8	0	0	0	9.3318	9.2654
ENSMUSG00000002963	4.8210966885	4.2857101078	4.0009716772	6.749818517	7.8057381611	4.0652075891	7.80673816	4.8	0	0	0	9.3318	9.2654
ENSMUSG00000002963	4.8210966885	4.2857101078	4.0009716772	6.749818517	7.8057381611	4.0652075891	7.80673816	4.8	0	0	0	9.3318	9.2654
ENSMUSG00000002968	15.9284156379	18.6724110714	16.3315689747	14.4766529975	12.6466607779	17.8121047817	18.67341107	34.1	0	0	0	27.5928	16.9524
ENSMUSG00000002980	2.4938679109	11.1728812989	37.3913026819	13.6242681153	34.1966678691	46.4663014564	46.4673014567	2.7	0	0	0	87.1662	39.3624
ENSMUSG00000002981	338.9001112195	284.224266662	274.8363792847	318.3397541167	254.4861226711	465.4842890055	465.4852890333	29.9	37.4887	39.5867	48.9696	163.6358	138.0498
ENSMUSG00000002983	1.1682486428	0.6487927495	4.8740945109	2.9246041081	1.4514951047	0.8259417329	4.875094511	3.1	1.60322	2.12619	1.05158	0.3954	0.807
ENSMUSG00000002983	1.1682486428	0.6487927495	4.8740945109	2.9246041081	1.4514951047	0.8259417329	4.875094511	3.1	1.60322	2.12619	1.05158	0.3954	0.807
ENSMUSG00000002983	1.1682486428	0.6487927495	4.8740945109	2.9246041081	1.4514951047	0.8259417329	4.875094511	3.1	1.60322	2.12619	1.05158	0.3954	0.807
ENSMUSG00000002983	1.1682486428	0.6487927495	4.8740945109	2.9246041081	1.4514951047	0.8259417329	4.875094511	3.1	1.60322	2.12619	1.05158	0.3954	0.807
ENSMUSG00000002984	28.4988368355	39.2787952674	42.7674114621	36.3997760542	32.6961644714	44.7907091299	44.79170913	26.7	41.5012	37.027	43.9857	27.5892	35.7646
ENSMUSG00000002984	28.4988368355	39.2787952674	42.7674114621	36.3997760542	32.6961644714	44.7907091299	44.79170913	26.7	41.5012	37.027	43.9857	27.5892	35.7646
ENSMUSG00000002984	28.4988368355	39.2787952674	42.7674114621	36.3997760542	32.6961644714	44.7907091299	44.79170913	26.7	41.5012	37.027	43.9857	27.5892	35.7646
ENSMUSG00000002984	28.4988368355	39.2787952674	42.7674114621	36.3997760542	32.6961644714	44.7907091299	44.79170913	26.7	41.5012	37.027	43.9857	27.5892	35.7646
ENSMUSG00000002985	1.36496019	3.8580238454	0.0722960771	1.527986947	0.8262377786	1.8507399476	3.8590238453	200.4	21.2346	10.5557	6.14122	5.046	4.5772
ENSMUSG00000002985	1.36496019	3.8580238454	0.0722960771	1.527986947	0.8262377786	1.8507399476	3.8590238453	200.4	21.2346	10.5557	6.14122	5.046	4.5772
ENSMUSG00000002985	1.36496019	3.8580238454	0.0722960771	1.527986947	0.8262377786	1.8507399476	3.8590238453	200.4	21.2346	10.5557	6.14122	5.046	4.5772
ENSMUSG00000002985	1.36496019	3.8580238454	0.0722960771	1.527986947	0.8262377786	1.8507399476	3.8590238453	200.4	21.2346	10.5557	6.14122	5.046	4.5772
ENSMUSG00000002992	0	0	0	0	0	0	0	0.1	0	0	0	0	0
ENSMUSG00000002992	0	0	0	0	0	0	0	0.1	0	0	0	0	0
ENSMUSG00000002992	0	0	0	0	0	0	0	0.1	0	0	0	0	0
ENSMUSG00000002996	39.2054349803	32.0818874848	51.619367675	40.9566327863	42.4315203562	35.3921775894	51.6203676733	14.9	6.75795	9.37444	5.74227	32.1048	20.9936
ENSMUSG00000002996	39.2054349803	32.0818874848	51.619367675	40.9566327863	42.4315203562	35.3921775894	51.6203676733	14.9	6.75795	9.37444	5.74227	32.1048	20.9936
ENSMUSG00000002996	39.2054349803	32.0818874848	51.619367675	40.9566327863	42.4315203562	35.3921775894	51.6203676733	14.9	6.75795	9.37444	5.74227	32.1048	20.9936
ENSMUSG00000002996	39.2054349803	32.0818874848	51.619367675	40.9566327863	42.4315203562	35.3921775894	51.6203676733	14.9	6.75795	9.37444	5.74227	32.1048	20.9936
ENSMUSG00000002997	49.2077556314	53.9419938079	45.5057506949	64.3556013924	60.8982254505	65.7923359044	65.7933359033	32.4	97.135	228.636	111.762	180.9706	59.9432
ENSMUSG00000003031	16.1191168647	18.9024483453	14.2163940615	22.8186848018	21.3049051098	25.7035653205	25.70456532	38.1	30.0876	26.862	14.027	50.2044	25.5526
ENSMUSG00000003032	0.3877567907	2.7900313327	0.2891843084	3.3168322145	0.3512518196	1.5956459028	3.3178322147	21.8	0	0	0	2.5172	3.4114
ENSMUSG00000003033	61.4044785155	50.2274666309	44.9776863926	53.1694878821	52.445755983	65.3454767852	65.3464767867	29.3	70.5201	80.51	113.395	74.7584	78.6784
ENSMUSG00000003037	28.0379457657	36.5152638595	32.1667389864	35.9118324332	36.2267389109	39.5186402955	39.5196402967	12.2	0	0	0	33.5884	29.391
ENSMUSG00000003038	1.7657334266	2.6213482614	3.2829029214	3.1759077977	3.6832600918	1.6894882496	3.6842600917	51	135.284	163.105	134.758	87.6792	48.2846
ENSMUSG00000003039	121.6338813142	120.8484524521	129.8156954151	118.8634440051	129.2977929251	119.217308417	129.8166954	22.3	0	0	0	153.5328	156.4008
ENSMUSG00000003051	0	0	0	0	0	0	0	0.1	0	0	0	0	0
ENSMUSG00000003051	0	0	0	0	0	0	0	0.1	0	0	0	0	0
ENSMUSG00000003053	0	0	0	0	0	0	0	0.1	0	0	0	0	0
ENSMUSG00000003062	110.7226861179	81.5476953194	56.7005130395	68.8709491556	59.3102686642	54.7255469675	110.7236861267	24.2	31.8152	37.9438	53.1817	182.2832	141.2368
ENSMUSG00000003068	38.3661272912	24.9051718321	27.1447767305	27.4900574248	45.0385104868	22.3695137832	45.0395104867	26.3	0	0	0	31.7786	36.3926
ENSMUSG00000003068	38.3661272912	24.9051718321	27.1447767305	27.4900574248	45.0385104868	22.3695137832	45.0395104867	26.3	0	0	0	31.7786	36.3926
ENSMUSG00000003068	38.3661272912	24.9051718321	27.1447767305	27.4900574248	45.0385104868	22.3695137832	45.0395104867	26.3	0	0	0	31.7786	36.3926
ENSMUSG00000003070	2.0281126844	1.4164636488	2.3303854418	2.4972776636	1.6498275213	1.0625151945	2.4982776637	4.6	16.1707	11.9756	10.9407	1.3344	7.2074
ENSMUSG00000003072	139.4836168323	139.0725124221	159.9709617631	158.5202660651	191.920439071	214.4409317831	214.4419317667	105.1	88.0414	93.9658	132.451	144.3142	143.9538
ENSMUSG00000003099	63.358924626	83.1762508361	75.646017173	70.2670513689	67.1827518906	84.3700347637	84.3710347667	33.1	46.0038	47.6961	49.9311	104.3536	73.2708
ENSMUSG00000003119	75.265366571	103.4486936726	153.0592375502	76.9463783355	86.300841834	94.8196791894	153.0602375667	4.7	5.80841	6.05535	4.97442	51.2498	44.908
ENSMUSG00000003119	75.265366571	103.4486936726	153.0592375502	76.9463783355	86.300841834	94.8196791894	153.0602375667	4.7	5.80841	6.05535	4.97442	51.2498	44.908
ENSMUSG00000003119	75.265366571	103.4486936726	153.0592375502	76.9463783355	86.300841834	94.8196791894	153.0602375667	4.7	5.80841	6.05535	4.97442	51.2498	44.908
ENSMUSG00000003119	75.265366571	103.4486936726	153.0592375502	76.9463783355	86.300841834	94.8196791894	153.0602375667	4.7	5.80841	6.05535	4.97442	51.2498	44.908
ENSMUSG00000003119	75.265366571	103.4486936726	153.0592375502	76.9463783355	86.300841834	94.8196791894	153.0602375667	4.7	5.80841	6.05535	4.97442	51.2498	44.908
ENSMUSG00000003119	75.265366571	103.4486936726	153.0592375502	76.9463783355	86.300841834	94.8196791894	153.0602375667	4.7	5.80841	6.05535	4.97442	51.2498	44.908
ENSMUSG00000003119	75.265366571	103.4486936726	153.0592375502	76.9463783355	86.300841834	94.8196791894	153.0602375667	4.7	5.80841	6.05535	4.97442	51.2498	44.908
ENSMUSG00000003119	75.265366571	103.4486936726	153.0592375502	76.9463783355	86.300841834	94.8196791894	153.0602375667	4.7	5.80841	6.05535	4.97442	51.2498	44.908
ENSMUSG00000003119	75.265366571	103.4486936726	153.0592375502	76.9463783355	86.300841834	94.8196791894	153.0602375667	4.7	5.80841	6.05535	4.97442	51.2498	44.908
ENSMUSG00000003123	6.6135009203	8.1438813417	7.3678109681	5.6085640067	16.0483101288	9.4232884356	16.04931013	2.8	1.8286	2.32235	1.28294	6.3088	6.2422
ENSMUSG00000003123	6.6135009203	8.1438813417	7.3678109681	5.6085640067	16.0483101288	9.4232884356	16.04931013	2.8	1.8286	2.32235	1.28294	6.3088	6.2422
ENSMUSG00000003123	6.6135009203	8.1438813417	7.3678109681	5.6085640067	16.0483101288	9.4232884356	16.04931013	2.8	1.8286	2.32235	1.28294	6.3088	6.2422
ENSMUSG00000003123	6.6135009203	8.1438813417	7.3678109681	5.6085640067	16.0483101288	9.4232884356	16.04931013	2.8	1.8286	2.32235	1.28294	6.3088	6.2422
ENSMUSG00000003131	658.5276056108	653.6653144209	690.977404264	665.956013475	511.5330286135	570.123239137	690.9784042667	54.1	0	0	0	514.3158	485.6298
ENSMUSG00000003134	23.3915294299	20.8111545643	30.5739846933	25.373439049	28.8852535639	33.0311182256	33.0321182233	3.6	14.647	26.4325	7.63574	11.7256	10.4686
ENSMUSG00000003135	19.8859103285	27.2547705454	24.5367141109	23.6744905146	16.404787453	26.3846857909	27.2557705467	0	0	0	0	23.961	32.0018
ENSMUSG00000003153	235.7312266544	206.3646337019	192.1049743227	237.8057685816	172.9926060886	228.0892552785	237.8067686	32.9	0	0	0	78.6942	116.326
ENSMUSG00000003154	29.1725814722	29.5545182192	37.5203498612	50.5987740965	34.1269028679	26.6823573032	50.5997741	7.2	0	0	0	23.6922	25.6844
ENSMUSG00000003161	76.6878381951	66.8360057974	52.8795855081	80.8423379484	86.1829420994	48.6287498514	86.1839421	12.7	11.0921	15.4593	13.1378	61.4616	46.1892
ENSMUSG00000003161	76.6878381951	66.8360057974	52.8795855081	80.8423379484	86.1829420994	48.6287498514	86.1839421	12.7	11.0921	15.4593	13.1378	61.4616	46.1892
ENSMUSG00000003161	76.6878381951	66.8360057974	52.8795855081	80.8423379484	86.1829420994	48.6287498514	86.1839421	12.7	11.0921	15.4593	13.1378	61.4616	46.1892
ENSMUSG00000003161	76.6878381951	66.8360057974	52.8795855081	80.8423379484	86.1829420994	48.6287498514	86.1839421	12.7	11.0921	15.4593	13.1378	61.4616	46.1892
ENSMUSG00000003166	110.7864556373	81.4128595473	112.7852754538	89.615330007	88.3812783821	64.9515489605	112.78627544	34	63.2462	51.4112	59.6169	36.755	39.2654
ENSMUSG00000003166	110.7864556373	81.4128595473	112.7852754538	89.615330007	88.3812783821	64.9515489605	112.78627544	34	63.2462	51.4112	59.6169	36.755	39.2654
ENSMUSG00000003166	110.7864556373	81.4128595473	112.7852754538	89.615330007	88.3812783821	64.9515489605	112.78627544	34	63.2462	51.4112	59.6169	36.755	39.2654
ENSMUSG00000003166	110.7864556373	81.4128595473	112.7852754538	89.615330007	88.3812783821	64.9515489605	112.78627544	34	63.2462	51.4112	59.6169	36.755	39.2654
ENSMUSG00000003178	0	0	0	0	0	0	0	0	0	0	0	51.6892	39.0584
ENSMUSG00000003184	16.2771755232	12.0835565771	19.6935048964	16.513543002	8.527350807	11.4081248593	19.6945048983	5.2	4.04666	5.98847	5.09818	19.97	22.7084
ENSMUSG00000003190	0	0	0	0	0	0	0	0.8	0	0	0	0.5828	0.1758
ENSMUSG00000003198	0.6068034113	1.3297044248	2.9404980712	1.6053011024	0.3980436989	1.379297294	2.941498071	0.3	2.44055	2.87944	1.73332	2.3012	1.1932
ENSMUSG00000003199	50.9401345057	40.3000239582	32.0487862268	39.3282905565	60.7219713409	30.0736400815	60.72297134	30.7	45.4516	38.1123	42.538	63.4252	67.021
ENSMUSG00000003200	11.9805573282	12.1641089842	20.2989176876	14.4228945243	17.5143893258	14.4476071937	20.2999176867	12.8	0	0	0	27.6872	10.1332
ENSMUSG00000003200	11.9805573282	12.1641089842	20.2989176876	14.4228945243	17.5143893258	14.4476071937	20.2999176867	12.8	0	0	0	27.6872	10.1332
ENSMUSG00000003206	0	0	0	0	0	0	0	0.9	2.65414	1.97254	1.94629	0.115	3.3384
ENSMUSG00000003208	2.3860963149	2.2524824088	1.2371430425	0.9595222129	0.9961203417	2.0576648135	2.3870963147	2.2	0	0	0	4.8064	2.4892
ENSMUSG00000003226	178.277177452	234.4895666291	230.0104384768	220.1225376455	196.4932027175	233.0139521469	234.4905666	10.7	8.69408	8.91542	7.17165	96.9044	88.3706
ENSMUSG00000003227	0	0	0	0	0	0	0	0.3	0	0	0	0.3484	0
ENSMUSG00000003228	14.2444872225	17.8918682154	7.9838437977	19.2475206583	15.9405744296	10.1253696422	19.24852066	1.8	4.87799	5.63731	4.75819	11.0318	9.4924
ENSMUSG00000003233	38.42241238	49.4748361507	57.1484696178	54.3249243545	54.3533260438	62.9800824891	62.98108249	25.9	32.6578	32.021	18.9461	37.5912	27.258
ENSMUSG00000003234	122.4099116638	103.0711776622	92.42753404	86.4786324352	110.8764989908	86.880261957	122.4109116333	11.3	0	0	0	112.6494	96.9626
ENSMUSG00000003235	47.44980117	32.9053349285	27.3966573305	30.9315669606	43.756968777	31.8546383423	47.45080117	11.8	30.9537	28.538	39.9703	38.6378	28.3132
ENSMUSG00000003269	24.5840955062	20.7436033813	17.5170314896	14.8785948766	24.6850092515	12.3415560651	24.68600925	34.9	0	0	0	19.4638	26.8346
ENSMUSG00000003269	24.5840955062	20.7436033813	17.5170314896	14.8785948766	24.6850092515	12.3415560651	24.68600925	34.9	0	0	0	19.4638	26.8346
ENSMUSG00000003271	2.2375984807	1.2706330084	12.0914021967	2.2453368068	3.6709672889	1.1926276393	12.0924021993	1.5	0.728936	1.65793	2.85031	0.1342	1.5132
ENSMUSG00000003273	40.7785982961	19.7473671687	43.7211005016	34.8754242684	26.7119256273	25.7756921571	43.7221005	37.2	61.7702	83.1127	90.6469	34.1054	42.3854
ENSMUSG00000003279	87.4547501436	189.8081556854	108.3248226727	84.3050729536	71.8451089124	140.9945938484	189.8091557	11.6	20.2837	19.1817	28.6129	67.8368	24.2324
ENSMUSG00000003279	87.4547501436	189.8081556854	108.3248226727	84.3050729536	71.8451089124	140.9945938484	189.8091557	11.6	20.2837	19.1817	28.6129	67.8368	24.2324
ENSMUSG00000003279	87.4547501436	189.8081556854	108.3248226727	84.3050729536	71.8451089124	140.9945938484	189.8091557	11.6	20.2837	19.1817	28.6129	67.8368	24.2324
ENSMUSG00000003279	87.4547501436	189.8081556854	108.3248226727	84.3050729536	71.8451089124	140.9945938484	189.8091557	11.6	20.2837	19.1817	28.6129	67.8368	24.2324
ENSMUSG00000003279	87.4547501436	189.8081556854	108.3248226727	84.3050729536	71.8451089124	140.9945938484	189.8091557	11.6	20.2837	19.1817	28.6129	67.8368	24.2324
ENSMUSG00000003279	87.4547501436	189.8081556854	108.3248226727	84.3050729536	71.8451089124	140.9945938484	189.8091557	11.6	20.2837	19.1817	28.6129	67.8368	24.2324
ENSMUSG00000003279	87.4547501436	189.8081556854	108.3248226727	84.3050729536	71.8451089124	140.9945938484	189.8091557	11.6	20.2837	19.1817	28.6129	67.8368	24.2324
ENSMUSG00000003279	87.4547501436	189.8081556854	108.3248226727	84.3050729536	71.8451089124	140.9945938484	189.8091557	11.6	20.2837	19.1817	28.6129	67.8368	24.2324
ENSMUSG00000003279	87.4547501436	189.8081556854	108.3248226727	84.3050729536	71.8451089124	140.9945938484	189.8091557	11.6	20.2837	19.1817	28.6129	67.8368	24.2324
ENSMUSG00000003279	87.4547501436	189.8081556854	108.3248226727	84.3050729536	71.8451089124	140.9945938484	189.8091557	11.6	20.2837	19.1817	28.6129	67.8368	24.2324
ENSMUSG00000003279	87.4547501436	189.8081556854	108.3248226727	84.3050729536	71.8451089124	140.9945938484	189.8091557	11.6	20.2837	19.1817	28.6129	67.8368	24.2324
ENSMUSG00000003279	87.4547501436	189.8081556854	108.3248226727	84.3050729536	71.8451089124	140.9945938484	189.8091557	11.6	20.2837	19.1817	28.6129	67.8368	24.2324
ENSMUSG00000003279	87.4547501436	189.8081556854	108.3248226727	84.3050729536	71.8451089124	140.9945938484	189.8091557	11.6	20.2837	19.1817	28.6129	67.8368	24.2324
ENSMUSG00000003279	87.4547501436	189.8081556854	108.3248226727	84.3050729536	71.8451089124	140.9945938484	189.8091557	11.6	20.2837	19.1817	28.6129	67.8368	24.2324
ENSMUSG00000003279	87.4547501436	189.8081556854	108.3248226727	84.3050729536	71.8451089124	140.9945938484	189.8091557	11.6	20.2837	19.1817	28.6129	67.8368	24.2324
ENSMUSG00000003279	87.4547501436	189.8081556854	108.3248226727	84.3050729536	71.8451089124	140.9945938484	189.8091557	11.6	20.2837	19.1817	28.6129	67.8368	24.2324
ENSMUSG00000003282	10.7246877436	3.830638343	3.0195662561	2.0658329104	2.6613556736	4.4655811259	10.725687743	0.7	0.143079	0.500647	0.0902216	5.0438	2.5802
ENSMUSG00000003283	0	0	0	0	0	0	0	0.7	0.273095	1.38191	0.39486	0.1958	0
ENSMUSG00000003283	0	0	0	0	0	0	0	0.7	0.273095	1.38191	0.39486	0.1958	0
ENSMUSG00000003283	0	0	0	0	0	0	0	0.7	0.273095	1.38191	0.39486	0.1958	0
ENSMUSG00000003283	0	0	0	0	0	0	0	0.7	0.273095	1.38191	0.39486	0.1958	0
ENSMUSG00000003299	23.8332325442	21.9927055397	39.2673244875	28.0793672293	28.3513279681	26.6087701676	39.2683244867	11.9	0	0	0	94.8044	105.9206
ENSMUSG00000003308	40.6731884957	36.6978321806	22.2710495328	24.4151794476	33.1103649559	37.4918667929	40.6741884967	11.3	0	0	0	25.0378	22.534
ENSMUSG00000003308	40.6731884957	36.6978321806	22.2710495328	24.4151794476	33.1103649559	37.4918667929	40.6741884967	11.3	0	0	0	25.0378	22.534
ENSMUSG00000003308	40.6731884957	36.6978321806	22.2710495328	24.4151794476	33.1103649559	37.4918667929	40.6741884967	11.3	0	0	0	25.0378	22.534
ENSMUSG00000003308	40.6731884957	36.6978321806	22.2710495328	24.4151794476	33.1103649559	37.4918667929	40.6741884967	11.3	0	0	0	25.0378	22.534
ENSMUSG00000003309	0	0	0	0	0	0	0	0.2	0	0	0	0	0
ENSMUSG00000003309	0	0	0	0	0	0	0	0.2	0	0	0	0	0
ENSMUSG00000003316	241.9004058845	256.3909757607	255.1734555375	275.3222861953	229.8755590558	311.9399240036	311.940924	22.1	0	0	0	209.9004	207.2236
ENSMUSG00000003341	2.9796865782	5.2284686005	4.7855823742	3.7843613377	3.8896995347	3.2341092718	5.2294686003	0.2	0	0	0	1.0954	1.657
ENSMUSG00000003344	46.9793669268	46.7278897461	30.1327900097	52.8380943973	54.8741919881	54.5487760275	54.87519199	16.4	0	0	0	25.4666	25.8592
ENSMUSG00000003345	84.0980485439	75.9693218737	49.4629559952	70.0813003919	60.0668508726	74.9519086258	84.0990485433	29.9	0	0	0	78.3948	65.724
ENSMUSG00000003345	84.0980485439	75.9693218737	49.4629559952	70.0813003919	60.0668508726	74.9519086258	84.0990485433	29.9	0	0	0	78.3948	65.724
ENSMUSG00000003346	32.7395849842	13.6451387773	12.155071045	10.6636294493	23.6981239721	13.4035138034	32.7405849833	0	0	0	0	19.1648	23.6488
ENSMUSG00000003348	21.9114043197	22.2885555548	12.8812767675	20.5545488381	21.6504468443	26.6473081526	26.6483081533	0	0	0	0	6.2416	3.7194
ENSMUSG00000003352	59.8426402323	73.3901068333	86.8346667672	89.073748815	91.4991906075	122.6616147007	122.6626147	41.4	0	0	0	75.8672	49.2612
ENSMUSG00000003352	59.8426402323	73.3901068333	86.8346667672	89.073748815	91.4991906075	122.6616147007	122.6626147	41.4	0	0	0	75.8672	49.2612
ENSMUSG00000003352	59.8426402323	73.3901068333	86.8346667672	89.073748815	91.4991906075	122.6616147007	122.6626147	41.4	0	0	0	75.8672	49.2612
ENSMUSG00000003354	7.5250859968	4.4407170166	6.3440324051	8.8716457765	7.6540345725	9.8063319782	9.8073319787	1	2.93216	3.85793	5.60555	17.2688	5.3396
ENSMUSG00000003355	9.0586545372	1.932452744	2.2499796327	5.3009744334	6.6924309158	10.3838964233	10.3848964217	3.9	0	0	0	18.769	12.5562
ENSMUSG00000003360	42.812312464	47.0007429331	49.1807896734	37.140811178	51.4551606255	46.9120326938	51.4561606267	13	0	0	0	57.0918	55.2766
ENSMUSG00000003363	680.9358666938	617.6398000591	550.1853066249	698.0070099029	677.2181839146	864.6640713736	864.6650713667	84.5	56.9274	72.2652	126.152	763.246	970.6394
ENSMUSG00000003378	106.7391455099	81.6017787507	123.1198747185	65.7660263147	96.6154084942	96.5929476036	123.1208747067	48.7	0	0	0	86.0634	92.153
ENSMUSG00000003379	0	0	0	0	0	0	0	0.2	0	0	0	0.1234	0.4916
ENSMUSG00000003380	245.2852793003	116.6914835212	71.2628663421	122.4430952235	199.9848682068	120.8053669956	245.2862793	101.2	96.3161	92.7021	139.562	192.0382	306.3334
ENSMUSG00000003382	20.371780696	28.1041815092	25.9198255208	23.7675857987	18.9922412633	22.7039360785	28.10518151	6.6	9.03298	8.0761	6.45963	13.8966	13.3994
ENSMUSG00000003382	20.371780696	28.1041815092	25.9198255208	23.7675857987	18.9922412633	22.7039360785	28.10518151	6.6	9.03298	8.0761	6.45963	13.8966	13.3994
ENSMUSG00000003382	20.371780696	28.1041815092	25.9198255208	23.7675857987	18.9922412633	22.7039360785	28.10518151	6.6	9.03298	8.0761	6.45963	13.8966	13.3994
ENSMUSG00000003382	20.371780696	28.1041815092	25.9198255208	23.7675857987	18.9922412633	22.7039360785	28.10518151	6.6	9.03298	8.0761	6.45963	13.8966	13.3994
ENSMUSG00000003382	20.371780696	28.1041815092	25.9198255208	23.7675857987	18.9922412633	22.7039360785	28.10518151	6.6	9.03298	8.0761	6.45963	13.8966	13.3994
ENSMUSG00000003382	20.371780696	28.1041815092	25.9198255208	23.7675857987	18.9922412633	22.7039360785	28.10518151	6.6	9.03298	8.0761	6.45963	13.8966	13.3994
ENSMUSG00000003382	20.371780696	28.1041815092	25.9198255208	23.7675857987	18.9922412633	22.7039360785	28.10518151	6.6	9.03298	8.0761	6.45963	13.8966	13.3994
ENSMUSG00000003382	20.371780696	28.1041815092	25.9198255208	23.7675857987	18.9922412633	22.7039360785	28.10518151	6.6	9.03298	8.0761	6.45963	13.8966	13.3994
ENSMUSG00000003382	20.371780696	28.1041815092	25.9198255208	23.7675857987	18.9922412633	22.7039360785	28.10518151	6.6	9.03298	8.0761	6.45963	13.8966	13.3994
ENSMUSG00000003402	63.4529802749	38.9243250816	40.9613221876	40.8063570269	45.0490458927	52.8009332328	63.4539802733	31.7	0	0	0	70.875	96.0654
ENSMUSG00000003402	63.4529802749	38.9243250816	40.9613221876	40.8063570269	45.0490458927	52.8009332328	63.4539802733	31.7	0	0	0	70.875	96.0654
ENSMUSG00000003402	63.4529802749	38.9243250816	40.9613221876	40.8063570269	45.0490458927	52.8009332328	63.4539802733	31.7	0	0	0	70.875	96.0654
ENSMUSG00000003410	175.7455374946	247.0576865541	341.4001141362	222.2211962657	185.0931105728	278.0465528088	341.4011141667	75.8	0	0	0	135.1548	106.8076
ENSMUSG00000003411	346.5916507606	187.1556624121	64.3931328073	192.1954831985	126.1131214076	31.2246494342	346.5926507667	8.7	13.1542	18.2579	20.5689	132.5176	195.8626
ENSMUSG00000003418	8.6678478235	16.9464139423	33.3595251495	53.6759354884	62.9266665319	89.829106797	89.8301068133	0.1	0	0	0	6.276	2.3736
ENSMUSG00000003420	0	0	0	0	0	0	0	3.7	0	0	0	0.0428	0
ENSMUSG00000003421	45.391390039	18.0774935679	36.1100157362	21.3586566375	43.8171813629	22.8560724526	45.3923900367	14.9	0	0	0	37.4524	32.3328
ENSMUSG00000003421	45.391390039	18.0774935679	36.1100157362	21.3586566375	43.8171813629	22.8560724526	45.3923900367	14.9	0	0	0	37.4524	32.3328
ENSMUSG00000003423	6.776736864	10.3664590604	3.1818895126	7.6459534935	23.51421717	8.8250488109	23.51521717	14.8	0	0	0	12.199	12.1746
ENSMUSG00000003423	6.776736864	10.3664590604	3.1818895126	7.6459534935	23.51421717	8.8250488109	23.51521717	14.8	0	0	0	12.199	12.1746
ENSMUSG00000003423	6.776736864	10.3664590604	3.1818895126	7.6459534935	23.51421717	8.8250488109	23.51521717	14.8	0	0	0	12.199	12.1746
ENSMUSG00000003429	54.4400517904	54.9721780593	38.1576647797	35.9982967827	45.8850202607	44.3929108047	54.97317806	126.5	327.855	269.466	353.984	588.7998	780.6118
ENSMUSG00000003435	107.0890932776	117.9428247019	115.6865080008	95.9715731847	120.9829156302	106.9710002022	120.98391563	0	0	0	0	102.6364	91.1286
ENSMUSG00000003436	1.1913712566	1.9208402119	0	1.9515203028	1.5924434988	2.8623424576	2.8633424577	4.1	1.88745	5.26966	1.1194	0.646	0.3682
ENSMUSG00000003437	71.3221516709	58.0954420719	61.5497082779	61.9909454143	77.7228373928	52.9146268767	77.72383739	23.1	0	0	0	140.134	156.5072
ENSMUSG00000003438	11.5906801127	10.206552423	4.1399837096	5.1419809742	16.872186713	14.1325803954	16.87318671	18.8	37.7666	39.9142	43.9945	15.6464	18.505
ENSMUSG00000003444	6.1276845655	4.271773102	3.075132181	3.5401683231	10.668540994	5.2062832499	10.6695409967	3.8	0	0	0	9.232	11.2116
ENSMUSG00000003452	116.8353950963	127.2707802989	133.8475512665	161.6686233634	130.0727305917	97.1536779393	161.6696233667	5.3	2.24979	2.82179	1.88812	58.2964	49.184
ENSMUSG00000003452	116.8353950963	127.2707802989	133.8475512665	161.6686233634	130.0727305917	97.1536779393	161.6696233667	5.3	2.24979	2.82179	1.88812	58.2964	49.184
ENSMUSG00000003452	116.8353950963	127.2707802989	133.8475512665	161.6686233634	130.0727305917	97.1536779393	161.6696233667	5.3	2.24979	2.82179	1.88812	58.2964	49.184
ENSMUSG00000003452	116.8353950963	127.2707802989	133.8475512665	161.6686233634	130.0727305917	97.1536779393	161.6696233667	5.3	2.24979	2.82179	1.88812	58.2964	49.184
ENSMUSG00000003458	67.9166433016	44.0961491438	49.9860896934	51.4159907514	48.3306274802	65.4280126922	67.9176433033	21.4	0	0	0	89.3416	64.1458
ENSMUSG00000003464	61.7354389232	86.2981147681	76.855021659	97.4183470345	109.998676642	96.3117164608	109.9996766433	23.4	0	0	0	62.0324	53.6134
ENSMUSG00000003464	61.7354389232	86.2981147681	76.855021659	97.4183470345	109.998676642	96.3117164608	109.9996766433	23.4	0	0	0	62.0324	53.6134
ENSMUSG00000003469	64.4186682393	110.9771657224	173.997986898	94.3835586468	102.1041921746	105.4241121798	173.9989869	7.2	4.32904	19.0595	7.18698	126.0374	104.0432
ENSMUSG00000003476	0	0.5087447688	0.7988044302	5.9923856847	26.766846053	25.3043190187	26.7678460533	0.8	0.472182	0.230549	0.159765	0.2344	0.3812
ENSMUSG00000003476	0	0.5087447688	0.7988044302	5.9923856847	26.766846053	25.3043190187	26.7678460533	0.8	0.472182	0.230549	0.159765	0.2344	0.3812
ENSMUSG00000003476	0	0.5087447688	0.7988044302	5.9923856847	26.766846053	25.3043190187	26.7678460533	0.8	0.472182	0.230549	0.159765	0.2344	0.3812
ENSMUSG00000003476	0	0.5087447688	0.7988044302	5.9923856847	26.766846053	25.3043190187	26.7678460533	0.8	0.472182	0.230549	0.159765	0.2344	0.3812
ENSMUSG00000003476	0	0.5087447688	0.7988044302	5.9923856847	26.766846053	25.3043190187	26.7678460533	0.8	0.472182	0.230549	0.159765	0.2344	0.3812
ENSMUSG00000003476	0	0.5087447688	0.7988044302	5.9923856847	26.766846053	25.3043190187	26.7678460533	0.8	0.472182	0.230549	0.159765	0.2344	0.3812
ENSMUSG00000003476	0	0.5087447688	0.7988044302	5.9923856847	26.766846053	25.3043190187	26.7678460533	0.8	0.472182	0.230549	0.159765	0.2344	0.3812
ENSMUSG00000003476	0	0.5087447688	0.7988044302	5.9923856847	26.766846053	25.3043190187	26.7678460533	0.8	0.472182	0.230549	0.159765	0.2344	0.3812
ENSMUSG00000003476	0	0.5087447688	0.7988044302	5.9923856847	26.766846053	25.3043190187	26.7678460533	0.8	0.472182	0.230549	0.159765	0.2344	0.3812
ENSMUSG00000003476	0	0.5087447688	0.7988044302	5.9923856847	26.766846053	25.3043190187	26.7678460533	0.8	0.472182	0.230549	0.159765	0.2344	0.3812
ENSMUSG00000003476	0	0.5087447688	0.7988044302	5.9923856847	26.766846053	25.3043190187	26.7678460533	0.8	0.472182	0.230549	0.159765	0.2344	0.3812
ENSMUSG00000003476	0	0.5087447688	0.7988044302	5.9923856847	26.766846053	25.3043190187	26.7678460533	0.8	0.472182	0.230549	0.159765	0.2344	0.3812
ENSMUSG00000003476	0	0.5087447688	0.7988044302	5.9923856847	26.766846053	25.3043190187	26.7678460533	0.8	0.472182	0.230549	0.159765	0.2344	0.3812
ENSMUSG00000003476	0	0.5087447688	0.7988044302	5.9923856847	26.766846053	25.3043190187	26.7678460533	0.8	0.472182	0.230549	0.159765	0.2344	0.3812
ENSMUSG00000003476	0	0.5087447688	0.7988044302	5.9923856847	26.766846053	25.3043190187	26.7678460533	0.8	0.472182	0.230549	0.159765	0.2344	0.3812
ENSMUSG00000003476	0	0.5087447688	0.7988044302	5.9923856847	26.766846053	25.3043190187	26.7678460533	0.8	0.472182	0.230549	0.159765	0.2344	0.3812
ENSMUSG00000003477	0	0	0	0	0	0	0	0.1	0	0	0	0	0
ENSMUSG00000003484	0	0	0	0	0	0	0	0.1	0	0	0	2.0574	0
ENSMUSG00000003500	26.8790211071	17.04560969	15.9493137841	30.3450041199	20.5194274639	25.0494638778	30.3460041167	18.9	47.9547	46.8694	82.395	16.3988	17.5188
ENSMUSG00000003500	26.8790211071	17.04560969	15.9493137841	30.3450041199	20.5194274639	25.0494638778	30.3460041167	18.9	47.9547	46.8694	82.395	16.3988	17.5188
ENSMUSG00000003500	26.8790211071	17.04560969	15.9493137841	30.3450041199	20.5194274639	25.0494638778	30.3460041167	18.9	47.9547	46.8694	82.395	16.3988	17.5188
ENSMUSG00000003500	26.8790211071	17.04560969	15.9493137841	30.3450041199	20.5194274639	25.0494638778	30.3460041167	18.9	47.9547	46.8694	82.395	16.3988	17.5188
ENSMUSG00000003500	26.8790211071	17.04560969	15.9493137841	30.3450041199	20.5194274639	25.0494638778	30.3460041167	18.9	47.9547	46.8694	82.395	16.3988	17.5188
ENSMUSG00000003500	26.8790211071	17.04560969	15.9493137841	30.3450041199	20.5194274639	25.0494638778	30.3460041167	18.9	47.9547	46.8694	82.395	16.3988	17.5188
ENSMUSG00000003500	26.8790211071	17.04560969	15.9493137841	30.3450041199	20.5194274639	25.0494638778	30.3460041167	18.9	47.9547	46.8694	82.395	16.3988	17.5188
ENSMUSG00000003500	26.8790211071	17.04560969	15.9493137841	30.3450041199	20.5194274639	25.0494638778	30.3460041167	18.9	47.9547	46.8694	82.395	16.3988	17.5188
ENSMUSG00000003500	26.8790211071	17.04560969	15.9493137841	30.3450041199	20.5194274639	25.0494638778	30.3460041167	18.9	47.9547	46.8694	82.395	16.3988	17.5188
ENSMUSG00000003505	0	0	0	0	0	0	0	0.1	0	0	0	0	0
ENSMUSG00000003505	0	0	0	0	0	0	0	0.1	0	0	0	0	0
ENSMUSG00000003518	77.8393179235	48.2563586377	46.7894446753	66.1694937117	60.5037954341	86.969212603	86.9702126	6.5	9.07215	12.8733	9.94893	62.6934	42.125
ENSMUSG00000003526	1.9616574333	0.9476725947	1.2038703697	1.8611671432	0.3182023084	0.7093250615	1.9626574333	1.1	0	0	0	4.7372	1.972
ENSMUSG00000003527	15.4157456504	9.9770167115	13.829930417	16.0084881376	18.0528790972	14.8140856492	18.0538790967	7.7	0	0	0	27.7476	14.5542
ENSMUSG00000003527	15.4157456504	9.9770167115	13.829930417	16.0084881376	18.0528790972	14.8140856492	18.0538790967	7.7	0	0	0	27.7476	14.5542
ENSMUSG00000003528	83.9574554453	88.7812554376	72.8520503636	90.8823224751	78.5551324818	111.1762246642	111.17722468	43.7	37.3799	37.3628	73.5257	107.3562	84.1264
ENSMUSG00000003531	26.1576667387	16.6120100612	18.1852634847	13.960727799	26.2411648385	22.5706370573	26.2421648367	17.1	0	0	0	19.0918	28.1732
ENSMUSG00000003531	26.1576667387	16.6120100612	18.1852634847	13.960727799	26.2411648385	22.5706370573	26.2421648367	17.1	0	0	0	19.0918	28.1732
ENSMUSG00000003531	26.1576667387	16.6120100612	18.1852634847	13.960727799	26.2411648385	22.5706370573	26.2421648367	17.1	0	0	0	19.0918	28.1732
ENSMUSG00000003534	18.0079014473	10.0069931688	4.7759610038	7.1173918849	10.3855692607	11.0108267975	18.008901448	17.2	13.4276	13.6398	13.4125	10.2076	11.1884
ENSMUSG00000003534	18.0079014473	10.0069931688	4.7759610038	7.1173918849	10.3855692607	11.0108267975	18.008901448	17.2	13.4276	13.6398	13.4125	10.2076	11.1884
ENSMUSG00000003534	18.0079014473	10.0069931688	4.7759610038	7.1173918849	10.3855692607	11.0108267975	18.008901448	17.2	13.4276	13.6398	13.4125	10.2076	11.1884
ENSMUSG00000003534	18.0079014473	10.0069931688	4.7759610038	7.1173918849	10.3855692607	11.0108267975	18.008901448	17.2	13.4276	13.6398	13.4125	10.2076	11.1884
ENSMUSG00000003534	18.0079014473	10.0069931688	4.7759610038	7.1173918849	10.3855692607	11.0108267975	18.008901448	17.2	13.4276	13.6398	13.4125	10.2076	11.1884
ENSMUSG00000003534	18.0079014473	10.0069931688	4.7759610038	7.1173918849	10.3855692607	11.0108267975	18.008901448	17.2	13.4276	13.6398	13.4125	10.2076	11.1884
ENSMUSG00000003534	18.0079014473	10.0069931688	4.7759610038	7.1173918849	10.3855692607	11.0108267975	18.008901448	17.2	13.4276	13.6398	13.4125	10.2076	11.1884
ENSMUSG00000003534	18.0079014473	10.0069931688	4.7759610038	7.1173918849	10.3855692607	11.0108267975	18.008901448	17.2	13.4276	13.6398	13.4125	10.2076	11.1884
ENSMUSG00000003534	18.0079014473	10.0069931688	4.7759610038	7.1173918849	10.3855692607	11.0108267975	18.008901448	17.2	13.4276	13.6398	13.4125	10.2076	11.1884
ENSMUSG00000003534	18.0079014473	10.0069931688	4.7759610038	7.1173918849	10.3855692607	11.0108267975	18.008901448	17.2	13.4276	13.6398	13.4125	10.2076	11.1884
ENSMUSG00000003534	18.0079014473	10.0069931688	4.7759610038	7.1173918849	10.3855692607	11.0108267975	18.008901448	17.2	13.4276	13.6398	13.4125	10.2076	11.1884
ENSMUSG00000003534	18.0079014473	10.0069931688	4.7759610038	7.1173918849	10.3855692607	11.0108267975	18.008901448	17.2	13.4276	13.6398	13.4125	10.2076	11.1884
ENSMUSG00000003534	18.0079014473	10.0069931688	4.7759610038	7.1173918849	10.3855692607	11.0108267975	18.008901448	17.2	13.4276	13.6398	13.4125	10.2076	11.1884
ENSMUSG00000003534	18.0079014473	10.0069931688	4.7759610038	7.1173918849	10.3855692607	11.0108267975	18.008901448	17.2	13.4276	13.6398	13.4125	10.2076	11.1884
ENSMUSG00000003534	18.0079014473	10.0069931688	4.7759610038	7.1173918849	10.3855692607	11.0108267975	18.008901448	17.2	13.4276	13.6398	13.4125	10.2076	11.1884
ENSMUSG00000003534	18.0079014473	10.0069931688	4.7759610038	7.1173918849	10.3855692607	11.0108267975	18.008901448	17.2	13.4276	13.6398	13.4125	10.2076	11.1884
ENSMUSG00000003541	16.2650082998	8.9362505859	24.3366574134	11.4463504497	6.6382852939	6.5849047303	24.337657413	8.7	0.90603	0.326639	0.316556	1.3004	9.9218
ENSMUSG00000003545	13.7781434702	26.6178261655	37.4964995731	16.3237084129	16.4985866916	18.3444166742	37.4974995767	218.9	0.487868	0.378849	0.147877	93.7878	123.1082
ENSMUSG00000003546	18.6531016758	7.2676752251	16.3862875374	12.1223989528	8.2810455168	8.5671978434	18.6541016767	7.6	8.43857	6.35075	7.87841	10.8578	17.3014
ENSMUSG00000003549	17.2610957758	8.5409236238	4.9783358496	8.5366346417	9.1303841188	5.5030052666	17.2620957767	10.3	0	0	0	12.8858	22.4422
ENSMUSG00000003549	17.2610957758	8.5409236238	4.9783358496	8.5366346417	9.1303841188	5.5030052666	17.2620957767	10.3	0	0	0	12.8858	22.4422
ENSMUSG00000003555	0	0	0	0	0	0	0	0.1	0	0	0	0.3304	0
ENSMUSG00000003559	56.6674299892	36.6531839706	37.3968101712	12.3168078243	21.54976057	36.1214016954	56.66842999	2.1	0	0	0	123.9376	119.6708
ENSMUSG00000003573	8.1587075277	5.7322705139	6.4696776405	3.9155067091	7.5878651156	5.9435027008	8.159707528	4.8	8.86609	6.0192	5.48368	0.1314	0.084
ENSMUSG00000003573	8.1587075277	5.7322705139	6.4696776405	3.9155067091	7.5878651156	5.9435027008	8.159707528	4.8	8.86609	6.0192	5.48368	0.1314	0.084
ENSMUSG00000003573	8.1587075277	5.7322705139	6.4696776405	3.9155067091	7.5878651156	5.9435027008	8.159707528	4.8	8.86609	6.0192	5.48368	0.1314	0.084
ENSMUSG00000003573	8.1587075277	5.7322705139	6.4696776405	3.9155067091	7.5878651156	5.9435027008	8.159707528	4.8	8.86609	6.0192	5.48368	0.1314	0.084
ENSMUSG00000003575	58.9742798849	67.7438575798	84.0992880372	66.5811620451	78.6617798033	92.5229046196	92.5239046067	15.1	0	0	0	71.1846	44.4462
ENSMUSG00000003581	17.067879988	15.240974731	11.3779171579	9.5587107322	19.0741975917	11.198617526	19.07519759	13	0	0	0	27.5446	29.8878
ENSMUSG00000003585	2.5413465154	4.0492008623	6.1583774984	6.7587844509	4.4928739805	5.9374617573	6.7597844527	5	1.08469	2.07199	1.04461	1.7302	0.4254
ENSMUSG00000003604	2.8268506995	3.2486358102	10.8690191862	0.7147092117	1.9299529502	3.3874536239	10.8700191877	2.2	3.8858	3.55752	5.42553	10.7134	7.27
ENSMUSG00000003604	2.8268506995	3.2486358102	10.8690191862	0.7147092117	1.9299529502	3.3874536239	10.8700191877	2.2	3.8858	3.55752	5.42553	10.7134	7.27
ENSMUSG00000003604	2.8268506995	3.2486358102	10.8690191862	0.7147092117	1.9299529502	3.3874536239	10.8700191877	2.2	3.8858	3.55752	5.42553	10.7134	7.27
ENSMUSG00000003604	2.8268506995	3.2486358102	10.8690191862	0.7147092117	1.9299529502	3.3874536239	10.8700191877	2.2	3.8858	3.55752	5.42553	10.7134	7.27
ENSMUSG00000003617	0	0	0	0	0	0	0	0.2	0	0	0	0.2886	0.6744
ENSMUSG00000003617	0	0	0	0	0	0	0	0.2	0	0	0	0.2886	0.6744
ENSMUSG00000003617	0	0	0	0	0	0	0	0.2	0	0	0	0.2886	0.6744
ENSMUSG00000003623	19.049755114	20.4286184125	10.2123991077	23.4034604352	22.7060309292	22.421707485	23.4044604367	4.8	0	0	0	11.8626	13.2234
ENSMUSG00000003644	4.9021928543	4.3570590453	7.9474090187	5.7565593704	9.3149742996	6.3566889414	9.3159742997	2	3.45164	2.94752	3.11251	3.908	2.2568
ENSMUSG00000003644	4.9021928543	4.3570590453	7.9474090187	5.7565593704	9.3149742996	6.3566889414	9.3159742997	2	3.45164	2.94752	3.11251	3.908	2.2568
ENSMUSG00000003644	4.9021928543	4.3570590453	7.9474090187	5.7565593704	9.3149742996	6.3566889414	9.3159742997	2	3.45164	2.94752	3.11251	3.908	2.2568
ENSMUSG00000003644	4.9021928543	4.3570590453	7.9474090187	5.7565593704	9.3149742996	6.3566889414	9.3159742997	2	3.45164	2.94752	3.11251	3.908	2.2568
ENSMUSG00000003644	4.9021928543	4.3570590453	7.9474090187	5.7565593704	9.3149742996	6.3566889414	9.3159742997	2	3.45164	2.94752	3.11251	3.908	2.2568
ENSMUSG00000003644	4.9021928543	4.3570590453	7.9474090187	5.7565593704	9.3149742996	6.3566889414	9.3159742997	2	3.45164	2.94752	3.11251	3.908	2.2568
ENSMUSG00000003644	4.9021928543	4.3570590453	7.9474090187	5.7565593704	9.3149742996	6.3566889414	9.3159742997	2	3.45164	2.94752	3.11251	3.908	2.2568
ENSMUSG00000003644	4.9021928543	4.3570590453	7.9474090187	5.7565593704	9.3149742996	6.3566889414	9.3159742997	2	3.45164	2.94752	3.11251	3.908	2.2568
ENSMUSG00000003644	4.9021928543	4.3570590453	7.9474090187	5.7565593704	9.3149742996	6.3566889414	9.3159742997	2	3.45164	2.94752	3.11251	3.908	2.2568
ENSMUSG00000003657	293.4064470299	135.9061093777	84.8992515321	121.7227284569	237.7226654325	28.8109370034	293.4074470333	109.9	0	0	0	53.8444	148.1892
ENSMUSG00000003660	122.4002613138	165.9005154666	174.2791666148	177.8869929464	126.7964402376	142.2326139254	177.8879929333	11.3	0	0	0	91.1428	80.5596
ENSMUSG00000003662	93.1432507806	63.8530071438	60.1271868655	70.5146699101	75.5156127437	62.9634331349	93.1442507833	5.8	0	0	0	75.9114	75.0144
ENSMUSG00000003665	3.3182832386	2.4505542343	4.2926924045	2.1248446169	2.3844156869	2.3415107724	4.2936924047	0.4	0	0	0	8.136	12.1138
ENSMUSG00000003680	4.3486361711	2.5151317672	3.312301551	5.4094039501	3.4519135138	4.0556654888	5.41040395	3.9	0	0	0	19.4352	12.2836
ENSMUSG00000003680	4.3486361711	2.5151317672	3.312301551	5.4094039501	3.4519135138	4.0556654888	5.41040395	3.9	0	0	0	19.4352	12.2836
ENSMUSG00000003680	4.3486361711	2.5151317672	3.312301551	5.4094039501	3.4519135138	4.0556654888	8.0921983677	3.9	0	0	0	19.4352	12.2836
ENSMUSG00000003680	4.3486361711	2.5151317672	3.312301551	5.4094039501	3.4519135138	4.0556654888	8.0921983677	3.9	0	0	0	19.4352	12.2836
ENSMUSG00000003680	4.3486361711	2.5151317672	3.312301551	5.4094039501	3.4519135138	4.0556654888	5.41040395	3.9	0	0	0	19.4352	12.2836
ENSMUSG00000003680	7.058446035	5.0755842616	5.3474186833	8.0911983676	8.0716190327	7.9111094516	5.41040395	3.9	0	0	0	19.4352	12.2836
ENSMUSG00000003680	7.058446035	5.0755842616	5.3474186833	8.0911983676	8.0716190327	7.9111094516	5.41040395	3.9	0	0	0	19.4352	12.2836
ENSMUSG00000003680	7.058446035	5.0755842616	5.3474186833	8.0911983676	8.0716190327	7.9111094516	8.0921983677	3.9	0	0	0	19.4352	12.2836
ENSMUSG00000003680	7.058446035	5.0755842616	5.3474186833	8.0911983676	8.0716190327	7.9111094516	5.41040395	3.9	0	0	0	19.4352	12.2836
ENSMUSG00000003680	4.3486361711	2.5151317672	3.312301551	5.4094039501	3.4519135138	4.0556654888	8.0921983677	3.9	0	0	0	19.4352	12.2836
ENSMUSG00000003680	7.058446035	5.0755842616	5.3474186833	8.0911983676	8.0716190327	7.9111094516	8.0921983677	3.9	0	0	0	19.4352	12.2836
ENSMUSG00000003680	7.058446035	5.0755842616	5.3474186833	8.0911983676	8.0716190327	7.9111094516	8.0921983677	3.9	0	0	0	19.4352	12.2836
ENSMUSG00000003721	75.3653182379	62.603113302	58.3708318289	64.6628174834	77.8700943243	68.3313271266	77.87109432	11.8	5.85964	4.29699	5.01486	69.4896	77.724
ENSMUSG00000003721	75.3653182379	62.603113302	58.3708318289	64.6628174834	77.8700943243	68.3313271266	77.87109432	11.8	5.85964	4.29699	5.01486	69.4896	77.724
ENSMUSG00000003721	75.3653182379	62.603113302	58.3708318289	64.6628174834	77.8700943243	68.3313271266	77.87109432	11.8	5.85964	4.29699	5.01486	69.4896	77.724
ENSMUSG00000003721	75.3653182379	62.603113302	58.3708318289	64.6628174834	77.8700943243	68.3313271266	77.87109432	11.8	5.85964	4.29699	5.01486	69.4896	77.724
ENSMUSG00000003721	75.3653182379	62.603113302	58.3708318289	64.6628174834	77.8700943243	68.3313271266	77.87109432	11.8	5.85964	4.29699	5.01486	69.4896	77.724
ENSMUSG00000003721	75.3653182379	62.603113302	58.3708318289	64.6628174834	77.8700943243	68.3313271266	77.87109432	11.8	5.85964	4.29699	5.01486	69.4896	77.724
ENSMUSG00000003721	75.3653182379	62.603113302	58.3708318289	64.6628174834	77.8700943243	68.3313271266	77.87109432	11.8	5.85964	4.29699	5.01486	69.4896	77.724
ENSMUSG00000003721	75.3653182379	62.603113302	58.3708318289	64.6628174834	77.8700943243	68.3313271266	77.87109432	11.8	5.85964	4.29699	5.01486	69.4896	77.724
ENSMUSG00000003721	75.3653182379	62.603113302	58.3708318289	64.6628174834	77.8700943243	68.3313271266	77.87109432	11.8	5.85964	4.29699	5.01486	69.4896	77.724
ENSMUSG00000003721	75.3653182379	62.603113302	58.3708318289	64.6628174834	77.8700943243	68.3313271266	77.87109432	11.8	5.85964	4.29699	5.01486	69.4896	77.724
ENSMUSG00000003721	75.3653182379	62.603113302	58.3708318289	64.6628174834	77.8700943243	68.3313271266	77.87109432	11.8	5.85964	4.29699	5.01486	69.4896	77.724
ENSMUSG00000003721	75.3653182379	62.603113302	58.3708318289	64.6628174834	77.8700943243	68.3313271266	77.87109432	11.8	5.85964	4.29699	5.01486	69.4896	77.724
ENSMUSG00000003721	75.3653182379	62.603113302	58.3708318289	64.6628174834	77.8700943243	68.3313271266	77.87109432	11.8	5.85964	4.29699	5.01486	69.4896	77.724
ENSMUSG00000003721	75.3653182379	62.603113302	58.3708318289	64.6628174834	77.8700943243	68.3313271266	77.87109432	11.8	5.85964	4.29699	5.01486	69.4896	77.724
ENSMUSG00000003721	75.3653182379	62.603113302	58.3708318289	64.6628174834	77.8700943243	68.3313271266	77.87109432	11.8	5.85964	4.29699	5.01486	69.4896	77.724
ENSMUSG00000003721	75.3653182379	62.603113302	58.3708318289	64.6628174834	77.8700943243	68.3313271266	77.87109432	11.8	5.85964	4.29699	5.01486	69.4896	77.724
ENSMUSG00000003731	178.9548134708	167.9253113616	250.9791648727	153.1179817769	137.2745939817	189.7548922056	250.9801648667	11.4	0	0	0	88.7762	82.2622
ENSMUSG00000003746	1.2057182742	1.2401636179	23.2854125198	44.5296117039	17.81849199	17.0683003483	44.5306117067	4.5	3.42983	0.15267	0.30017	12.3566	4.1628
ENSMUSG00000003752	2.5683636497	3.6610997674	3.8776786336	8.1396855858	4.4211924424	1.8844471565	8.140685586	8.1	6.29999	6.28252	4.57653	2.5006	6.521
ENSMUSG00000003762	11.2358103996	10.9664025687	17.0113228588	8.2002344279	7.7320341692	6.2609106769	17.0123228587	8.5	0	0	0	39.7914	29.606
ENSMUSG00000003778	87.1734945724	83.8343465546	183.1258510609	84.2205678526	95.1422457141	69.4715093898	183.12685106	12.5	0	0	0	91.5406	68.3128
ENSMUSG00000003778	87.1734945724	83.8343465546	183.1258510609	84.2205678526	95.1422457141	69.4715093898	183.12685106	12.5	0	0	0	91.5406	68.3128
ENSMUSG00000003778	87.1734945724	83.8343465546	183.1258510609	84.2205678526	95.1422457141	69.4715093898	183.12685106	12.5	0	0	0	91.5406	68.3128
ENSMUSG00000003779	35.232106136	16.8394880057	26.1541467693	16.0515422276	18.0922119791	16.559449134	35.2331061367	0.4	0	0	0	6.5988	3.6114
ENSMUSG00000003779	35.232106136	16.8394880057	26.1541467693	16.0515422276	18.0922119791	16.559449134	35.2331061367	0.4	0	0	0	6.5988	3.6114
ENSMUSG00000003779	35.232106136	16.8394880057	26.1541467693	16.0515422276	18.0922119791	16.559449134	35.2331061367	0.4	0	0	0	6.5988	3.6114
ENSMUSG00000003808	6.8582788662	15.050734935	9.5638955699	15.1380204344	8.5922336177	15.2493024282	15.2503024257	22.5	57.2487	53.5625	61.8436	19.8812	17.9712
ENSMUSG00000003809	10.4245017752	7.593283981	9.7811420424	6.1016322157	11.8856448154	7.9393342679	11.8866448137	7.4	0	0	0	29.768	17.571
ENSMUSG00000003809	10.4245017752	7.593283981	9.7811420424	6.1016322157	11.8856448154	7.9393342679	11.8866448137	7.4	0	0	0	29.768	17.571
ENSMUSG00000003810	128.537470553	174.693600317	192.3258989027	189.9295851621	161.0224664952	194.4650881438	194.4660881333	18.1	0	0	0	90.3194	97.5354
ENSMUSG00000003810	128.537470553	174.693600317	192.3258989027	189.9295851621	161.0224664952	194.4650881438	194.4660881333	18.1	0	0	0	90.3194	97.5354
ENSMUSG00000003812	0	0	0	0	0	0	0	0.9	0	0	0	2.6484	8.4176
ENSMUSG00000003813	56.6724043666	46.4149268266	34.199802012	50.6757306304	37.9149159263	40.8708320643	56.6734043667	12.9	0	0	0	66.0858	56.055
ENSMUSG00000003813	56.6724043666	46.4149268266	34.199802012	50.6757306304	37.9149159263	40.8708320643	56.6734043667	12.9	0	0	0	66.0858	56.055
ENSMUSG00000003813	56.6724043666	46.4149268266	34.199802012	50.6757306304	37.9149159263	40.8708320643	56.6734043667	12.9	0	0	0	66.0858	56.055
ENSMUSG00000003814	242.6461108157	202.4551514202	175.0497485208	189.6770215663	159.7107781607	196.1832983561	242.6471108	156.3	298.832	275.687	399.776	307.0956	291.3062
ENSMUSG00000003824	0	0	0	0	0	0	0	2.8	0	0	0	8.3152	5.7096
ENSMUSG00000003824	0	0	0	0	0	0	0	2.8	0	0	0	8.3152	5.7096
ENSMUSG00000003847	327.293639592	344.6479779032	369.7973795062	308.485976078	241.0028454884	327.1658616466	369.7983795	11.6	7.51345	11.0225	7.06837	36.4594	68.3698
ENSMUSG00000003847	327.293639592	344.6479779032	369.7973795062	308.485976078	241.0028454884	327.1658616466	369.7983795	11.6	7.51345	11.0225	7.06837	36.4594	68.3698
ENSMUSG00000003847	327.293639592	344.6479779032	369.7973795062	308.485976078	241.0028454884	327.1658616466	369.7983795	11.6	7.51345	11.0225	7.06837	36.4594	68.3698
ENSMUSG00000003847	327.293639592	344.6479779032	369.7973795062	308.485976078	241.0028454884	327.1658616466	369.7983795	11.6	7.51345	11.0225	7.06837	36.4594	68.3698
ENSMUSG00000003847	327.293639592	344.6479779032	369.7973795062	308.485976078	241.0028454884	327.1658616466	369.7983795	11.6	7.51345	11.0225	7.06837	36.4594	68.3698
ENSMUSG00000003847	327.293639592	344.6479779032	369.7973795062	308.485976078	241.0028454884	327.1658616466	369.7983795	11.6	7.51345	11.0225	7.06837	36.4594	68.3698
ENSMUSG00000003847	327.293639592	344.6479779032	369.7973795062	308.485976078	241.0028454884	327.1658616466	369.7983795	11.6	7.51345	11.0225	7.06837	36.4594	68.3698
ENSMUSG00000003847	327.293639592	344.6479779032	369.7973795062	308.485976078	241.0028454884	327.1658616466	369.7983795	11.6	7.51345	11.0225	7.06837	36.4594	68.3698
ENSMUSG00000003847	327.293639592	344.6479779032	369.7973795062	308.485976078	241.0028454884	327.1658616466	369.7983795	11.6	7.51345	11.0225	7.06837	36.4594	68.3698
ENSMUSG00000003848	11.6729741424	8.8244849611	5.6254495569	14.7767704622	12.5791650164	14.5813109836	14.7777704627	13	0	0	0	34.04	33.3176
ENSMUSG00000003849	1.8489546421	2.0036956422	4.3482617338	4.0613999692	2.9646699692	2.2393853347	4.349261734	0.8	0	0	0	4.2586	1.5048
ENSMUSG00000003863	37.0289733568	61.953454416	55.5233842137	62.2373567937	36.6391681687	64.569102271	64.57010227	16.8	0	0	0	33.7282	24.7704
ENSMUSG00000003865	6.6919405675	8.4782580215	7.3495759864	9.1654019217	6.7824722209	7.561797315	9.1664019237	2.6	2.76483	2.11132	4.71895	5.3124	6.831
ENSMUSG00000003868	28.4162551143	34.8583659463	30.0110460524	24.3018151612	39.5969514994	25.5694807191	39.5979515	12.8	30.6398	24.4534	32.2063	46.2844	40.6318
ENSMUSG00000003872	50.5230766542	47.1493910931	68.6509557919	49.6622077406	48.9444769001	62.932492982	68.6519557933	6.5	0	0	0	95.1906	108.079
ENSMUSG00000003873	16.7967706285	7.6127271033	4.5501292958	9.2413427843	18.4469531615	10.2170197784	18.44795316	30.7	63.3665	60.8061	75.7607	28.0636	39.4986
ENSMUSG00000003882	0	0	0	0	0	0	0	0.1	0	0	0	0.0864	0.0648
ENSMUSG00000003923	21.0647132881	27.5406077045	8.8426476862	21.1848500169	25.3684002373	17.6935898069	27.5416077033	5.7	0	0	0	21.565	19.4912
ENSMUSG00000003929	14.3530278592	14.7224216567	14.5395209864	22.1625709815	13.5655875002	18.4153238982	22.1635709833	3.9	13.6768	13.3756	9.56451	23.8526	19.0348
ENSMUSG00000003934	30.1499653864	38.2273582548	66.1814675224	27.656582836	46.8333800917	23.232326199	66.1824675233	49.5	71.7252	57.6136	68.1552	134.9256	131.0266
ENSMUSG00000003948	144.1645864103	48.9634774244	125.9834620021	49.533991178	71.6058573557	46.6100038345	144.1655864333	39.8	63.7454	62.5956	50.698	55.8364	59.3724
ENSMUSG00000003949	18.0261993106	7.6459053275	17.164351206	20.3476118225	14.3732500318	7.745766145	20.3486118217	3.4	9.49745	10.0229	2.89177	86.8522	65.167
ENSMUSG00000003955	32.0705833587	20.8725663798	12.2304210379	22.2153243899	47.3631634806	20.4847628263	47.36416348	11.4	0	0	0	66.156	88.529
ENSMUSG00000003970	225.05376241	126.9041140703	66.0415786108	103.7136298773	180.3680684863	113.3468373128	225.0547624333	277.5	0	0	0	462.1888	703.002
ENSMUSG00000003974	2.9685437354	8.265360734	21.1193159092	21.7646462223	35.9466445231	1.9866286922	35.94764452	5.8	9.68208	39.3883	24.8228	1.9936	0.97
ENSMUSG00000003992	81.4150706745	103.8948035954	102.3380485816	248.8106281375	124.7760893682	104.1550608337	248.8116281333	17.2	55.9454	77.3376	89.8033	104.715	56.9598
ENSMUSG00000003992	81.4150706745	103.8948035954	102.3380485816	248.8106281375	124.7760893682	104.1550608337	248.8116281333	17.2	55.9454	77.3376	89.8033	104.715	56.9598
ENSMUSG00000003992	81.4150706745	103.8948035954	102.3380485816	248.8106281375	124.7760893682	104.1550608337	248.8116281333	17.2	55.9454	77.3376	89.8033	104.715	56.9598
ENSMUSG00000003992	81.4150706745	103.8948035954	102.3380485816	248.8106281375	124.7760893682	104.1550608337	248.8116281333	17.2	55.9454	77.3376	89.8033	104.715	56.9598
ENSMUSG00000004018	7.5099969333	7.368716774	4.6176755916	7.3938365272	13.6602289926	6.7423710495	13.6612289903	3.8	0	0	0	11.271	5.926
ENSMUSG00000004018	7.5099969333	7.368716774	4.6176755916	7.3938365272	13.6602289926	6.7423710495	13.6612289903	3.8	0	0	0	11.271	5.926
ENSMUSG00000004031	6.3505285116	10.711446474	25.7670850457	35.9977881434	36.0619932795	24.3914967611	36.0629932833	0	0	0	0	6.0312	5.6384
ENSMUSG00000004032	160.7271889091	123.2091976473	112.051219141	118.2732080122	136.1775356091	119.3847548085	160.7281889	38.5	38.2523	33.9828	26.5234	243.6124	288.4602
ENSMUSG00000004035	38.8284222712	27.8665790316	12.5401058967	21.5175072944	52.5611181719	90.208914921	90.2099149233	2.7	6.93475	1.36629	1.94372	240.5374	119.8296
ENSMUSG00000004038	0	0	0	0	0	0	0	0.1	0	0	0	3.8206	1.789
ENSMUSG00000004040	111.5754346394	86.4783601739	73.8019031811	63.6739648259	62.2227096809	82.9955172144	111.5764346233	20	2.07935	3.26785	3.82164	184.6852	139.9208
ENSMUSG00000004040	111.5754346394	86.4783601739	73.8019031811	63.6739648259	62.2227096809	82.9955172144	111.5764346233	20	2.07935	3.26785	3.82164	184.6852	139.9208
ENSMUSG00000004040	111.5754346394	86.4783601739	73.8019031811	63.6739648259	62.2227096809	82.9955172144	111.5764346233	20	2.07935	3.26785	3.82164	184.6852	139.9208
ENSMUSG00000004040	111.5754346394	86.4783601739	73.8019031811	63.6739648259	62.2227096809	82.9955172144	111.5764346233	20	2.07935	3.26785	3.82164	184.6852	139.9208
ENSMUSG00000004040	111.5754346394	86.4783601739	73.8019031811	63.6739648259	62.2227096809	82.9955172144	111.5764346233	20	2.07935	3.26785	3.82164	184.6852	139.9208
ENSMUSG00000004040	111.5754346394	86.4783601739	73.8019031811	63.6739648259	62.2227096809	82.9955172144	111.5764346233	20	2.07935	3.26785	3.82164	184.6852	139.9208
ENSMUSG00000004040	111.5754346394	86.4783601739	73.8019031811	63.6739648259	62.2227096809	82.9955172144	111.5764346233	20	2.07935	3.26785	3.82164	184.6852	139.9208
ENSMUSG00000004040	111.5754346394	86.4783601739	73.8019031811	63.6739648259	62.2227096809	82.9955172144	111.5764346233	20	2.07935	3.26785	3.82164	184.6852	139.9208
ENSMUSG00000004040	111.5754346394	86.4783601739	73.8019031811	63.6739648259	62.2227096809	82.9955172144	111.5764346233	20	2.07935	3.26785	3.82164	184.6852	139.9208
ENSMUSG00000004043	2.156054166	0.4375821479	0.2204358135	0.7119539845	1.1075264608	0.2607324089	2.157054166	0.4	0	0	0	3.8918	4.0508
ENSMUSG00000004043	2.156054166	0.4375821479	0.2204358135	0.7119539845	1.1075264608	0.2607324089	2.157054166	0.4	0	0	0	3.8918	4.0508
ENSMUSG00000004044	0	0	0	0	0	0	0	0.6	0	0	0	0.6362	0.2108
ENSMUSG00000004054	6.9838083384	12.4743017029	5.673416438	7.378729275	8.6651136264	12.4629339976	12.4753017013	3.4	0	0	0	11.6212	11.2916
ENSMUSG00000004056	10.2066792817	7.8156243563	8.1085232675	3.8908635186	4.4094549193	7.6218814215	10.207679283	8.9	24.2363	22.4908	16.7726	12.3168	9.3608
ENSMUSG00000004056	10.2066792817	7.8156243563	8.1085232675	3.8908635186	4.4094549193	7.6218814215	10.207679283	8.9	24.2363	22.4908	16.7726	12.3168	9.3608
ENSMUSG00000004056	10.2066792817	7.8156243563	8.1085232675	3.8908635186	4.4094549193	7.6218814215	10.207679283	8.9	24.2363	22.4908	16.7726	12.3168	9.3608
ENSMUSG00000004056	10.2066792817	7.8156243563	8.1085232675	3.8908635186	4.4094549193	7.6218814215	10.207679283	8.9	24.2363	22.4908	16.7726	12.3168	9.3608
ENSMUSG00000004069	56.5033478673	40.0403384134	33.4753171264	50.3062648462	51.3192609875	40.0011823449	56.5043478667	7.9	7.22188	9.66924	10.9823	51.9918	46.8394
ENSMUSG00000004069	56.5033478673	40.0403384134	33.4753171264	50.3062648462	51.3192609875	40.0011823449	56.5043478667	7.9	7.22188	9.66924	10.9823	51.9918	46.8394
ENSMUSG00000004069	56.5033478673	40.0403384134	33.4753171264	50.3062648462	51.3192609875	40.0011823449	56.5043478667	7.9	7.22188	9.66924	10.9823	51.9918	46.8394
ENSMUSG00000004069	56.5033478673	40.0403384134	33.4753171264	50.3062648462	51.3192609875	40.0011823449	56.5043478667	7.9	7.22188	9.66924	10.9823	51.9918	46.8394
ENSMUSG00000004070	80.8430927642	65.939159821	82.1305660669	70.3793260121	77.7086761959	81.9274967648	82.1315660667	16.7	0	0	0	49.307	48.3876
ENSMUSG00000004070	80.8430927642	65.939159821	82.1305660669	70.3793260121	77.7086761959	81.9274967648	82.1315660667	16.7	0	0	0	49.307	48.3876
ENSMUSG00000004071	232.4500151352	239.0572504303	265.4265644697	233.3590788706	250.2569171923	242.7902467418	265.4275644667	0	0	0	0	128.3678	128.2472
ENSMUSG00000004085	79.5099436652	26.3283994701	21.1136105754	16.6166971858	16.2274805802	19.3940206261	79.5109436567	0	0	0	0	4.9824	7.7154
ENSMUSG00000004096	63.7684472899	53.1348194577	40.4461435112	48.6558670201	66.0391492191	55.8998958047	66.04014922	27.9	0	0	0	198.4976	159.7186
ENSMUSG00000004098	0	0	0	0	0	0	0	0.2	0	0	0	1.1558	0.0644
ENSMUSG00000004099	55.6011508866	44.1189982452	80.6855989365	55.9060279811	37.4636739816	40.3587047731	80.6865989433	10.1	40.9851	41.6456	29.1004	68.8252	48.6588
ENSMUSG00000004099	55.6011508866	44.1189982452	80.6855989365	55.9060279811	37.4636739816	40.3587047731	80.6865989433	10.1	40.9851	41.6456	29.1004	68.8252	48.6588
ENSMUSG00000004099	55.6011508866	44.1189982452	80.6855989365	55.9060279811	37.4636739816	40.3587047731	80.6865989433	10.1	40.9851	41.6456	29.1004	68.8252	48.6588
ENSMUSG00000004099	55.6011508866	44.1189982452	80.6855989365	55.9060279811	37.4636739816	40.3587047731	80.6865989433	10.1	40.9851	41.6456	29.1004	68.8252	48.6588
ENSMUSG00000004099	55.6011508866	44.1189982452	80.6855989365	55.9060279811	37.4636739816	40.3587047731	80.6865989433	10.1	40.9851	41.6456	29.1004	68.8252	48.6588
ENSMUSG00000004099	55.6011508866	44.1189982452	80.6855989365	55.9060279811	37.4636739816	40.3587047731	80.6865989433	10.1	40.9851	41.6456	29.1004	68.8252	48.6588
ENSMUSG00000004099	55.6011508866	44.1189982452	80.6855989365	55.9060279811	37.4636739816	40.3587047731	80.6865989433	10.1	40.9851	41.6456	29.1004	68.8252	48.6588
ENSMUSG00000004099	55.6011508866	44.1189982452	80.6855989365	55.9060279811	37.4636739816	40.3587047731	80.6865989433	10.1	40.9851	41.6456	29.1004	68.8252	48.6588
ENSMUSG00000004099	55.6011508866	44.1189982452	80.6855989365	55.9060279811	37.4636739816	40.3587047731	80.6865989433	10.1	40.9851	41.6456	29.1004	68.8252	48.6588
ENSMUSG00000004099	55.6011508866	44.1189982452	80.6855989365	55.9060279811	37.4636739816	40.3587047731	80.6865989433	10.1	40.9851	41.6456	29.1004	68.8252	48.6588
ENSMUSG00000004099	55.6011508866	44.1189982452	80.6855989365	55.9060279811	37.4636739816	40.3587047731	80.6865989433	10.1	40.9851	41.6456	29.1004	68.8252	48.6588
ENSMUSG00000004099	55.6011508866	44.1189982452	80.6855989365	55.9060279811	37.4636739816	40.3587047731	80.6865989433	10.1	40.9851	41.6456	29.1004	68.8252	48.6588
ENSMUSG00000004099	55.6011508866	44.1189982452	80.6855989365	55.9060279811	37.4636739816	40.3587047731	80.6865989433	10.1	40.9851	41.6456	29.1004	68.8252	48.6588
ENSMUSG00000004099	55.6011508866	44.1189982452	80.6855989365	55.9060279811	37.4636739816	40.3587047731	80.6865989433	10.1	40.9851	41.6456	29.1004	68.8252	48.6588
ENSMUSG00000004099	55.6011508866	44.1189982452	80.6855989365	55.9060279811	37.4636739816	40.3587047731	80.6865989433	10.1	40.9851	41.6456	29.1004	68.8252	48.6588
ENSMUSG00000004099	55.6011508866	44.1189982452	80.6855989365	55.9060279811	37.4636739816	40.3587047731	80.6865989433	10.1	40.9851	41.6456	29.1004	68.8252	48.6588
ENSMUSG00000004099	55.6011508866	44.1189982452	80.6855989365	55.9060279811	37.4636739816	40.3587047731	80.6865989433	10.1	40.9851	41.6456	29.1004	68.8252	48.6588
ENSMUSG00000004099	55.6011508866	44.1189982452	80.6855989365	55.9060279811	37.4636739816	40.3587047731	80.6865989433	10.1	40.9851	41.6456	29.1004	68.8252	48.6588
ENSMUSG00000004099	55.6011508866	44.1189982452	80.6855989365	55.9060279811	37.4636739816	40.3587047731	80.6865989433	10.1	40.9851	41.6456	29.1004	68.8252	48.6588
ENSMUSG00000004099	55.6011508866	44.1189982452	80.6855989365	55.9060279811	37.4636739816	40.3587047731	80.6865989433	10.1	40.9851	41.6456	29.1004	68.8252	48.6588
ENSMUSG00000004099	55.6011508866	44.1189982452	80.6855989365	55.9060279811	37.4636739816	40.3587047731	80.6865989433	10.1	40.9851	41.6456	29.1004	68.8252	48.6588
ENSMUSG00000004099	55.6011508866	44.1189982452	80.6855989365	55.9060279811	37.4636739816	40.3587047731	80.6865989433	10.1	40.9851	41.6456	29.1004	68.8252	48.6588
ENSMUSG00000004099	55.6011508866	44.1189982452	80.6855989365	55.9060279811	37.4636739816	40.3587047731	80.6865989433	10.1	40.9851	41.6456	29.1004	68.8252	48.6588
ENSMUSG00000004099	55.6011508866	44.1189982452	80.6855989365	55.9060279811	37.4636739816	40.3587047731	80.6865989433	10.1	40.9851	41.6456	29.1004	68.8252	48.6588
ENSMUSG00000004099	55.6011508866	44.1189982452	80.6855989365	55.9060279811	37.4636739816	40.3587047731	80.6865989433	10.1	40.9851	41.6456	29.1004	68.8252	48.6588
ENSMUSG00000004100	5.9871300241	4.2192710737	12.6598207188	6.1383359014	5.4032490191	6.8604356975	12.6608207197	8.9	31.9618	26.0031	32.1172	14.5496	13.7948
ENSMUSG00000004105	1.1070161715	1.6175994638	0.2972940404	1.5329641064	0.8931606515	0.6770647345	1.618599464	1.8	0	0	0	4.0104	1.9918
ENSMUSG00000004110	310.9860899713	385.1004723712	258.4529614359	367.3111297544	502.8728496293	1220.3310603565	1220.3320603	5.6	14.5003	26.2897	12.8717	198.2564	144.0614
ENSMUSG00000004113	99.6637722271	164.8617605327	148.2121713143	132.2798713658	127.1660924092	201.0809521577	201.0819521333	15.6	23.9892	18.155	25.6354	144.6052	141.4342
ENSMUSG00000004113	99.6637722271	164.8617605327	148.2121713143	132.2798713658	127.1660924092	201.0809521577	201.0819521333	15.6	23.9892	18.155	25.6354	144.6052	141.4342
ENSMUSG00000004113	99.6637722271	164.8617605327	148.2121713143	132.2798713658	127.1660924092	201.0809521577	201.0819521333	15.6	23.9892	18.155	25.6354	144.6052	141.4342
ENSMUSG00000004113	99.6637722271	164.8617605327	148.2121713143	132.2798713658	127.1660924092	201.0809521577	201.0819521333	15.6	23.9892	18.155	25.6354	144.6052	141.4342
ENSMUSG00000004127	8.5286238539	11.1901001234	15.8655275982	16.5011365815	11.4670784238	16.8095038571	16.8105038567	0	0	0	0	11.118	12.4742
ENSMUSG00000004151	0.3160718224	1.479413097	1.3697514215	4.5794241568	0.2521032862	0.4694310596	4.580424157	6.8	0.859389	7.79498	11.1736	2.2304	24.3294
ENSMUSG00000004151	0.3160718224	1.479413097	1.3697514215	4.5794241568	0.2521032862	0.4694310596	4.580424157	6.8	0.859389	7.79498	11.1736	2.2304	24.3294
ENSMUSG00000004151	0.3160718224	1.479413097	1.3697514215	4.5794241568	0.2521032862	0.4694310596	4.580424157	6.8	0.859389	7.79498	11.1736	2.2304	24.3294
ENSMUSG00000004151	0.3160718224	1.479413097	1.3697514215	4.5794241568	0.2521032862	0.4694310596	4.580424157	6.8	0.859389	7.79498	11.1736	2.2304	24.3294
ENSMUSG00000004187	75.2469830751	87.0139735945	102.9941957932	100.3895531271	107.5513208844	89.4907891161	107.5523208667	42	43.7721	51.3265	46.3595	59.2052	48.3386
ENSMUSG00000004207	414.6372225481	410.9117258257	378.3230466691	365.2121252747	403.6923533395	476.065681131	476.0666811333	496.6	297.267	386.428	444.307	347.5996	349.8864
ENSMUSG00000004207	414.6372225481	410.9117258257	378.3230466691	365.2121252747	403.6923533395	476.065681131	476.0666811333	496.6	297.267	386.428	444.307	347.5996	349.8864
ENSMUSG00000004207	414.6372225481	410.9117258257	378.3230466691	365.2121252747	403.6923533395	476.065681131	476.0666811333	496.6	297.267	386.428	444.307	347.5996	349.8864
ENSMUSG00000004207	414.6372225481	410.9117258257	378.3230466691	365.2121252747	403.6923533395	476.065681131	476.0666811333	496.6	297.267	386.428	444.307	347.5996	349.8864
ENSMUSG00000004207	414.6372225481	410.9117258257	378.3230466691	365.2121252747	403.6923533395	476.065681131	476.0666811333	496.6	297.267	386.428	444.307	347.5996	349.8864
ENSMUSG00000004207	414.6372225481	410.9117258257	378.3230466691	365.2121252747	403.6923533395	476.065681131	476.0666811333	496.6	297.267	386.428	444.307	347.5996	349.8864
ENSMUSG00000004207	414.6372225481	410.9117258257	378.3230466691	365.2121252747	403.6923533395	476.065681131	476.0666811333	496.6	297.267	386.428	444.307	347.5996	349.8864
ENSMUSG00000004207	414.6372225481	410.9117258257	378.3230466691	365.2121252747	403.6923533395	476.065681131	476.0666811333	496.6	297.267	386.428	444.307	347.5996	349.8864
ENSMUSG00000004207	414.6372225481	410.9117258257	378.3230466691	365.2121252747	403.6923533395	476.065681131	476.0666811333	496.6	297.267	386.428	444.307	347.5996	349.8864
ENSMUSG00000004207	414.6372225481	410.9117258257	378.3230466691	365.2121252747	403.6923533395	476.065681131	476.0666811333	496.6	297.267	386.428	444.307	347.5996	349.8864
ENSMUSG00000004207	414.6372225481	410.9117258257	378.3230466691	365.2121252747	403.6923533395	476.065681131	476.0666811333	496.6	297.267	386.428	444.307	347.5996	349.8864
ENSMUSG00000004207	414.6372225481	410.9117258257	378.3230466691	365.2121252747	403.6923533395	476.065681131	476.0666811333	496.6	297.267	386.428	444.307	347.5996	349.8864
ENSMUSG00000004207	414.6372225481	410.9117258257	378.3230466691	365.2121252747	403.6923533395	476.065681131	476.0666811333	496.6	297.267	386.428	444.307	347.5996	349.8864
ENSMUSG00000004207	414.6372225481	410.9117258257	378.3230466691	365.2121252747	403.6923533395	476.065681131	476.0666811333	496.6	297.267	386.428	444.307	347.5996	349.8864
ENSMUSG00000004207	414.6372225481	410.9117258257	378.3230466691	365.2121252747	403.6923533395	476.065681131	476.0666811333	496.6	297.267	386.428	444.307	347.5996	349.8864
ENSMUSG00000004207	414.6372225481	410.9117258257	378.3230466691	365.2121252747	403.6923533395	476.065681131	476.0666811333	496.6	297.267	386.428	444.307	347.5996	349.8864
ENSMUSG00000004207	414.6372225481	410.9117258257	378.3230466691	365.2121252747	403.6923533395	476.065681131	476.0666811333	496.6	297.267	386.428	444.307	347.5996	349.8864
ENSMUSG00000004207	414.6372225481	410.9117258257	378.3230466691	365.2121252747	403.6923533395	476.065681131	476.0666811333	496.6	297.267	386.428	444.307	347.5996	349.8864
ENSMUSG00000004207	414.6372225481	410.9117258257	378.3230466691	365.2121252747	403.6923533395	476.065681131	476.0666811333	496.6	297.267	386.428	444.307	347.5996	349.8864
ENSMUSG00000004207	414.6372225481	410.9117258257	378.3230466691	365.2121252747	403.6923533395	476.065681131	476.0666811333	496.6	297.267	386.428	444.307	347.5996	349.8864
ENSMUSG00000004207	414.6372225481	410.9117258257	378.3230466691	365.2121252747	403.6923533395	476.065681131	476.0666811333	496.6	297.267	386.428	444.307	347.5996	349.8864
ENSMUSG00000004207	414.6372225481	410.9117258257	378.3230466691	365.2121252747	403.6923533395	476.065681131	476.0666811333	496.6	297.267	386.428	444.307	347.5996	349.8864
ENSMUSG00000004207	414.6372225481	410.9117258257	378.3230466691	365.2121252747	403.6923533395	476.065681131	476.0666811333	496.6	297.267	386.428	444.307	347.5996	349.8864
ENSMUSG00000004207	414.6372225481	410.9117258257	378.3230466691	365.2121252747	403.6923533395	476.065681131	476.0666811333	496.6	297.267	386.428	444.307	347.5996	349.8864
ENSMUSG00000004207	414.6372225481	410.9117258257	378.3230466691	365.2121252747	403.6923533395	476.065681131	476.0666811333	496.6	297.267	386.428	444.307	347.5996	349.8864
ENSMUSG00000004207	414.6372225481	410.9117258257	378.3230466691	365.2121252747	403.6923533395	476.065681131	476.0666811333	496.6	297.267	386.428	444.307	347.5996	349.8864
ENSMUSG00000004207	414.6372225481	410.9117258257	378.3230466691	365.2121252747	403.6923533395	476.065681131	476.0666811333	496.6	297.267	386.428	444.307	347.5996	349.8864
ENSMUSG00000004207	414.6372225481	410.9117258257	378.3230466691	365.2121252747	403.6923533395	476.065681131	476.0666811333	496.6	297.267	386.428	444.307	347.5996	349.8864
ENSMUSG00000004207	414.6372225481	410.9117258257	378.3230466691	365.2121252747	403.6923533395	476.065681131	476.0666811333	496.6	297.267	386.428	444.307	347.5996	349.8864
ENSMUSG00000004207	414.6372225481	410.9117258257	378.3230466691	365.2121252747	403.6923533395	476.065681131	476.0666811333	496.6	297.267	386.428	444.307	347.5996	349.8864
ENSMUSG00000004207	414.6372225481	410.9117258257	378.3230466691	365.2121252747	403.6923533395	476.065681131	476.0666811333	496.6	297.267	386.428	444.307	347.5996	349.8864
ENSMUSG00000004207	414.6372225481	410.9117258257	378.3230466691	365.2121252747	403.6923533395	476.065681131	476.0666811333	496.6	297.267	386.428	444.307	347.5996	349.8864
ENSMUSG00000004207	414.6372225481	410.9117258257	378.3230466691	365.2121252747	403.6923533395	476.065681131	476.0666811333	496.6	297.267	386.428	444.307	347.5996	349.8864
ENSMUSG00000004207	414.6372225481	410.9117258257	378.3230466691	365.2121252747	403.6923533395	476.065681131	476.0666811333	496.6	297.267	386.428	444.307	347.5996	349.8864
ENSMUSG00000004207	414.6372225481	410.9117258257	378.3230466691	365.2121252747	403.6923533395	476.065681131	476.0666811333	496.6	297.267	386.428	444.307	347.5996	349.8864
ENSMUSG00000004207	414.6372225481	410.9117258257	378.3230466691	365.2121252747	403.6923533395	476.065681131	476.0666811333	496.6	297.267	386.428	444.307	347.5996	349.8864
ENSMUSG00000004221	65.9057006993	64.1863907673	44.7795619941	60.0803751283	47.5295870601	50.0091660298	65.9067007	3.8	0	0	0	32.8878	26.6318
ENSMUSG00000004221	65.9057006993	64.1863907673	44.7795619941	60.0803751283	47.5295870601	50.0091660298	65.9067007	3.8	0	0	0	32.8878	26.6318
ENSMUSG00000004221	65.9057006993	64.1863907673	44.7795619941	60.0803751283	47.5295870601	50.0091660298	65.9067007	3.8	0	0	0	32.8878	26.6318
ENSMUSG00000004221	65.9057006993	64.1863907673	44.7795619941	60.0803751283	47.5295870601	50.0091660298	65.9067007	3.8	0	0	0	32.8878	26.6318
ENSMUSG00000004221	65.9057006993	64.1863907673	44.7795619941	60.0803751283	47.5295870601	50.0091660298	65.9067007	3.8	0	0	0	32.8878	26.6318
ENSMUSG00000004221	65.9057006993	64.1863907673	44.7795619941	60.0803751283	47.5295870601	50.0091660298	65.9067007	3.8	0	0	0	32.8878	26.6318
ENSMUSG00000004221	65.9057006993	64.1863907673	44.7795619941	60.0803751283	47.5295870601	50.0091660298	65.9067007	3.8	0	0	0	32.8878	26.6318
ENSMUSG00000004231	0	0	0	0	0	0	0	0.1	0	0	0	0.0632	0
ENSMUSG00000004233	7.917672163	3.5139234488	8.6730178033	6.8151961264	6.2321347011	5.7091152885	8.6740178027	1.3	1.24837	1.3616	2.35459	11.4904	10.0788
ENSMUSG00000004263	142.5653563649	161.9498456619	182.4841695361	193.9715083392	156.91717619	206.2522384241	206.2532384333	56.8	0	0	0	93.4012	79.9636
ENSMUSG00000004264	40.107198536	38.6709369185	38.9214166851	43.3430163946	47.2368470342	44.2638976659	47.2378470333	46.2	91.8539	85.5668	108.198	88.7244	93.3382
ENSMUSG00000004266	0	0	0	0	0	0	0	0.3	0	0	0	1.674	2.596
ENSMUSG00000004266	0	0	0	0	0	0	0	0.3	0	0	0	1.674	2.596
ENSMUSG00000004267	1028.3645331249	805.170848794	837.7394043169	859.5552991481	930.7615700829	870.9895931327	1028.3655330333	82.6	45.8663	88.3151	91.5258	635.9272	827.8272
ENSMUSG00000004267	1028.3645331249	805.170848794	837.7394043169	859.5552991481	930.7615700829	870.9895931327	1028.3655330333	82.6	45.8663	88.3151	91.5258	635.9272	827.8272
ENSMUSG00000004267	1028.3645331249	805.170848794	837.7394043169	859.5552991481	930.7615700829	870.9895931327	1028.3655330333	82.6	45.8663	88.3151	91.5258	635.9272	827.8272
ENSMUSG00000004267	1028.3645331249	805.170848794	837.7394043169	859.5552991481	930.7615700829	870.9895931327	1028.3655330333	82.6	45.8663	88.3151	91.5258	635.9272	827.8272
ENSMUSG00000004268	47.7288399475	20.2935316337	51.2501600026	31.41053688	33.6038031661	24.9787115308	51.25116	17.3	0	0	0	95.176	90.9226
ENSMUSG00000004270	46.3547555197	19.4187085713	46.199761105	30.0200520551	34.0034420052	21.5174844412	46.3557555233	4.7	0	0	0	14.1988	5.2618
ENSMUSG00000004285	64.6672226044	33.9275651856	32.2330558483	40.8361452876	53.4142148399	31.840833462	64.6682226067	51.1	0	0	0	146.6778	239.5656
ENSMUSG00000004296	0	0	0	0	0	0	0	0.1	0	0	0	0	0
ENSMUSG00000004317	108.5123647364	90.6143743182	88.4534268367	112.802559944	113.1626429533	145.1762106581	145.1772106667	4.1	0	0	0	49.6022	54.4078
ENSMUSG00000004317	108.5123647364	90.6143743182	88.4534268367	112.802559944	113.1626429533	145.1762106581	145.1772106667	4.1	0	0	0	49.6022	54.4078
ENSMUSG00000004319	281.4464168412	278.7964246729	316.5914376099	338.710724994	263.5584969205	314.2663143405	338.711725	35.2	34.1782	41.4823	41.6323	136.9326	120.9396
ENSMUSG00000004319	281.4464168412	278.7964246729	316.5914376099	338.710724994	263.5584969205	314.2663143405	338.711725	35.2	34.1782	41.4823	41.6323	136.9326	120.9396
ENSMUSG00000004319	281.4464168412	278.7964246729	316.5914376099	338.710724994	263.5584969205	314.2663143405	338.711725	35.2	34.1782	41.4823	41.6323	136.9326	120.9396
ENSMUSG00000004319	281.4464168412	278.7964246729	316.5914376099	338.710724994	263.5584969205	314.2663143405	338.711725	35.2	34.1782	41.4823	41.6323	136.9326	120.9396
ENSMUSG00000004319	281.4464168412	278.7964246729	316.5914376099	338.710724994	263.5584969205	314.2663143405	338.711725	35.2	34.1782	41.4823	41.6323	136.9326	120.9396
ENSMUSG00000004319	281.4464168412	278.7964246729	316.5914376099	338.710724994	263.5584969205	314.2663143405	338.711725	35.2	34.1782	41.4823	41.6323	136.9326	120.9396
ENSMUSG00000004319	281.4464168412	278.7964246729	316.5914376099	338.710724994	263.5584969205	314.2663143405	338.711725	35.2	34.1782	41.4823	41.6323	136.9326	120.9396
ENSMUSG00000004319	281.4464168412	278.7964246729	316.5914376099	338.710724994	263.5584969205	314.2663143405	338.711725	35.2	34.1782	41.4823	41.6323	136.9326	120.9396
ENSMUSG00000004319	281.4464168412	278.7964246729	316.5914376099	338.710724994	263.5584969205	314.2663143405	338.711725	35.2	34.1782	41.4823	41.6323	136.9326	120.9396
ENSMUSG00000004319	281.4464168412	278.7964246729	316.5914376099	338.710724994	263.5584969205	314.2663143405	338.711725	35.2	34.1782	41.4823	41.6323	136.9326	120.9396
ENSMUSG00000004319	281.4464168412	278.7964246729	316.5914376099	338.710724994	263.5584969205	314.2663143405	338.711725	35.2	34.1782	41.4823	41.6323	136.9326	120.9396
ENSMUSG00000004319	281.4464168412	278.7964246729	316.5914376099	338.710724994	263.5584969205	314.2663143405	338.711725	35.2	34.1782	41.4823	41.6323	136.9326	120.9396
ENSMUSG00000004319	281.4464168412	278.7964246729	316.5914376099	338.710724994	263.5584969205	314.2663143405	338.711725	35.2	34.1782	41.4823	41.6323	136.9326	120.9396
ENSMUSG00000004319	281.4464168412	278.7964246729	316.5914376099	338.710724994	263.5584969205	314.2663143405	338.711725	35.2	34.1782	41.4823	41.6323	136.9326	120.9396
ENSMUSG00000004319	281.4464168412	278.7964246729	316.5914376099	338.710724994	263.5584969205	314.2663143405	338.711725	35.2	34.1782	41.4823	41.6323	136.9326	120.9396
ENSMUSG00000004319	281.4464168412	278.7964246729	316.5914376099	338.710724994	263.5584969205	314.2663143405	338.711725	35.2	34.1782	41.4823	41.6323	136.9326	120.9396
ENSMUSG00000004328	0.9504330867	0.6671609861	0.3033746372	0.4462976857	0.7805561942	1.8674929072	1.8684929073	0.6	0.552438	1.06633	2.03831	0.4752	0.6094
ENSMUSG00000004328	0.9504330867	0.6671609861	0.3033746372	0.4462976857	0.7805561942	1.8674929072	1.8684929073	0.6	0.552438	1.06633	2.03831	0.4752	0.6094
ENSMUSG00000004328	0.9504330867	0.6671609861	0.3033746372	0.4462976857	0.7805561942	1.8674929072	1.8684929073	0.6	0.552438	1.06633	2.03831	0.4752	0.6094
ENSMUSG00000004328	0.9504330867	0.6671609861	0.3033746372	0.4462976857	0.7805561942	1.8674929072	1.8684929073	0.6	0.552438	1.06633	2.03831	0.4752	0.6094
ENSMUSG00000004341	0	0	0	0	0	0	0	0.1	0	0	0	0	0
ENSMUSG00000004344	0	0	0	0	0	0	0	0.1	0	0	0	0	0
ENSMUSG00000004347	97.0042008639	18.9275153502	16.6393771452	24.565523424	9.7522398607	15.2663488473	97.0052008667	2.6	0.61104	1.31943	1.21292	8.3192	2.9916
ENSMUSG00000004347	97.0042008639	18.9275153502	16.6393771452	24.565523424	9.7522398607	15.2663488473	97.0052008667	2.6	0.61104	1.31943	1.21292	8.3192	2.9916
ENSMUSG00000004347	97.0042008639	18.9275153502	16.6393771452	24.565523424	9.7522398607	15.2663488473	97.0052008667	2.6	0.61104	1.31943	1.21292	8.3192	2.9916
ENSMUSG00000004347	97.0042008639	18.9275153502	16.6393771452	24.565523424	9.7522398607	15.2663488473	97.0052008667	2.6	0.61104	1.31943	1.21292	8.3192	2.9916
ENSMUSG00000004347	97.0042008639	18.9275153502	16.6393771452	24.565523424	9.7522398607	15.2663488473	97.0052008667	2.6	0.61104	1.31943	1.21292	8.3192	2.9916
ENSMUSG00000004347	97.0042008639	18.9275153502	16.6393771452	24.565523424	9.7522398607	15.2663488473	97.0052008667	2.6	0.61104	1.31943	1.21292	8.3192	2.9916
ENSMUSG00000004347	97.0042008639	18.9275153502	16.6393771452	24.565523424	9.7522398607	15.2663488473	97.0052008667	2.6	0.61104	1.31943	1.21292	8.3192	2.9916
ENSMUSG00000004347	97.0042008639	18.9275153502	16.6393771452	24.565523424	9.7522398607	15.2663488473	97.0052008667	2.6	0.61104	1.31943	1.21292	8.3192	2.9916
ENSMUSG00000004347	97.0042008639	18.9275153502	16.6393771452	24.565523424	9.7522398607	15.2663488473	97.0052008667	2.6	0.61104	1.31943	1.21292	8.3192	2.9916
ENSMUSG00000004347	97.0042008639	18.9275153502	16.6393771452	24.565523424	9.7522398607	15.2663488473	97.0052008667	2.6	0.61104	1.31943	1.21292	8.3192	2.9916
ENSMUSG00000004347	97.0042008639	18.9275153502	16.6393771452	24.565523424	9.7522398607	15.2663488473	97.0052008667	2.6	0.61104	1.31943	1.21292	8.3192	2.9916
ENSMUSG00000004347	97.0042008639	18.9275153502	16.6393771452	24.565523424	9.7522398607	15.2663488473	97.0052008667	2.6	0.61104	1.31943	1.21292	8.3192	2.9916
ENSMUSG00000004347	97.0042008639	18.9275153502	16.6393771452	24.565523424	9.7522398607	15.2663488473	97.0052008667	2.6	0.61104	1.31943	1.21292	8.3192	2.9916
ENSMUSG00000004347	97.0042008639	18.9275153502	16.6393771452	24.565523424	9.7522398607	15.2663488473	97.0052008667	2.6	0.61104	1.31943	1.21292	8.3192	2.9916
ENSMUSG00000004347	97.0042008639	18.9275153502	16.6393771452	24.565523424	9.7522398607	15.2663488473	97.0052008667	2.6	0.61104	1.31943	1.21292	8.3192	2.9916
ENSMUSG00000004347	97.0042008639	18.9275153502	16.6393771452	24.565523424	9.7522398607	15.2663488473	97.0052008667	2.6	0.61104	1.31943	1.21292	8.3192	2.9916
ENSMUSG00000004347	97.0042008639	18.9275153502	16.6393771452	24.565523424	9.7522398607	15.2663488473	97.0052008667	2.6	0.61104	1.31943	1.21292	8.3192	2.9916
ENSMUSG00000004347	97.0042008639	18.9275153502	16.6393771452	24.565523424	9.7522398607	15.2663488473	97.0052008667	2.6	0.61104	1.31943	1.21292	8.3192	2.9916
ENSMUSG00000004347	97.0042008639	18.9275153502	16.6393771452	24.565523424	9.7522398607	15.2663488473	97.0052008667	2.6	0.61104	1.31943	1.21292	8.3192	2.9916
ENSMUSG00000004347	97.0042008639	18.9275153502	16.6393771452	24.565523424	9.7522398607	15.2663488473	97.0052008667	2.6	0.61104	1.31943	1.21292	8.3192	2.9916
ENSMUSG00000004347	97.0042008639	18.9275153502	16.6393771452	24.565523424	9.7522398607	15.2663488473	97.0052008667	2.6	0.61104	1.31943	1.21292	8.3192	2.9916
ENSMUSG00000004347	97.0042008639	18.9275153502	16.6393771452	24.565523424	9.7522398607	15.2663488473	97.0052008667	2.6	0.61104	1.31943	1.21292	8.3192	2.9916
ENSMUSG00000004347	97.0042008639	18.9275153502	16.6393771452	24.565523424	9.7522398607	15.2663488473	97.0052008667	2.6	0.61104	1.31943	1.21292	8.3192	2.9916
ENSMUSG00000004347	97.0042008639	18.9275153502	16.6393771452	24.565523424	9.7522398607	15.2663488473	97.0052008667	2.6	0.61104	1.31943	1.21292	8.3192	2.9916
ENSMUSG00000004347	97.0042008639	18.9275153502	16.6393771452	24.565523424	9.7522398607	15.2663488473	97.0052008667	2.6	0.61104	1.31943	1.21292	8.3192	2.9916
ENSMUSG00000004347	97.0042008639	18.9275153502	16.6393771452	24.565523424	9.7522398607	15.2663488473	97.0052008667	2.6	0.61104	1.31943	1.21292	8.3192	2.9916
ENSMUSG00000004347	97.0042008639	18.9275153502	16.6393771452	24.565523424	9.7522398607	15.2663488473	97.0052008667	2.6	0.61104	1.31943	1.21292	8.3192	2.9916
ENSMUSG00000004347	97.0042008639	18.9275153502	16.6393771452	24.565523424	9.7522398607	15.2663488473	97.0052008667	2.6	0.61104	1.31943	1.21292	8.3192	2.9916
ENSMUSG00000004347	97.0042008639	18.9275153502	16.6393771452	24.565523424	9.7522398607	15.2663488473	97.0052008667	2.6	0.61104	1.31943	1.21292	8.3192	2.9916
ENSMUSG00000004347	97.0042008639	18.9275153502	16.6393771452	24.565523424	9.7522398607	15.2663488473	97.0052008667	2.6	0.61104	1.31943	1.21292	8.3192	2.9916
ENSMUSG00000004347	97.0042008639	18.9275153502	16.6393771452	24.565523424	9.7522398607	15.2663488473	97.0052008667	2.6	0.61104	1.31943	1.21292	8.3192	2.9916
ENSMUSG00000004347	97.0042008639	18.9275153502	16.6393771452	24.565523424	9.7522398607	15.2663488473	97.0052008667	2.6	0.61104	1.31943	1.21292	8.3192	2.9916
ENSMUSG00000004347	97.0042008639	18.9275153502	16.6393771452	24.565523424	9.7522398607	15.2663488473	97.0052008667	2.6	0.61104	1.31943	1.21292	8.3192	2.9916
ENSMUSG00000004347	97.0042008639	18.9275153502	16.6393771452	24.565523424	9.7522398607	15.2663488473	97.0052008667	2.6	0.61104	1.31943	1.21292	8.3192	2.9916
ENSMUSG00000004347	97.0042008639	18.9275153502	16.6393771452	24.565523424	9.7522398607	15.2663488473	97.0052008667	2.6	0.61104	1.31943	1.21292	8.3192	2.9916
ENSMUSG00000004347	97.0042008639	18.9275153502	16.6393771452	24.565523424	9.7522398607	15.2663488473	97.0052008667	2.6	0.61104	1.31943	1.21292	8.3192	2.9916
ENSMUSG00000004347	97.0042008639	18.9275153502	16.6393771452	24.565523424	9.7522398607	15.2663488473	97.0052008667	2.6	0.61104	1.31943	1.21292	8.3192	2.9916
ENSMUSG00000004347	97.0042008639	18.9275153502	16.6393771452	24.565523424	9.7522398607	15.2663488473	97.0052008667	2.6	0.61104	1.31943	1.21292	8.3192	2.9916
ENSMUSG00000004347	97.0042008639	18.9275153502	16.6393771452	24.565523424	9.7522398607	15.2663488473	97.0052008667	2.6	0.61104	1.31943	1.21292	8.3192	2.9916
ENSMUSG00000004347	97.0042008639	18.9275153502	16.6393771452	24.565523424	9.7522398607	15.2663488473	97.0052008667	2.6	0.61104	1.31943	1.21292	8.3192	2.9916
ENSMUSG00000004347	97.0042008639	18.9275153502	16.6393771452	24.565523424	9.7522398607	15.2663488473	97.0052008667	2.6	0.61104	1.31943	1.21292	8.3192	2.9916
ENSMUSG00000004347	97.0042008639	18.9275153502	16.6393771452	24.565523424	9.7522398607	15.2663488473	97.0052008667	2.6	0.61104	1.31943	1.21292	8.3192	2.9916
ENSMUSG00000004347	97.0042008639	18.9275153502	16.6393771452	24.565523424	9.7522398607	15.2663488473	97.0052008667	2.6	0.61104	1.31943	1.21292	8.3192	2.9916
ENSMUSG00000004347	97.0042008639	18.9275153502	16.6393771452	24.565523424	9.7522398607	15.2663488473	97.0052008667	2.6	0.61104	1.31943	1.21292	8.3192	2.9916
ENSMUSG00000004347	97.0042008639	18.9275153502	16.6393771452	24.565523424	9.7522398607	15.2663488473	97.0052008667	2.6	0.61104	1.31943	1.21292	8.3192	2.9916
ENSMUSG00000004347	97.0042008639	18.9275153502	16.6393771452	24.565523424	9.7522398607	15.2663488473	97.0052008667	2.6	0.61104	1.31943	1.21292	8.3192	2.9916
ENSMUSG00000004347	97.0042008639	18.9275153502	16.6393771452	24.565523424	9.7522398607	15.2663488473	97.0052008667	2.6	0.61104	1.31943	1.21292	8.3192	2.9916
ENSMUSG00000004347	97.0042008639	18.9275153502	16.6393771452	24.565523424	9.7522398607	15.2663488473	97.0052008667	2.6	0.61104	1.31943	1.21292	8.3192	2.9916
ENSMUSG00000004347	97.0042008639	18.9275153502	16.6393771452	24.565523424	9.7522398607	15.2663488473	97.0052008667	2.6	0.61104	1.31943	1.21292	8.3192	2.9916
ENSMUSG00000004347	97.0042008639	18.9275153502	16.6393771452	24.565523424	9.7522398607	15.2663488473	97.0052008667	2.6	0.61104	1.31943	1.21292	8.3192	2.9916
ENSMUSG00000004347	97.0042008639	18.9275153502	16.6393771452	24.565523424	9.7522398607	15.2663488473	97.0052008667	2.6	0.61104	1.31943	1.21292	8.3192	2.9916
ENSMUSG00000004347	97.0042008639	18.9275153502	16.6393771452	24.565523424	9.7522398607	15.2663488473	97.0052008667	2.6	0.61104	1.31943	1.21292	8.3192	2.9916
ENSMUSG00000004347	97.0042008639	18.9275153502	16.6393771452	24.565523424	9.7522398607	15.2663488473	97.0052008667	2.6	0.61104	1.31943	1.21292	8.3192	2.9916
ENSMUSG00000004347	97.0042008639	18.9275153502	16.6393771452	24.565523424	9.7522398607	15.2663488473	97.0052008667	2.6	0.61104	1.31943	1.21292	8.3192	2.9916
ENSMUSG00000004347	97.0042008639	18.9275153502	16.6393771452	24.565523424	9.7522398607	15.2663488473	97.0052008667	2.6	0.61104	1.31943	1.21292	8.3192	2.9916
ENSMUSG00000004347	97.0042008639	18.9275153502	16.6393771452	24.565523424	9.7522398607	15.2663488473	97.0052008667	2.6	0.61104	1.31943	1.21292	8.3192	2.9916
ENSMUSG00000004347	97.0042008639	18.9275153502	16.6393771452	24.565523424	9.7522398607	15.2663488473	97.0052008667	2.6	0.61104	1.31943	1.21292	8.3192	2.9916
ENSMUSG00000004347	97.0042008639	18.9275153502	16.6393771452	24.565523424	9.7522398607	15.2663488473	97.0052008667	2.6	0.61104	1.31943	1.21292	8.3192	2.9916
ENSMUSG00000004347	97.0042008639	18.9275153502	16.6393771452	24.565523424	9.7522398607	15.2663488473	97.0052008667	2.6	0.61104	1.31943	1.21292	8.3192	2.9916
ENSMUSG00000004347	97.0042008639	18.9275153502	16.6393771452	24.565523424	9.7522398607	15.2663488473	97.0052008667	2.6	0.61104	1.31943	1.21292	8.3192	2.9916
ENSMUSG00000004347	97.0042008639	18.9275153502	16.6393771452	24.565523424	9.7522398607	15.2663488473	97.0052008667	2.6	0.61104	1.31943	1.21292	8.3192	2.9916
ENSMUSG00000004347	97.0042008639	18.9275153502	16.6393771452	24.565523424	9.7522398607	15.2663488473	97.0052008667	2.6	0.61104	1.31943	1.21292	8.3192	2.9916
ENSMUSG00000004347	97.0042008639	18.9275153502	16.6393771452	24.565523424	9.7522398607	15.2663488473	97.0052008667	2.6	0.61104	1.31943	1.21292	8.3192	2.9916
ENSMUSG00000004347	97.0042008639	18.9275153502	16.6393771452	24.565523424	9.7522398607	15.2663488473	97.0052008667	2.6	0.61104	1.31943	1.21292	8.3192	2.9916
ENSMUSG00000004356	31.9202952415	46.5372502283	36.4862482039	37.8818490283	21.9518487792	31.2141010934	46.53825023	1.5	3.9067	2.78599	3.75103	25.4944	16.0694
ENSMUSG00000004359	0	0	0	0	0	0	0	0.1	0	0	0	0	0
ENSMUSG00000004360	134.0846107026	136.7585203238	158.6659312241	123.2452907669	142.1719002866	152.4286107405	158.6669312	14.5	51.955	48.2914	52.1727	117.2746	89.3924
ENSMUSG00000004364	289.2453512814	289.5597755622	320.92048612	302.637087284	301.0309125249	350.109775555	350.1107755667	37.1	0	0	0	221.2216	191.313
ENSMUSG00000004366	195.3154139915	5.219801078	6.9900895515	36.0523215166	108.2447513439	26.8582916315	195.316414	707.2	1.76482	18.3506	2.76922	1404.1082	80.0452
ENSMUSG00000004371	0	0	0	0	0	0	0	0.3	0	0	0	0.0326	0
ENSMUSG00000004371	0	0	0	0	0	0	0	0.3	0	0	0	0.0326	0
ENSMUSG00000004383	87.1786757508	79.9512598231	58.837849184	82.2841772749	56.9063513448	47.0088378718	87.1796757567	13.4	39.5813	40.2651	62.1827	34.1464	40.8652
ENSMUSG00000004393	27.4602135125	22.8012586326	9.8889207502	21.5961047615	26.6003436865	24.880469604	27.461213512	8.1	0	0	0	23.1454	21.3302
ENSMUSG00000004394	199.1119551302	131.4561167254	109.5196754188	107.9605870205	100.7463108103	103.1690595343	199.1129551667	24.5	27.8105	25.2804	18.0444	343.3474	285.7624
ENSMUSG00000004415	0.0524568751	0	2.2015054678	1.1230424905	0.7966425453	0.1042553891	2.202505468	0	0	0	0	0.4148	1.378
ENSMUSG00000004446	21.4599058534	11.7539680615	10.2294421034	15.863523239	17.054524998	21.0877601878	21.46090585	4	0	0	0	25.1722	13.1622
ENSMUSG00000004451	23.3609093597	25.9777759162	10.1622290773	32.3369960885	20.9792743155	13.6362396269	32.33799609	5.2	12.7454	9.74701	5.48074	23.8358	20.8136
ENSMUSG00000004455	7.3696344692	3.9120089911	7.1798140827	3.2723222229	5.3348234902	3.9160670418	7.3706344693	30.1	0	0	0	35.0228	23.951
ENSMUSG00000004460	137.4222699864	85.5027713101	65.21953673	90.2416363354	113.0563573489	77.5598942246	137.4232699967	19.1	41.1348	40.4831	52.0307	57.8588	57.4074
ENSMUSG00000004460	137.4222699864	85.5027713101	65.21953673	90.2416363354	113.0563573489	77.5598942246	137.4232699967	19.1	41.1348	40.4831	52.0307	57.8588	57.4074
ENSMUSG00000004460	137.4222699864	85.5027713101	65.21953673	90.2416363354	113.0563573489	77.5598942246	137.4232699967	19.1	41.1348	40.4831	52.0307	57.8588	57.4074
ENSMUSG00000004460	137.4222699864	85.5027713101	65.21953673	90.2416363354	113.0563573489	77.5598942246	137.4232699967	19.1	41.1348	40.4831	52.0307	57.8588	57.4074
ENSMUSG00000004460	137.4222699864	85.5027713101	65.21953673	90.2416363354	113.0563573489	77.5598942246	137.4232699967	19.1	41.1348	40.4831	52.0307	57.8588	57.4074
ENSMUSG00000004460	137.4222699864	85.5027713101	65.21953673	90.2416363354	113.0563573489	77.5598942246	137.4232699967	19.1	41.1348	40.4831	52.0307	57.8588	57.4074
ENSMUSG00000004460	137.4222699864	85.5027713101	65.21953673	90.2416363354	113.0563573489	77.5598942246	137.4232699967	19.1	41.1348	40.4831	52.0307	57.8588	57.4074
ENSMUSG00000004460	137.4222699864	85.5027713101	65.21953673	90.2416363354	113.0563573489	77.5598942246	137.4232699967	19.1	41.1348	40.4831	52.0307	57.8588	57.4074
ENSMUSG00000004460	137.4222699864	85.5027713101	65.21953673	90.2416363354	113.0563573489	77.5598942246	137.4232699967	19.1	41.1348	40.4831	52.0307	57.8588	57.4074
ENSMUSG00000004462	20.2844945209	6.2397972072	11.9628974857	13.1813798345	9.5477350931	12.7746402557	20.2854945233	2	3.89159	2.91073	3.33631	25.5088	15.331
ENSMUSG00000004473	2.8863090751	1.9055417154	1.0445840073	2.5641684667	3.1971796681	3.418698912	3.419698912	0.4	0	0	0	10.2984	4.3528
ENSMUSG00000004500	4.0391223253	6.576439534	12.3897074003	5.9172679697	8.245669499	7.705486276	12.3907074017	1.3	4.33507	2.91996	3.20302	9.8842	6.5438
ENSMUSG00000004508	56.4726043391	65.2457527953	96.3305484874	98.745188935	62.9443969377	80.8427770243	98.74618892	4.4	16.326	13.4709	16.8233	41.7112	84.4992
ENSMUSG00000004508	56.4726043391	65.2457527953	96.3305484874	98.745188935	62.9443969377	80.8427770243	98.74618892	4.4	16.326	13.4709	16.8233	41.7112	84.4992
ENSMUSG00000004508	56.4726043391	65.2457527953	96.3305484874	98.745188935	62.9443969377	80.8427770243	98.74618892	4.4	16.326	13.4709	16.8233	41.7112	84.4992
ENSMUSG00000004508	56.4726043391	65.2457527953	96.3305484874	98.745188935	62.9443969377	80.8427770243	98.74618892	4.4	16.326	13.4709	16.8233	41.7112	84.4992
ENSMUSG00000004530	150.4434824086	122.8878843085	130.8182645217	112.7955905497	160.0883592861	135.4802917951	160.0893592667	29	80.638	73.6131	90.7093	115.96	148.9488
ENSMUSG00000004535	295.4134118859	267.0174104136	266.8645332718	318.9947820646	239.7698632381	273.8748817647	318.9957820667	21.1	40.3582	50.0957	54.5125	252.2912	227.206
ENSMUSG00000004540	0	0	0	0	0	0	0	0.1	0	0	0	0	0
ENSMUSG00000004542	0	0	0	0	0	0	0	0.1	0	0	0	0	0
ENSMUSG00000004552	0	0	0	0	0	0	0	0.1	11.9763	8.32349	9.32167	0	0
ENSMUSG00000004558	199.545905331	170.7964904519	124.3660255661	133.9515833176	168.2581284808	258.1168488766	258.1178488667	36.3	4.05207	23.7966	36.2515	218.2582	209.9104
ENSMUSG00000004558	199.545905331	170.7964904519	124.3660255661	133.9515833176	168.2581284808	258.1168488766	258.1178488667	36.3	4.05207	23.7966	36.2515	218.2582	209.9104
ENSMUSG00000004558	199.545905331	170.7964904519	124.3660255661	133.9515833176	168.2581284808	258.1168488766	258.1178488667	36.3	4.05207	23.7966	36.2515	218.2582	209.9104
ENSMUSG00000004558	199.545905331	170.7964904519	124.3660255661	133.9515833176	168.2581284808	258.1168488766	258.1178488667	36.3	4.05207	23.7966	36.2515	218.2582	209.9104
ENSMUSG00000004561	9.5345591138	8.3277238056	12.8278685942	5.3884144433	11.4330991453	6.5642665183	12.8288685943	6.9	0	0	0	38.0432	12.1684
ENSMUSG00000004562	33.7050669966	18.8462319374	23.7806229011	15.7490307845	23.2927445364	15.5806267929	33.7060669967	9.6	3.62444	12.5051	7.42643	17.6806	12.9108
ENSMUSG00000004562	33.7050669966	18.8462319374	23.7806229011	15.7490307845	23.2927445364	15.5806267929	33.7060669967	9.6	3.62444	12.5051	7.42643	17.6806	12.9108
ENSMUSG00000004562	33.7050669966	18.8462319374	23.7806229011	15.7490307845	23.2927445364	15.5806267929	33.7060669967	9.6	3.62444	12.5051	7.42643	17.6806	12.9108
ENSMUSG00000004562	33.7050669966	18.8462319374	23.7806229011	15.7490307845	23.2927445364	15.5806267929	33.7060669967	9.6	3.62444	12.5051	7.42643	17.6806	12.9108
ENSMUSG00000004562	33.7050669966	18.8462319374	23.7806229011	15.7490307845	23.2927445364	15.5806267929	33.7060669967	9.6	3.62444	12.5051	7.42643	17.6806	12.9108
ENSMUSG00000004562	33.7050669966	18.8462319374	23.7806229011	15.7490307845	23.2927445364	15.5806267929	33.7060669967	9.6	3.62444	12.5051	7.42643	17.6806	12.9108
ENSMUSG00000004562	33.7050669966	18.8462319374	23.7806229011	15.7490307845	23.2927445364	15.5806267929	33.7060669967	9.6	3.62444	12.5051	7.42643	17.6806	12.9108
ENSMUSG00000004562	33.7050669966	18.8462319374	23.7806229011	15.7490307845	23.2927445364	15.5806267929	33.7060669967	9.6	3.62444	12.5051	7.42643	17.6806	12.9108
ENSMUSG00000004562	33.7050669966	18.8462319374	23.7806229011	15.7490307845	23.2927445364	15.5806267929	33.7060669967	9.6	3.62444	12.5051	7.42643	17.6806	12.9108
ENSMUSG00000004565	83.2353976824	74.4721496938	71.4845943822	67.9809803514	82.7839719579	77.4035520964	83.23639768	11.9	17.7178	15.6145	22.213	46.1772	49.5216
ENSMUSG00000004565	83.2353976824	74.4721496938	71.4845943822	67.9809803514	82.7839719579	77.4035520964	83.23639768	11.9	17.7178	15.6145	22.213	46.1772	49.5216
ENSMUSG00000004565	83.2353976824	74.4721496938	71.4845943822	67.9809803514	82.7839719579	77.4035520964	83.23639768	11.9	17.7178	15.6145	22.213	46.1772	49.5216
ENSMUSG00000004565	83.2353976824	74.4721496938	71.4845943822	67.9809803514	82.7839719579	77.4035520964	83.23639768	11.9	17.7178	15.6145	22.213	46.1772	49.5216
ENSMUSG00000004567	40.7760026333	39.5036249824	36.5198473377	40.1477613221	34.8992994747	38.6224480215	40.7770026333	23.4	0	0	0	38.156	27.156
ENSMUSG00000004568	35.1952527801	29.1471676212	33.4750133548	34.7369378871	28.5776260548	31.1574816241	35.1962527767	6.9	8.06765	10.2429	9.99387	24.3136	21.9804
ENSMUSG00000004591	26.1133213773	32.8200474332	22.4833699466	28.7961468716	19.611810554	22.9108923974	32.8210474333	4.5	6.30456	6.75616	4.72983	22.3234	14.735
ENSMUSG00000004609	0	0	0	0	0	0	0	0.1	0.207404	0	0.0124991	0	0.0538
ENSMUSG00000004609	0	0	0	0	0	0	0	0.1	0.207404	0	0.0124991	0	0.0538
ENSMUSG00000004609	0	0	0	0	0	0	0	0.1	0.207404	0	0.0124991	0	0.0538
ENSMUSG00000004609	0	0	0	0	0	0	0	0.1	0.207404	0	0.0124991	0	0.0538
ENSMUSG00000004610	39.814417454	24.125879778	16.3084033888	28.2840055569	38.8379714231	23.2084246393	39.8154174533	11.6	0	0	0	100.6494	144.0832
ENSMUSG00000004612	0	0	0	0	0	0	0	0.1	0	0	0	0	0
ENSMUSG00000004613	0	0	0	0	0	0	0	0.1	0	0	0	0	0
ENSMUSG00000004626	17.0207454001	9.0673342641	20.8744052615	13.9875475179	10.9021569441	19.3075415861	20.87540526	6.6	27.7606	34.9198	26.5033	41.7942	18.451
ENSMUSG00000004630	5.4189725642	1.7061242117	7.6138020072	1.5435625619	3.3255489473	2.6984656113	7.614802008	0.1	0	0	0	0.2634	0.1516
ENSMUSG00000004630	5.4189725642	1.7061242117	7.6138020072	1.5435625619	3.3255489473	2.6984656113	7.614802008	0.1	0	0	0	0.2634	0.1516
ENSMUSG00000004630	5.4189725642	1.7061242117	7.6138020072	1.5435625619	3.3255489473	2.6984656113	7.614802008	0.1	0	0	0	0.2634	0.1516
ENSMUSG00000004631	22.7173999069	33.5133769474	14.6245037038	27.8213662355	36.4019395953	22.2800536683	36.4029395967	5.9	0	0	0	81.3708	91.5296
ENSMUSG00000004631	22.7173999069	33.5133769474	14.6245037038	27.8213662355	36.4019395953	22.2800536683	36.4029395967	5.9	0	0	0	81.3708	91.5296
ENSMUSG00000004631	22.7173999069	33.5133769474	14.6245037038	27.8213662355	36.4019395953	22.2800536683	36.4029395967	5.9	0	0	0	81.3708	91.5296
ENSMUSG00000004631	22.7173999069	33.5133769474	14.6245037038	27.8213662355	36.4019395953	22.2800536683	36.4029395967	5.9	0	0	0	81.3708	91.5296
ENSMUSG00000004631	22.7173999069	33.5133769474	14.6245037038	27.8213662355	36.4019395953	22.2800536683	36.4029395967	5.9	0	0	0	81.3708	91.5296
ENSMUSG00000004633	220.9048861054	21.9277336975	124.1012374185	55.3669335632	126.2823646914	200.4435309164	220.9058861333	6.2	12.0342	12.4278	7.06042	0.3056	9.0036
ENSMUSG00000004633	220.9048861054	21.9277336975	124.1012374185	55.3669335632	126.2823646914	200.4435309164	220.9058861333	6.2	12.0342	12.4278	7.06042	0.3056	9.0036
ENSMUSG00000004633	220.9048861054	21.9277336975	124.1012374185	55.3669335632	126.2823646914	200.4435309164	220.9058861333	6.2	12.0342	12.4278	7.06042	0.3056	9.0036
ENSMUSG00000004633	220.9048861054	21.9277336975	124.1012374185	55.3669335632	126.2823646914	200.4435309164	220.9058861333	6.2	12.0342	12.4278	7.06042	0.3056	9.0036
ENSMUSG00000004633	220.9048861054	21.9277336975	124.1012374185	55.3669335632	126.2823646914	200.4435309164	220.9058861333	6.2	12.0342	12.4278	7.06042	0.3056	9.0036
ENSMUSG00000004633	220.9048861054	21.9277336975	124.1012374185	55.3669335632	126.2823646914	200.4435309164	220.9058861333	6.2	12.0342	12.4278	7.06042	0.3056	9.0036
ENSMUSG00000004633	220.9048861054	21.9277336975	124.1012374185	55.3669335632	126.2823646914	200.4435309164	220.9058861333	6.2	12.0342	12.4278	7.06042	0.3056	9.0036
ENSMUSG00000004633	220.9048861054	21.9277336975	124.1012374185	55.3669335632	126.2823646914	200.4435309164	220.9058861333	6.2	12.0342	12.4278	7.06042	0.3056	9.0036
ENSMUSG00000004633	220.9048861054	21.9277336975	124.1012374185	55.3669335632	126.2823646914	200.4435309164	220.9058861333	6.2	12.0342	12.4278	7.06042	0.3056	9.0036
ENSMUSG00000004633	220.9048861054	21.9277336975	124.1012374185	55.3669335632	126.2823646914	200.4435309164	220.9058861333	6.2	12.0342	12.4278	7.06042	0.3056	9.0036
ENSMUSG00000004633	220.9048861054	21.9277336975	124.1012374185	55.3669335632	126.2823646914	200.4435309164	220.9058861333	6.2	12.0342	12.4278	7.06042	0.3056	9.0036
ENSMUSG00000004633	220.9048861054	21.9277336975	124.1012374185	55.3669335632	126.2823646914	200.4435309164	220.9058861333	6.2	12.0342	12.4278	7.06042	0.3056	9.0036
ENSMUSG00000004633	220.9048861054	21.9277336975	124.1012374185	55.3669335632	126.2823646914	200.4435309164	220.9058861333	6.2	12.0342	12.4278	7.06042	0.3056	9.0036
ENSMUSG00000004633	220.9048861054	21.9277336975	124.1012374185	55.3669335632	126.2823646914	200.4435309164	220.9058861333	6.2	12.0342	12.4278	7.06042	0.3056	9.0036
ENSMUSG00000004633	220.9048861054	21.9277336975	124.1012374185	55.3669335632	126.2823646914	200.4435309164	220.9058861333	6.2	12.0342	12.4278	7.06042	0.3056	9.0036
ENSMUSG00000004633	220.9048861054	21.9277336975	124.1012374185	55.3669335632	126.2823646914	200.4435309164	220.9058861333	6.2	12.0342	12.4278	7.06042	0.3056	9.0036
ENSMUSG00000004637	7.9137822674	18.8442857348	14.645941644	11.1477089637	12.7062297759	16.4407709317	18.8452857367	4.6	4.02434	1.13538	4.16069	7.2634	5.8586
ENSMUSG00000004642	22.6513627425	26.0292446336	20.896059209	18.5644488904	25.2449384477	16.4877726242	26.0302446333	11.8	0	0	0	42.43	44.0068
ENSMUSG00000004642	22.6513627425	26.0292446336	20.896059209	18.5644488904	25.2449384477	16.4877726242	26.0302446333	11.8	0	0	0	42.43	44.0068
ENSMUSG00000004642	22.6513627425	26.0292446336	20.896059209	18.5644488904	25.2449384477	16.4877726242	26.0302446333	11.8	0	0	0	42.43	44.0068
ENSMUSG00000004651	0	0	0	0	0	0	0	0.1	0	0	0	0	0
ENSMUSG00000004654	0	0	0	0	0	0	0	0.1	0	0	0	4.279	0.0216
ENSMUSG00000004655	0	0	0	0	0	0	0	0.3	0	0	0	0.3492	0.032
ENSMUSG00000004661	1.2681841224	3.0785424834	3.3077394012	2.8838474292	4.3304549882	4.9654122712	4.9664122713	2	2.09518	2.38263	1.64987	4.9334	9.8668
ENSMUSG00000004665	0	0	0	0	0	0	0	0.5	0	0	0	0	0
ENSMUSG00000004667	18.7038978373	34.226302942	23.8154140209	19.3192034765	30.236991897	29.8289148557	34.2273029433	19.4	0	0	0	45.7194	42.92
ENSMUSG00000004668	0.7939518218	0.3198591609	0.7559035784	3.5402535028	2.0293877955	1.481165344	3.5412535027	0.1	0	0	0	0	0.0016
ENSMUSG00000004677	33.9429923371	35.9629437569	46.2719467284	32.0325962445	49.4112194045	38.0364588179	49.4122194033	6.2	40.7381	34.4997	28.7763	28.7618	16.2526
ENSMUSG00000004677	33.9429923371	35.9629437569	46.2719467284	32.0325962445	49.4112194045	38.0364588179	49.4122194033	6.2	40.7381	34.4997	28.7763	28.7618	16.2526
ENSMUSG00000004677	33.9429923371	35.9629437569	46.2719467284	32.0325962445	49.4112194045	38.0364588179	49.4122194033	6.2	40.7381	34.4997	28.7763	28.7618	16.2526
ENSMUSG00000004677	33.9429923371	35.9629437569	46.2719467284	32.0325962445	49.4112194045	38.0364588179	49.4122194033	6.2	40.7381	34.4997	28.7763	28.7618	16.2526
ENSMUSG00000004677	33.9429923371	35.9629437569	46.2719467284	32.0325962445	49.4112194045	38.0364588179	49.4122194033	6.2	40.7381	34.4997	28.7763	28.7618	16.2526
ENSMUSG00000004677	33.9429923371	35.9629437569	46.2719467284	32.0325962445	49.4112194045	38.0364588179	49.4122194033	6.2	40.7381	34.4997	28.7763	28.7618	16.2526
ENSMUSG00000004677	33.9429923371	35.9629437569	46.2719467284	32.0325962445	49.4112194045	38.0364588179	49.4122194033	6.2	40.7381	34.4997	28.7763	28.7618	16.2526
ENSMUSG00000004677	33.9429923371	35.9629437569	46.2719467284	32.0325962445	49.4112194045	38.0364588179	49.4122194033	6.2	40.7381	34.4997	28.7763	28.7618	16.2526
ENSMUSG00000004677	33.9429923371	35.9629437569	46.2719467284	32.0325962445	49.4112194045	38.0364588179	49.4122194033	6.2	40.7381	34.4997	28.7763	28.7618	16.2526
ENSMUSG00000004698	8.5587881061	28.0040962107	56.2350871372	36.5221356043	35.6822524777	30.1175691761	56.2360871367	3.5	5.79056	0.791812	11.1456	62.5728	77.9452
ENSMUSG00000004707	0	0	0	0	0	0	0	0.1	0	0	0	0	0
ENSMUSG00000004707	0	0	0	0	0	0	0	0.1	0	0	0	0	0
ENSMUSG00000004709	0	0	0	0	0	0	0	0.1	0	0	0	0	0
ENSMUSG00000004730	0	0	0	0	0	0	0	0	0	0	0	0	0.0194
ENSMUSG00000004748	26.0146670817	20.6546416483	20.5026642011	43.1451155523	35.6144347899	16.6624063568	43.1461155533	7.1	4.51695	2.33468	2.24225	35.0158	16.2164
ENSMUSG00000004768	30.3319411366	31.2497841327	46.8748106055	32.7523895067	28.5243040188	35.0601589275	46.8758106067	4.8	9.92016	9.38301	7.01089	39.2958	31.1202
ENSMUSG00000004768	30.3319411366	31.2497841327	46.8748106055	32.7523895067	28.5243040188	35.0601589275	46.8758106067	4.8	9.92016	9.38301	7.01089	39.2958	31.1202
ENSMUSG00000004768	30.3319411366	31.2497841327	46.8748106055	32.7523895067	28.5243040188	35.0601589275	46.8758106067	4.8	9.92016	9.38301	7.01089	39.2958	31.1202
ENSMUSG00000004768	30.3319411366	31.2497841327	46.8748106055	32.7523895067	28.5243040188	35.0601589275	46.8758106067	4.8	9.92016	9.38301	7.01089	39.2958	31.1202
ENSMUSG00000004771	164.2351505746	152.2187497645	156.3508872261	168.0969604323	175.1301862397	181.7347074097	181.7357074	65.5	58.6059	69.0297	76.3672	135.6326	143.0242
ENSMUSG00000004788	27.7657711559	17.8798357248	11.8593124734	26.4746157187	34.8633645304	34.3806388812	34.86436453	19.1	19.5045	28.0272	25.2691	44.3862	39.1924
ENSMUSG00000004789	78.1960163826	82.3737652306	63.5283394906	101.9519413821	87.7726398428	71.9512328919	101.95294138	34.6	0	0	0	93.8416	77.4418
ENSMUSG00000004791	6.8044960443	0.8012357919	0	8.0291123471	3.7209620867	2.1254560709	8.030112349	9.1	0.587777	4.33234	1.20332	3.2516	2.7898
ENSMUSG00000004798	78.713426337	84.570174083	80.220305055	87.3412252898	80.4857547163	84.1475516981	87.34222529	21.2	0	0	0	53.7892	50.023
ENSMUSG00000004814	0	0	0	0	0	0	0	0.1	0	0	0	0	0
ENSMUSG00000004815	57.4192045872	68.2845248957	120.3858608476	76.9358215414	71.3727039365	82.5642143046	120.3868608467	9	0	0	0	56.0096	37.9394
ENSMUSG00000004821	0	0	0	0	0	0	0	0.1	0	0	0	0	0
ENSMUSG00000004837	0	0	0	0	0	0	0	0.5	0	0	0	0	0
ENSMUSG00000004842	0	0	0	0	0	0	0	0.1	0	0	0	1.4462	0.0874
ENSMUSG00000004843	51.9245476701	50.0042938667	81.5218459235	55.3837528459	53.0564999163	57.4891982662	81.52284591	22	22.745	38.2282	36.7264	56.1316	49.3894
ENSMUSG00000004846	27.8522042154	18.2088264753	26.0738684356	21.3580686164	21.7122147797	22.3273822637	27.8532042167	11.1	0	0	0	26.5298	33.0572
ENSMUSG00000004849	80.5692613341	55.0635045142	49.0941598925	36.6997169136	49.9770796431	49.6701498807	80.5702613333	39.7	80.8703	82.7945	134.968	53.143	78.8736
ENSMUSG00000004864	0	0	0	0	0	0	0	0.1	0	0	0	0	1.6734
ENSMUSG00000004865	63.7359875489	64.5742236036	80.1272511946	75.5842274148	60.1255737054	65.3576831907	80.1282511933	13.8	0	0	0	74.097	50.1598
ENSMUSG00000004872	0	0	0	0	0	0	0	0.1	0	0	0	0	0
ENSMUSG00000004872	0	0	0	0	0	0	0	0.1	0	0	0	0	0
ENSMUSG00000004880	6.2444762669	6.3681423165	12.3444123634	6.3615196674	10.4301229415	11.1550294392	12.345412362	5.6	8.41546	14.0559	5.5466	9.0882	6.2586
ENSMUSG00000004885	1.475891198	0.2857353185	1.0925508883	0.1190537995	0.6200142129	0.6002388962	1.476891198	4.2	0	0	0	6.352	2.4894
ENSMUSG00000004891	0	0	0	0	0	0	0	1.1	4.72413	2.03308	1.43043	0.006	0.0034
ENSMUSG00000004892	0	0	0	0	0	0	0	47.3	2.87927	2.36156	0.946646	0.6642	2.0358
ENSMUSG00000004894	0	2.8842856644	0.5945880807	0.8838399082	0.3310678676	0.0763244801	2.885285664	0.2	0	0	0	1.7624	0.0154
ENSMUSG00000004895	24.1619906706	30.1670604705	23.0865330499	25.2915001761	32.0809832696	34.1056526	34.1066526	22	0	0	0	27.167	37.848
ENSMUSG00000004896	49.2558883369	30.2351549033	35.3605986568	28.3607053631	43.8129247544	26.5900005473	49.2568883367	6.3	0	0	0	22.6822	11.516
ENSMUSG00000004897	93.62842849	108.8795465751	111.0114643562	107.9198385767	85.6945140462	114.3572246211	114.3582246367	41.4	0	0	0	124.6718	111.7496
ENSMUSG00000004902	0	1.5056375731	0.0763509431	1.8711100792	0.2319193341	0	1.8721100793	7.2	0.297236	0.270969	0.0833562	2.8522	1.6396
ENSMUSG00000004929	21.9751961148	15.8975449947	10.0664625206	14.7076290032	20.7539417431	23.64323223	23.6442322267	11.9	21.0666	22.7186	32.897	18.5798	10.801
ENSMUSG00000004931	9.2407274823	6.4696310253	6.0188445648	4.2987638023	10.6381748684	5.7421405226	10.6391748697	4.7	0	0	0	7.4416	8.6706
ENSMUSG00000004933	62.2806596409	47.3896993004	74.9941635242	44.7463214419	70.1760176854	41.8952657618	74.9951635233	13.7	92.4044	73.1052	66.657	20.7658	35.5086
ENSMUSG00000004933	62.2806596409	47.3896993004	74.9941635242	44.7463214419	70.1760176854	41.8952657618	74.9951635233	13.7	92.4044	73.1052	66.657	20.7658	35.5086
ENSMUSG00000004933	62.2806596409	47.3896993004	74.9941635242	44.7463214419	70.1760176854	41.8952657618	74.9951635233	13.7	92.4044	73.1052	66.657	20.7658	35.5086
ENSMUSG00000004933	62.2806596409	47.3896993004	74.9941635242	44.7463214419	70.1760176854	41.8952657618	74.9951635233	13.7	92.4044	73.1052	66.657	20.7658	35.5086
ENSMUSG00000004933	62.2806596409	47.3896993004	74.9941635242	44.7463214419	70.1760176854	41.8952657618	74.9951635233	13.7	92.4044	73.1052	66.657	20.7658	35.5086
ENSMUSG00000004933	62.2806596409	47.3896993004	74.9941635242	44.7463214419	70.1760176854	41.8952657618	74.9951635233	13.7	92.4044	73.1052	66.657	20.7658	35.5086
ENSMUSG00000004933	62.2806596409	47.3896993004	74.9941635242	44.7463214419	70.1760176854	41.8952657618	74.9951635233	13.7	92.4044	73.1052	66.657	20.7658	35.5086
ENSMUSG00000004933	62.2806596409	47.3896993004	74.9941635242	44.7463214419	70.1760176854	41.8952657618	74.9951635233	13.7	92.4044	73.1052	66.657	20.7658	35.5086
ENSMUSG00000004933	62.2806596409	47.3896993004	74.9941635242	44.7463214419	70.1760176854	41.8952657618	74.9951635233	13.7	92.4044	73.1052	66.657	20.7658	35.5086
ENSMUSG00000004933	62.2806596409	47.3896993004	74.9941635242	44.7463214419	70.1760176854	41.8952657618	74.9951635233	13.7	92.4044	73.1052	66.657	20.7658	35.5086
ENSMUSG00000004933	62.2806596409	47.3896993004	74.9941635242	44.7463214419	70.1760176854	41.8952657618	74.9951635233	13.7	92.4044	73.1052	66.657	20.7658	35.5086
ENSMUSG00000004933	62.2806596409	47.3896993004	74.9941635242	44.7463214419	70.1760176854	41.8952657618	74.9951635233	13.7	92.4044	73.1052	66.657	20.7658	35.5086
ENSMUSG00000004933	62.2806596409	47.3896993004	74.9941635242	44.7463214419	70.1760176854	41.8952657618	74.9951635233	13.7	92.4044	73.1052	66.657	20.7658	35.5086
ENSMUSG00000004933	62.2806596409	47.3896993004	74.9941635242	44.7463214419	70.1760176854	41.8952657618	74.9951635233	13.7	92.4044	73.1052	66.657	20.7658	35.5086
ENSMUSG00000004933	62.2806596409	47.3896993004	74.9941635242	44.7463214419	70.1760176854	41.8952657618	74.9951635233	13.7	92.4044	73.1052	66.657	20.7658	35.5086
ENSMUSG00000004933	62.2806596409	47.3896993004	74.9941635242	44.7463214419	70.1760176854	41.8952657618	74.9951635233	13.7	92.4044	73.1052	66.657	20.7658	35.5086
ENSMUSG00000004934	4.5494458785	8.866657223	4.6425154757	8.7002797047	2.7512340598	10.0611882137	10.0621882127	5.4	11.3741	11.5623	15.7807	12.4216	6.9148
ENSMUSG00000004936	181.6843149863	197.3733480511	188.1604647536	180.0503077131	183.3512057279	221.0717492731	221.0727492667	23.8	8.03771	13.5956	15.3119	215.4158	282.8476
ENSMUSG00000004937	113.5489221227	66.4028099763	94.8181546058	86.8732382881	82.3366679447	78.7570952523	113.5499221	56.9	90.8675	97.1469	109.473	111.5414	88.032
ENSMUSG00000004939	5.0644376179	1.3124110737	1.5222724849	0.7667324676	2.671339711	1.2634321125	5.065437619	0	0	0	0	4.4048	2.0012
ENSMUSG00000004945	32.5074416421	38.5304693175	17.1173614447	22.4839152671	27.2932907342	35.3843789155	38.5314693167	0	0	0	0	37.4576	46.904
ENSMUSG00000004947	1.5017721502	2.7645720215	0.5324274665	4.2001777626	3.0998201025	6.3140032497	6.3150032497	4.7	0	0	0	4.1416	5.0012
ENSMUSG00000004947	1.5017721502	2.7645720215	0.5324274665	4.2001777626	3.0998201025	6.3140032497	6.3150032497	4.7	0	0	0	4.1416	5.0012
ENSMUSG00000004947	1.5017721502	2.7645720215	0.5324274665	4.2001777626	3.0998201025	6.3140032497	6.3150032497	4.7	0	0	0	4.1416	5.0012
ENSMUSG00000004947	1.5017721502	2.7645720215	0.5324274665	4.2001777626	3.0998201025	6.3140032497	6.3150032497	4.7	0	0	0	4.1416	5.0012
ENSMUSG00000004948	0	0	0	0	0	0	0	0.1	0	0	0	0	0.2222
ENSMUSG00000004951	0.9312073059	0.177645709	0.4581056585	0.2172680389	1.3947545378	2.1599281869	2.1609281867	1.1	0	0	0	9.5342	4.963
ENSMUSG00000004952	4.6597320354	4.1737267665	14.7165361879	2.3237422079	7.6185351618	2.4513484276	14.7175361883	4.2	3.25029	5.46722	0.974579	9.9216	7.4244
ENSMUSG00000004952	4.6597320354	4.1737267665	14.7165361879	2.3237422079	7.6185351618	2.4513484276	14.7175361883	4.2	3.25029	5.46722	0.974579	9.9216	7.4244
ENSMUSG00000004952	4.6597320354	4.1737267665	14.7165361879	2.3237422079	7.6185351618	2.4513484276	14.7175361883	4.2	3.25029	5.46722	0.974579	9.9216	7.4244
ENSMUSG00000004952	4.6597320354	4.1737267665	14.7165361879	2.3237422079	7.6185351618	2.4513484276	14.7175361883	4.2	3.25029	5.46722	0.974579	9.9216	7.4244
ENSMUSG00000004961	206.6086362698	126.278836625	165.0175168833	139.6179130287	127.7428869135	122.9336011833	206.6096362667	35.9	107.887	133.384	185.619	408.5844	469.3676
ENSMUSG00000004980	554.0895417297	362.3693022302	396.9507634149	361.3060068232	472.3389179449	258.0250550913	554.0905417333	161.9	357.062	323.789	294.251	649.7344	593.413
ENSMUSG00000004980	554.0895417297	362.3693022302	396.9507634149	361.3060068232	472.3389179449	258.0250550913	554.0905417333	161.9	357.062	323.789	294.251	649.7344	593.413
ENSMUSG00000004980	554.0895417297	362.3693022302	396.9507634149	361.3060068232	472.3389179449	258.0250550913	554.0905417333	161.9	357.062	323.789	294.251	649.7344	593.413
ENSMUSG00000004980	554.0895417297	362.3693022302	396.9507634149	361.3060068232	472.3389179449	258.0250550913	554.0905417333	161.9	357.062	323.789	294.251	649.7344	593.413
ENSMUSG00000004988	0.6951502117	0.9869985837	0.795256848	0.645048732	1.651528181	0.793305661	1.652528181	0.2	0	0	0	4.398	13.2614
ENSMUSG00000004988	0.6951502117	0.9869985837	0.795256848	0.645048732	1.651528181	0.793305661	1.652528181	0.2	0	0	0	4.398	13.2614
ENSMUSG00000004994	10.0923157769	6.0274271313	7.4673195473	6.1637498663	8.9015972686	6.4272371216	10.093315777	2.1	0	0	0	15.7882	9.2088
ENSMUSG00000004994	10.0923157769	6.0274271313	7.4673195473	6.1637498663	8.9015972686	6.4272371216	10.093315777	2.1	0	0	0	15.7882	9.2088
ENSMUSG00000004996	8.1142340834	3.6810630241	6.2360660658	5.7891227751	6.2575089404	5.2615315137	8.115234083	2.9	0	0	0	14.5616	8.6556
ENSMUSG00000005034	860.6269710427	1073.7720870648	1031.6095553664	1046.0656556352	864.5125156736	987.7397536943	1073.7730872	81.1	85.3485	116.624	82.1537	680.295	669.1734
ENSMUSG00000005034	860.6269710427	1073.7720870648	1031.6095553664	1046.0656556352	864.5125156736	987.7397536943	1073.7730872	81.1	85.3485	116.624	82.1537	680.295	669.1734
ENSMUSG00000005034	860.6269710427	1073.7720870648	1031.6095553664	1046.0656556352	864.5125156736	987.7397536943	1073.7730872	81.1	85.3485	116.624	82.1537	680.295	669.1734
ENSMUSG00000005034	860.6269710427	1073.7720870648	1031.6095553664	1046.0656556352	864.5125156736	987.7397536943	1073.7730872	81.1	85.3485	116.624	82.1537	680.295	669.1734
ENSMUSG00000005034	860.6269710427	1073.7720870648	1031.6095553664	1046.0656556352	864.5125156736	987.7397536943	1073.7730872	81.1	85.3485	116.624	82.1537	680.295	669.1734
ENSMUSG00000005034	860.6269710427	1073.7720870648	1031.6095553664	1046.0656556352	864.5125156736	987.7397536943	1073.7730872	81.1	85.3485	116.624	82.1537	680.295	669.1734
ENSMUSG00000005034	860.6269710427	1073.7720870648	1031.6095553664	1046.0656556352	864.5125156736	987.7397536943	1073.7730872	81.1	85.3485	116.624	82.1537	680.295	669.1734
ENSMUSG00000005034	860.6269710427	1073.7720870648	1031.6095553664	1046.0656556352	864.5125156736	987.7397536943	1073.7730872	81.1	85.3485	116.624	82.1537	680.295	669.1734
ENSMUSG00000005034	860.6269710427	1073.7720870648	1031.6095553664	1046.0656556352	864.5125156736	987.7397536943	1073.7730872	81.1	85.3485	116.624	82.1537	680.295	669.1734
ENSMUSG00000005034	860.6269710427	1073.7720870648	1031.6095553664	1046.0656556352	864.5125156736	987.7397536943	1073.7730872	81.1	85.3485	116.624	82.1537	680.295	669.1734
ENSMUSG00000005034	860.6269710427	1073.7720870648	1031.6095553664	1046.0656556352	864.5125156736	987.7397536943	1073.7730872	81.1	85.3485	116.624	82.1537	680.295	669.1734
ENSMUSG00000005034	860.6269710427	1073.7720870648	1031.6095553664	1046.0656556352	864.5125156736	987.7397536943	1073.7730872	81.1	85.3485	116.624	82.1537	680.295	669.1734
ENSMUSG00000005034	860.6269710427	1073.7720870648	1031.6095553664	1046.0656556352	864.5125156736	987.7397536943	1073.7730872	81.1	85.3485	116.624	82.1537	680.295	669.1734
ENSMUSG00000005034	860.6269710427	1073.7720870648	1031.6095553664	1046.0656556352	864.5125156736	987.7397536943	1073.7730872	81.1	85.3485	116.624	82.1537	680.295	669.1734
ENSMUSG00000005034	860.6269710427	1073.7720870648	1031.6095553664	1046.0656556352	864.5125156736	987.7397536943	1073.7730872	81.1	85.3485	116.624	82.1537	680.295	669.1734
ENSMUSG00000005034	860.6269710427	1073.7720870648	1031.6095553664	1046.0656556352	864.5125156736	987.7397536943	1073.7730872	81.1	85.3485	116.624	82.1537	680.295	669.1734
ENSMUSG00000005043	12.3734420164	10.9076623235	15.2468047617	12.2277330672	12.1897440978	14.2628296811	15.24780476	0.5	1.01895	1.21595	0.435896	8.9514	11.6212
ENSMUSG00000005045	198.7729819844	291.6913622693	455.834099045	305.8568367767	301.6920883783	290.8967286071	455.8350990333	20.9	46.3015	46.4899	43.8091	101.3552	77.7472
ENSMUSG00000005045	198.7729819844	291.6913622693	455.834099045	305.8568367767	301.6920883783	290.8967286071	455.8350990333	20.9	46.3015	46.4899	43.8091	101.3552	77.7472
ENSMUSG00000005045	198.7729819844	291.6913622693	455.834099045	305.8568367767	301.6920883783	290.8967286071	455.8350990333	20.9	46.3015	46.4899	43.8091	101.3552	77.7472
ENSMUSG00000005045	198.7729819844	291.6913622693	455.834099045	305.8568367767	301.6920883783	290.8967286071	455.8350990333	20.9	46.3015	46.4899	43.8091	101.3552	77.7472
ENSMUSG00000005054	79.0869455991	49.9927038798	37.1010232237	44.6654974164	61.7467000139	40.6994040387	79.0879456	17.3	0	0	0	81.8954	178.049
ENSMUSG00000005057	0.9124227365	3.6095177079	4.3507947484	1.4286311441	4.5053649197	2.6906154581	4.5063649197	5.5	19.8488	11.8097	9.69601	9.5966	8.1964
ENSMUSG00000005057	0.9124227365	3.6095177079	4.3507947484	1.4286311441	4.5053649197	2.6906154581	4.5063649197	5.5	19.8488	11.8097	9.69601	9.5966	8.1964
ENSMUSG00000005057	0.9124227365	3.6095177079	4.3507947484	1.4286311441	4.5053649197	2.6906154581	4.5063649197	5.5	19.8488	11.8097	9.69601	9.5966	8.1964
ENSMUSG00000005057	0.9124227365	3.6095177079	4.3507947484	1.4286311441	4.5053649197	2.6906154581	4.5063649197	5.5	19.8488	11.8097	9.69601	9.5966	8.1964
ENSMUSG00000005057	0.9124227365	3.6095177079	4.3507947484	1.4286311441	4.5053649197	2.6906154581	4.5063649197	5.5	19.8488	11.8097	9.69601	9.5966	8.1964
ENSMUSG00000005057	0.9124227365	3.6095177079	4.3507947484	1.4286311441	4.5053649197	2.6906154581	4.5063649197	5.5	19.8488	11.8097	9.69601	9.5966	8.1964
ENSMUSG00000005057	0.9124227365	3.6095177079	4.3507947484	1.4286311441	4.5053649197	2.6906154581	4.5063649197	5.5	19.8488	11.8097	9.69601	9.5966	8.1964
ENSMUSG00000005057	0.9124227365	3.6095177079	4.3507947484	1.4286311441	4.5053649197	2.6906154581	4.5063649197	5.5	19.8488	11.8097	9.69601	9.5966	8.1964
ENSMUSG00000005057	0.9124227365	3.6095177079	4.3507947484	1.4286311441	4.5053649197	2.6906154581	4.5063649197	5.5	19.8488	11.8097	9.69601	9.5966	8.1964
ENSMUSG00000005069	40.0322476166	15.9381580606	20.8800137591	15.266848828	33.2131130774	19.5255652009	40.0332476167	25.5	33.4601	36.5544	37.1636	23.826	27.814
ENSMUSG00000005069	40.0322476166	15.9381580606	20.8800137591	15.266848828	33.2131130774	19.5255652009	40.0332476167	25.5	33.4601	36.5544	37.1636	23.826	27.814
ENSMUSG00000005069	40.0322476166	15.9381580606	20.8800137591	15.266848828	33.2131130774	19.5255652009	40.0332476167	25.5	33.4601	36.5544	37.1636	23.826	27.814
ENSMUSG00000005069	40.0322476166	15.9381580606	20.8800137591	15.266848828	33.2131130774	19.5255652009	40.0332476167	25.5	33.4601	36.5544	37.1636	23.826	27.814
ENSMUSG00000005069	40.0322476166	15.9381580606	20.8800137591	15.266848828	33.2131130774	19.5255652009	40.0332476167	25.5	33.4601	36.5544	37.1636	23.826	27.814
ENSMUSG00000005069	40.0322476166	15.9381580606	20.8800137591	15.266848828	33.2131130774	19.5255652009	40.0332476167	25.5	33.4601	36.5544	37.1636	23.826	27.814
ENSMUSG00000005069	40.0322476166	15.9381580606	20.8800137591	15.266848828	33.2131130774	19.5255652009	40.0332476167	25.5	33.4601	36.5544	37.1636	23.826	27.814
ENSMUSG00000005069	40.0322476166	15.9381580606	20.8800137591	15.266848828	33.2131130774	19.5255652009	40.0332476167	25.5	33.4601	36.5544	37.1636	23.826	27.814
ENSMUSG00000005069	40.0322476166	15.9381580606	20.8800137591	15.266848828	33.2131130774	19.5255652009	40.0332476167	25.5	33.4601	36.5544	37.1636	23.826	27.814
ENSMUSG00000005069	40.0322476166	15.9381580606	20.8800137591	15.266848828	33.2131130774	19.5255652009	40.0332476167	25.5	33.4601	36.5544	37.1636	23.826	27.814
ENSMUSG00000005069	40.0322476166	15.9381580606	20.8800137591	15.266848828	33.2131130774	19.5255652009	40.0332476167	25.5	33.4601	36.5544	37.1636	23.826	27.814
ENSMUSG00000005069	40.0322476166	15.9381580606	20.8800137591	15.266848828	33.2131130774	19.5255652009	40.0332476167	25.5	33.4601	36.5544	37.1636	23.826	27.814
ENSMUSG00000005069	40.0322476166	15.9381580606	20.8800137591	15.266848828	33.2131130774	19.5255652009	40.0332476167	25.5	33.4601	36.5544	37.1636	23.826	27.814
ENSMUSG00000005069	40.0322476166	15.9381580606	20.8800137591	15.266848828	33.2131130774	19.5255652009	40.0332476167	25.5	33.4601	36.5544	37.1636	23.826	27.814
ENSMUSG00000005069	40.0322476166	15.9381580606	20.8800137591	15.266848828	33.2131130774	19.5255652009	40.0332476167	25.5	33.4601	36.5544	37.1636	23.826	27.814
ENSMUSG00000005069	40.0322476166	15.9381580606	20.8800137591	15.266848828	33.2131130774	19.5255652009	40.0332476167	25.5	33.4601	36.5544	37.1636	23.826	27.814
ENSMUSG00000005078	13.7988471372	23.9285517795	19.8247688424	19.5281125033	13.6082819109	22.9756961787	23.92955178	16.9	0	0	0	59.4508	57.713
ENSMUSG00000005078	13.7988471372	23.9285517795	19.8247688424	19.5281125033	13.6082819109	22.9756961787	23.92955178	16.9	0	0	0	59.4508	57.713
ENSMUSG00000005087	0	0	0	0	0	0	0	2.2	2.21509	4.74998	1.53753	0.9504	57.594
ENSMUSG00000005087	0	0	0	0	0	0	0	2.2	2.21509	4.74998	1.53753	0.9504	57.594
ENSMUSG00000005087	0	0	0	0	0	0	0	2.2	2.21509	4.74998	1.53753	0.9504	57.594
ENSMUSG00000005087	0	0	0	0	0	0	0	2.2	2.21509	4.74998	1.53753	0.9504	57.594
ENSMUSG00000005087	0	0	0	0	0	0	0	2.2	2.21509	4.74998	1.53753	0.9504	57.594
ENSMUSG00000005087	0	0	0	0	0	0	0	2.2	2.21509	4.74998	1.53753	0.9504	57.594
ENSMUSG00000005087	0	0	0	0	0	0	0	2.2	2.21509	4.74998	1.53753	0.9504	57.594
ENSMUSG00000005087	0	0	0	0	0	0	0	2.2	2.21509	4.74998	1.53753	0.9504	57.594
ENSMUSG00000005087	0	0	0	0	0	0	0	2.2	2.21509	4.74998	1.53753	0.9504	57.594
ENSMUSG00000005087	0	0	0	0	0	0	0	2.2	2.21509	4.74998	1.53753	0.9504	57.594
ENSMUSG00000005087	0	0	0	0	0	0	0	2.2	2.21509	4.74998	1.53753	0.9504	57.594
ENSMUSG00000005087	0	0	0	0	0	0	0	2.2	2.21509	4.74998	1.53753	0.9504	57.594
ENSMUSG00000005087	0	0	0	0	0	0	0	2.2	2.21509	4.74998	1.53753	0.9504	57.594
ENSMUSG00000005087	0	0	0	0	0	0	0	2.2	2.21509	4.74998	1.53753	0.9504	57.594
ENSMUSG00000005087	0	0	0	0	0	0	0	2.2	2.21509	4.74998	1.53753	0.9504	57.594
ENSMUSG00000005087	0	0	0	0	0	0	0	2.2	2.21509	4.74998	1.53753	0.9504	57.594
ENSMUSG00000005087	0	0	0	0	0	0	0	2.2	2.21509	4.74998	1.53753	0.9504	57.594
ENSMUSG00000005087	0	0	0	0	0	0	0	2.2	2.21509	4.74998	1.53753	0.9504	57.594
ENSMUSG00000005087	0	0	0	0	0	0	0	2.2	2.21509	4.74998	1.53753	0.9504	57.594
ENSMUSG00000005087	0	0	0	0	0	0	0	2.2	2.21509	4.74998	1.53753	0.9504	57.594
ENSMUSG00000005087	0	0	0	0	0	0	0	2.2	2.21509	4.74998	1.53753	0.9504	57.594
ENSMUSG00000005087	0	0	0	0	0	0	0	2.2	2.21509	4.74998	1.53753	0.9504	57.594
ENSMUSG00000005087	0	0	0	0	0	0	0	2.2	2.21509	4.74998	1.53753	0.9504	57.594
ENSMUSG00000005087	0	0	0	0	0	0	0	2.2	2.21509	4.74998	1.53753	0.9504	57.594
ENSMUSG00000005087	0	0	0	0	0	0	0	2.2	2.21509	4.74998	1.53753	0.9504	57.594
ENSMUSG00000005087	0	0	0	0	0	0	0	2.2	2.21509	4.74998	1.53753	0.9504	57.594
ENSMUSG00000005087	0	0	0	0	0	0	0	2.2	2.21509	4.74998	1.53753	0.9504	57.594
ENSMUSG00000005087	0	0	0	0	0	0	0	2.2	2.21509	4.74998	1.53753	0.9504	57.594
ENSMUSG00000005087	0	0	0	0	0	0	0	2.2	2.21509	4.74998	1.53753	0.9504	57.594
ENSMUSG00000005087	0	0	0	0	0	0	0	2.2	2.21509	4.74998	1.53753	0.9504	57.594
ENSMUSG00000005087	0	0	0	0	0	0	0	2.2	2.21509	4.74998	1.53753	0.9504	57.594
ENSMUSG00000005087	0	0	0	0	0	0	0	2.2	2.21509	4.74998	1.53753	0.9504	57.594
ENSMUSG00000005087	0	0	0	0	0	0	0	2.2	2.21509	4.74998	1.53753	0.9504	57.594
ENSMUSG00000005087	0	0	0	0	0	0	0	2.2	2.21509	4.74998	1.53753	0.9504	57.594
ENSMUSG00000005087	0	0	0	0	0	0	0	2.2	2.21509	4.74998	1.53753	0.9504	57.594
ENSMUSG00000005087	0	0	0	0	0	0	0	2.2	2.21509	4.74998	1.53753	0.9504	57.594
ENSMUSG00000005089	24.8620459087	157.7255759368	59.007258533	131.2488679311	202.6911979786	120.7142125773	202.6921979667	29.3	3.03221	7.0381	4.37859	24.0328	38.032
[truncated: 55,482 more rows]
