# Supplementary material for: A transcription factor collective defines the HSN serotonergic neuron regulatory landscape
Source: eLife. 2018 Mar 22;7:e32785. doi: 10.7554/eLife.32785 (PMC5916565; doi:10.7554/eLife.32785)
Supplement: Figure 8—source data 1. — Related to Figure 8. [file elife-32785-fig8-data1.zip › 180221_elifeRevision1/source/dimecky.csv]

RefSeq	R6	R5	R3	R2	R1MR	R1DR
NM_008634	7143.9970125917	9574.5783480817	9821.5916734592	13173.3471084895	10367.9666088623	14365.2402938594
NM_011428	6259.4826002226	8142.5345178417	7173.5924534316	9523.8187301316	7079.0348466322	9151.019089016
NM_008817	5404.4961705885	5492.9072753993	7266.5738068473	4611.0342752119	4727.2636563558	6606.1502822056
NR_002847	4779.8371456476	5138.8444728615	7953.3224956213	5636.0098446458	6934.031446358	3737.0170923003
NM_022000	4609.3567764315	4227.0062531372	3528.8781155499	3919.5490094051	3419.3663874646	5707.8573755578
NM_009129	4100.6406119927	3615.1917116128	3236.7232631457	3529.091476203	3915.7342639153	4645.2763134818
NM_172523	6045.7840516213	3725.1873491066	4127.6455697848	4082.142229142	3204.8413151185	5109.3541288856
NM_153168	4024.2336759809	5313.1087265299	6340.0205030816	3148.7175980558	3328.9688462865	4247.0569704887
NR_003633	3725.6840300496	3016.0816529304	5668.1216653743	3445.2479494413	4650.6334444381	2795.1766371585
NM_153457	2925.8120675882	2707.4257405902	3393.2737781677	2924.7089734904	3107.1019467976	3897.8562295963
NM_173391	4068.0267189721	4068.2161354174	2559.6735626499	3976.9547840252	4845.858389418	9772.7385231641
NM_009790	2697.9631652082	3104.4659747398	2551.5698373048	2898.265971406	2660.4850877314	2879.2236763615
NM_001003934	2534.3842518724	3041.1766369462	2630.8092830882	3307.4866720693	2470.4304285401	3216.749280981
NM_009721	2574.7103459186	2433.0029946813	2779.6596428735	2982.5639412013	2759.0969092302	2534.1841430486
NM_010484	3610.0087165141	3600.6607661577	3607.4159579857	2312.8604800839	4134.8193479792	8366.2565484899
NM_008440	2263.0023927877	2627.9193838986	2822.8919426883	2890.2529339251	2614.1112393024	3636.5997136362
NM_018871	2085.6402277848	2027.8839978561	2116.3548288091	2271.4332112107	2205.2318120068	2537.4947804289
NM_144921	2015.1578292414	2703.2016658835	2542.759833181	3059.9637109735	2616.4859485926	3335.0263978439
NM_170593	2118.0566356939	2467.9401938655	1957.3267972156	2220.4506692112	1946.248592148	2655.5298666592
NM_007694	4537.6049051983	3713.9221869972	1903.0117361565	3025.8856872064	3683.1691469341	4413.0450667866
NM_009441	1839.4048133995	2256.6617681306	2335.1318045473	2422.6303434041	2034.3977439702	2303.0760128181
NM_001195006	1926.5192919195	1829.5509967986	2207.7696753161	2792.6900681991	2374.9552075796	2066.8177151335
NM_001005385	1929.800951327	2309.9779695292	2088.7065443317	2188.7773871839	1825.8646212348	1816.9925303935
NM_008302	2311.7430307384	2312.2653061159	1793.6444807906	2181.889412284	2273.595679615	2458.1951697356
NM_011995	1616.447177466	1802.6543460306	1844.0818624883	1839.4865948297	1836.6320918563	2638.6879333147
NM_009305	1579.4301102362	2048.5996908967	1977.1587014014	1980.4530308579	1901.7439476788	2414.9144903995
NM_009536	1946.0303116867	2113.8182071774	2435.2764172519	1754.3365308282	1538.6235884727	2127.9500194671
NM_001159647	1629.2853604993	2056.5973683477	1748.6708806854	1505.7835671691	1531.645749126	2698.5724032964
NM_011740	1842.6741853634	1503.5944336107	1562.611952881	1689.7310050614	1823.615217491	1771.8596426034
NM_019791	2232.0987813473	1717.7802997268	1501.1071957462	1670.7772841867	1952.7746063314	2076.8039670373
NM_012038	3141.2085533133	3423.2734654854	1431.606987757	2754.9989813057	1921.4204970278	3424.6192971452
NM_173781	1430.2437814499	1693.3504755531	1856.9068315435	2003.9914983837	1801.7738708546	3178.0201542823
NM_001009948	1408.0269256268	1398.082181721	1541.4781670729	1575.6122399093	1604.3024579573	1733.6412036754
NM_194054	1389.0697778875	1589.4137906775	1564.2515618647	1958.239697857	1406.0899981627	1803.9362259081
NM_175836	1362.7563848383	1704.2585102843	1692.5740982291	1952.1834869169	1634.9197689072	1918.4436252402
NM_009306	1334.1337063794	1653.7154400018	1734.8060021163	2036.2417162016	1524.2592098035	2641.8994739771
NM_175692	1620.1451387582	1476.7840429286	3086.5807981319	1582.8952073964	2075.0353907557	1326.293111135
NM_016774	1300.0895303216	1837.4007841204	1616.7733318319	2156.7398414743	1821.7088419404	2491.7556835493
NM_207682	1289.7904713687	1639.6769544221	1510.0055307895	1780.7145720981	1280.2145426698	1705.6178359686
NM_134448	1256.6431418979	1640.318265545	1432.5105613324	1754.1795447511	1438.3652696035	1628.21172187
NM_009955	1234.6422277212	1528.1930185172	1393.1278575976	1481.864093908	1272.3398864524	1630.1628433928
NM_021432	1567.4078366223	1512.0481655238	1689.2178093307	1803.8002060734	1758.7251851232	1217.0930136359
NM_134022	1966.212544706	1508.7186105825	1190.1060564443	1204.8526576091	1686.8777883899	1261.4105210442
NM_018753	1180.9698890743	1193.0051406795	1292.2054735096	1270.3460956217	1205.7339404407	1440.1142460157
NM_029148	1331.3596097558	1359.9849659436	1430.8375589504	1292.0429608868	1260.5860190286	1173.8334892101
NM_175229	1174.6571985863	1160.7111190454	1630.8737970503	1206.4879269393	1196.5065136827	1309.5187880537
NM_026203	1308.0694171919	1541.5998478302	1793.0159410337	1139.4409283084	1237.2034570914	1391.8802651345
NM_001045515	1116.1100805267	1175.3141871604	1245.6081419018	1366.8524334539	1116.0247428425	1464.7777096811
NM_007478	1470.9627942327	1474.2824430411	1111.8927617641	1430.2911155047	1555.101075062	1967.0834067196
NM_010308	1107.1836903426	1168.6161591165	1435.1594487545	1349.9945423655	1249.4568856209	1674.4031662468
NM_009497	1100.6894272057	1347.7751547651	1366.6697770933	1280.3152980768	1243.8734697076	1867.4159708679
NM_023852	1279.7668541624	1376.0798539706	1495.583593754	2756.2210499841	1714.1013162036	1100.3216688357
NM_001113569	1071.8457819911	1357.3229049251	1534.8130788546	1415.5227962057	1333.7942302937	1528.7105953139
NM_021880	2490.6739280858	1294.6131955781	1040.2502734278	1393.2768867319	1475.0514622106	1112.6207159241
NM_030238	1031.7663871386	1381.2139986168	1571.0126727716	1480.1586952361	1333.2946391947	1453.1306323161
NM_013559	1540.7188477279	1082.5298680311	1025.0631537853	1085.8866656088	1393.8528035994	1115.4416188851
NM_001146292	1261.0092035643	1257.8086516397	1528.4594636492	1264.7938374691	1021.0864211963	1605.2006357347
NM_001113204	1004.5985346396	1018.8997432658	1240.9365126754	1219.1997032679	1450.6392508941	1889.0814840963
NM_007589	1291.1611252603	1167.6221377099	1002.9899665161	1374.0164156172	1554.1371469876	1113.5708622791
NM_032393	988.9039480947	1126.1719614999	979.825917023	1247.6845773573	1252.8274138673	1123.2057516144
NM_011631	1437.2707592317	1196.2319081191	1223.8004184104	1034.2842894586	975.3098562784	1009.5390936301
NM_010273	1161.7851754284	1157.3033110884	959.3441180678	1195.1331847197	1242.1193299396	1260.9956616562
NM_134118	949.7894902647	1254.580910146	1496.1511807168	1126.9079073235	1123.4773546427	1329.9010816479
NM_001163622	951.415583804	1181.0122345323	1025.8400348732	1114.1158169836	944.3237246324	1017.5549108815
NM_021523	944.0919356612	1174.2772170724	1307.7258548666	1209.5578243641	1055.9186368159	1243.1742873528
NM_001160016	976.5286919389	1159.9950001947	974.2663322438	1045.7144660087	937.4116402633	1190.1942506336
NM_001081557	1023.3155273833	1571.5192278366	1277.3821933475	1306.7064340062	936.4720801163	1237.6889104806
NM_007508	1004.961229473	1061.5942785243	1331.0397006049	1034.6116989183	935.4805161128	1077.474130917
NM_001081114	930.3352179888	1169.9682959474	1404.5245994701	1376.3990652578	1246.2918880435	1874.177664937
NM_009128	929.2132070939	1187.4514508858	1034.012662878	1102.8526772212	1184.1593216877	1487.9448718959
NM_008064	1534.7124859298	1289.6098722181	1133.4594100389	929.0887290641	1229.8084388476	1536.3405411213
NM_001166021	1010.6300646293	1556.6776828867	1268.6056223121	1292.7182518392	926.471028196	1226.745047774
NM_008378	1197.5336237907	1287.400744108	1292.7720694754	1177.6253054916	922.4385983049	931.1933783708
NM_010498	904.6556955566	1122.5034290279	1050.49785938	1154.5085488663	1049.6479376212	1213.2696379508
NM_010864	903.362556959	1108.2496857662	1151.3759572177	1471.9860768356	1119.8981469502	1280.7713795775
NM_007874	1108.3438860612	964.4082443198	902.3304444542	1141.1568522212	1124.5150394794	1182.7579379978
NM_007471	1418.7484675004	1729.2392163872	901.4073471125	1374.9533437159	1373.2639886211	1949.6101522017
NM_013680	942.6217570875	891.9695587794	1003.6097167698	888.7403686525	890.5988700494	1253.9857859194
NM_008083	948.9873127442	936.3115963624	962.3373728692	1120.9190784388	1105.56490118	878.1245222794
NM_019827	868.1760603552	1166.4653616547	1305.2178338893	1211.5155610635	896.5403778467	1372.3485227463
NM_011100	860.6269710427	1073.7720870648	1031.6095553664	1046.0656556352	864.5125156736	987.7397536943
NR_023846	1051.4171185729	969.7019333822	1262.0240191025	858.1708364268	918.9104175165	1124.7447878474
NM_013507	951.6143391358	941.7767416675	871.8248957644	1019.5935535153	856.3229243992	1176.138181739
NM_009451	847.827879234	908.9276256873	1146.8996995333	1258.1807657243	1406.7435004131	1535.4465994975
NM_016672	1854.0622061834	1125.7253580714	975.3175211556	843.8335832121	1759.119097063	1663.2638559168
NM_001081290	837.9363964525	996.9904775086	1206.0723217179	972.2544243812	927.5588812233	1038.5554955047
NM_011245	2776.0452678407	2096.4594536766	1467.2323148585	836.4760243604	1438.0244714753	2583.6093071165
NM_019978	835.9856843338	859.8924821508	952.907913189	1214.250426695	1075.6328552225	1311.7047501897
NM_007509	1036.1240730052	980.5589380389	821.2334405862	969.7345374211	914.8679397994	1093.737399922
NM_010316	811.7250854766	966.3748076951	1017.1927009686	951.8275103227	864.2330559771	1323.5010811264
NM_013509	1028.3645331249	805.170848794	837.7394043169	859.5552991481	930.7615700829	870.9895931327
NM_009600	797.9221688491	1076.5684543651	1141.3327904538	993.2712798592	989.2807098114	1008.6559718545
NM_011594	791.9146455972	872.1305317973	1092.7389890118	917.9261094356	853.8166470336	943.5204237467
NM_009946	986.6715004477	1439.6600095892	1441.2876487047	787.5383762134	1032.5660779519	1916.467530854
NM_018804	792.8598011826	818.3286302236	836.297695049	851.1351738006	784.4837645121	965.7341206438
NR_027838	774.565582785	803.8477762775	923.1589524087	981.8852365878	779.7248880829	915.0169855819
NM_001110499	938.8005698118	909.5833551519	793.8528222724	938.7484023065	764.4658500896	922.4741506272
NM_052994	764.2434762828	976.6061586569	1147.2265489001	1020.3159828375	1053.0628847548	1004.5816405588
NM_001003672	796.8829306429	763.4376365428	936.94946639	794.7755195032	818.8449941262	1452.4017110592
NM_010890	764.8006615045	1016.3953446076	816.757149645	1037.2395328074	763.4234817968	1170.2995655872
NM_172859	770.3375029607	957.5253571761	1029.4368822104	815.9788808542	761.4746381867	835.6799792037
NM_007505	1076.4467365122	853.4413878682	760.935142092	993.6161350231	1000.2228176386	844.5386974716
NM_009065	797.1587106184	817.1590301414	837.6964486265	754.1522197085	795.2433197594	1083.6533012334
NM_001038619	823.5670280791	939.2063493989	753.7043136267	1023.0145551711	853.1924176406	1162.7633744995
NM_007450	767.49335997	868.3689272881	747.4244547359	885.9715364677	792.1061465399	967.8385512605
NM_008478	744.9802852356	813.1899925502	847.3859474929	825.8776306648	746.4212335692	943.5994450621
NM_029250	744.4957870873	798.5607707356	868.9431477048	758.3064593735	771.7824396614	893.187846435
NM_011816	799.4087727665	975.7332964165	806.2393505448	837.3890210462	736.0322060963	800.5009563586
NM_011406	1093.399142462	1879.6099768211	1051.320299272	1276.0288087558	732.8798715842	1037.6712864881
NM_001177307	1133.163380479	759.3065902933	731.5815056064	864.339920347	1021.3799681293	865.0676438298
NM_001037877	727.041539541	980.0866036135	828.9872597081	1000.6448686624	889.8355348277	1067.6914891781
NM_001109040	724.4708325724	730.775253426	747.4168114355	789.4236810651	771.95260725	974.2452408999
NM_001034168	717.8571110684	953.885449699	1120.8406225556	1207.8875161397	984.3469178933	1084.2083631803
NM_029153	714.3596880066	763.1246023793	816.5103433974	726.1666648901	817.6177434809	1019.14615726
NM_021323	762.009041816	764.4558880743	939.2660250341	874.4560133613	738.4653306572	706.8256815949
NM_019760	801.8944151471	818.5915213223	704.1806334054	811.7781443508	829.4435456017	730.2558978623
NM_027629	702.5650342669	919.1675504048	758.6106756882	1242.5488663124	871.9383857973	1385.0446956743
NM_011653	1161.1749810506	779.3397290419	702.4191544467	911.3822676528	1390.1465856748	850.1136602592
NM_001003908	701.603924963	816.3082426897	836.2431936325	996.4599084319	796.7590978672	996.2127802743
NM_007393	988.0209013381	848.5661760755	699.7700536517	872.7094054151	859.8898433096	904.6317507379
NM_008985	1156.0331591254	736.0458078984	686.0196782773	812.5074499391	860.2064784707	1076.7231850341
NM_207215	675.940543512	1005.8197929593	981.920709418	1042.4292510423	824.5869425826	924.7798326806
NM_172887	679.1740280453	664.2145634134	960.1190218557	688.9704921807	738.0368876013	1010.1203730111
NM_027530	751.6270011089	767.7892879486	657.5674193432	856.2418638313	689.8268912289	717.1874832302
NM_001040106	656.0389539193	737.244080373	876.5972392091	867.1913368469	782.38864355	852.8441283092
NM_007462	651.8374288026	727.900348708	786.5691701522	991.2472557668	806.369417499	950.1447300456
NM_001163262	650.6395851308	745.0314588939	758.5532690462	685.2787636516	658.82832756	788.8698342202
NM_001025309	764.8549392449	880.7428787834	798.0135111836	873.0504436561	649.8319479298	721.3682255007
NM_001039000	647.2931606103	876.5954560416	931.6986358653	948.6092933265	868.9811638252	870.450396836
NM_013625	725.7060523855	858.0474801363	1005.2941941456	880.3568579236	646.735105877	885.0316720024
NM_013670	646.6788089395	752.148007676	721.010752286	724.5418297701	771.5203494251	890.6090100319
NM_010345	842.1422180833	645.5387341053	716.199348738	771.3660782236	751.8064258756	774.8315176006
NM_019439	699.8771477836	645.5103834115	953.0725489074	874.9710622247	817.0320314487	853.1106821487
NM_001195048	833.5164508782	645.1339987584	720.257580689	707.7936573292	688.850464252	1142.0920470318
NM_198111	703.0943716315	761.2823091336	638.1066937723	761.0674729581	695.9670986224	806.8324115979
NM_177735	967.2188103306	828.2509302869	1103.6877504398	636.8208644939	829.8165394656	849.187846215
NM_001177667	628.7633463643	969.8266644399	757.0711071656	1008.022148292	831.7772768405	1017.2588077666
NM_138651	625.2856129223	743.9272716984	740.3003544797	749.093444414	709.4230906008	773.1434512835
NM_178737	786.0196598876	727.1706780117	884.2523619883	729.5158633251	621.8946554924	674.6386101689
NM_008449	855.3193508059	616.9253677511	651.9476319858	857.7684897896	739.9281095904	678.3316544935
NM_024219	611.6838953249	739.1170012949	795.4111891035	659.3938745006	621.6093753302	983.4270594197
NM_198110	612.8050264872	611.4992383832	691.1292081171	722.9073535415	658.4533985142	636.4920301207
NM_030203	628.178814858	614.0306463873	768.5822310961	742.7129608629	693.1139278956	606.6630577182
NM_019419	674.559512635	659.0223146663	602.2315179625	761.1835819058	651.4829299777	643.6620648498
NM_009308	1191.7767408322	760.9129835922	601.6942907317	692.5189826074	798.9427553831	868.1418350153
NM_011694	623.3311796952	587.9372897123	845.8413692607	697.9002249646	665.752687823	584.9279096426
NM_019998	643.2420664197	636.2131476471	737.6596161042	584.3676340721	646.5568238512	765.7395575337
NM_175266	605.5657508657	583.807041999	903.8731607356	609.3217203312	662.7264620542	850.4337550752
NM_001029878	610.8058785161	668.8182560511	739.3951804572	700.3069656199	583.1840814072	660.7360544182
NM_001038999	668.1070589681	1014.6428924187	773.5624871838	582.3484597502	624.2480219399	944.5102229465
NM_024287	582.3241642133	644.2465607294	775.6580214018	607.4124846994	621.7972715169	605.6121994898
NM_001033634	667.2181852619	732.933917554	798.1636290109	747.6427811002	578.2423214638	907.0292714644
NM_001081378	577.3006686501	722.3096261654	710.7082870555	669.6619362558	651.4949882356	744.8397117997
NM_009481	690.533960233	768.4357032611	682.4538517205	809.9038447448	576.5386655559	782.5135046973
NM_020267	705.8762406137	752.7382221935	572.0392077379	783.6075108583	706.9701302287	761.9531344248
NM_001160319	567.7767493914	646.7764588734	734.5379776551	566.7825207222	597.0049918169	754.5487138143
NM_012061	561.5725498446	696.3454064829	844.2242642044	673.8299122504	685.8307761228	884.0167010876
NM_008740	560.7504521411	845.8819942205	841.7333266217	971.3015792259	716.7175976894	735.5897627765
NM_001003671	596.8730348141	559.5276244477	748.8991862757	601.6224743588	626.5001108214	1077.1476481319
NM_025285	861.7651895585	846.1474117842	559.5272211128	932.5227692248	813.7177362384	987.9043734166
NM_172606	557.4997011547	830.7747262772	708.2264703681	799.8510378934	641.5073158582	769.8329910661
NM_001166458	676.861882717	556.2722371709	701.6732599969	557.0241759463	558.0135095439	581.2356523676
NM_016711	553.1741358029	763.5343095403	867.2489627277	875.8650252565	726.3551080813	848.5193713954
NM_007495	552.5332799188	561.5200358177	694.6103825897	657.1693656854	630.700532242	764.2917909795
NM_010315	719.4374655803	667.9709997143	550.5526701571	770.740256358	641.5799923172	597.5511332391
NM_011116	680.9358666938	617.6398000591	550.1853066249	698.0070099029	677.2181839146	864.6640713736
NM_001081081	570.7236876651	633.3925964147	648.6457980452	612.9111544906	549.1568867936	573.4267254117
NM_001159634	578.4092723851	629.9643486229	620.7970895025	556.0446617967	548.3306116565	706.8290352976
NM_009961	582.7014135049	545.1766810491	725.397630383	584.0946255386	611.1130947036	1040.4969288282
NM_001166399	544.8809959248	677.4204976426	705.3048511286	724.4759898439	691.9017380627	834.2178046992
NM_054043	586.776507518	543.850232011	715.3037306733	786.8599037244	580.0361560237	677.7072811106
NM_138663	583.7719967197	543.7945807481	725.5812527502	586.7680041624	613.7703527762	1042.3380633215
NM_009957	583.3764485755	543.6583305219	726.1677310989	588.8102837864	611.5459944901	1041.0023921764
NM_138661	583.4118972894	543.2471476655	729.3060282487	585.7958614909	618.6546525204	1042.900321689
NM_138662	582.4382420816	543.0881252857	724.6751768959	588.962265481	612.1428022277	1041.2718456805
NM_009959	583.2640921134	542.9636093307	725.7329366644	589.2498233564	615.4649145058	1043.4091117387
NM_198117	584.6187517457	542.6760395996	729.746037755	586.8394238442	613.1737256986	1041.2855854243
NM_009960	590.0546707891	542.572518773	724.8814223806	586.4733135223	612.1890565682	1042.3882806142
NM_007767	582.7324246671	542.4802965592	732.525436336	586.2102307086	612.3247264992	1042.5069649777
NM_011063	1059.2243917632	1151.0684698581	542.1812974953	699.809845031	1072.6839842333	1309.3843008349
NM_201243	583.5487069372	542.1640545868	725.6636842901	584.6972828446	611.7798831872	1041.9690534301
NM_133769	542.0208726008	773.519883948	836.3340802582	875.7409226395	691.5060515143	768.5300789221
NM_054072	582.3652265414	541.231648976	724.0785630844	584.318144731	609.9999858594	1040.6620708452
NM_007766	582.7324246671	540.9040610656	725.5104717158	587.0085468955	613.5322957787	1041.033274042
NM_007467	540.6042361157	699.5875833367	700.6024890149	669.317158133	703.8872109017	787.4746036693
NM_001110216	539.1338668571	689.0121494931	728.9417213068	691.2239411883	564.1573766592	599.6546827163
NM_001081049	555.9032705059	678.5150180911	761.4528988429	540.103554767	537.2771475515	587.7727876445
NM_022656	546.0902841939	600.8286399636	585.6993697969	557.7428160101	535.5531973191	801.5764409661
NM_008618	875.1509447456	564.4409087954	530.5536389317	753.6003313613	816.5150811444	561.8320950414
NM_021316	563.227648121	673.1126816034	530.0182888425	1059.7562833196	742.821761034	871.0324674257
NM_009749	1122.8807817735	607.8393394594	806.5665002934	623.1193383518	1037.5252274568	523.7628907918
NM_028224	519.3173452995	688.1741783285	799.4548561715	753.0423172191	714.0973019418	767.6775214725
NM_010897	694.0615587576	670.5684922873	652.5911610385	637.7098129424	517.6373082235	720.6739837405
NM_001190401	597.6161512796	668.9521052675	714.706424583	588.9959800885	514.2014868257	672.9477027586
NM_172961	512.9390589768	612.1762034228	793.0539974329	717.4489744594	639.4553053698	1021.716438336
NM_008775	658.5276056108	653.6653144209	690.977404264	665.956013475	511.5330286135	570.123239137
NM_001164503	505.8352972125	738.8490220809	822.5633114204	819.6878308414	580.8224299934	669.0285626301
NM_019914	631.3957362426	670.6144944001	505.3330419427	703.9397819156	629.4357559303	695.7621508248
NM_030598	694.4449366342	860.9989176202	585.5308339606	817.7755464004	504.8439848998	599.2753452702
NM_133829	628.2878746465	567.4203337716	578.1723935252	639.7962674627	537.602107401	500.2710579694
NM_001038609	500.2581502722	582.4072732532	544.090333952	581.2052273451	529.2921357797	578.1654493404
NM_028673	855.697824436	861.6923163232	524.3372517746	498.6652194132	537.699469062	799.8652684427
NM_023281	751.402487908	707.4171044153	697.7409955302	738.6397368901	745.4803193406	498.3690563212
NM_021518	706.0287878347	575.4875196585	545.4645912038	557.7064584457	586.7285262761	498.137846968
NM_009182	540.0971882124	702.5038652644	694.3933702685	536.2884460983	496.8932096486	629.0252833704
NM_020590	674.6976676495	597.5089675226	496.3767407273	586.0236770673	654.9392874059	556.9319834987
NM_001024602	566.4131059465	497.3065646442	498.4114481986	495.0866285066	573.1227637873	559.530195671
NM_016920	494.6956535655	589.7262541009	665.0852104104	652.4705999608	607.5961667662	701.0080451958
NM_010193	493.6026166097	511.1167070024	514.7081397847	514.2380324359	506.4085538168	525.0148017049
NM_144825	491.5104413578	594.1519967342	643.3002367651	591.7768207074	497.3264146567	652.8760843292
NM_008996	542.3060860032	605.7481236248	637.866166006	595.1047693108	491.2412204609	598.9451383205
NM_001123038	619.3604001701	836.1559084008	652.3312675805	570.9568394195	490.6275982553	563.2136915819
NM_153058	489.9510961628	594.7746390566	587.2702572039	495.8992553133	586.6061218378	688.9468024504
NM_020012	489.9240478347	599.3351511016	611.5114631864	754.7757352388	601.2232129009	616.2985532582
NM_133655	790.2571708244	684.5837100101	488.8950413319	603.208165233	669.4319834926	847.9401835583
NM_019632	488.7871699665	810.5380880999	751.0677062107	1143.2398036315	763.1585420901	975.60517511
NM_010629	532.2292516568	540.700564422	488.3931598112	505.2306789076	495.3866545729	529.0859538792
NM_172271	531.7059526678	504.4817526742	488.0637457673	579.214186955	489.5407515087	681.7344488503
NM_001163015	633.3441089586	610.1562409879	690.1438862862	487.7487108633	509.5645205207	554.3658217935
NM_013669	484.5718630932	571.8933327298	606.9935125358	529.6337215213	559.1870531458	648.2382825259
NM_033565	512.3483237036	620.6123660367	694.6587289058	555.6347113395	483.483025874	596.166159352
NM_010065	481.3046097409	607.7750706311	718.8716290885	734.2882720842	702.8619955069	639.5185854684
NM_008923	565.4509999865	662.0935537061	481.0249781444	604.4951808238	666.985432846	744.7339932607
NM_001081567	480.877135614	532.6496426864	684.2721559283	574.4091329194	541.3102015683	688.5265219662
NM_001025093	478.0514210965	582.8762988035	535.1621085193	627.4124008381	493.9345727271	604.9187588988
NM_001033285	490.7476196255	644.3144318676	652.9534256368	670.8721039076	475.8403420732	675.6836079855
NM_001164585	475.5913898421	588.9656586752	525.8805581852	574.4205660656	485.7883253028	715.1436739304
NM_008300	664.0035947618	470.9074437967	604.3206692908	687.964298333	575.2306308123	571.8809232868
NM_008854	507.3747087727	519.802184206	558.7248895643	469.8884422976	520.768064488	756.527658938
NM_182716	532.3215942312	533.7024568974	467.795352085	496.3542472006	503.4139773859	599.7903426901
NM_015761	703.2401596431	553.8515126233	688.8334311202	459.5200042792	601.6200650857	696.0151227361
NR_036582	703.0617868288	553.7352843678	688.688838966	459.3722926825	601.5539660635	695.9490295871
NM_011738	512.6758476271	519.4154518512	459.5727573209	530.1634255676	610.2746325708	456.3632200326
NM_172771	453.5255854644	580.0842983325	612.2445575113	720.2354585076	495.3152526778	622.9029088108
NM_019691	453.3723089888	584.736345721	736.9185758294	672.6870040851	552.057201478	774.3614886665
NM_010882	816.2823830243	569.424749504	722.8276821117	598.9970982765	688.2953961577	453.0681735813
NM_175510	452.1955725584	655.8168208005	844.0212617626	580.3994980633	645.8905638773	606.1306392172
NM_007496	451.6623831237	538.9879423511	610.380010326	550.018143143	464.6926508865	503.8906236313
NM_198703	476.4135584082	531.328888994	468.9527861614	488.8952942609	449.2648544024	482.8929252291
NM_172882	445.988952436	535.0677316024	646.6777811843	572.2188916911	523.2015257659	668.3333783259
NM_172739	446.3620334136	522.610868317	450.5627214712	526.3433910254	445.9552093302	579.7758319373
NM_009205	440.6826150581	547.0874691661	494.979856186	473.0143428024	447.8277491193	466.9230941938
NM_011889	434.896133907	645.3583319711	832.1644471004	897.6837380045	637.0306382382	822.020580135
NM_007907	521.5987970558	542.0963480955	488.6187683487	434.7682386463	480.2886567405	545.4659602896
NM_001163671	452.7014238247	506.5458899655	474.2618188551	471.3912666834	430.81990427	489.6410516332
NM_001102455	428.0650781041	526.5197355889	500.4196058707	574.0075151626	432.56769164	446.2305628243
NM_030886	527.3110792921	499.7301211125	505.2159868428	530.77810136	425.2375548369	519.2426850689
NM_018794	563.7957370077	423.7051736251	537.8225106505	515.6868494006	600.8921643403	566.5438226087
NM_008686	486.3004617724	470.4335176018	423.5967624836	586.3297908814	541.2978737899	493.464592539
NM_146005	422.9132341089	525.1577369126	695.8938015687	736.1158283805	640.5980107338	547.4679536513
NM_133718	585.1946403637	484.6179713579	467.389366562	458.9120614413	419.9198458468	603.4312248303
NM_009657	418.86583415	602.970849362	454.9037957498	520.4525757141	514.6617344625	1029.7477030137
NM_022030	418.6383152917	609.6600647825	600.4125532162	687.6741448663	525.1940918817	729.1479744859
NM_133780	418.4361959902	519.5135972736	563.4597022768	540.9516573591	438.994779223	489.3972020499
NM_008443	418.0939854921	449.1518416199	517.5662437828	619.3335780166	525.5131369587	596.0311264228
NM_011655	543.4829466694	499.8649618468	416.9254548557	537.95768165	543.3739540844	565.5404514059
NM_001014981	416.3926678052	462.4878132622	481.4430889654	522.1202346938	448.5274541281	658.1678102778
NM_011035	479.4798986045	628.2778528277	501.3891504465	467.4060901942	415.9686175441	492.4542778778
NM_181071	456.0285244493	541.1048883203	634.1244439535	471.5438832402	415.5309093116	500.2455616668
NM_007798	591.8867559952	414.3531804737	445.5314858731	461.470844632	556.5378881375	460.0223330605
NM_022310	704.3467200196	540.3612200004	412.2815219413	442.8956601684	488.972910812	526.5678816577
NM_016739	436.1181074658	490.6181952238	486.9568876612	501.9777524777	411.8469345352	573.2380012421
NM_013540	411.5091877395	503.0399525673	713.9887341024	621.9115388991	589.0235870588	607.301794503
NM_001136085	410.3024235638	442.0921298943	494.2392536125	474.519244794	458.417308873	586.5810687781
NM_013510	447.4892703219	522.1972633256	452.4922426209	409.5761088044	415.4963670252	482.3945959047
NM_007590	494.1938340814	441.6612678855	415.8690157086	490.2378644419	543.8637407468	409.451063028
NM_020333	406.8145572646	511.7706294812	683.3909641959	488.1939537249	535.7568169482	421.1028009755
NM_011273	579.4060433405	520.4252941707	574.3004176099	406.506635767	429.6357942816	523.094209689
NM_133796	473.131927033	476.9890142878	406.4815538907	448.3430109835	474.3605580709	482.7415569731
NM_021551	612.688188371	406.4665186259	523.1444402645	462.124342272	549.5681187494	465.4403688031
NM_007697	405.2207425966	570.0893138625	987.1362176643	859.5127570289	828.4621130412	860.2172815419
NM_009768	549.9122482256	403.2799192659	443.7194590034	452.2147010404	492.7607770172	577.3324711508
NM_009443	509.0059522966	419.9889788652	415.5814345616	435.8749394412	401.3139490936	437.9168209873
NM_029836	400.6890924198	507.3795534883	507.3430093971	508.7077850678	435.4158269107	489.2772588525
NM_010818	399.0695480301	437.0810751381	513.6903143243	487.6450375647	416.2414720612	477.5441941264
NM_172679	437.4628493968	542.5731334326	480.7334798598	507.7982194517	398.9453112639	523.9614698391
NM_178608	479.9318581743	459.0347327768	398.8269047651	520.2783358269	477.2760773267	550.1082356488
NM_027395	497.4354978546	398.666432059	654.722553918	580.7404240617	536.5031025095	511.691870733
NM_172930	972.7729767803	1103.0359328272	397.7263027675	460.1750461587	469.9903345807	1280.9309769983
NM_026556	568.9176608339	392.8140478688	518.7002239691	408.7698744222	463.0720071496	417.574752484
NM_173742	440.9366587535	465.8924693742	409.4391516884	392.3999078333	459.7094805684	631.7750526724
NM_032003	502.0054475595	453.7607436547	392.0365091244	588.7470715049	513.7878111584	504.4499091925
NM_009983	994.2746478361	493.5823337694	391.9848274346	415.805934869	555.9630093758	722.7627337317
NM_011215	441.9166297872	471.9367874352	661.4843067494	491.636057808	391.8907988326	521.8958721157
NM_007595	390.7108593937	461.5380875043	431.1131803875	432.2154390164	426.1829342579	493.0377083398
NM_053199	388.0697747614	500.1928746334	611.5077828367	701.9395607477	518.9007533694	641.1118572415
NM_001004143	386.9988429993	400.9516723887	451.5763596715	413.9224011052	404.8392629207	447.2360880878
NM_001110844	540.1133406849	398.8322081339	683.3391910041	385.3910633036	710.1639714163	679.1111634492
NM_178631	887.6394850204	576.6904820723	382.0953472153	653.0007749162	510.245486932	409.4756728787
NM_024459	508.7012467084	552.9586024958	746.242110425	548.8293297937	380.4305768005	479.6492716267
NM_023179	379.9385750615	545.1716073603	721.2621652944	803.0591876567	649.7045942334	609.4494391914
NM_172458	437.6930171046	445.3420957477	566.7460392958	452.9435822123	379.7559079034	466.3259403964
NM_181595	379.3523357662	517.2087890325	523.4161809903	425.4104053194	384.7839923673	426.8055330511
NM_001024856	406.2556851605	532.1498736023	541.1956223419	499.8453052937	401.7338229667	378.122896863
NM_009517	377.2285817097	487.5657227509	576.6334926854	518.0365760738	496.0800810115	594.4059727371
NM_008019	555.0750261385	433.2584070724	423.9160308538	377.0706988108	479.4967638918	499.1827410562
NM_145628	435.0480696659	464.0558382767	531.8657907477	453.5348224596	404.1899074213	376.7115693564
NM_010880	523.0755770248	425.7858079081	443.7877762701	375.0128448931	428.2045835454	397.0444039063
NM_181039	373.6467982983	478.1055539492	470.3727617074	539.0047230222	442.5535518918	587.2061753898
NM_001081548	446.5078193471	488.1285637053	506.7041566689	525.2208043798	373.499002855	504.0076358252
NM_008071	461.5713262487	538.7656281219	498.3799228299	504.6542769819	372.6365062199	442.9455488848
NM_009795	487.2915408927	443.3214668459	372.6169264938	441.6280569283	415.5432008135	589.9941585047
NM_001033329	372.0556203741	423.6292394156	649.9010670925	585.2696091778	538.3823884879	492.945871499
NM_001039934	371.8925642136	450.1892255061	558.0558869527	475.5806447959	410.7744132513	522.9993727364
NM_008155	407.2283897522	371.5641724565	398.3818923767	398.1505530473	402.8415631145	542.4846584342
NM_001110233	929.1442287868	625.5170127515	405.2269487062	371.2659950529	589.9714460018	615.4880806519
NM_153581	370.7076089758	613.066397028	1020.9534092544	723.8091147368	526.2990679887	522.6593886812
NM_001114347	369.8229300812	479.3702428541	492.0504060546	549.8395609099	437.967020431	511.2542536543
NM_001099298	369.624398638	627.0358799561	707.7265699694	714.8174924184	504.3808994057	593.1464412436
NR_028261	507.820057556	528.6114993486	481.6261836227	369.4841595936	387.6603199929	430.0218195202
NM_008850	368.8904074706	403.5490916019	386.2378779303	521.3411189495	411.3458534902	417.7791538898
NM_011179	414.6372225481	410.9117258257	378.3230466691	365.2121252747	403.6923533395	476.065681131
NM_173018	384.579727819	430.1371841578	373.5848410467	489.5295642512	365.1399366187	387.0093046363
NM_023328	385.6742187585	386.5587327031	364.7852167879	471.9932605566	377.3289044564	485.1694458815
NM_028007	440.9276488641	492.1140852477	424.0849011576	485.625650856	363.6968870161	437.972505786
NM_030706	363.2700453567	404.9947306925	398.9858937702	422.9822104859	367.524499806	403.8888999456
NM_023799	487.3782106981	494.884492753	418.4160056817	470.2468292594	525.5996702332	362.946711393
NM_180956	362.8248857007	368.5659037341	369.7334303434	367.2192629369	379.0598968205	455.7509481968
NM_011341	368.1037758942	374.4753165108	493.8399917707	406.3285246758	372.449253152	362.500326423
NM_030595	385.4274407304	576.2391656531	566.4888434024	458.1170523841	361.7949516352	420.0145305804
NM_177093	421.4131312615	361.5687326741	414.2674525772	439.7255291441	378.2071490386	485.4368277714
NM_009450	571.2626526561	369.16150714	421.9040683643	535.4382316943	685.0850249031	361.4814838838
NM_011434	587.6735572986	385.8061438646	525.9724991275	360.6834994081	482.4057115019	434.7133749433
NM_198895	360.2330570013	425.213576444	477.285545531	462.4940071022	410.1805625501	430.4326656979
NM_144521	441.5597075138	399.6153067174	359.5954260494	370.4205966331	507.8904579173	452.3378919956
NM_174998	357.7691511665	474.08911311	455.8393648066	429.0696033186	429.1690664012	568.7779517576
NM_027994	355.946183733	429.0241715583	378.583007503	459.8139505294	369.8503969127	364.715360486
NM_010956	355.8027522086	394.2436589028	384.5861236147	393.5881422079	358.6844912464	425.2297515816
NM_175234	355.4738327758	425.7648187889	480.2620626205	479.4663139388	355.5258539961	471.1493593447
NM_001177883	402.5752034935	466.0142290765	487.9425938249	510.1734174571	354.9067279669	479.7059511658
NM_011099	566.7993045271	419.5169116239	353.8563812295	373.332974654	527.9734021965	547.6812429332
NM_027884	740.1939647776	834.4596128462	693.0891470284	353.8492017351	536.9259009673	805.2000828935
NM_011670	1128.9932555615	767.718630149	353.70202549	764.1733029463	1090.4953613981	826.0924037792
NM_001040187	462.9778504312	451.2865897595	619.8301676333	353.5140456284	433.8387029374	381.8497082176
NM_022004	431.7469835043	385.0520036167	496.1302991373	375.8783866799	377.820384281	352.2688014493
NM_145617	352.1692450008	511.856075727	608.0734032887	512.1135842068	445.0517955409	585.2345622661
NM_152816	350.9988958964	444.2015525399	469.7972945596	497.5122842105	398.5967949938	461.4737240609
NM_011767	397.0573939947	374.4813366536	493.8772705265	350.1550236043	379.817264148	441.8306179936
NM_007840	603.2799367364	381.207937166	502.5963123255	424.2124189718	573.9068828241	349.5479973517
NM_001098225	349.6504695498	412.3248090448	478.3967244136	459.0801487005	348.8450783022	419.9794407392
NM_020270	345.9872659904	427.6665487751	435.8691700674	451.0499729483	361.3461644053	408.8216928227
NM_001025392	368.0144171014	372.281713013	477.9223342351	418.1295814892	345.2389168905	369.0383465157
NM_011949	348.7787869263	428.1980882491	381.2163234454	354.3532704856	344.9382435646	385.4589838044
NM_013494	913.4319606991	370.461244944	344.8488349244	554.3681154452	902.2464830029	469.8908302954
NM_010324	344.4210456547	381.7859579489	447.2705736235	450.2819932679	468.0720709647	437.0500591192
NM_011218	366.7867198992	343.5482353651	343.7091122919	355.622843461	400.48258311	428.0657604781
NM_001177656	344.947636975	343.2956460475	429.0699667673	424.7950706054	343.5092663213	389.0957862282
NM_011986	342.9891427757	478.1150483876	516.2719490113	489.7315959494	528.9782825264	528.7559357679
NM_009157	391.9898816772	486.7150137854	416.2251596067	465.0719499947	339.5752269252	428.1288584794
NM_133975	410.4045954224	417.7363194254	358.0078474714	411.346912447	339.3477572557	386.3866044533
NM_027569	339.2897409758	385.2220290559	437.6104802288	431.5962568087	363.9140375542	358.8524094125
NM_080448	338.8161403831	442.3350842941	571.535784353	543.9535715715	434.070549828	456.1707684699
NM_008855	476.6473945559	631.1740089294	495.6736899853	370.2523334523	336.0690698279	491.0518855497
NM_133348	710.632692203	404.4418805996	335.6497354153	415.4511037076	646.7473334808	440.6989357789
NM_009072	441.5350355157	460.4042171222	464.294523732	434.0504024857	336.9735052069	334.8364303474
NM_011020	350.5841565412	334.5216318788	354.0466425614	365.968770894	338.552766588	343.6117528508
NM_007567	334.0047426065	502.2313323174	461.4272462591	501.3095448194	463.8894793761	698.3239129792
NM_008139	364.8065896558	450.5612238052	333.2266392224	423.7349844361	387.4602127176	423.0021237013
NM_017392	333.8766921562	419.4628669016	536.6587425787	388.3934243067	332.8174672174	392.7112613996
NM_194462	368.9982061326	449.2750088789	504.7004681091	465.1683647916	352.3592329949	331.7554619164
NM_025947	384.0771770484	373.9420221515	463.0499371047	329.5124335344	344.5584085804	373.3020651268
NM_176930	328.4335002023	573.678814176	438.1797188594	539.9935660196	331.6740989816	574.9423023218
NM_001080814	327.8815234136	389.2859860734	629.1819693642	382.7699869565	373.3428180312	474.2144641686
NM_001035854	340.3399729641	401.3175585152	417.1620159336	446.3148242942	327.099043781	479.3041375317
NM_027946	351.5410418915	420.239540355	494.06106386	326.9267672739	336.9107822051	367.5172116391
NM_008617	397.5165493375	435.4018177858	326.839065912	406.4248347363	413.6355403035	558.4202407622
NM_173016	603.7378192709	378.94329286	385.2744078704	349.8906345847	326.6394672214	596.1421310932
NM_138659	390.9237877856	378.5971963088	450.3137041645	363.5049779193	326.1601357934	415.8197745796
NM_001033258	365.0160375094	335.8051712692	490.6568929148	391.561432216	326.0528492154	425.191447955
NM_030035	398.3153132839	406.6485142731	457.2117998018	427.9714953529	366.1222646185	325.0590493515
NM_009007	370.9146766512	324.9899124348	366.9202771507	373.636715488	335.8588638572	340.1503530885
NM_175460	375.5379185076	387.3135637891	377.4988852123	343.9768083088	324.8056108779	401.2276802822
NM_009382	478.9781280601	622.7600348037	653.8088196359	1131.7863543271	847.2357266514	324.2143724545
NM_009723	323.5934291797	454.8271600172	561.6936850177	539.9726402782	436.6638921097	499.0244234145
NM_009938	335.3085983139	365.6905854827	390.4685145254	446.9962166347	323.3010740797	397.4497995836
NM_016843	360.2378005328	322.430032919	375.2258572939	403.933754661	407.2417424092	381.9556236616
NM_008450	457.7005137037	440.3999266702	322.2810833305	465.8247772206	481.6329244973	482.3600499885
NM_001081360	365.1552723096	410.7202742879	448.0853686207	385.4644951638	322.1368320862	421.4372560586
NM_177906	322.1072011792	590.4071512294	997.9899215004	900.7892941447	619.2020913071	819.1524171132
NM_198127	355.7537224506	418.9721715422	443.7990692833	341.0528792496	321.9884549645	381.8027347351
NM_016891	321.0948014559	331.0317708316	322.9945665193	355.0612873598	361.0139652753	414.6860133748
NM_020252	320.5691991456	531.1201483909	709.912064402	846.9486697846	680.1230949061	621.8662044816
NM_001081124	326.3817189459	347.1114177454	446.415970967	320.3656598422	346.8303687439	322.6327855356
NM_026487	412.0326587714	414.6899260604	407.6487658976	427.1619464491	320.2831535683	355.0683407964
NM_013902	411.1228441089	334.9429334114	482.0403871248	394.1279057375	362.2556456882	320.0317753753
NM_001002272	387.8406869816	420.1420433382	449.755541023	366.7216022205	319.2590713583	364.1779681656
NM_016965	318.7905795032	474.7716569154	418.961927775	435.6237923786	319.9394727873	479.1641257576
NM_182839	318.4337867993	460.7749488139	557.375480522	423.7782887104	391.7930778376	388.5898628592
NM_021345	597.7000950981	374.6835752383	351.663577924	361.2825065979	348.03171978	318.3618256249
NM_172861	357.695759164	317.8439507812	329.7248556147	407.6872584474	345.6496590992	443.7699203207
NM_022022	360.9066225866	374.4808008778	350.9799820935	345.0345704401	317.390508077	447.6552724154
NM_001163447	317.1464055659	427.9693086287	477.7222136227	440.8285204928	419.5963981743	410.2548381835
NM_144901	316.6484712582	366.5151326985	343.7572319933	384.5410665589	320.0655442554	327.8951022138
NM_001136060	319.707490737	344.7378466124	335.0974016997	316.3640146453	332.5777159872	369.6216601629
NM_177698	479.4238155976	356.6242912556	386.2047656731	360.9412663652	315.8920657091	370.2343901579
NM_011543	484.512394736	354.6193603987	466.845792115	335.7661063304	358.7595005753	315.4430178959
NM_153080	446.2607637746	468.7119067259	442.8199354907	449.4067587718	315.4116195681	587.9001453734
NM_016805	342.3271143347	329.5722895585	329.5524483528	336.5386865301	384.154753298	315.3682815497
NM_013813	370.9876182155	421.8929566807	350.3483967526	314.8768413767	325.3664427118	365.4395845003
NM_001161822	426.4145689671	907.1490915749	707.7031611392	377.883974395	314.6033547185	540.51556551
NM_175260	324.5399100514	353.1459685384	318.9468880341	420.9550667818	370.4026937448	313.9037869296
NM_010925	402.2882507305	315.4740232617	313.5706089986	382.7820852077	477.7984041503	347.4058155712
NM_007566	312.3920471008	437.2977849239	404.5321995187	391.0605510817	346.8266392869	427.2484417815
NM_011018	458.9780071806	394.8821535983	310.9504888492	337.4901421859	413.6500758555	373.6354320762
NM_009261	310.9391558134	483.9057177336	480.8328393753	505.4221167119	311.3140101902	354.4422987444
NM_016775	309.9978880225	386.6578523328	470.34151022	466.6610197698	384.2251476602	532.1170385704
NM_027045	309.8933946485	396.4145888901	330.5786525078	435.1736961336	392.4427464992	449.6274930462
NM_207708	422.4509243339	330.0793245324	426.2883298713	329.4805962263	325.0392204844	309.734665773
NM_011276	317.2879135561	360.6180091497	451.4681103788	334.8273523243	309.3411047782	311.4426135143
NM_010106	431.2231899286	476.1054150904	338.9456627921	308.9926381875	360.0305815995	415.2273123086
NM_173363	446.49585817	354.2467308774	330.7829978471	322.7731418757	306.9734317517	338.5405777909
NM_011807	352.8978036833	305.0404250369	757.7879373966	428.4412513279	478.7697632196	685.4139186694
NM_009447	530.6959792777	425.9562536384	304.8574238581	538.8988345072	561.3029291897	508.3834368351
NM_001029934	331.3128248844	370.2726058517	324.9503408177	355.9688757129	304.6682876608	366.0327515267
NM_001177719	314.8402667108	346.056734101	357.3748462063	361.3520886812	304.49837041	406.6750507923
NM_001177721	313.620991272	344.8168685896	355.4307810341	359.9782718885	304.0634836519	405.808497221
NM_001081230	375.174626559	303.5486202142	347.9698140561	341.970721635	313.9742137202	304.39433978
NM_001177722	313.3171460424	343.958205166	354.6763959027	359.1796934013	303.4054455178	404.9060992336
NM_009838	365.6992165624	326.2932817073	322.7348425111	303.3486874202	352.9335292146	359.0031869446
NM_001177723	313.3171460424	343.4466945144	353.3198202425	358.7674170871	302.6754571423	404.3464721757
NM_001177724	313.0343030019	343.143149909	352.7929694934	358.4526180507	302.6055645719	403.8071199073
NM_078478	445.9188561889	403.545429542	322.6173807435	496.9356023348	410.0539923842	302.5004877389
NM_001039094	302.4293960499	575.1920551257	801.6463427489	784.8460812148	535.7543587338	516.879028717
NM_001177725	313.0343030019	342.6316392573	351.4363938332	358.0403417365	301.8755761964	403.2474928495
NM_026267	482.4015815204	301.828111022	316.9642117929	319.2066201263	370.7862021941	309.3194382589
NM_001177726	312.562191126	341.6424436899	350.837247007	357.9188082831	301.3713696241	402.6915059788
NM_001177727	312.562191126	341.6424436899	350.6163039097	357.9188082831	301.3713696241	402.6915059788
NM_001177728	312.562191126	341.1421356737	350.3958680963	357.7703381358	301.0435225485	402.5695510118
NM_001177729	312.4048205008	340.7467414877	349.5646247381	357.2771480378	300.2088384734	401.9363625579
NM_001013380	313.3807851895	330.5820335976	331.3843209422	346.7616717377	299.6155585653	324.7354470155
NM_023429	338.3318458514	350.8665091373	331.3586775979	354.9833525421	298.9385265974	323.2806051405
NM_021273	482.6259131941	298.4263895329	374.7827114018	460.4264494125	520.927532655	458.1847394955
NM_007614	297.5840329676	330.3488047316	329.581445999	321.4132026428	391.3451854456	315.0765022652
NM_029930	364.4268857411	387.4267861256	299.2003441465	297.5493385287	296.4533709064	508.223242772
NM_023721	374.9390322203	303.9757662786	324.5408939455	301.630841713	301.0512271402	296.3488757037
NM_001099637	296.2479102569	366.2154874234	347.9303896306	351.8617255805	310.5621366733	354.0120757787
NM_009133	655.3701548477	424.334802642	295.7332862292	490.3586870056	650.3501642495	452.425022131
NM_001085492	315.930167733	315.5308477158	334.3014173885	295.0384872863	311.6765451991	319.1489447527
NM_027258	294.6544551783	339.6876424122	376.8758987244	383.3822864721	305.2449327016	350.0586910201
NM_138679	316.5795879988	396.0862257262	408.3829323474	378.892954061	294.5685837636	332.4779116249
NM_010418	294.2572046961	421.3062792736	483.2501266294	402.2014389143	400.2341091291	395.2484825688
NM_175310	294.1326610243	329.3273435604	375.914273967	302.9036685422	326.2041266591	297.1094023636
NM_181348	499.7363562354	367.7291074323	322.0908008636	293.2502577916	380.3648997468	314.1105852866
NM_178641	440.6788536945	395.8077514424	381.6910162944	430.1382346677	292.8060342894	401.5913482193
NM_001001983	292.6311048307	389.7714369892	435.5396939753	453.1272283617	398.7314759045	443.0739532549
NM_013493	609.395494454	379.1223259739	291.1450300856	409.2466399451	356.1201194593	318.4834981115
NM_144518	374.2010053776	337.2096512578	290.9818469717	360.6564998715	342.7144092525	427.7227692014
NM_017477	316.4806079037	343.0895300874	342.6253452515	379.4245712432	290.4447323288	337.6962949645
NM_011743	290.2761113047	408.0586917754	354.2184063465	313.5181172774	289.7803893267	364.0486039268
NM_177124	336.1096010721	362.2623910447	449.0344346054	341.2340940373	289.5814036459	367.0671897249
NM_016716	289.2453512814	289.5597755622	320.92048612	302.637087284	301.0309125249	350.109775555
NM_007952	519.5025438897	363.1789144225	292.4576108853	289.0614984294	309.5863151918	325.3419788017
NM_011838	354.5941598071	381.8502961614	289.0116345569	544.3380889086	383.1257311875	315.3436595873
NM_026313	367.630375048	311.1704268927	498.311252635	286.7983076164	327.8440083679	298.1304913559
NM_001081359	294.4264271979	286.3520888049	327.6304101279	354.7968944868	321.5122734966	302.1398331229
NM_080793	285.9533291852	309.4303910501	403.5407842014	465.0852838084	397.8881601182	526.1619923172
NM_022023	360.0634730205	337.2775175474	320.1042588856	309.165675826	284.7792545873	375.3636878661
NM_010028	284.6161543443	294.9634806636	314.7908649155	433.1587493499	293.1970408042	367.1396028148
NM_177914	425.9964322019	343.9717082643	284.0661745499	390.6092187292	515.2817353494	972.3012098565
NM_013477	342.6776828144	283.3263785529	300.2319052338	317.5374014085	335.2933034724	327.6529933145
NM_001013362	345.7246333964	366.003733791	282.933723397	290.8382527593	370.4576877826	418.3149506535
NM_010305	696.3486708005	391.8503289636	282.7967926872	407.157072042	485.5584323567	620.0983911135
NM_012037	406.9248471263	382.3033243083	281.1552684073	338.3955612823	371.0883029979	444.1127109224
NM_019634	352.8022586571	307.9732113074	396.056501865	310.8613360398	299.3143400102	281.1092898721
NM_001145804	322.3189609915	390.5251239085	361.3998398846	347.0073692929	304.761114092	280.8844441123
NM_173437	280.867688783	329.4216081667	391.1164222664	405.25861133	364.4590722387	431.3709789514
NM_001039089	302.4180578742	289.5700342114	279.6958855144	313.9206226752	279.1939443388	338.2040905225
NM_013735	278.7617018525	279.986280474	373.2113292251	319.6963157732	279.1417827038	292.7786634903
NM_007459	436.9829766787	336.5860726369	278.5113819564	285.9067681767	282.5974948458	393.0496602303
NM_028451	308.4537620037	361.012694756	278.1112545896	326.8864154699	288.6404785952	369.2452145635
NM_010788	298.8933968568	339.9536024225	422.427177091	388.184419151	277.9713207457	377.3190949874
NM_138589	336.1083792806	342.9892293871	425.4185181863	302.3373610819	277.6440008706	346.6779211489
NM_011416	277.4752593672	310.5992293097	469.4792578299	424.3936250504	315.232514074	303.6615489826
NM_001110240	513.7080663532	575.9687785564	452.7550065499	430.4600563693	304.8856932768	276.7880718113
NM_019586	276.780759269	338.6351030873	354.50128006	349.071488033	287.5642640474	307.3744591396
NM_011780	361.524333487	417.9114800263	289.78364866	299.770870289	276.1861341099	399.683677913
NM_207659	276.0396084332	383.1425405173	370.3336227685	349.6885045344	302.4390157688	329.0955622514
NM_008308	371.9463530297	301.1542812411	339.058334264	395.3391595073	275.0495343809	311.221266848
NM_016792	350.9592316528	331.8914291082	325.1191422689	318.2464405661	342.7566163629	274.2840518331
NM_008379	320.726121622	331.8399329247	294.7347284999	329.4500095815	273.4343699745	365.9058010134
NM_030689	332.4951817209	362.3315001641	273.38229846	281.8168931247	363.404682074	408.3817499998
NM_026011	284.8820633881	309.9865025129	273.0243565848	290.8274341923	294.7253149853	304.2283754232
NM_001142950	353.1007251801	326.8918556593	272.8703976566	346.4309595568	428.9149981326	306.1408907044
NM_010684	535.5446440606	374.2890769633	272.3609730972	372.0271174711	344.6151122465	495.9956427231
NM_177769	345.6639011772	272.2732135498	363.9676224501	391.4224601076	342.4267499735	451.3948228608
NM_024212	361.7279941739	350.2293670588	271.8045016702	297.1486104674	323.5863576956	356.4411235186
NM_001081276	292.9762833953	272.1195608292	289.7193227177	278.4256952794	271.5918750956	305.7610047468
NM_023168	324.1070032282	271.2199320497	312.4375654532	314.1925871659	314.9543923591	400.86370817
NM_019880	577.7186257263	354.0864105373	270.3627836425	295.5915442784	480.6085555554	326.3570511179
NM_133808	295.1898010942	319.0066225849	425.7271404433	344.0065488777	270.1083823391	380.5553944795
NM_133668	312.595757813	269.5560904633	270.9160960133	338.9934844283	327.0975689168	270.3599458787
NM_144906	314.3533097374	346.2624638906	305.7212098081	372.0788443985	269.3207234968	407.6101803465
NM_172703	268.763407698	329.0032374416	370.4531177868	367.6945427146	333.7007552485	409.4341106988
NM_008739	268.6487834967	387.6938281849	444.3890165197	401.193996224	325.4282838393	352.6048194067
NM_023662	268.1466115951	404.6323108567	404.5150592735	377.2048676719	284.3483412428	270.6557107693
NM_001081362	266.0476392141	290.6360725295	269.1060755704	282.7279447321	274.1327957021	354.4583963323
NM_201354	294.7604802167	333.9553803021	265.9619785138	318.4867097911	307.3931389498	334.3796938422
NM_023402	394.349240857	327.9993975089	265.3014393678	315.6087559037	313.1949603246	423.7200228838
NM_177054	413.3932825689	319.9259374014	349.9673274861	339.6154049864	265.0321761395	350.3003030132
NM_172868	266.1010866318	391.6779405536	268.9811165328	269.0178785878	264.9043295103	530.7056695186
NM_001110017	384.8404432961	324.869772751	417.7024203435	264.6833579374	325.1128016129	291.0017175146
NM_010267	354.549738889	294.7796332383	327.8948241535	348.0306457095	264.3738273931	327.3885367644
NM_013492	506.567665609	282.0646922504	264.1899370152	289.1843369819	407.4351318541	423.48287273
NR_033505	268.6562980606	299.7048423729	264.105449873	328.7748467651	308.3839109235	345.6794941915
NM_001035510	357.6069679676	296.6944236201	301.4125033417	269.6707520921	338.4046601096	264.1029684095
NM_178764	284.4117410405	287.3574201659	293.1637783191	343.8638551222	263.905265939	360.6304575714
NM_173874	281.4464168412	278.7964246729	316.5914376099	338.710724994	263.5584969205	314.2663143405
NM_010123	331.8206579215	346.1284698389	379.7126381426	324.4295208782	263.4617853839	305.2954373797
NM_001163610	304.9430189692	263.1905856442	370.3795086836	317.9420712186	445.2005216322	546.6489812043
NM_010771	262.5266680401	365.9361444756	301.5562969357	375.8506326217	302.8335249464	286.0339415892
NM_172707	349.5214537565	336.1147514706	360.5966635727	293.3499723164	262.519071944	317.0245963296
NM_019994	262.0710345315	332.142957071	386.9998420716	339.40979039	284.5965150822	301.589784726
NM_138309	418.5943356793	394.2457674632	399.1901842665	401.2325320726	261.9249235074	345.8497040652
NM_022980	413.4910352562	359.6865862947	261.8484488305	312.7533291975	297.942472045	489.6851668177
NR_002864	261.4474102941	276.8641968354	442.9757729949	307.8880783113	296.2274176995	346.2729443131
NM_008741	367.4434471249	261.2579539734	291.5929314287	419.7353104434	487.557241353	367.4260848367
NM_007687	327.9874274237	365.1360877512	261.2378474534	339.8884951371	324.418834901	501.2853150348
NM_207652	259.4669914392	281.2196408428	300.5267736822	342.047795122	304.7270981397	332.1535609161
NM_009782	310.9860899713	385.1004723712	258.4529614359	367.3111297544	502.8728496293	1220.3310603565
NM_010480	309.4721421968	303.9322350991	258.2402377754	282.5369255385	273.7934405455	329.5331652748
NM_013686	362.5380208827	380.8458077822	258.1511964332	329.9561846382	280.4432430443	302.6047173883
NM_001082483	304.1188287539	387.7615236724	341.4715337096	341.5489202499	318.0564468583	258.0324402069
NM_016806	554.0895417297	362.3693022302	396.9507634149	361.3060068232	472.3389179449	258.0250550913
NM_001035533	257.9101452783	356.1816005238	349.4834301307	357.3381671012	285.1322722658	362.7114957929
NM_008512	257.6603805668	385.3980067903	542.4665305804	358.0210860921	332.9593136758	351.6484195702
NM_030708	257.6207912423	491.2200278526	830.9830826047	734.0154303549	374.3564266756	391.1904172428
NM_138314	646.6419143852	292.7667442151	313.1310765292	430.0336223505	502.8324261189	256.9964836124
NM_001029873	261.6848627092	277.8344385395	345.4425011017	268.7531525885	256.0706871522	379.8759894743
NM_001165989	263.7836700078	308.8435746645	353.721846238	334.0119586534	255.2870807525	351.3810795885
NM_178880	274.238598101	292.1074795838	375.0766901403	330.838065959	255.2371618895	282.7928747071
NM_207625	441.0582637834	390.62981343	254.5465722582	320.5309124048	259.8639879299	336.5136448658
NM_019649	338.9001112195	284.224266662	274.8363792847	318.3397541167	254.4861226711	465.4842890055
NM_008410	342.4737175652	254.4629025247	270.7176473981	363.4930167347	292.784096322	328.9384733866
NR_033764	372.7831208149	333.943001803	386.3776363544	253.4166022977	274.1152789604	298.8624373344
NM_012032	364.7991654206	370.2197728383	361.4873083101	393.1549300418	253.1864271534	324.5683456038
NM_001002004	253.1677911955	294.2585582043	333.0315293831	282.041178082	279.567094335	348.7081927321
NM_007561	359.6036817709	419.5841741051	326.478856186	393.5481656872	253.1557348157	546.7987201297
NM_007379	253.090938286	315.5200683556	322.6626224519	312.5918114324	288.5715542361	391.4596381886
NM_053272	288.0223031282	383.4156146834	252.7613614925	261.7503585351	359.2417255877	475.2283723965
NM_172436	252.0276280758	307.8764846297	309.8081515166	331.7137286912	252.1981083287	285.3646075969
NM_010699	420.2410295112	368.5809436565	251.4288717483	253.7312983435	316.9084061469	475.2308741854
NM_001081154	251.2868127844	383.1503686066	384.7990648159	360.7176631559	253.5048583744	380.0476549024
NM_008098	356.335377846	331.1926773769	350.6717907291	255.3394342995	251.231804995	374.5119495367
NM_023279	440.3287739507	360.423070634	251.1356950123	380.0284329394	495.8889508194	430.7225934665
NM_008445	270.7466258071	297.9153619971	266.2626230574	311.8369184427	250.4550012342	334.1566066676
NM_001110829	249.9072656694	305.2550627171	332.0308721494	300.5900441272	262.2242267889	301.6240977531
NM_133887	249.1404990856	250.6697990837	260.5028140209	260.2790772294	266.3717266825	252.2279149351
NM_009231	248.7303494329	295.6742250691	312.860976847	307.6209054119	258.5585079811	282.0806900042
NM_027117	323.7290302271	275.9687049672	248.3725060555	321.7573711089	329.3087957928	276.8928590838
NM_010910	550.8778557739	449.1257124903	301.5268525351	704.2956727386	547.8225848378	248.1922816
NM_001114096	247.3281933338	287.8952314458	428.2220677771	285.1055243089	282.9583667579	338.8557997264
NM_176850	246.8110419749	297.9996154657	272.6421490552	254.1247615423	277.7263902775	280.6299551044
NM_011062	246.7501232927	349.6171668428	325.9697452757	379.6663625841	266.3780398799	347.9965287259
NM_026302	298.4459711135	366.9218112366	253.7772395033	347.0975874032	246.7132172401	392.3119255885
NM_009730	246.6953069114	343.4542573768	398.6001220288	405.2264978978	317.3879348563	332.4595228162
NM_178227	302.1145098686	371.0366670248	308.1276821325	286.5203350103	246.5496710061	368.1049082295
NM_145614	246.4967920553	248.8665048543	259.0809909281	276.7740941895	250.4020315265	279.9596445334
NM_022996	246.4756463279	297.1150327633	305.4278166725	286.5710759909	267.4415119968	442.2034739807
NM_001134384	274.1564630653	246.4378310014	250.7187255042	296.3389910883	302.6521252879	302.7673458384
NM_054040	273.4537653718	278.3133766443	360.5451196113	265.4340748256	246.1462782772	277.1047564344
NM_146107	245.7282598227	304.3770844568	246.8276887721	283.042288358	282.7096696065	458.3182709579
NM_145625	303.8868829399	436.1452663397	340.92374095	266.3349639365	245.2260850819	302.2252803906
NM_001081379	292.556231946	311.2559519903	418.0172941614	266.8046344532	244.097523821	277.2672515352
NM_139294	243.848168248	395.310728349	400.3728705246	332.2493506855	289.3742807149	336.6852101393
NM_008950	323.009307265	248.9528949809	288.6254213365	243.5629222571	284.998000398	267.9991509185
NM_133352	306.8934701318	271.2191235453	279.4736789397	304.8660090106	258.7393051434	242.8285475966
NR_001461	245.2261265495	273.0531850134	437.0128745579	266.0493085858	303.9715901281	242.0204971104
NM_134094	347.467806072	336.0030061497	241.9641602244	342.623527129	422.7373899679	606.609031953
NM_021522	263.346457632	270.5950222497	241.8868268673	285.1449474978	298.790395732	276.1581059735
NM_026697	327.8285025066	275.8319504192	246.6951825237	314.1060489019	303.2803212704	241.4564527791
NM_175274	241.1775257056	358.3275396326	377.2642965368	306.1440563568	330.3351322441	520.8333511258
NM_008442	289.8919052063	245.1754852213	241.0756633989	306.5705966756	252.748058723	258.9271523955
NM_133957	327.293639592	344.6479779032	369.7973795062	308.485976078	241.0028454884	327.1658616466
NM_027594	240.286348298	264.0748442863	280.5815599555	372.9405351386	270.8366309261	297.4616205865
NM_010239	596.3273281681	404.597102876	239.842230953	373.9768325304	513.0834495503	281.1402048678
NM_025816	295.4134118859	267.0174104136	266.8645332718	318.9947820646	239.7698632381	273.8748817647
NM_010197	380.6225741239	486.0985994977	268.5717664969	510.4597688664	294.7349854488	239.5331140233
NM_022423	356.3486346964	239.4618995301	306.8328800961	258.3002747077	346.6084633572	270.1315903393
NM_001165983	279.6941472545	265.8008067722	281.8733330288	303.8314813714	239.4029544993	324.1721558864
NM_027357	267.1654164805	306.5429434224	266.7790750509	279.5444880611	238.741777984	301.9285335621
NM_175752	250.9692945784	312.3043766831	238.0681728354	332.770748575	323.409041699	301.9284917271
NM_153579	269.8742606956	237.2160273077	625.9079013937	558.6118254736	379.6024275503	511.6447733876
NM_010942	443.8421273487	236.6799877012	303.2079143117	382.1636638614	441.8590919822	252.4818537106
NM_016676	297.0922447784	288.4720836145	236.6681508428	319.772952663	267.0386112511	319.5940648564
NM_207650	248.9567145756	236.3699974629	294.8115648051	236.3366220848	312.0928125015	563.7256121422
NM_145436	236.2835323099	289.2432376725	272.2198717923	260.9921025293	255.7367249925	286.7618147882
NM_019411	266.8623039527	260.5718663646	235.8955375196	276.3059133516	298.8337493533	282.6769364132
NM_018814	340.9026002492	302.9620565936	314.6769450814	235.0479920752	248.6155661048	373.4275806825
NM_019806	295.6919445374	250.9086365706	242.596305842	233.3240138891	244.9549356884	247.5826175851
NM_001098227	506.7678431132	307.4905527599	232.9255186565	267.1737526617	311.6883745445	259.4847619059
NM_025670	232.4500151352	239.0572504303	265.4265644697	233.3590788706	250.2569171923	242.7902467418
NM_001083110	308.9075893477	233.6524920929	232.2519796344	249.084893973	274.9796060147	243.4450426808
NM_139143	618.3846284788	255.6624667214	291.2426332462	232.0533935485	449.9226762768	334.8873400817
NM_031179	248.7293836899	281.3554860541	312.5473706407	265.4507247406	235.1699544132	231.7357427961
NM_011294	348.1481481857	305.0004061747	330.9880025437	231.5275569753	304.9634685948	262.985953804
NM_139144	231.3597867547	278.1812773858	368.2588818897	289.4018280839	264.4036707364	246.0546793605
NM_007988	231.0047287633	333.223109677	281.4448624144	338.6315539698	351.5868068034	454.4670212492
NM_007756	230.6426357883	258.6258651522	253.3390809649	560.824648418	427.2162406476	365.3899045645
NM_146121	230.5504262525	265.7477913812	327.9506253708	277.4292103749	264.9786081119	303.1067255768
NM_153409	291.4069189629	309.4912525515	432.695041862	339.3798381367	230.5125647501	269.1449388225
NM_001081377	241.3527261763	342.5494359819	455.3963093721	550.9305097448	265.1755380472	230.464465597
NM_001033276	230.4283146936	324.5974291725	418.475464186	275.8522706407	293.0274672646	328.1496031784
NM_001081196	242.7161397666	253.7540107721	314.1426284503	254.0194385829	264.5577265278	230.290692881
NM_009149	241.9004058845	256.3909757607	255.1734555375	275.3222861953	229.8755590558	311.9399240036
NM_178363	228.7941897731	263.0742169517	333.326426975	279.7015045279	290.3740909157	253.3773368008
NM_001040690	308.3932307086	309.7200018537	228.7767624343	437.5449933488	373.0954295986	343.9647944351
NM_009297	281.1639440804	228.7492658296	276.6804698383	254.2023807182	254.1431324443	291.6957765186
NM_013556	275.9615382398	246.3623456898	228.2437436975	228.9064038698	266.8019874246	276.7086364312
NM_020007	230.3904239082	302.321427847	311.5010321641	321.0733383886	227.9000485991	247.2113042148
NM_001081383	245.3247784384	321.3276847857	370.3553421454	254.624944509	227.7639394879	303.7077791589
NM_007864	263.1852255925	309.7163034922	407.3329607309	279.096550959	226.8584972151	258.1701345962
NM_010587	233.4625524028	332.6528091529	369.2766956226	367.0368752255	226.6567898144	245.6364333328
NM_023047	226.3858803564	329.9284648225	356.198777289	308.7030960272	328.4537840442	384.2647408311
NM_010432	226.1277834784	282.4294311261	291.3706250057	275.545360886	228.2295393094	304.1016686405
NM_021284	347.9450738545	258.4025959939	290.7152105117	235.3337935274	226.109079121	248.1382998007
NM_172780	226.077029673	289.2350108093	278.0260422475	265.6663578436	268.4723733855	298.40138268
NM_022417	506.0898320474	285.9482596574	225.6733233502	266.5484483499	473.3854412004	303.6809953648
NM_009941	521.0702132052	307.5999825424	225.2731781939	343.3497100843	531.6678659192	311.6789861547
NM_026444	237.960063531	278.1979094614	225.1210997128	338.5279255889	269.0418853762	316.4502938973
NM_028325	391.9847476683	302.9326703403	271.0620348637	268.0745971061	345.6465336209	224.0924129052
NM_008633	223.7804434528	268.7599361733	249.2539130298	309.9059187833	265.8453929981	324.5917660393
NM_011308	223.431159933	229.0558259523	275.1227589792	227.030302706	224.4610358617	238.7967529022
NM_020508	223.2469524999	241.9111930994	279.6767070809	233.9177265659	234.1160455566	270.8510401555
NM_010572	1072.6603799278	223.2164001777	432.2063539342	515.8350139521	543.642375135	989.5262122139
NM_013720	224.7738805927	301.9868648048	299.9925463509	248.650698123	223.1305752261	254.5639921571
NM_177730	315.7324687104	275.9084085238	325.5363890605	222.7103555251	242.3901762461	305.741826866
NM_011241	378.4637605589	310.421487166	222.5850653699	323.2125759943	353.1903488826	255.2106459527
NM_027226	337.9839323096	301.1832467337	345.7091598965	251.0448859574	222.0017937565	303.2069983102
NM_001024952	282.597240888	287.7495174833	265.3359551107	277.015929521	221.7808211219	295.728923967
NM_001110826	247.2592838344	247.6873036507	264.8153884707	239.1585111706	228.1352298169	221.4486676052
NM_146150	225.5269434063	244.636169215	255.9351030576	272.6292090694	221.2172190131	230.3912077936
NM_181750	231.3840593311	221.2102243824	312.8201641454	260.9070101064	248.386281374	272.849360229
NM_025613	262.5037391785	236.2870253675	258.6904326876	220.8149573012	245.5275585105	242.2157980554
NM_017391	277.7258023695	308.4367513504	342.4259214043	310.374236299	220.3022679324	272.1114986568
NM_053011	219.8322966739	307.1246622955	733.1786018676	316.0152696759	333.6064150516	390.9389215591
NM_153508	249.0679178425	270.0371648562	267.9694446939	250.6229446788	219.825215288	245.3666667177
NM_016737	272.9814227673	238.6784704647	289.4159227545	219.8175958354	242.5039573892	249.3515115531
NM_009125	253.8675319127	228.6200120208	253.6545880277	272.2463030698	219.7394819839	292.0166596545
NM_001025074	267.6602659896	315.9935568962	279.5351809455	317.1697079793	219.7315125774	311.3963074216
NM_001110209	219.1748782766	528.4515041273	325.94375349	368.4278371304	252.782994392	304.0221752452
NM_009458	268.6451873809	250.5280525711	219.9853867369	219.0379120808	243.707258349	270.4527835597
NM_134037	408.5838527344	240.714313355	218.8665800213	249.1004195788	341.2022270321	339.6805847617
NM_001081422	223.1290162155	267.9407423595	326.2573468088	267.7959090796	218.7514466189	237.7884042945
NM_019737	218.2725007579	268.5253882667	249.6751454593	267.7885592846	249.8557673678	377.8838262547
NM_177658	218.2351869591	270.6165721292	254.948236667	267.8633541583	230.2746659886	260.4728931158
NM_178119	218.1936600373	263.1599064642	292.0985416878	272.9220947301	278.4958655947	284.0396755423
NM_011522	252.5045594396	229.8685234784	222.3496943692	218.088895223	269.5837908263	336.4103734372
NM_173403	293.6728988935	289.508070504	319.7560094777	217.7706085261	319.0803983902	514.7578050033
NM_145516	245.5885407231	244.5259133716	232.421444594	279.1361201651	217.6191147635	254.3527828782
NM_008133	256.4635751986	249.1622767078	228.9031581956	290.618200058	217.4675904014	251.0242129519
NM_010404	268.8564196175	295.671717437	295.2538292537	216.7794473048	305.2895006092	250.3490633566
NM_029742	303.4796536408	326.414921383	324.0364953098	216.6030677573	218.762216967	307.2666196204
NM_025635	235.1377731095	275.0435214365	216.1544682399	275.325190991	270.1783685624	327.9901787261
NM_025494	287.9486650127	239.1465989837	216.136701953	291.7489135174	336.3933760159	218.2387649959
NM_016786	217.8877245392	216.0725075999	234.7427764787	257.2996322669	233.7719558423	237.817959137
NM_001159645	455.7685710526	216.0366287338	307.0988016069	227.4618334272	338.0255490661	224.6901661635
NM_019658	230.7937680309	329.27754478	215.9850195342	332.05708344	263.6982982365	283.3270598511
NM_008255	248.4027182387	259.6568148282	215.6882509405	277.1146289805	305.6340430685	315.8028801558
NM_177389	238.4304151629	237.1093693978	256.7972801408	258.4411616893	215.3203313969	230.8977351897
NM_016852	275.6090064659	336.06078046	215.1259626038	306.5648053872	283.9670985795	398.5156931258
NM_015735	273.4630861003	214.7489234333	241.5281458013	218.8396442946	247.9799287107	217.7313179826
NM_182991	358.9763457692	279.2737035991	246.6416514204	214.4660318073	295.1662966544	255.56909125
NM_009270	350.5391299667	322.1509316457	214.0040652922	373.0278655643	345.505380327	432.0764711266
NM_017381	278.2028469271	213.7684547458	384.4601504206	230.5929282132	217.137536698	230.2778837334
NM_001014761	213.5853742769	361.3402522813	400.6328714808	421.7367104069	241.1007131176	380.7853224175
NM_007906	260.9659265559	238.4708186695	256.2427220822	213.4448607311	251.11692865	265.4339842553
NM_001102430	236.0119872129	271.5017458778	342.8110875469	244.4706841488	213.3788820051	256.0551789518
NM_027992	213.0895644757	253.1124363945	252.3522058758	250.0666862732	214.6099700329	264.2236809337
NM_011462	213.0099956069	296.7085374506	318.6926669697	268.4790475536	225.2324859962	271.7210598246
NM_027016	260.6494875692	281.5262063503	212.8942429055	256.2231801967	238.0319345642	230.7056436601
NM_025814	281.4222952609	258.6848031495	317.2150558659	295.1024712051	286.0790241862	212.4941931508
NM_133201	257.3265894254	216.3574426059	231.281746952	245.7716633897	255.5309904254	212.463322033
NM_001077265	244.9349907486	325.2912100708	369.5034612972	312.7277877822	283.1727903637	212.4338917003
NM_001033354	300.7521546372	212.3260294671	217.1717255138	278.9694578369	223.1705862284	271.0506315929
NM_173368	212.2813460294	253.908566117	342.9476618865	294.8955543485	264.0926767508	270.617745847
NM_020027	211.8081110204	328.1507642201	322.3095536613	268.5300522587	241.313481464	377.7969648285
NM_144838	282.1199896466	238.7440267932	293.0161863432	249.5830606681	211.7279959557	308.8384575588
NM_025451	211.6744319745	366.4262068629	680.0447298658	557.2342665304	434.0762158138	505.8240274378
NM_053201	295.6329651757	329.5607133537	211.4322955722	323.0650450234	301.8094575795	264.9217743039
NM_026482	210.7843276037	438.6819216413	409.1229879282	246.3962502174	245.7392944222	371.0216583673
NM_020010	302.0125087086	238.6730219675	221.0502541651	210.7710646707	263.2257565445	241.7122004628
NM_009156	210.2893931226	248.4818330993	225.8111271615	271.8606891248	401.1581450061	387.1206387239
NM_197987	210.2429372007	259.2646228336	261.13305117	325.3522734886	266.0093185578	257.3469797376
NM_007943	209.7608989631	256.2522175301	239.3047427704	246.1479347255	220.7473980424	292.5434603795
NM_023420	216.6373885505	215.9879468319	226.6040790842	217.4451504527	209.5574000773	209.7466808096
NM_010191	209.3038954534	228.7450459145	219.0025404201	238.7977732496	234.203874227	285.3473719941
NM_010064	275.4091009139	214.5583167154	245.3318464831	209.1006671049	245.3375574823	243.2403167078
NM_178005	257.3055432052	309.2166146983	404.2178518752	370.3095611871	209.0608682472	406.3499724979
NM_130877	2683.2766838709	1353.8368138151	436.7731078284	208.7797716363	665.745683617	1608.8580174159
NM_010317	369.2907604021	271.6223941491	397.8309984327	226.7458601166	208.7435393889	336.6991980333
NM_009274	238.8483009043	212.501307682	234.1351624471	243.31522769	217.1106506559	208.5849277799
NM_146200	208.540448762	240.3908813525	216.26196248	241.0352364369	225.740273224	272.2487325863
NM_007636	315.5337664962	259.3101706629	225.1472291869	208.5197032048	228.9333876562	245.4550322185
NM_001034115	208.2823196978	217.8760436824	273.3425661497	230.3283010863	224.4528101253	275.7895246
NM_009798	248.7824591529	232.1056451545	260.8573630619	208.1473943684	231.7026559099	288.1805867603
NM_020253	207.9982540167	255.0824920344	321.1256046935	241.5886073191	245.673696927	335.5374730673
NM_001114311	207.4897523664	318.6300467738	400.190563879	232.7944293774	252.2458575253	325.5945779711
NM_025926	468.6392246334	207.4015830371	351.5984314809	216.0407785081	292.3316757431	341.1377959955
NM_001081302	207.0013921202	238.8606930156	234.0783689571	256.4837599201	241.5029115521	222.8769627782
NM_028722	291.8041680528	207.2532242481	213.6796612347	245.0504222212	206.7504665024	223.5161286226
NM_172266	217.0671705315	212.3206956256	234.1704248984	308.4895553684	215.8336978912	206.5979581208
NM_009908	301.1295005323	206.4771344917	273.9307785395	255.8190504971	284.2146906484	281.2692766803
NM_001079686	231.4566468971	219.6695447755	263.1356083343	206.1223854407	218.0613677928	222.2839435397
NM_031392	284.6545318127	240.9846240934	206.1161431348	231.5279561405	371.5865740868	255.2313275013
NM_145514	253.4549755131	219.7309925407	260.5542944596	209.0236302745	247.6002055176	206.012720814
NM_026155	256.0325002828	230.0713561733	222.7481667416	206.4136177939	206.0042771096	239.7617785146
NM_145100	395.2604516664	245.5213286901	316.7350882023	583.5707950502	697.5562191603	205.9504717059
NM_001031814	205.844419877	314.8521429672	336.8633111608	243.5037770771	232.8889373089	263.2762026186
NM_025965	354.9742502831	267.9531700613	249.2197559014	265.99106372	204.9010022867	246.7600463293
NM_001033474	220.1427514861	252.0080656946	294.539500276	258.8710234391	204.8722336239	233.0158449037
NM_178651	288.8281536904	249.0721048328	237.3045820735	256.9244704004	204.5893252968	262.8042090856
NM_025691	282.4361337699	238.8430069402	232.7618808385	222.4456941657	204.0473059977	266.1607474415
NM_172994	219.5242474058	203.6968578576	305.7202379827	222.8397505419	240.1451987393	224.0396197454
NM_146243	218.2603196828	203.6734735655	210.6127034872	263.2956284985	240.1355715808	223.7134682594
NM_008448	244.2857152963	309.221419358	256.8403822415	289.8466671514	203.522685634	298.307907312
NM_144926	218.818891613	203.3959968484	298.6282301596	287.8929857183	278.6698405235	289.3786072507
NM_001004182	203.0862149593	298.3538149376	360.899736366	463.4266738649	256.9318022737	345.8029646688
NM_144925	223.8278751704	226.9965257025	312.9300170127	203.0575498876	228.3064291636	214.1021372221
NM_008112	242.6210860002	252.1899809525	202.991780222	238.6029901674	225.0669565696	229.2066339944
NM_013886	202.9433379112	231.7636234182	354.6695102914	230.3058276898	228.7323808685	265.6806307845
NM_178111	242.1928938011	202.6726313396	270.3932172847	232.6057819159	209.3573851392	241.7390699202
NM_172827	232.0899103482	289.3481352782	240.5016416923	252.0140416271	202.4152461573	260.8522578031
NM_177767	202.3138961855	325.2543106482	344.2485679769	307.9991186187	259.9611569173	260.2281285838
NM_008729	314.0457089008	212.1446128538	278.7156099955	202.1450737234	247.9525012643	334.4294824002
NM_145941	245.4387315486	234.5485893607	219.673962505	251.0064498959	201.9603566367	252.7263235625
NM_153144	249.950562888	244.1682560243	221.5306091548	223.6400599886	206.064131625	201.9272707841
NM_028385	246.1360670766	232.4075363377	249.7639541856	201.9078095623	211.0065382963	242.3237372404
NM_198300	201.8316835925	262.7521536565	370.2572911294	311.0717633703	216.4015422492	263.2485766456
NM_008224	201.459280455	253.0838549108	284.7800621053	292.2641355832	202.1496844922	283.6599820027
NM_153413	201.1910852665	312.1369160315	276.864365338	305.0659555265	211.617886424	205.3332179168
NM_177034	201.1701871156	229.1264390419	208.4783369176	306.2800405405	203.1938453619	281.7976876729
NM_010488	381.7608097702	211.3841914008	200.7859070445	276.9267174217	273.1006123174	429.9887895005
NM_009939	272.0103615472	235.1357472848	247.8768875089	219.2003613023	200.7108689418	251.0130460225
NM_009840	351.6059515803	223.956516762	200.6742614755	228.7549876843	277.9382180114	227.2324123094
NM_183315	247.932685918	313.1430521826	256.398407515	202.8068652739	200.4325198197	295.774610353
NM_207636	245.5257215142	273.3224328843	212.4872442937	203.7242719816	199.9955571429	274.3373490527
NM_026719	228.9400657527	222.7493122988	239.9451736297	227.1052417124	201.8458360396	199.9639951927
NM_010918	213.3426153359	231.3909041554	307.2408713539	199.8121673361	220.8531887509	203.998273002
NM_133737	209.9689754694	210.0504384403	234.6663460945	223.0990209182	199.7422191096	225.7800116821
NM_018798	337.4220226708	261.7874996076	263.420644737	239.3589638257	199.6789268658	303.7516226108
NM_008914	199.4392159274	261.0686779624	293.2259937952	252.9512724992	225.4107563974	272.5398364963
NM_133350	227.9689144866	286.9101796157	273.4972915035	199.4028801019	277.8425649424	283.0305456921
NM_001164036	245.2839635235	222.5108758674	239.4113616647	199.3646355115	241.3582035033	324.9976424251
NM_007748	271.1408347672	207.0375267992	199.3115174541	238.3727310081	285.1863307713	280.5098877953
NM_001024205	233.16845932	272.41165282	275.520427516	247.6286643315	199.0650012693	291.9953909879
NM_001081376	198.7729819844	291.6913622693	455.834099045	305.8568367767	301.6920883783	290.8967286071
NM_176971	198.6709916321	259.8286230432	306.804094304	231.2077009107	219.0581627636	202.0532703324
NM_177379	227.4172977133	271.4974296472	356.9906991956	266.0513955431	197.9967196242	237.142194559
NM_029669	260.0487014157	257.7279713129	197.7936909789	257.6064032331	211.7704125393	237.5026936425
NM_001081203	197.4470619761	245.9415355513	282.7151041346	269.2368718839	219.5085478306	233.1930540879
NM_030266	272.6595675312	237.9747277229	213.3691759258	213.9037143959	197.4201173588	258.8570247983
NM_009049	967.0692984292	255.9235164367	197.1883773061	228.7236269277	436.8983295159	233.2960055242
NM_153178	218.0383543836	257.653584818	216.9153523654	206.495119747	196.9557407545	281.2399811661
NM_175164	221.3093108397	254.1988512751	290.5324491431	292.7530141399	196.3236317424	244.1037573975
NM_001102444	196.2897640988	262.2617107695	240.5542168486	210.9843677376	205.6888488174	271.4785162782
NM_001040396	243.4007332318	196.1601101799	239.5345098189	241.867942954	204.7356216846	226.9961928572
NM_001004761	205.8038531531	242.3186665441	301.3231132036	249.0500352702	195.9502819493	263.4428777748
NM_009806	195.7437912593	249.7823488696	227.9938124182	346.092467867	241.0502299604	346.6952656872
NM_001114140	195.6648062685	356.9089732976	315.3354743751	370.7245044076	342.0035186416	330.8665984112
NM_172286	229.9027725306	208.357849835	214.3127722635	202.4768314807	199.1406581841	195.4832998013
NM_001081392	194.9661141652	264.5825467438	305.1022305064	211.2765463336	205.5919742294	230.8413249948
NM_008960	212.0493476892	240.3474904514	209.4745723454	289.2090447937	194.8748180977	247.5159371015
NM_009145	269.6729509506	222.3705473767	194.7548547474	287.8558318324	251.8544969609	230.9420270599
NM_027349	227.3367315299	207.9060681469	263.18941373	205.717955654	202.0455903621	194.5180667702
NM_172836	194.4216700632	276.0186580399	279.7538755148	264.7273036845	223.1983607908	270.478010998
NM_178896	254.1470279948	304.9835266869	334.5501907631	302.0741965173	194.387123204	251.9627835609
NM_009530	193.9020934346	272.9550376458	412.3670055071	266.9108594962	287.860899097	211.5113489563
NM_011668	245.8818333108	239.0278200949	352.0043443882	193.817212441	221.6066035229	262.4161053726
NM_001081008	193.6512657852	248.8327128139	257.0243132802	202.0815273037	246.2933626135	229.7871054127
NM_001093764	205.0853597689	279.3897263152	276.9561655419	289.3118990118	193.3449426371	271.3812867853
NM_001013753	400.0191821082	535.0552626568	193.0635186973	377.7811613686	422.886480738	256.044849521
NM_001114399	234.9290863931	264.758206234	312.2659473062	221.6740919733	192.8273832054	229.9200874241
NM_177267	199.7610675299	201.5494286148	219.9975743977	192.8166031591	196.6565081495	213.5883183906
NM_033218	192.3454046158	254.9427282378	245.7595120852	199.5396477207	212.1305117431	293.3956117462
NM_145609	303.9639102529	192.2233670264	228.0139157651	228.8644421178	249.7692827431	204.4258364979
NM_010470	258.7864782489	248.345460418	262.0413744301	235.2964985886	223.9186502492	192.1801844772
NM_130884	191.8774556262	260.2168493133	241.4912029708	302.0393996623	277.2548923802	243.0117578884
NM_018817	279.446873885	215.3423696461	212.7319718554	201.47380005	191.2391422976	258.7506403448
NM_031165	406.5291338054	223.8589313759	213.9362212658	191.23102525	343.2028076981	196.769719874
NM_177137	190.9754276692	253.979536458	341.4080298035	306.9648767761	293.5925190562	325.7585610512
NM_013873	339.3146870501	218.023709412	190.8513772727	295.2352700737	313.0984326744	247.9399551937
NM_146019	190.7854360425	212.4592227811	273.4939323205	281.3452120111	206.1909983807	206.2500292722
NM_001038587	199.2415866327	191.088368425	196.8022855202	193.016279804	190.1392113948	209.7914709208
NM_001080819	270.2235088677	257.3438584684	314.2843505214	222.099125988	190.0027485447	252.272572625
NM_144819	201.7111007711	236.3168334239	221.7821164006	197.355968376	189.3125679552	211.4557836827
NM_133242	210.1849962117	211.675935831	210.2056519203	216.1153767213	189.3122991196	197.4783394601
NM_198292	218.2407446229	248.748967302	199.4519420065	189.2847554997	195.9401330071	213.2665224691
NM_021473	442.407918882	325.7888718347	189.1797488616	313.3720817733	372.4250807881	304.2236028701
NM_021885	242.1758956446	243.1478804167	188.5474390674	237.6319285978	249.1366654026	222.1934633281
NM_008862	188.4949201265	333.8867870727	334.0148580311	368.4450601632	268.9762874838	302.775767105
NM_027439	378.4192162059	188.3684452835	249.6039528551	214.7173982538	377.9570999092	243.2347506951
NM_172532	188.3249048217	199.1511172304	289.1262129995	296.4507528392	282.498846406	265.9106179289
NM_145542	202.6382330416	198.2750401229	192.1132781216	247.4321534852	198.5462728193	188.1883119426
NM_027490	196.5055070371	230.881058904	254.813091888	233.4767172485	188.1148462848	242.1576560688
NM_144900	320.9625312739	228.1397275209	187.9453960855	234.9007040469	206.2152868297	215.9806822255
NM_013528	195.3225201906	241.8449417542	274.1168586523	240.8366760289	187.6547573302	327.105043208
NM_177633	245.3025051643	231.5791953735	251.8622627726	237.8687595718	187.142077464	190.3028820308
NM_019793	282.2570095887	231.92860062	186.9800043152	288.0037400832	257.4632471706	203.003302425
NM_011936	190.5811397314	217.4213484441	255.0810848649	203.0682211887	186.6705816392	188.7696162174
NM_008590	493.1300012512	339.7115264435	186.5215404154	227.7068955426	211.8677803249	358.5033390981
NM_010633	186.3909378551	233.2537802705	227.4524970856	252.4979462466	206.2842646539	311.0231986568
NM_025894	209.9553550422	229.2034564344	211.5770568406	205.5703342782	185.9145137514	215.8868355
NM_001128084	198.1474286678	228.4799215633	206.8839109628	199.7771640105	185.8398884769	229.0879349111
NM_033552	185.6533159792	190.583826014	205.8554817369	215.8611585158	189.3868615175	222.3934521026
NM_021286	185.6133632183	290.7022332758	230.3078565882	239.2590769655	241.7893911836	358.843186927
NM_023764	221.5909944793	233.5964326046	217.090732212	229.0887824914	185.3201066017	259.7375625317
NM_153111	314.5523183311	252.9969957492	309.8323240747	184.8296232603	210.8336321506	469.3916862149
NM_172134	184.8271203501	236.5348022704	238.3039277766	201.150550353	216.6858083421	211.3303800918
NM_029721	184.7974536345	230.1276501991	214.8091928126	237.9149548082	201.8285369911	227.6208102751
NM_025359	264.3422087606	184.4957323272	192.5144862719	230.367115549	249.9529109238	206.1651726642
NM_026823	236.3020230995	214.2764723957	185.5921329299	184.4874592504	231.5976592744	250.769659589
NM_026432	484.4073282205	240.1718695447	184.4088565425	202.1941627963	252.8240283079	243.2829187062
NM_029870	185.0020375659	308.7204117032	281.1568035406	250.5782436446	184.1914186985	218.8365389272
NM_001038613	237.5575887112	184.1215319894	276.4855453672	323.0743408426	324.8560073158	223.5495339804
NM_013799	217.3668820879	210.4409009276	229.2860594995	187.1949040814	183.9772994104	184.1462929331
NM_001114665	221.2269137152	219.7908190078	284.5228514345	183.9090180981	266.6148680276	192.8113783192
NM_007460	220.7900142564	185.318621053	204.5869642392	183.8956650668	230.0586695571	237.2874698392
NM_011664	507.8524614439	250.6973939925	183.4811800692	295.9137242513	452.398766588	272.1597922402
NM_001080746	192.5599371847	196.0947176963	182.8763664981	189.4399633931	186.9501608026	196.2784063214
NM_001164793	236.0845793808	197.9966922015	275.0698081467	182.829886346	239.3294410251	250.2175542799
NM_007842	182.8267937696	222.6163756423	286.4493368291	203.0574618446	203.6095242854	215.258015372
NM_027144	182.7811601925	231.1888253019	378.8525352188	320.7202127136	220.0588694629	239.9587760898
NM_033582	182.6166831797	265.3535286661	321.6452335305	279.5326368602	220.1036452925	252.4861796776
NM_009011	270.2786868933	221.4830909674	227.8757787219	203.4094582081	182.3037723485	221.5998023575
NM_007578	203.6479440832	195.9320309153	332.6818553922	181.9580879148	242.157961321	284.4053195344
NM_153164	192.3818537367	246.1075085751	313.1692707341	225.0725017043	181.8995646509	247.3370282751
NM_172381	218.6250641746	236.9740875541	241.4168036306	245.4243901033	181.8627924235	201.0314571323
NM_133764	251.5135489386	225.7603730517	181.5164812036	238.1473669858	244.5852849732	243.1452682592
NM_145979	186.8616259517	203.1768349184	249.9565551952	186.8974684156	181.1181616296	202.5991336162
NM_001033222	298.6883718082	207.9032117257	212.4199522187	254.0035744865	180.7146678222	204.3344970112
NM_133247	180.6333802871	196.9456086	246.1796482804	213.7327739876	193.3027728395	199.7716781764
NM_178778	199.8709180205	213.65893089	278.3383236813	227.1521974901	180.5901110237	269.8050068669
NM_080633	199.3121777752	180.4889223516	207.9372856266	280.0491379833	236.7914268651	275.4393666143
NM_011861	180.4428040047	301.5824432111	206.9464593163	258.8120895839	188.1830773012	342.7405853352
NM_172778	362.0422006999	297.842278426	180.2640882614	241.9006042029	457.5654049712	980.4716215568
NM_008927	181.6843149863	197.3733480511	188.1604647536	180.0503077131	183.3512057279	221.0717492731
NM_153134	181.9028139737	184.5817719798	179.9358128162	266.9930069878	204.4700130304	285.0957401981
NM_001164677	234.2669506332	224.0406964261	258.7369499742	205.7070474755	179.7173415843	277.753641255
NM_001111304	189.1932096928	179.6791991586	209.4616772742	200.2014191768	212.2691633705	206.7543781558
NM_001081034	199.4153066933	225.120481772	206.6288099904	215.5703501839	179.5266930567	191.6999717195
NM_198105	198.4416120081	245.9662934792	293.4023900993	220.555233527	179.4582410372	211.2593796355
NM_022997	181.4215407664	207.4009410571	212.9849245214	198.7514845378	179.2322347625	230.5281269436
NM_012005	233.0210791681	196.1594968276	183.505403357	207.8851836685	178.9508450017	239.2078085446
NM_011247	213.8085085096	206.4119448595	310.1555391772	194.9762689446	183.3628678458	178.9092866665
NM_001160235	178.7112149833	236.7314908163	203.7053189626	238.1734129544	221.6009559172	213.303435145
NM_019400	217.4071024117	208.3503128209	178.6856294376	262.6107087952	212.7013143144	250.7739419795
NM_009162	257.4752036859	190.1938528121	216.5364892791	184.2818851768	227.9802558599	178.6131071141
NM_011879	303.934298376	240.5694985609	280.1933168323	265.7775041572	297.9423076927	178.5888476376
NM_011240	178.277177452	234.4895666291	230.0104384768	220.1225376455	196.4932027175	233.0139521469
NM_177806	306.4100488443	232.1114959265	312.9891467738	262.7318386344	296.6041855544	178.2406332323
NM_178920	200.4849171335	252.0129200223	242.6914372263	177.7768488316	200.1257983302	305.4572947204
NM_153129	177.7644835851	232.1659270182	236.1775237863	230.2200737965	197.8463782196	335.646260364
NM_177814	211.5577084663	249.085403938	320.3940760632	177.7223589071	207.4230306675	294.985132503
NM_175114	247.8016004569	177.6935259031	198.1467181496	190.038935498	177.7725479699	241.2338406494
NM_178621	244.7419261684	254.740538888	177.6795888045	253.3773025721	219.4342281978	305.4241317906
NM_146100	196.5092450164	227.4080294819	177.6561697445	274.8712423559	218.5809751097	220.6942446689
NM_009859	288.1668193229	261.4264657708	304.7732045164	246.1731147136	177.6322471847	235.1330865763
NM_028194	264.1541248346	261.3759821176	244.8345260111	177.4854445789	237.4334285124	285.2810929629
NM_030725	281.2039838661	223.1772402886	177.178704083	190.1918711927	190.6201019284	248.2309326036
NM_080559	321.8960693702	213.5129403714	176.7368723769	264.4440478873	262.6913080339	399.3876912909
NM_011785	178.7707527858	282.9689623821	257.2000687842	266.7914793529	176.5814095242	219.4968709274
NM_026165	297.8520567738	217.7359457362	182.9532841134	289.1100182926	240.6051482582	176.5707000163
NM_007512	312.6788740933	202.3674782832	219.2054372892	213.4403457718	262.7927378061	176.5621594645
NM_175199	249.8458680215	294.6343450978	269.6399885815	319.8144197689	229.9745789838	176.4321163681
NM_001080931	220.7525455452	250.4739868163	308.6024986582	231.9196833606	176.2521517473	210.3552164539
NM_001025432	180.4356228152	213.6539859453	306.3294809339	217.059942055	175.8968912968	275.1967628223
NM_010487	175.7455374946	247.0576865541	341.4001141362	222.2211962657	185.0931105728	278.0465528088
NM_023051	175.686412328	295.8473808269	335.2919595855	320.4946310381	272.8291053602	322.9799340783
NM_021278	350.3937615285	250.8396939233	175.6067374446	249.830489134	328.3841274147	225.8858287132
NM_013681	175.5314420555	308.717234544	230.2274670331	278.1255585161	242.1222170873	235.1270141066
NM_146145	182.6796241947	231.8332068254	207.9057522892	218.7530113731	175.4481028982	265.1860884049
NM_148930	175.043419926	207.0798193281	231.5733076559	192.7950532214	230.8089562861	181.0771006305
NM_199307	299.5526626883	174.9381343092	182.3505541471	229.7791990658	220.2909525103	270.6844847
NM_001165954	190.380867864	174.7802457609	211.9002000384	191.4248530343	178.3701528028	205.0465814248
NM_028975	174.716698716	186.6815698313	274.4073813715	220.8188277786	203.9478266788	196.4142335267
NM_001128086	196.3780830785	179.2837686911	174.6302191388	211.7169855202	178.7922495393	196.0308505188
NM_011170	370.1503373669	213.1286495206	174.4691559554	287.6176809647	303.9385583351	244.860528036
NM_030112	191.0118411117	174.4391521918	299.812583534	181.811087122	174.4221037312	199.4323811216
NM_026009	221.2115175173	213.9299758902	193.5881118086	174.4219649005	192.4583731654	193.1828367143
NM_009897	198.8704961106	227.1780563003	174.2710281525	241.7996586304	208.9669397182	181.0226260401
NM_175003	197.7691370872	173.6625135806	204.9212684482	226.8577092543	186.1213306665	212.6240255532
NM_010199	192.4647702476	261.345609082	183.1914166124	240.0058845087	178.9652379633	173.4399828953
NM_007688	244.8858474431	250.0745069834	173.3236875291	215.9277954117	205.3911200222	205.9658988835
NM_009706	212.476804851	229.7909726918	203.8147602602	206.8335159786	173.294799509	175.4250674604
NM_027498	173.2501986349	203.046572267	289.5966277532	226.6772827846	185.908679479	221.0882494638
NM_011401	235.7312266544	206.3646337019	192.1049743227	237.8057685816	172.9926060886	228.0892552785
NM_018852	550.3020750871	441.1373885183	172.9106752853	199.5563630006	234.0858650615	422.6234745053
NM_001164790	330.8353676197	208.1605185135	172.7635247716	258.3207091603	262.7426708901	270.615199867
NM_009628	172.6880839411	181.2412278358	201.73821194	213.2219534028	192.0474692752	184.0036348576
NM_026390	214.5575718675	175.1708058902	231.7788888834	188.3561417165	172.6242891036	195.0236762057
NM_033560	194.5691296419	192.6852838012	176.4306386186	227.7460847684	172.4845175506	197.9997884227
NM_001039385	529.2057488967	222.2514607182	299.0537592017	207.0332313699	175.18890386	172.2043921182
NM_133752	172.1860284889	238.4566155402	233.2537028931	293.7580964992	194.9815166564	273.0936877021
NM_019831	172.1157959696	173.8215281938	246.2992719151	184.1844786319	172.3820639381	209.7515377732
NM_013626	699.1453531661	309.3659554475	229.1688678711	171.8963367507	214.1125711796	444.2988945854
NM_001135577	184.1844832444	210.0732542779	171.6092925502	299.940555283	241.1984002422	276.3989413604
NM_007476	200.2408858585	235.2453852655	199.4705272798	188.0815574075	171.2810707511	284.5105717187
NM_001103165	245.451903827	172.3768594815	171.1441711873	187.8401447043	208.2565716854	193.0856696154
NM_011112	195.4588849452	184.2611490475	201.9180010973	174.2037199966	171.0264654013	188.9840678898
NM_177157	440.9361095857	233.8972037532	182.4265279373	170.8877945852	264.6929932904	290.1066596262
NM_021530	170.85469511	227.0349134217	447.1409601453	338.6740121869	244.1554538443	233.3015637073
NM_011358	220.2401401245	214.6078024115	243.5247260326	178.6707732354	217.5577064497	170.6788396813
NM_029498	244.3725905817	198.9573710146	237.0379217831	186.6093488139	170.5970242012	186.7523252574
NM_009433	210.8569087756	175.37838692	170.1005461181	241.3213047606	233.2547947408	194.9878420895
NM_024454	191.8141867819	169.8023669398	202.020601059	176.6718674459	173.9296885671	183.2216882104
NM_021395	204.5414981755	229.6759055624	258.9425784892	169.6991793074	187.5313980755	190.4626045292
NM_134040	222.682971801	174.9698271077	172.2307496692	175.1646876673	194.1883548796	169.68934007
NM_178589	372.3106781597	237.8955715095	169.6024595938	194.4801337217	182.1130539159	221.141234907
NM_019678	216.2434146614	199.5112565883	216.3578750483	215.5374749213	169.543770402	236.7264278734
NM_176841	204.3478088017	224.3251676767	261.7727882951	235.1336822693	169.4519414531	196.8357002211
NM_144865	177.8547841702	183.6304121739	169.449571985	180.1652372601	173.3782504058	248.7132978415
NM_198862	169.2913964972	208.6386390878	241.1998060679	205.5323567587	238.1698941958	236.7174809695
NM_175696	173.7909225256	230.5619695513	192.1349199472	175.3441267084	169.2702986552	295.4663469234
NM_001038621	169.2067074713	233.4118062645	233.2809426489	262.3993937009	207.1887741141	206.0633130379
NM_019982	199.715951547	183.1270046632	282.9896123786	171.2500143365	169.1703746561	645.1331712838
NM_008102	434.8759609772	290.9852516686	223.3996708478	169.0799380655	290.3005284551	382.6416545565
NM_138599	225.8694130433	207.1828942416	169.0644857136	239.077706758	212.3839676921	216.922485168
NM_001077361	178.8252074536	168.8927377939	196.1987641757	202.5161649373	193.4749341862	207.0166245237
NM_133716	203.8516401177	206.633583043	208.241687681	169.4300460478	204.4757041828	168.7129180373
NM_008974	178.5198271867	172.2365985531	188.120516417	168.590767716	172.463742307	205.2921685542
NM_021921	191.2098030491	168.5870278301	188.6794890784	189.732249022	186.1296799053	223.8850352833
NM_026842	288.2743061774	204.3228305973	190.979041449	197.0768735624	168.576572098	201.0767122812
NM_172871	207.631407671	218.1142879668	168.5199711814	209.3480408788	178.4201534979	225.679709966
NM_029654	168.3735828542	202.0073851233	218.4978875824	211.4799695454	175.226351908	170.5377758774
NM_001146100	221.6397066722	231.2560754998	168.3426510861	214.4218716154	247.4159976701	339.6653021523
NM_019795	168.3419816797	186.6528263931	190.1308246776	194.3671486345	185.230365703	195.2647790402
NM_026242	333.0557449556	209.5340855538	168.2755814349	198.0677175149	301.3202893008	169.5004093363
NM_145823	201.3674510382	255.475778607	289.8380305298	168.2201277369	242.5544607802	464.037338422
NM_010298	196.9424787027	212.0152280457	262.2610688085	244.5562564411	167.6365917755	220.6798247241
NM_177215	167.3234943101	188.1308713337	224.6094081081	175.4187632738	188.067067636	191.4831433211
NM_172585	179.4773196799	215.4851504314	183.2371020252	221.6216815239	167.0680366819	210.4250965243
NM_009599	217.8679718202	196.8094626291	168.1614085189	166.9458810201	191.1405225763	246.390687495
NM_144919	166.4069379005	184.6890877622	206.603870239	199.1842177776	206.2233726008	236.4934989368
NM_001033633	333.4519556958	250.1126268034	204.2549993912	261.8979106113	166.3290679853	279.3587186046
NM_025975	389.2748291184	264.2678218013	166.0724198317	349.9934943375	309.4652922526	320.1886456023
NM_025921	166.0324513147	216.7091660575	204.0215440411	219.031717486	180.0456506611	233.3513245032
NM_010135	165.8958622255	205.6979042555	253.4576998906	257.563449879	221.9258918864	208.1714441489
NM_001128198	176.8446058425	222.4335702241	204.166642338	194.9104549477	165.8867926644	215.6896036395
NM_175498	165.7481396378	188.9426258682	180.747884944	213.4782427429	191.3623514038	176.0840694022
NM_001159361	165.5583895704	248.2947218765	301.4986364252	295.3880089782	224.5199786155	277.5255013502
NM_177224	165.4561817036	231.9203969519	297.3796639731	194.0446150668	181.490073917	180.3842905203
NM_177721	165.4279481114	185.4420247856	231.1834023563	236.2396993654	166.2202933525	204.904875242
NM_026984	165.226085542	209.7896270038	299.0569704454	212.4455054156	207.4390847859	184.8071551483
NM_015827	169.5152463243	167.9273094457	200.5146433599	219.3861365947	165.0423498178	182.5665757007
NM_001110145	245.7345803216	185.8089660724	204.7724848618	164.9318216723	216.8741101669	229.970876477
NM_001038624	204.9219919433	196.0169716585	164.9179326406	203.5740870345	176.4902794442	172.7665382808
NM_001174078	173.4631400527	164.8286051984	176.1298741739	204.3283127193	206.3140891969	186.3241549832
NM_028459	200.4848538939	192.2243616283	206.1414524816	213.3207754343	190.8691465471	164.8040211965
NM_175329	202.3488103863	212.9150610574	164.7172771174	260.6703003554	213.9008080059	250.633010316
NM_015731	167.6345145465	188.8825791984	164.453005699	205.4362033253	219.2900895233	196.7998944495
NM_198303	183.9415558711	165.5538064186	223.9450720778	171.5038920183	164.1946556678	168.8720602902
NM_026969	166.8614321828	195.4051926021	193.9819184052	196.7401264001	163.9501788713	236.4536944786
NM_054051	163.7734024961	220.653216198	275.1249628563	181.3095682719	163.9537913622	217.6380509201
NM_008810	186.6960149751	176.4345056522	168.6753048273	214.746172061	172.0431302205	163.6871797116
NM_018732	170.4953407699	180.4024899545	296.1311844097	207.8240732078	163.6865179276	200.2298494899
NM_029673	166.8935201577	201.7327539227	165.7654828538	213.4937595782	163.5959392161	204.6838137343
NM_133649	174.7765003534	206.3165794736	183.9931573016	213.7549392992	163.2101176207	181.7076731823
NM_009826	182.3169460919	207.6362104382	265.3662775127	190.5741477926	163.1204021534	212.9239739823
NM_025978	164.6549152297	162.9443504035	294.6462451312	207.4356218934	206.2098052829	226.8291831763
NM_028817	162.9268866227	185.8722424996	179.4765484663	201.2881182339	274.4521932089	200.9432449981
NM_178930	162.7352928971	185.0765478791	186.0269697121	206.7260171925	188.7863584582	195.2629035993
NM_033583	162.6252404189	208.7206976085	274.3901980108	242.8698845909	172.0412215439	197.9379426227
NM_001100591	185.2397854127	189.3978398282	263.1409558191	203.7619553196	162.6233028026	177.5658344355
NM_177378	247.9083115217	169.834130677	248.1553746221	162.4097428957	174.4079456889	320.1602556178
NM_016783	232.7812099533	175.1172878965	180.7521894664	162.1772117497	233.5716762449	177.8538865964
NM_178628	161.9989659858	197.4291248274	190.7421535179	191.2306408122	164.4135668524	181.0768329107
NM_175403	294.4849397938	209.1235610338	223.2953122657	161.9342690889	187.9021382276	197.648369206
NM_019410	249.8436288579	214.3517880396	161.7059446644	231.5716078495	219.6935563334	194.7246825378
NM_172932	161.473598132	196.0515234386	246.7636185483	243.8733597188	215.5965911825	271.2910918904
NM_019729	163.7153302858	214.1291574106	224.7835350658	232.2402864171	192.3000168215	161.3569558006
NM_144843	215.7333735372	178.9128034966	161.3258710559	163.1805748937	169.7895127219	164.4897942824
NM_009444	201.1550404518	205.6781978561	168.9063792153	195.8826968172	160.6048723587	194.8145368814
NM_177236	204.1914910384	246.2887765926	232.6543056428	261.9226207078	160.599968648	241.801529491
NM_001081251	174.5457077577	215.9703878687	262.5047201509	228.8207809074	160.3867929799	198.4269203243
NM_144788	219.1705040817	249.8606168257	244.6085123392	205.779136371	160.3043083689	224.3292070271
NM_144837	163.2641735236	171.428682114	184.9255566969	175.1746434516	166.3257811997	159.7773047584
NM_144941	166.0628878258	164.7564291652	159.7397182797	185.122578513	189.9594987217	180.6526756915
NM_007591	242.6461108157	202.4551514202	175.0497485208	189.6770215663	159.7107781607	196.1832983561
NM_134150	159.5890643806	175.4270497319	162.541469109	172.1053206699	173.8756365981	177.331713625
NM_001159563	164.9044916861	165.3938534313	166.9501921872	173.8310316424	161.6994769201	159.406904083
NM_001171035	166.3247903592	184.7243384523	184.8907988528	170.8247835697	159.0621330372	257.5766504781
NM_001164659	213.3203093815	239.6382634225	245.0312042406	177.5844451561	159.0264441074	209.7371670861
NM_026138	170.8957328961	202.5541675902	158.8978367014	185.1836315811	186.7483602786	219.5206189448
NM_011673	234.8893197152	180.9551813967	222.8506573908	235.6503178503	191.8671353056	158.8978088982
NM_009861	220.0526723085	205.9729874846	258.1184015273	193.5512146521	158.785356499	207.8699155122
NM_030563	207.2967279953	213.5260984952	209.2813565915	184.724427257	158.5970338161	179.8230892258
NM_016972	158.5588233437	171.0059158171	172.910470632	369.2199947964	330.5976053203	422.0149387029
NM_019749	235.5687058791	194.4306821725	197.9370465361	167.8227839192	158.5209643213	209.7154363762
NM_019765	167.6658660205	180.2908365708	204.0881764043	166.5908433572	158.409452815	167.6182428694
NM_026275	176.5310207372	158.1846989637	158.7432706222	160.1238729309	181.1726890552	171.6681102906
NR_027465	172.124824499	158.1658266308	234.9772516696	174.1379292317	174.9162879318	187.3037818682
NM_021492	218.0062062846	179.9747792832	175.0932814952	157.9137652255	175.9496474727	171.2535299498
NM_007479	167.7193848902	206.215087548	200.4745788999	157.7121186679	180.2224771525	223.8672622826
NM_019785	181.2358239927	189.9793621493	175.5870245136	215.5544183299	201.1139707854	157.6910503714
NM_177151	157.5669953112	214.0198135834	215.9838725914	213.5122200208	184.9215077554	203.6707630399
NM_011789	157.5431607136	180.494672703	227.723739203	186.6801112772	184.5364882259	225.1217000335
NM_021537	157.2417868628	219.1247745342	170.2133814099	187.2466280167	192.2967034129	175.6368963173
NM_011264	190.5986957141	204.7000261092	219.8208516325	179.9308434013	157.1309722277	176.7229998579
NM_207239	167.2465124917	169.9835232544	186.0645881729	169.8233549392	156.885180104	212.6734753425
NM_001001932	191.5101140563	216.3455534179	170.0310160847	207.6541534657	156.816745716	189.6099304521
NM_008942	156.4729946654	207.751952142	184.300268688	194.1450739756	167.4009195878	202.8344663121
NM_007502	377.0615230493	201.6127598498	216.5768022545	156.3994280743	240.0217068354	199.9999254185
NM_001029877	156.2860098508	158.7063038496	193.3561839775	164.9562690496	181.4067084532	243.4991553999
NM_011430	469.0211984574	265.1496140213	156.1694369957	200.115454116	170.8023842579	277.3206821655
NM_001081371	190.6171176729	177.363314723	188.4841114386	187.6883181508	156.1627854559	162.5766372457
NM_133906	172.6762484633	175.8488395873	190.132203173	192.9739498175	156.0915098436	190.5219686309
NM_001081344	155.831757671	223.8284960649	276.9526788435	219.8113265047	156.7367794762	177.1790580881
NM_145385	159.4170112392	155.7888000712	191.5227256219	163.1569886161	190.5483447432	206.5116541509
NM_197940	155.7517437687	205.1168481301	279.6239348078	175.0186356963	185.9148088129	226.4032844801
NM_026420	270.9572685746	198.6452340771	168.1196686406	211.6146020961	223.0175723551	155.7405711895
NM_001160219	188.2739752206	228.8788893867	200.5819683541	199.8083762731	155.729416375	224.2081137967
NM_146194	176.9748535493	220.1746858664	178.137124741	204.6365513053	155.6916961095	213.6975902389
NM_007604	162.559609802	156.9566719056	184.228929659	185.6074240199	177.8275263016	155.6392920898
NM_008717	155.3382880272	184.5426489829	238.553304879	181.7751807468	156.1472024855	175.1898548721
NM_001081267	172.9812483516	169.4826107141	238.0717128601	182.9989082758	155.0220045842	155.1524250011
NM_008678	154.9821187246	179.6599821437	231.564754574	243.826877802	213.9766711674	214.5298065449
NM_033595	154.8001011615	202.8074922642	250.3976072695	214.8029365543	166.2318611931	193.8648400101
NM_009415	294.4925343508	220.0701706506	154.7192048505	197.8459794686	275.6965753009	217.4009436872
NM_019972	154.6094192603	183.8606970451	182.5760734038	208.7650342917	165.2189438596	182.8659501479
NM_007407	443.2884580381	424.4638318084	362.9864772741	154.5872935262	174.7817592044	240.7469554926
NM_019794	201.978038632	161.2428688577	157.1359390098	213.9193729687	198.9655021286	154.3360836559
NM_016860	181.0800215341	154.2798841345	168.6238845636	154.5230464095	170.3879120855	190.0850891363
NM_033561	224.0250601864	209.1389495644	154.1867387951	210.9897998618	185.2679306075	213.2019219268
NM_153781	175.0135979213	231.6517656096	154.1037489062	211.5264058398	164.4275706306	164.228712035
NM_033586	153.676506478	206.1387326107	260.9867098219	221.5926950713	166.4685217162	189.012235929
NM_010219	269.6218595228	197.4239265348	153.5241130344	164.3646935168	265.0484332093	227.1298629403
NM_178027	175.4998424617	186.875811594	195.871602062	172.6252579156	180.144372543	153.4463170679
NM_016755	188.8747450926	197.0409648195	153.2194090772	181.1039568475	166.6114932978	183.7003652326
NM_018748	166.801585971	170.8087139949	205.1795481752	197.3314121015	153.0934168025	169.5828062539
NM_001161782	152.7688667963	211.5883984886	174.8430793656	170.4575951049	195.8993774478	199.0503699747
NM_146087	164.4811974104	182.5878305395	156.0779768514	203.7873257563	152.7523474213	213.6390190055
NM_013715	240.6067302268	193.7325572043	208.3845552205	212.1410170839	152.6841733841	255.7479433314
NM_001039388	152.6619946365	177.2854017035	241.0898378281	215.600007598	160.5460625417	191.2563928568
NM_011374	214.1805489653	202.284769949	207.6011981801	200.2174487309	152.4363963466	188.3421341436
NM_030250	232.7666562519	231.0407740315	189.8955887477	186.032865003	152.2882005239	201.6119560318
NM_001163635	165.2057798101	190.8196439776	229.7445086597	164.6368119074	152.2734798709	188.2130453284
NM_017382	164.2351505746	152.2187497645	156.3508872261	168.0969604323	175.1301862397	181.7347074097
NR_002321	152.0637130623	225.9064859923	201.769111976	217.7367188237	172.1061811556	230.3655836885
NM_025823	152.040328926	213.7157537985	152.3645458423	186.5121983686	170.9874111408	185.8866720674
NM_019490	191.3513519091	187.6551017972	176.3400939612	215.7640484939	151.9762104896	198.1002597354
NM_019409	151.6764167145	211.7586716378	261.089141456	281.266739328	205.2029717652	262.2614294196
NM_025899	161.2378040468	188.5945781201	175.1458945126	198.1104199297	151.6559281957	182.3089083937
NM_001033300	170.9095245883	231.9531427344	225.2104232994	212.7837054104	151.6457372954	195.9770693622
NM_007896	214.2560722463	213.1248353162	151.569111557	234.5229244646	204.8383133335	245.2473899852
NM_025558	177.2743676718	188.0041826178	151.5489397497	164.2274487908	167.0450896306	191.6315101307
NM_033585	151.5154239218	203.0827545136	248.536807382	223.3537269428	162.295118817	186.6153585356
NM_027375	151.4591736143	192.714342299	232.738777672	187.3488387042	165.6184085376	195.408936156
NM_008917	151.4502413596	160.0347510782	211.269081838	192.4948044975	187.2240243808	178.1560536313
NM_177393	151.4453850605	232.5186487736	206.7198392611	197.0624784452	162.047779768	185.2610722403
NM_011695	169.7866471741	169.0135435679	151.4399940273	164.646597364	182.3166020283	151.4544352428
NM_011424	227.4541387982	242.9124648415	179.3832555357	154.7187957341	151.4323397203	200.4839449569
NM_033578	151.3955684225	198.8532637986	249.8999709229	215.3784275024	161.0255130312	185.2255921013
NM_007750	222.4224245448	167.8470852121	310.3617597092	159.7594229802	151.279650289	212.1134374806
NM_029565	221.1343081087	162.8448801156	161.2296725033	158.1254946565	151.1191386868	154.4720496194
NM_007510	289.6094121054	211.6073987624	151.0938388317	239.4366375072	298.7507550181	228.5316300707
NM_019986	186.4031605547	198.0945235	159.2190608444	177.0942490417	169.8610918576	151.0766419969
NM_026102	156.4374928819	179.2332077178	201.9175131363	172.4183203612	162.2943189414	151.050670348
NM_021464	150.9887556525	241.2778820527	240.9348382197	260.0836763628	235.7162723018	263.4300890369
NM_153572	201.5726536287	200.8954420033	187.730848673	219.117820129	150.87350882	173.0065493463
NM_015729	200.4342066276	191.1800522706	150.8267351724	201.9878686381	203.4930012983	229.6266632521
NM_207301	177.8930690918	154.8835016485	205.4197279533	177.4380814131	150.7762408119	162.6515486941
NM_001081116	156.0248485143	176.519106443	150.7347223466	219.8087700779	186.7276787108	203.8175899431
NM_013889	188.0848846819	220.7773266008	264.7027597409	189.7726782405	150.5882760671	191.6324294992
NM_178721	150.587177768	372.5650303875	541.850120579	690.8085137291	363.2762399771	614.7648581686
NM_001164663	150.56653668	198.2293543969	215.1291034973	166.2752269526	172.3490495118	177.9110085595
NM_147201	152.8204846421	191.0974729654	172.0599754612	193.7490990057	150.4525666101	157.4241742682
NM_030109	166.3395940438	153.4808173294	168.3496925487	177.399160009	178.3734554039	150.3490425122
NM_025628	244.9466934705	153.3066672824	186.0050460553	150.2968794355	182.1591364555	165.2181304321
NM_001168491	167.2064873125	186.0371681773	180.3573607658	206.7259836552	186.2963705274	150.2790176979
NM_028982	219.9707114648	197.599470182	150.0100089774	163.0676347954	172.2795846522	234.6839502594
NM_033590	149.9037196129	196.6568690941	250.9692003741	214.912528718	162.3629538487	187.4903392947
NM_199241	149.7385229701	223.8231498529	517.4875992496	462.1970037056	208.9638311375	178.2568562988
NM_011323	149.5444131971	259.422361167	293.077996666	345.9658673736	222.7144051628	188.6073688833
NM_001163643	218.8544884903	149.3124097862	187.1620151957	171.0646756105	233.2762125132	166.9863002156
NM_033617	207.8806855823	169.2104735029	182.7475334362	149.2075397022	171.3632087986	181.1360961788
NM_011654	271.7095407093	196.4214853956	181.3100571594	198.0271672914	314.5658379112	149.1979253422
NM_001081109	166.1915120781	173.6103844045	188.5152501713	189.6095943797	149.1340799682	188.2841027783
NM_010052	4279.9972243547	3294.7613568451	149.0772464642	202.4133710738	204.1949295334	910.5754681396
NM_133185	212.3342887846	171.3810938495	161.259525837	148.9288504101	160.0682198305	185.0697954815
NM_013700	172.5521875332	160.4501801755	148.9200399056	154.0258098997	153.6714865066	180.3900047278
NM_001114328	187.2927655936	171.1756827415	164.2560142715	201.9143634435	148.9094260686	157.6337793267
NM_026388	195.7069725674	199.6744674905	148.7863772291	196.4943072898	198.9424456463	187.5097706235
NM_007765	148.7722233552	167.32484163	151.0822499778	155.0880128117	182.0120753	213.2163190005
NM_033593	148.7092768893	199.6870268609	250.5738080112	212.4156451145	161.061227922	185.5559322333
NR_002840	352.1469969063	253.5282020754	255.0393317614	170.071656476	216.3937613483	148.5494112644
NM_033584	148.4818981965	197.4984254833	247.5248363168	213.5223063587	158.4027539026	184.8476098882
NM_175025	253.8455283736	368.2252985677	148.4738975962	165.8234788972	181.3099350991	181.3960106998
NM_172736	148.3772121308	185.4303650686	331.2241626382	183.6586764555	189.4515860055	189.2206534251
NM_174868	148.2291421996	229.7651904141	262.0698874819	229.8677894827	188.1993500772	209.5378715054
NM_001077638	366.8546229975	225.935584799	148.110193262	224.3072468018	313.672537582	262.6474949033
NM_172495	169.1550742873	148.0469386762	217.0793888636	203.6309395009	166.3339727551	153.1109851538
NM_133948	147.8793372155	212.506806615	252.6802028753	189.1395396981	171.7190206176	221.4551247851
NM_057172	168.0019433778	184.1702926423	254.9143046368	186.6298264973	193.9086219441	147.8688698102
NM_021510	224.6725251098	196.1953388356	255.5050739117	191.1178503438	205.530263561	147.7394485865
NM_030018	179.08764063	172.8808443085	147.7295181702	197.0963947138	177.304255219	267.7127429983
NM_001163754	175.5433086329	168.174616717	153.5424754915	150.5904122827	147.6623045157	177.1363022343
NM_148932	201.7124459494	158.7159658941	203.8291052992	170.2954650779	147.5057941418	206.9497451476
NM_009147	168.2186156259	161.962939573	147.4363153215	205.7623194533	159.9205878819	169.4276300696
NM_028017	147.4122328234	202.4564117204	149.4107709826	240.933342689	194.5379713711	216.4807181845
NM_001078167	211.6738730617	182.2719740282	273.1617287358	167.619853772	176.945785423	147.3053478146
NR_002690	181.5357708316	187.1471846815	147.2568151396	172.67318025	160.7183705717	173.2898406853
NM_177821	150.1843498472	184.7776564262	199.0770880153	185.8067325397	147.222715565	179.1034162175
NM_027937	147.170402249	214.7100006818	219.8445332008	180.9416009775	155.1365156602	269.7695804463
NM_024414	147.1157556211	191.658466673	283.8397686121	236.0546504354	188.9997445263	177.1299389745
NM_033577	147.0830258164	198.5263666393	246.1302552242	214.249800255	162.0437119447	186.4619081487
NM_177408	147.0227228433	169.2683282895	248.693369694	165.4262090086	164.5621237303	150.7343792658
NM_178662	153.2405213676	177.8183680349	193.3095781967	194.9673847931	146.9485160984	234.2076797068
NM_033592	146.7337753318	197.6990023484	264.4773290141	213.4769851029	158.0321948076	185.7852752572
NM_033594	146.6965594595	200.5343071958	249.146089671	215.9693182435	159.5746787259	187.809182925
NM_172120	146.6589179256	235.2314781076	155.1482943245	206.2649087607	184.3437080785	176.3083446954
NM_001034851	169.605544597	150.4769255008	165.6572744133	146.5943047862	166.1185282445	170.7820494741
NM_009872	189.3292186569	146.3040723597	224.3840984234	187.0577640687	211.5420083966	193.7008328909
NM_033574	146.2631930424	199.8559923387	249.2055818455	217.4992957767	162.6377483858	185.9525410643
NM_033581	145.9113809215	206.4675246741	245.464385634	223.7276400461	161.5011420486	192.5781394707
NM_033589	145.8443232697	196.5843923078	247.9799050813	216.7998995012	160.4074110467	186.2824493533
NM_025303	157.0558771859	192.7707646104	199.9280587086	177.0581953911	145.8247853708	203.2537421305
NM_026091	145.7656930318	222.3283142852	190.0014601092	188.418994103	166.1783341967	274.5558585216
NM_011494	253.4343518393	157.3824654924	145.6099869015	222.4502587497	265.159155685	150.1800539517
NM_025740	217.3924306802	187.7843550359	207.390681822	178.4745522748	170.6107571578	145.4510448987
NM_025436	240.0245243655	152.8048555738	178.5092981894	148.7837289258	236.7790193239	145.1688242079
NM_028487	208.608884061	201.0203431874	186.9052709375	175.302924621	145.1412100785	172.4574140834
NM_027425	194.8491403681	156.7751432832	225.7948683408	152.2476585693	175.4168961076	144.9739746609
NM_153588	197.6991661134	254.0098213764	233.7429646795	176.7813429602	186.7601974468	144.9637618136
NM_175212	205.440012156	146.7034547356	144.9294397514	279.6646026083	165.3395233331	197.6433204302
NM_001007574	144.7498476685	182.3427186607	269.6448828788	199.6556629326	167.9120827266	189.5888146312
NM_033580	144.3884569554	196.5381242976	251.9028265456	212.1687354722	157.7677987185	187.7629949818
NM_033575	144.3796813592	198.0477401912	251.4655025008	215.0095733361	157.0433400329	186.5500863917
NM_001110310	189.460426727	161.9798848127	144.3146514876	185.0257624999	159.2321268848	189.9710250539
NM_177184	191.6346917546	229.957329432	189.7165292981	212.6359684775	144.2692549687	207.5642436295
NM_008691	358.826797174	289.3459105346	174.3796061883	608.3543596984	362.4429850406	144.2605305095
NM_016796	307.827265337	167.6936227812	177.7695066525	164.6261080201	174.5748988521	144.0892531489
NM_033587	143.8731073246	200.4456003299	246.7076092734	213.191309325	158.5198129722	186.3088139284
NM_175145	145.0065089224	143.8187777532	171.9118061889	188.3732032788	205.3156668532	151.1069131854
NM_013514	160.079837462	155.9408328789	143.7359348426	181.6937355104	187.464447146	191.7951412562
NM_175454	151.2630837934	143.6270194275	158.2729663222	145.9124165884	165.3632278214	193.7859992937
NM_177077	169.5341265308	234.0864537619	221.3781266803	222.9985728851	143.3199699436	184.9174556606
NM_033576	143.2413076965	197.1475007188	246.2819425428	212.6510083634	156.6397491678	185.1076530664
NM_033579	143.1813086021	197.3221254524	247.3658764154	211.4096384933	156.7149554184	185.6733699099
NM_033588	143.1542914678	201.9640958245	253.1744206295	217.5170982377	163.8296055371	188.2831508534
NM_175015	372.2304740216	217.3282604191	143.0294473643	251.3693682577	387.3549863752	164.7797336856
NM_001001984	158.1076148812	185.370308356	177.5876459745	153.5609972292	163.3399808063	143.0238565131
NM_001122820	142.7583931243	196.1371826587	159.7746784949	197.8433277231	193.5353269025	163.1248790701
NM_033591	142.7577590808	199.8171161563	250.4710919282	220.0532142791	161.6912261724	184.6043891848
NM_010923	360.9746148819	424.7555510095	182.9536143332	215.2045992563	205.5012821985	142.5961537059
NM_007881	142.5653563649	161.9498456619	182.4841695361	193.9715083392	156.91717619	206.2522384241
NM_134015	238.0499546187	192.0224838764	206.0003965555	142.524823911	151.4474533962	154.4895377747
NM_146123	142.3310124163	196.6536312043	250.7619910138	207.1382521906	157.6005834604	215.9029243129
NM_007790	154.224175567	169.6533452445	142.3298685411	177.0054476703	175.9076382713	155.5683217518
NM_008138	188.3690350042	255.5619794056	142.2485015118	162.0856014193	155.2618900754	234.1295336536
NM_133215	193.2898467079	169.2089679531	220.3651777655	178.718613609	142.2279932218	174.0861749695
NM_024181	188.5407456866	159.2926512736	174.4177704819	163.5606329352	141.9539619095	193.7441108491
NM_009767	270.5391177232	192.9633229168	186.1748068179	185.6037794641	141.8181767825	146.0810762798
NM_019703	141.7960095738	174.4012795722	204.0613611057	171.2550600766	188.2387945803	175.508611566
NM_027677	259.0994738851	161.6914041799	226.5636507175	380.5253767763	467.889995788	141.2407480462
NM_001025572	141.1902777128	207.4371544909	344.898033876	221.2187848977	206.1507050874	184.6897781885
NM_001130169	174.8901148979	160.8519447977	180.2111056486	177.9234186103	140.9936922249	161.1312622014
NM_026361	191.9226919287	311.7501559321	198.2895894668	178.4658576759	193.5864494715	140.9188490402
NM_183225	140.7324881721	175.332564305	229.0734160479	176.8211422379	164.5398882693	159.018212731
NM_153526	140.5747348558	171.5248745893	153.5508946628	171.426873763	161.8175973701	176.0947741625
NM_016797	197.7267569786	196.7203862405	140.5220194862	157.5570723122	147.5952493907	196.9543484719
NM_001111121	177.5472581356	178.9143920831	155.165433802	158.8147576171	140.4533777388	216.9970131999
NM_001109685	155.5929299443	284.3292093911	208.244187401	140.2961035629	154.6913886672	150.6912822051
NM_008323	177.762947816	164.4003836718	213.9861454173	150.7181215379	140.2350202453	173.5145881139
NM_007861	143.0832891759	161.7132677596	144.6816246038	175.0289992652	140.2177276008	172.8901817119
NM_001037725	155.8117636753	179.265065542	206.4750496534	150.8878475653	139.8880072931	174.9875817084
NM_019535	218.8612525132	232.1551688895	173.712041106	338.7179485443	227.2193328883	139.8059365833
NM_177469	269.4074208931	173.7028422304	196.5392333415	139.6253063981	156.3260877937	176.6640856761
NM_175548	139.6054939808	179.1400193777	179.5033860998	237.9685075115	233.9512652375	247.4199073794
NM_001113188	148.9936441596	188.1883596952	173.2840596315	183.6006042007	139.5750881534	179.8452376327
NM_001083929	552.855752516	139.4212272228	342.9145030717	145.6243079497	297.5548315718	172.1106259279
NM_134129	237.28130058	140.8277777863	172.3693349812	159.1114282626	201.0632260858	139.4085322468
NM_008161	552.855752516	139.4034551993	342.9145030717	145.4448040534	297.5548315718	172.1106259279
NM_013892	383.4176788615	191.6814120898	152.1133911512	139.3862841011	282.0216461288	245.7117156265
NM_173740	164.8384837348	177.178482274	139.3763195663	193.6264820838	144.3452193412	199.5975719806
NM_025287	139.4588282425	171.4617606198	139.1779220353	196.1721779505	168.6225926878	195.3875600702
NM_025313	139.4836168323	139.0725124221	159.9709617631	158.5202660651	191.920439071	214.4409317831
NM_001081269	138.5506972068	166.7576937306	171.8177192625	166.8191924935	167.8598252255	166.0018964953
NM_145221	174.9333140726	217.4814470825	234.7347488245	164.0109163289	138.5325544638	150.1749818744
NM_144516	138.5112359653	143.0740530271	201.9032527927	142.8117879907	155.2651707217	138.7256987083
NM_177235	138.4336346388	212.2357012755	187.0117805004	224.4299057351	186.9118542162	163.5626275252
NM_009655	300.5836925638	451.8072811899	540.6801886559	291.1520326242	253.9482119128	138.110671826
NM_029409	171.7304627506	170.5307290893	145.7447836713	157.5078351997	137.9153253769	158.6375971858
NM_183020	170.317672979	137.894343103	188.9297317247	176.2019462394	162.8963889896	186.9153914395
NM_001166463	306.6927644394	507.4375278791	137.7842564108	183.7288080939	220.0922983946	632.2076296566
NM_172440	150.3548178316	143.1913409257	221.8418832031	267.4320090609	191.5412956625	137.3382732004
NM_027166	312.9763449997	229.570934046	137.309886245	220.7216417354	268.0982770495	149.1453636314
NM_008468	178.9548134708	167.9253113616	250.9791648727	153.1179817769	137.2745939817	189.7548922056
NM_001143848	172.0191255438	207.4932050253	137.2499730366	420.5691317246	379.6846021391	577.693192156
NM_023773	195.6562868381	137.2242631012	232.2995220771	143.0724071644	162.2149267817	141.8479825212
NM_008558	175.0046456803	137.1581713893	240.0812274625	168.3201557392	167.5367408589	151.2984622505
NM_146003	152.4517098316	166.9742418415	170.2194578535	175.3227705039	137.095273779	159.0552466414
NM_001114977	137.0368974784	188.4038453973	273.1307908409	208.172304385	170.0919065293	163.8803241343
NR_026574	171.5583532129	207.0088016682	137.0249750733	419.3509200745	378.1945103571	575.539535466
NM_028375	219.3490967229	166.8536687148	136.9675301969	160.1161001073	174.0461669254	183.7204622506
NM_052973	151.9712720891	150.0629710109	168.6054762955	149.0963929874	136.9661242189	144.1908691178
NM_134014	182.1805514867	163.8529972316	158.1326268785	160.6382695068	154.6319125507	136.9254851603
NM_145556	146.9876220392	173.032024484	186.767681657	164.5199919567	184.5774025508	136.8131264013
NM_172683	175.7094209221	151.685655538	226.7818834006	139.9655714996	136.7744401396	164.9889938375
NM_177333	136.6397433651	144.3372340546	169.2300244048	174.8816445948	158.8182874554	148.9487763714
NM_029364	192.8064136696	143.8569608369	181.9515476294	156.5208721097	136.4475324848	165.9346928125
NM_001163572	136.2645833296	162.2638081903	156.3808975522	164.403336724	139.2721470213	165.7047740886
NM_080419	137.8234220438	236.0636856023	140.2969443451	136.259868814	241.7250186497	236.3522527748
NM_207221	158.410306278	136.2000079034	196.1504288403	184.2058636459	205.6774145757	186.5720945477
NM_001039692	170.9956006054	181.9402370744	159.5084051761	145.176467372	152.4511021337	136.1433609728
NM_001098476	137.0316253108	161.3435675021	162.000571406	186.2808220689	136.0267264383	150.2516471224
NM_024188	209.2447471622	216.0420727463	135.9079686547	173.6982243865	171.954798699	175.2252946865
NM_001033475	191.7075345432	156.5018957869	135.8515383458	146.7690516898	137.0373163384	189.0406303654
NM_172790	135.7778916065	216.8726207499	178.6278702031	177.4425336608	145.9088699373	254.049497272
NM_018733	135.6759119905	252.9348014633	268.9711868832	354.0085776538	185.9469492594	175.0095607675
NM_011192	135.4696719936	154.6056808324	222.9538788676	188.4213544622	159.5477275794	168.9876350474
NM_025624	251.4931607608	146.9546723269	135.4460131567	147.4180264136	213.5046731765	169.2016966796
NM_028705	166.2758840822	147.3591020519	135.2116930493	221.1590286072	149.5150664339	140.0279033311
NM_145569	164.9413603802	148.6764834747	196.5835138108	136.5599322284	135.1963163155	172.7275999468
NM_153117	199.9654346556	164.1116481455	134.932639285	185.903321817	179.8931126416	140.3956473641
NM_018824	169.1129912141	220.9912477807	223.8568576528	225.0316298977	134.8804685702	158.9415463562
NM_011546	171.3923543769	184.1152306016	202.022977809	134.6013301015	143.2017383644	180.9178752872
NM_010477	189.5061297723	169.1411898735	134.0749101203	164.3548298021	161.9798620608	151.7837869624
NM_170669	176.3619821002	210.4121757296	226.5445464519	172.1186095158	165.3156684545	134.0276260442
NM_024197	133.9558553231	149.9145281969	153.910115915	149.5402113595	136.1703355062	162.6380452171
NM_001159502	133.7756558869	153.3007013038	135.3455649057	171.5202190661	158.2239811194	153.0596887892
NM_175122	150.4676085678	133.7738700647	142.9672515655	149.0220453759	159.9906547082	184.2274403187
NM_019837	165.7983148989	151.9656289581	160.2646730555	146.8559829169	172.6880834041	133.7507209943
NM_011952	133.7389506714	210.2663259341	164.9373978241	173.7544889801	141.5743211271	194.1362903564
NM_011992	282.1261176914	174.8192739751	133.4574034735	222.7821158631	293.1539563927	175.6097681697
NM_033610	146.478461686	174.0569080777	219.1055553348	133.3045896162	157.7769519715	258.4132388917
NM_175134	133.2212184557	147.7211676275	160.4082733126	169.7472469209	183.8971989702	166.2110005702
NM_019945	133.2196110001	149.8918445923	166.4659321019	179.2570791012	175.2296834549	233.5671048436
NM_028032	196.425522371	141.2531242068	134.9748486259	133.151813979	136.4109435048	142.4240010655
NM_001039376	165.9151344442	188.5485006316	170.3343975495	175.4989380996	133.1397303604	184.9575144624
NM_001136064	185.2077166694	132.9927127161	165.1458922289	140.0079869079	159.9740677339	144.2399261477
NM_027238	184.8894496203	157.3242050207	200.3762528615	194.3878745374	132.7764103647	150.275011691
NM_001190385	202.0320821505	162.6051443102	132.5442116554	139.428505551	215.3412535395	138.8722732494
NM_145390	190.1180743183	132.3460048679	165.7574540584	193.6256075069	149.9541545195	186.1554141252
NM_001039184	153.0917898548	200.34713836	209.5312299969	187.3808020244	132.2629644214	144.6384414249
NM_010414	132.106356918	191.6444219303	197.894792152	191.9327789674	162.4918444539	188.5157350093
NM_001037221	287.2755276842	259.5708298164	332.1419249503	132.0657771477	182.5495788543	291.3960353151
NM_194340	131.8121295697	162.5225583982	180.4356455034	173.0125247809	135.4408022588	189.1121843557
NM_021458	131.7002559435	284.5510030349	272.0369866882	278.7968108598	223.5849591529	288.032054525
NM_207209	163.6613476944	152.5812386411	135.3180293469	159.3865327137	131.6492687966	187.375662504
NM_010311	131.6330378342	159.7423760501	137.1450549454	145.8335776143	136.2193980816	200.7025036045
NM_133196	131.8253789624	151.5038987189	165.2113560421	134.2107981024	131.5232116648	177.9948397877
NM_029934	237.7392614087	184.3569780367	159.182151684	142.8178644243	188.9799191743	131.3460865131
NM_053204	131.1268743114	153.7007130109	167.4286293009	169.4180219045	174.8055595588	186.7972293472
NM_173187	199.7881549354	138.0237358967	183.14901775	131.0709206891	136.3529479946	162.5033098862
NM_008477	161.7736630491	165.9281476251	139.8144716882	131.0566810776	135.0336684107	152.7627362514
NM_018872	153.8871586126	145.4278355196	260.5587397015	169.9173107891	130.9488538695	170.0028700819
NM_009120	254.4715614588	182.9839779711	130.9382093231	172.5080137899	174.4482517527	165.0933679907
NM_028233	133.7545820344	153.9661372461	130.8657422818	161.2907745993	171.5911626514	160.8951654209
NM_025877	130.8454318312	170.3992856121	234.015269812	209.2757448134	192.067669932	224.5310329813
NM_181400	182.98360756	195.5676015069	187.9697506075	175.7685001647	130.8293623766	175.4228805241
NM_172554	139.2252347407	130.8096814016	170.3476474576	157.5624673464	140.4245100929	138.8387742115
NM_001177731	292.7460459366	276.8591625397	130.6867092993	208.9031723275	240.5626301988	132.1116150474
NM_028148	166.974395859	148.4772288404	165.997284705	139.6734474829	130.6780370546	134.2806792634
NM_008786	168.1302141982	142.013923831	130.5872359047	169.2247522655	170.9551315952	149.9626883546
NM_001039198	141.8334708986	133.7399245534	137.7340050305	133.3160243982	130.5508671728	188.3114626061
NM_025939	148.2375807878	149.7123809462	170.8895415653	130.3785440891	131.583860688	157.2190311631
NM_026448	131.2913126498	160.2399404232	139.164696331	153.7644642033	130.3170352131	140.0052205294
NM_153798	141.5020113965	130.2169415077	155.6089125716	167.2985799143	132.1400320831	155.050883854
NM_026644	351.5372490965	151.1751949918	152.3099857485	160.869038875	206.2962767546	130.1807746861
NM_144784	140.0675737588	174.4363677304	130.4138810211	169.5853095083	130.1737948677	162.6377801666
NM_001109992	129.6958182482	146.6242494458	168.8191665083	130.4534271355	131.1983044141	130.1608393619
NM_019642	194.1485736243	142.6932506547	151.9785058683	129.6397054104	152.8873655444	174.7287064234
NM_010581	335.0593051125	266.6833696738	129.6264777944	267.260296884	254.0862507662	341.1574939582
NM_011856	164.7260986971	129.5880929983	854.1829657645	336.8304847823	521.7077374476	444.8801299625
NM_201637	129.538333509	134.6724181952	182.7532712991	149.4565326761	147.361619588	149.320829837
NM_026988	129.5320284426	188.3792134807	210.7212989182	172.3418507245	179.5967693811	175.9244794599
NM_145962	157.72880422	205.2792477357	129.4720883659	180.2527074749	148.3036390691	229.9308478345
NM_133781	175.495189708	154.7388002963	136.6099703933	162.325632909	143.842377805	129.2072321454
NM_198006	132.1426547602	146.4293995177	177.4953967153	128.9462629511	153.5542903467	129.6132532926
NM_029711	162.4085819513	165.8506383269	128.9313903974	188.2159416972	157.9373831979	183.0970317307
NM_010806	153.4839240731	151.703571395	128.7600340099	149.1024173881	136.0517041405	148.9292189816
NM_029735	147.4792804936	151.2232473299	143.6292845792	166.5855747476	128.5719893995	184.743994879
NM_009682	137.6196149396	150.1639140487	128.5482553156	151.2345289255	144.4069240028	166.2457160011
NM_001042743	128.537470553	174.693600317	192.3258989027	189.9295851621	161.0224664952	194.4650881438
NM_025669	128.3103032632	157.5482530358	287.5435597524	163.0323060933	168.0739694155	141.6173930094
NM_173181	138.9191340661	146.4148896069	208.9708588063	167.5616397163	128.1343841709	180.4569501682
NM_013855	128.7424092144	136.571270899	128.1314511063	135.4408425915	134.5302325983	177.9562575471
NM_013888	128.0535354704	138.9497024815	132.6041172874	132.7626085223	178.8729977208	162.7543541163
NM_175514	141.3077982229	160.6232334161	166.9207436335	166.1271414231	128.031297044	185.2164800937
NM_001177884	131.275329601	165.9198324989	145.5876266846	179.0140395813	128.0251150395	162.1942774195
NM_007387	151.4563257501	159.9981062708	136.0069839408	140.4212313046	127.9926613704	208.855785286
NM_207675	188.1350482865	153.3433326513	146.144373134	150.1953640021	226.9027430639	127.9044428253
NM_001039509	127.8827641506	201.7845661084	191.3779269056	219.0353331381	185.8936145853	145.7432826205
NM_030110	193.009289789	182.6638967559	127.8309631795	194.8237167668	169.0464821712	184.6133868304
NM_146217	127.7993363455	135.4755471137	134.7844439379	149.5166386044	134.4894677598	186.3036885571
NM_009984	313.3130172057	163.9765226705	127.7318491483	186.7203889132	371.6476590408	476.0647707482
NM_053170	136.0148720875	129.396156216	157.6939538554	135.3354655867	144.5932733018	127.6922914121
NM_153569	129.0707362051	159.4445801578	129.2464669787	127.6639300619	155.2361693674	173.6362421577
NM_029745	128.4021805102	143.4627890706	127.6546856543	128.579818645	139.6850690796	164.6089494058
NM_146002	180.2814431275	141.3667462257	161.7274647012	127.5524355438	150.1754321338	166.1983431911
NM_016898	185.7584956884	156.9212652977	127.5482074962	164.3334621866	149.3722784969	204.5181202145
NM_011699	151.6771665238	160.5550533	144.539563201	156.5282173578	127.5473882956	173.4713445503
NM_021548	185.8302934014	160.1297210539	127.3949480287	158.8342587991	139.7788792957	141.2702051108
NM_001165934	127.2100224448	161.2809115173	138.4092270307	133.3010637604	130.6097044071	138.9436627332
NM_001081400	127.2067589005	157.1827720956	177.7242619319	160.3317849077	130.1887008864	177.006353904
NM_001045536	145.3621368687	188.0752696111	166.4212578523	129.8402880614	127.1768513598	165.3370839321
NM_029519	127.1251312658	153.5502645176	136.6476221299	190.3339063839	154.4999842685	152.0740861704
NM_133853	169.0939676806	139.1735466683	126.8774742667	144.8569656969	145.993427842	147.1843187928
NM_010763	133.2881812252	150.8788208298	214.8718448111	147.1783455184	126.875938314	167.543798449
NM_013842	168.2519948836	219.4468880663	195.6404845397	149.7004679982	126.8523750921	236.7284057519
NM_012042	130.9714111272	157.822759127	133.6394937763	139.9561624622	126.8343056809	138.1415534516
NM_008792	444.0085481185	133.1700033885	516.7116884139	212.7712298695	151.0315116669	126.8335281319
NM_172731	126.7909018629	160.2514668081	228.6650154836	142.0597869449	150.0981815123	188.1667464916
NM_010497	217.9054223143	195.2489871718	126.6856127833	169.6645845943	160.7766327272	164.051014295
NM_176973	158.199871752	141.1049900795	126.6822002529	150.801254721	166.73823719	160.7927146228
NM_009052	298.3119452413	159.0375637958	126.6690971241	167.3334908104	288.9324079151	133.6960671543
NM_001025439	172.4973195689	137.1936551705	126.6322590796	197.8395745855	190.1439177636	231.8973900165
NM_009685	192.2395859556	126.6181489702	141.8359727214	127.5541379877	175.6870590192	160.5025129
NM_030750	139.8230287829	152.1931147818	129.3932017527	126.6167201964	147.6232043482	171.3544340246
NM_001081340	126.5326602656	172.2082186678	209.8338151836	153.4607837157	134.0066573074	139.2227372981
NM_175091	126.4913006444	178.0051689734	147.7229756872	219.1103606469	149.9456806961	173.6516221293
NM_011072	127.7976639754	139.7189429835	160.5879668125	126.4687432854	129.9622018113	242.7659380163
NM_013587	211.3437594927	151.4065695401	126.2177003862	151.1505309276	269.1874119079	248.2928628463
NM_020610	191.9946143517	127.0813612714	126.1633003536	245.1044988924	166.2003817503	132.9725828607
NM_009320	165.3638093266	135.1656887501	192.2144280966	125.888999262	142.8080977758	162.1640326585
NM_178376	160.2304040207	131.1299747817	138.8670270276	156.4199452102	159.5819323887	125.8814098313
NM_001081293	125.7529142354	166.7126103195	198.6063240924	159.0225725396	125.7663054	147.6907971799
NM_172718	194.1647457061	193.422500559	125.4021075566	127.1403866679	133.8433662118	196.8463675017
NM_177763	125.2706483845	140.3478002413	183.4181584942	149.6119256376	154.8871926619	144.620941395
NM_198033	125.1053954165	160.923686068	185.7035920085	187.255990174	128.9844358687	132.7631936446
NM_001003918	159.081520804	125.0076217769	133.0662331821	139.3917820159	140.3101738023	138.6521846119
NM_153139	124.9758232604	159.4389433803	130.5880148065	175.3222578857	144.4807086123	171.2644412653
NM_028190	175.70932361	124.8287566723	141.9450527467	145.7637472955	144.41149445	163.6616559601
NM_001159492	147.3003231178	137.3939385459	189.2777450536	144.4614383564	167.2229293593	124.5168189169
NM_011715	159.1319404802	144.8631744132	130.9041093597	124.4180569146	148.0604139663	168.3183674531
NM_145997	124.3845007363	174.395417331	192.4895336709	183.3892754809	142.6460441472	153.0830164314
NM_013864	199.545905331	170.7964904519	124.3660255661	133.9515833176	168.2581284808	258.1168488766
NM_182930	124.3170852161	174.0558710991	158.5163025388	174.0077620632	159.8678750109	186.0986215353
NM_170597	157.4905418945	225.3744259394	124.1405555036	134.5946607757	125.9648409234	203.247676384
NM_010238	140.9905415624	155.165236294	124.124625426	139.6641803614	132.0598992778	133.5082909699
NR_033911	124.0148543566	131.1528563711	125.0099571144	124.4825527329	172.1384630238	149.8077490518
NM_007638	279.1902050562	171.3848921677	123.9641852932	162.8514605244	240.6737739812	134.53318177
NR_033498	183.2495820846	160.5025536129	395.7846491733	131.9744894405	123.9339104164	179.305504386
NM_030719	147.7458906194	189.2893617792	250.4772228626	163.197601463	123.9050605116	252.7168195653
NM_177664	158.4180312304	166.8663807734	154.0940764706	132.4008106598	123.7774622571	172.6470520837
NM_011395	220.0272431869	198.3090618926	347.102519505	139.8706916342	123.7526965208	296.6176811564
NM_029924	123.6660312086	158.1899455571	204.7613817434	202.8292135308	183.180807146	169.4633433582
NM_178597	197.2266677706	184.8969664869	131.2198070828	138.5974711183	123.5484546914	163.5238675775
NM_001037758	142.6583273435	161.8181266499	149.2331687017	141.5291455672	139.6979613712	123.5380181036
NM_198967	191.1360825568	195.8188089628	146.8804926444	223.1688638522	123.4597481758	190.4111795308
NM_010431	143.7267554465	209.3647454397	207.3894206079	150.2134191105	123.429396277	211.6512186472
NM_134096	123.3397876662	124.5549522228	142.6667307363	127.3153800427	160.6442793218	187.5744837686
NM_001162537	134.0846107026	136.7585203238	158.6659312241	123.2452907669	142.1719002866	152.4286107405
NM_028534	153.2529408867	131.7356169981	152.1850763184	144.3128036792	123.1957617915	161.8182716156
NM_008173	261.5360864104	248.0653844808	123.066353455	139.311672479	196.9984102633	284.8096225383
NM_016908	206.6086362698	126.278836625	165.0175168833	139.6179130287	127.7428869135	122.9336011833
NM_001025387	141.2265963441	156.0477251934	122.8303912029	140.2074007763	132.516723606	134.0497170916
NM_001164252	165.9110393513	134.1652171544	122.8092884223	125.9939294024	130.100722862	150.8645438455
NM_011319	195.0802352847	141.4061784858	122.6820339447	152.1075096829	165.3834013256	161.4471854092
NM_001163487	122.6029400935	153.1591692973	189.0572593159	165.6847769117	190.221889039	172.7266323832
NM_011714	126.4550389528	171.074982313	159.5825522022	150.0332932149	152.1972722267	122.5420107521
NM_177700	139.0918228316	162.3743072004	175.2762554858	122.4992277511	131.4808340775	159.5049277877
NM_026170	187.3610518089	132.9590577096	154.5217072803	130.2411364164	128.5591908932	122.4878635446
NM_008070	128.6111146858	197.1638007476	374.7120396989	302.2658803354	258.7844644863	122.4723755479
NM_177214	122.4002613138	165.9005154666	174.2791666148	177.8869929464	126.7964402376	142.2326139254
NM_001166658	180.8079031322	210.3799120278	223.1380557851	122.3467235689	147.1226311249	142.5341815024
NM_133854	166.7435136434	162.6006676635	135.8088777051	137.9332869619	122.1497346953	137.072588573
NM_028013	245.8173548517	178.2272572803	122.1174974155	167.0593898815	126.9996732478	125.6132533578
NM_001004357	146.6606078523	121.9151100188	524.2080778665	275.8760186252	257.0571434199	327.169890516
NM_027268	121.9041498752	143.5900749614	130.2992140654	146.7624672975	157.9254873293	186.9253644959
NM_008467	143.4817344549	187.6840478222	127.6505630746	132.960778594	121.8964064707	172.793496425
NM_011969	219.5227519631	126.2928370007	122.8930999531	121.8730713412	154.8461609738	140.2038074678
NM_025594	171.525285503	152.9098344451	134.2217924202	121.7777918503	149.7711276434	126.2357608096
NM_134065	304.1537524642	188.1406799903	121.77625468	194.8164302383	188.7268064298	175.400104417
NM_015794	194.4667975854	182.2906665909	186.0777968365	175.3411682958	121.7059346688	179.8920769845
NM_001093776	121.6540705485	177.9824631811	245.7528269928	213.4104507951	201.7966149864	168.1243243906
NM_001167983	162.3559361604	143.9223238844	171.9840497052	121.6112339964	146.0070795794	180.7279506356
NM_013671	121.464240914	146.0258032093	163.7047408945	136.3410966847	142.6423954892	133.6730695643
NM_198250	121.4541493525	152.944296072	129.6495211781	123.9610891689	129.3831408966	180.1956560911
NM_030235	121.1962099589	157.8302621809	162.2495891261	168.7710704446	156.9183252165	154.6120207265
NM_001003909	138.3486239662	136.9636398845	160.5803545246	148.7215399844	121.1869470596	137.2669357081
NM_172695	129.1047432776	136.4659657573	137.3111179611	171.2450246413	121.1682204955	186.1804209442
NM_001128169	141.0803308303	187.7345890489	216.5236524552	139.9401916351	128.0136335586	121.1660718615
NM_009089	130.4640518646	121.1586935109	187.4466940871	135.309136505	122.286083564	128.9582793655
NM_177192	138.6475989507	182.6236625184	196.981396054	185.2322908026	121.1115420108	164.5455859383
NM_001135727	204.3473381887	155.0681804809	121.0244025633	165.6700453642	183.9966387861	181.393254017
NM_001195284	148.9726781211	157.4669372869	125.6319873219	160.6151120413	121.0208876522	139.7784434708
NM_178060	120.880715949	202.4228179617	178.3401457001	199.3193029525	146.4614682349	220.5545101946
NM_001024474	122.9040439036	139.8783409878	205.456255023	144.2765058528	120.7948629515	184.8347945882
NM_019437	161.085930018	120.7465106338	131.8885698377	134.9880728719	154.2739011323	179.6676907978
NM_001048061	186.6401773034	151.8493088175	120.5525820795	130.8564443089	159.9175474851	151.8671830313
NM_177049	120.5343239477	258.689222528	263.8666361139	149.3870323114	180.1186622829	218.6919724152
NM_177725	120.4890792443	142.9280804499	179.6011435761	272.920581599	175.8210084311	172.461146897
NM_009677	120.257350213	172.2918788412	148.3888475596	159.9615452678	129.9591314096	163.6098709989
NM_001080385	251.1138677358	191.5847533125	120.166455109	192.7110016772	271.4210416046	160.3598616003
NM_008989	120.1031706195	141.3666048262	131.2543750132	155.945748086	163.465959643	193.9588592738
NM_001145824	161.6996232225	146.0191564161	153.4328836559	160.9315160591	119.9668813636	152.949689929
NM_172849	166.9257154974	165.7750006719	284.159366491	119.9324602645	152.8173492068	240.0200204268
NM_001130477	121.0914821745	125.0780566154	145.6406683124	122.3696955427	119.9024175141	122.2862670813
NM_001127349	197.5597530165	181.5068814814	119.843201082	231.4683511302	213.9135019194	244.3471085319
NM_183016	136.3386033102	196.3361775443	119.831159414	148.3333237437	137.0763319997	171.1421906084
NM_025407	144.5935253746	127.898780912	124.0741081164	145.9348313584	133.5206998795	119.7932138784
NM_172664	159.8339426598	171.8046109773	119.7311605728	146.783754345	134.4663497249	204.9955501429
NM_001128307	119.7164427401	165.2306939476	155.3311158682	224.0630994567	152.2226042203	188.5125249235
NM_008945	217.3551406435	146.0286343003	121.3611924805	119.685638773	179.2597237845	121.5773623628
NM_001033173	177.6156726223	195.6391375631	224.2299666411	186.2743476075	119.6815093073	196.3390360416
NM_133697	201.0439526681	145.7413067339	151.8257135813	119.6685779049	131.6942015382	123.9181027869
NM_001038993	174.1898467473	155.6196688382	152.4672974832	181.8971331608	119.6537328913	135.7279739309
NM_028763	147.0210367868	119.6333032141	148.6900519499	144.7720401389	150.1957143122	131.5957558381
NM_019930	170.0331174534	132.7909213369	166.0418027301	149.4897384447	119.5588849333	152.4350401993
NM_025314	147.3718275943	162.8241866488	168.1035936737	119.5357323054	155.6728603793	146.7189881403
NM_024220	177.1985667753	121.8056800244	119.4485024934	122.8912308944	166.7207941553	130.6714933847
NM_197990	138.6919952806	199.0823068154	222.7086648027	183.9320641249	119.2580451743	206.3606492236
NM_007422	162.7635148097	169.5566033707	140.9840574352	175.6704751327	154.5427929254	119.2545020309
NM_027293	121.1978761464	141.7046284233	133.6952859216	140.1259624567	119.1129733506	184.5189372984
NM_001033261	158.6910767008	119.0324541838	194.5696329965	131.9656981041	139.4823812038	152.5422841592
NM_027444	182.0726388762	118.9428946985	168.9028611312	128.6876556269	146.7500215573	223.4583060751
NM_001033268	159.2869455339	122.5197723515	153.651036879	118.9316538756	144.7858118987	186.0621814339
NM_170755	158.2114324931	133.5054994007	141.1385323648	118.8838760619	181.3430752409	150.1515160975
NM_026455	121.6338813142	120.8484524521	129.8156954151	118.8634440051	129.2977929251	119.217308417
NM_023045	168.6540856431	187.6340286935	177.9606694029	157.6016852702	118.8479875587	185.5884620626
NM_001142965	196.2914818693	162.1284998346	158.9204087537	194.7013776721	118.8358675929	182.1147104543
NM_001163793	210.5698241537	171.8817497515	173.3617323181	118.8210086029	131.743134426	180.796675501
NM_001081080	118.7577439821	139.2867943158	157.7958740148	139.7306069874	138.3743302395	135.5017240111
NM_153774	139.1069759837	141.1896362776	166.1262172587	118.6324021733	157.2768733793	144.8836613999
NM_018737	147.3040440838	143.1286140427	188.0144997906	161.5876187147	132.8122577723	118.5111954316
NM_173443	137.41229813	159.3992199387	194.7888575389	183.5788117887	118.5054329978	164.367482054
NM_001081232	144.3434073735	154.133400418	191.766197637	168.9208761115	167.7662087046	118.5028588799
NM_001163314	118.4441042266	121.9852219705	128.5350178838	125.9558569426	122.1350317834	244.2092757679
NM_001081086	183.4347944784	139.0784603787	191.533600611	169.9361044884	155.5557176845	118.360929224
NM_001177648	190.1623718497	159.7997011975	188.8084227942	135.160128134	139.4944395941	118.0826505393
NM_029979	166.9313184673	137.0423976761	118.0520995555	150.6685190647	158.0866996311	137.0462745903
NM_001033213	122.9641726617	147.4679318079	174.9217011505	117.9054993527	164.5425477746	206.6725902469
NM_177855	117.8885381883	149.402798164	118.036290539	198.4071571833	154.8904099626	118.7311954555
NM_028446	140.3229863917	142.0383145774	166.3108836915	148.2624020226	119.3472195886	117.8524141588
NM_028906	117.8176754475	177.5072562557	183.9129047261	214.8254676958	145.2119559748	168.9518313715
NM_020009	117.6524107999	196.3594760404	202.2539478243	225.8420871858	187.6624359838	225.2542385672
NM_130450	117.5803988512	183.9361973408	208.8651103558	276.9127046336	192.5172641525	242.6331232453
NM_001164528	117.5659145951	179.2045678255	217.736067976	121.0099591831	163.6388848537	275.4863096125
NM_019550	155.6893211026	159.2000119798	220.9603192765	130.0961406591	117.555570908	185.916326201
NM_133726	135.9960341659	160.978479631	117.5385539518	153.3382954538	129.6362390399	126.6079715815
NM_025942	157.2861145505	135.8892880922	138.3095028174	139.0357837798	117.4703054796	146.4337309644
NM_001177773	117.4465758639	141.064972596	131.0807549659	133.7442348545	123.9791337786	130.7079483111
NM_001001985	138.7160103932	196.6488946833	117.4183878299	435.2855293205	175.394383001	132.7791691346
NM_007693	135.8769715638	156.7718131445	117.1215553023	142.8009276732	233.3257189515	332.1501235289
NM_178709	118.1827207738	117.061117311	132.2685522587	122.2979344235	120.9516827461	121.6270152155
NM_027890	235.4404684476	136.8015452243	134.6950227874	117.058179711	127.6253655779	208.3544789229
NM_145930	127.6891319279	162.8807366491	185.4473716615	129.5583405767	116.9466244044	202.522729081
NM_009786	161.2138260992	123.606460067	130.6537006681	123.1379435091	131.3473547544	116.9436683103
NM_001146180	120.9046577231	116.7884428061	157.2882304673	165.3796467353	162.026372334	156.371777354
NM_009383	186.1027532729	135.7191616943	128.9094500922	116.7569015664	146.7495588941	129.4549056906
NM_009513	297.2282352197	116.6395369333	231.5676787511	236.1952302565	218.411860299	146.8321238802
NM_009461	116.5769025955	155.313849081	206.1224363347	180.6216273449	123.5945163959	145.5300022308
NM_019682	206.3854551271	131.479951793	116.5605576568	117.9638905362	162.1105391788	138.559810028
NM_031185	116.5438736544	159.9082334235	164.2003261655	174.7623703241	166.1815816117	168.1355485537
NM_146128	139.9744863769	119.7204697486	142.9445395427	116.4806766476	117.1784077075	172.1819618776
NM_011499	116.3622919461	150.1241747274	130.8127672455	163.4457901325	145.6451956935	144.5169088556
NM_133758	155.1113305595	146.6032339679	135.6804289782	154.7748220146	130.6446480084	116.2786328888
NM_027531	144.4461172846	130.9079521861	116.1870522706	153.7722194484	139.7350529376	217.7812143258
NM_011049	116.1752445294	133.9961937189	161.6854463772	149.4987309822	120.7306422643	162.1347551889
NM_181278	116.040391899	183.9232543732	136.1879662441	159.6128611456	148.3605215645	196.8330759274
NM_001102563	115.9905514988	211.2189018189	167.4583555137	175.7463602776	143.4119905528	231.8792346472
NM_001166589	136.9163223261	152.1068475825	183.0035203408	115.8486193431	126.7273852152	182.7787803347
NM_019681	115.8368068399	163.1602172881	126.4014044578	136.742416196	150.9126282798	176.5522678067
NM_133933	268.4715861534	159.940118701	115.8041634431	181.7509831706	222.8486169949	158.5246743703
NM_001168292	115.7343491072	146.2538215985	233.4170202911	171.9223694131	132.0036649437	124.6080627507
NM_028870	152.6693347969	130.3004055086	125.748402704	115.5263780554	150.2576660245	133.5773136824
NM_001037987	142.6884197208	130.6567264229	212.6862561956	171.2940801291	115.4904978064	159.5255660319
NM_007772	117.6223986043	128.3159225764	147.6780699039	171.1765913456	115.5407005492	115.4000746495
NM_008684	182.1431073636	168.7066441627	135.89189597	139.9411303682	115.2155247277	146.9273308644
NM_026440	130.5031698213	115.1848558959	144.2329209039	150.7772263999	117.4526598676	147.7908599921
NM_007853	201.4529546706	172.5148514791	115.0738824284	156.7465334742	126.478988493	149.6476503284
NM_001079695	125.2227818265	129.6675176629	147.5015378013	149.9336155891	142.9067797346	115.0723237931
NM_138751	115.0711935686	150.8266838266	214.5238950238	202.0696584004	175.5443891074	177.1155987189
NM_011787	125.8016362215	140.94818815	115.0634613568	122.5247589187	142.8139042337	146.8607281734
NM_021608	131.1197446338	128.2630710238	142.5381465842	115.0183838308	119.7297228047	130.0245229452
NM_011630	114.9323644899	138.8788438369	157.7916837236	157.5260185767	126.1984000037	142.2073634081
NM_008421	114.9131317717	190.5052515477	224.175003695	225.4522082836	207.297042514	315.8380967868
NM_133942	145.6037946915	142.100796848	128.3274143488	136.4375336355	114.8948010258	142.0509250973
NM_147219	138.7110251852	168.0675884089	137.489240021	135.7488815142	114.8820027843	141.7740876133
NM_213614	138.0533329483	160.1852868333	114.8031139246	161.6704712648	133.0219219185	168.0100237283
NM_024473	140.4650519255	126.9648439959	202.9549883428	114.7316877602	120.1670914533	150.8950699835
NM_008910	137.9762039097	139.9621615901	114.6615575234	164.6397281092	159.3815828632	138.7203177319
NM_010481	212.3258810614	182.4531541082	114.6051692078	193.4991834438	188.9428418348	174.970034537
NM_172513	114.5524183784	152.3613008212	204.8383591415	217.2779941055	163.6545690579	147.9363885212
NM_019927	144.3755894989	170.0672926902	232.646784169	158.9653808468	114.4804731045	144.4954687689
NM_007458	138.9674750361	150.3820861456	154.0138707882	134.3939085684	114.4800332853	186.0036757116
NM_013829	114.3881187421	187.2008716143	322.8563148126	534.5960538766	216.9382441119	219.8979121262
NM_173748	148.7018342716	145.4140354957	138.9996039997	152.9171753676	130.4728142206	114.3622369095
NM_133656	114.2766207522	133.8309496179	119.5023623398	119.9667466198	115.0106008436	137.929023905
NM_024221	122.8284613705	122.4135086446	121.1395601356	114.1383183617	125.2279782827	120.0535239218
NM_175121	114.0364038391	207.0609281242	183.6162953691	168.3936165744	130.9319690992	226.1069092256
NM_177178	127.2027710784	150.5437386074	148.3126240918	139.4036016394	113.9771081239	164.7348257293
NM_016866	144.4148269262	133.1728776584	127.4850674989	178.8346946138	113.8343628069	119.5242824378
NM_029851	118.9806434987	131.9513577992	185.5570278254	126.357142962	121.6074876523	113.795912913
NM_001160400	118.6166756226	126.7278030689	137.7595008677	113.7088292565	135.4691370488	157.8313813447
NM_011855	113.694133311	285.318721916	345.1597639167	347.1463540131	213.4598897659	213.3132903241
NM_019715	116.5044039177	134.1427340271	123.8262468433	117.811945235	113.4568380445	163.4241970447
NM_027464	113.347859411	140.8056470883	113.7109269451	147.8920492773	130.0708350452	120.0884324996
NM_212433	115.7867165738	113.8650564304	113.3300517455	119.5411124276	119.344037793	120.7531903082
NM_001163270	231.5047191958	239.942201249	283.9973371875	113.3157617341	243.9034274197	194.9356134106
NM_178627	123.1561242075	117.3477785746	116.4921186012	113.3110358521	125.9495554466	164.2221829924
NM_173444	117.7439712136	143.5320856142	152.8572860017	120.2517129932	113.1406399192	117.2926997489
NM_011811	148.9358186538	126.7496892267	113.1295354251	124.5822758848	135.7525050545	159.2388850034
NM_001081652	128.520281051	165.3848979835	113.0771357784	136.3938918979	120.7053509882	127.989890292
NM_007513	207.6509898567	178.7182793274	112.9308572041	135.3054009595	171.9676645229	260.9434287966
NM_001112738	125.0800250268	122.4857879513	112.8614977805	142.0455921295	144.068961674	133.0549306551
NM_010886	223.4705036396	142.0615427327	112.8001364942	155.2435078287	254.9061378335	127.2588534522
NM_011779	150.4434824086	122.8878843085	130.8182645217	112.7955905497	160.0883592861	135.4802917951
NM_009009	119.3560594886	181.4487936423	163.0526553388	133.9765574636	112.6596139936	153.2888241545
NM_183208	112.6525356929	191.8466205922	174.5193410986	187.133973971	116.474089669	209.5703650229
NM_009716	168.4137576373	112.6276450719	140.0211279749	140.7211370841	168.7305439994	198.5786754068
NM_030197	181.6670731465	121.5852243849	112.4674816308	121.0305480654	114.2437443975	141.416645928
NM_175007	168.4033089392	160.6251493463	112.2395352866	124.1665332617	130.8769723416	168.0542507021
NM_001102437	114.1650681121	157.4109234264	118.7981506432	179.6694892454	112.3538317925	112.1750993843
NM_194355	143.6708337001	168.8298503828	150.6455879459	165.8227377387	112.1439949415	140.745818161
NM_019579	124.6333320795	172.8914566008	152.0956146701	131.0648423532	112.1248641499	149.4870859118
NM_026083	130.3124115374	126.5651840949	112.0600483676	139.1544564849	139.8682854747	114.0031759095
NM_010360	160.7271889091	123.2091976473	112.051219141	118.2732080122	136.1775356091	119.3847548085
NM_007637	236.7339061565	199.1656977353	112.0368124315	172.9849272128	203.1757206696	190.8057758077
NM_175480	150.1526528701	187.631750006	233.1680449188	181.2869825332	140.4937194399	111.8729488837
NM_001170849	114.8379348566	129.6289279729	126.9214717639	131.9846703614	132.332191619	111.8016054379
NM_027996	129.4018624039	160.9283366802	145.9977038104	126.8404633343	111.7837114312	167.3361427341
NM_011801	171.8370440575	132.4948514895	140.2081000797	111.7693318557	141.1477348257	129.5111086834
NM_177261	111.6722675756	129.2396281638	170.5946734903	176.3011952306	210.18242405	168.5965251023
NM_053089	148.8869663896	145.0392664642	124.7503428131	111.6510416018	124.3511511654	127.5750493117
NM_008298	201.6611561445	131.2666415177	111.6426544024	198.7934592216	239.6339431392	156.5719478485
NM_194262	124.540267705	163.9182528932	166.8309509787	111.5114910263	152.311723316	129.2514806792
NM_008060	111.4224791018	140.1333264059	153.8405987502	113.4628290004	111.4211800459	139.1662768855
NM_001162945	111.3851853604	123.7480778888	143.0735564562	167.9730051851	137.2194395405	130.38222599
NM_010243	125.645491281	165.4205110385	130.0635529294	163.193822322	111.3750567888	265.1215722028
NM_080437	114.913052416	128.0822120466	186.3145852948	111.3697945347	145.6734805326	145.4964886079
NM_001081341	111.3660428996	163.4236446393	160.4255039587	179.2038636813	115.419579735	139.9087345505
NM_011506	134.5237952916	112.814509725	111.3476478712	137.0046007088	131.7098720223	117.0520720529
NM_012052	232.2369981838	138.1284020496	172.1103539036	111.3350941021	183.7932809266	116.5981707841
NM_011187	135.7371513992	123.0290848055	136.0846747903	111.3184580353	117.3267543177	114.0175441263
NM_007839	111.305153619	137.2677027669	167.1494370804	124.4742645881	139.3006018453	128.5095377895
NM_173755	111.3017095598	143.6051717797	146.4831721547	156.3627816611	131.1126382952	178.7306675678
NM_023689	111.284374301	245.8628957577	179.1783041676	330.8652630946	278.6276848432	259.0026848941
NM_178694	111.2160508977	112.0458328288	127.5206662509	117.6542769472	116.8674626136	128.4875796112
NM_172675	138.9673679538	158.9700408352	168.076743585	127.8882571714	111.1327532335	113.0816719127
NM_033618	111.0374266368	144.8204399242	136.4212615708	149.0793878419	126.0555692308	126.4211451005
NM_178653	167.9074690046	140.5792129285	110.9438125066	144.2074585126	150.9162521682	155.745446429
NM_001077354	110.727662925	173.2151359486	220.814262396	186.1048588747	131.1727402586	171.7563349463
NM_025379	145.1884653469	110.6212096535	114.1908367349	126.8794324413	138.6657700542	111.0391814025
NM_172544	110.6103087724	439.1145520515	130.5472584434	352.8006732981	146.8235421694	161.3249057608
NM_001003917	110.5080932365	142.9484698211	141.6646129295	140.5732380001	124.22307708	173.5032933497
NM_146062	132.8709815101	134.2125677974	145.9536109914	134.7632878741	110.4742126455	129.4538917464
NM_026201	143.6932382186	131.0696297598	170.1994846396	110.4523806946	118.3036294891	129.6682782911
NM_001164598	172.4747229731	156.8215726501	139.1948901164	171.2581732445	110.3843915263	158.9010328899
NM_178750	110.1715005745	146.4384180707	188.1551883846	156.5737833549	172.419259038	134.7332090954
NM_013785	132.1289935575	130.5561953645	117.937267322	110.1668456635	132.5755179556	136.4384592229
NM_011650	210.4186650587	142.6238380896	147.5702923372	171.1075709087	187.4328939244	110.0622381932
NM_008466	166.1713290494	154.8229712185	166.3184078397	138.5407032108	109.9582208271	189.2603246073
NM_001177696	131.7239780079	141.8490291287	131.9965554621	123.1660152661	109.9522802407	138.8110916517
NM_001110142	112.7457133553	121.4109109304	140.5138507392	122.1960436873	109.9326616192	132.2329580349
NM_021505	142.2761404877	118.5879377684	115.845948719	125.1389897325	140.7747841573	109.9170608051
NM_012027	135.8441978683	143.0087941615	146.7200275399	121.6169734966	138.2294512072	109.8357126098
NM_133797	114.1600365836	111.089265165	187.144251172	135.4586109287	109.7689551862	132.5587520196
NM_012002	170.4968718428	109.7118986255	119.6783209805	129.8121194446	151.7613555265	116.8039332301
NM_028188	167.4422799342	165.9046389406	109.6786663327	175.6787741693	143.7413529224	195.3822760989
NM_018765	122.6390166453	110.9814650393	110.8155638875	129.6074190811	133.9974894532	109.4846196725
NM_178772	109.4253095977	143.1322606875	124.278161057	161.2307093026	115.5110523346	133.8935891902
NM_001164885	135.4354073399	133.6285481702	122.3683668523	141.5912719649	109.3993398207	117.040720096
NM_001163445	109.3831935125	112.3876173809	240.7019529461	136.2675054167	183.1709775427	149.2323469389
NM_011188	149.0176915525	156.6265256476	109.3513869378	129.3857294427	131.205499414	117.2773355507
NM_001033536	109.3002993946	157.3788962792	165.5788614137	155.6307419858	117.2354833685	173.6025523291
NM_153082	112.7233134618	136.9499817567	156.5996094976	158.7400179532	129.8678866862	109.2806697204
NM_025449	109.1550850909	159.5412464304	117.1824490349	122.7792546856	145.794158762	151.9284832585
NM_177305	109.1373826909	155.6147831712	114.9769114093	130.6201576174	113.1497038426	110.0619671893
NM_010700	154.3052099337	133.3605387572	109.106544396	110.2386594054	117.2282845895	136.1326685351
NM_008248	234.9320914821	145.4841392692	108.6034508576	144.6410193683	194.0601309107	140.153088817
NM_001166138	108.4934236027	130.0707869987	150.2947605201	118.5497618287	125.9124345603	114.9068172589
NM_001004144	110.316890697	119.3910365007	120.7590972734	135.1078780078	108.4560685364	139.7814540172
NM_013458	108.4555937675	121.332627036	126.2595681343	130.9607608999	108.4358897968	137.5859742268
NM_019724	123.2357655888	200.3394942056	185.4960584483	181.5600390937	108.4283328379	134.3151467606
NM_026139	168.3785627055	108.3338659695	108.8635183675	119.1521291598	150.3315166506	152.4063784412
NM_010568	118.9783833345	129.3242403824	150.9164896116	108.293778439	108.3927586839	126.5322906072
NM_025739	150.0705994564	133.0266930761	108.2604679811	165.6109794395	166.6350050177	154.5823318792
NM_007835	111.2097860865	138.3280475573	108.1601222528	140.5692238794	141.7482971151	146.2697467164
NM_178678	161.9016121999	131.3706547138	144.5845011378	117.4917035584	108.0994105522	117.7786928193
NR_027854	125.9552890422	144.234682187	158.4875738719	138.2296012589	170.3433968715	107.9992566851
NM_025844	180.4046880357	108.9567355662	139.2517993521	120.9087304351	107.8509740393	124.6440132017
NM_001081170	107.8062884415	166.2478491428	115.6602616776	166.9914801737	124.7352025931	128.1784025998
NM_010330	192.6761481236	129.2605391609	164.1228339261	107.7900795482	122.8948587963	193.4649088885
NM_001045520	113.765560627	119.867726921	117.9136538218	108.5143921269	107.6361889813	124.5356716773
NM_019693	133.5071893597	107.5969640065	116.5081489382	115.3237137564	109.5768225381	129.7757149501
NM_008704	313.9415029816	120.3059803723	107.5483935724	125.0838731946	228.5264074478	144.4073111668
NM_001039644	128.7134984907	140.3628532627	129.9209399673	138.6298030214	107.5036122959	135.1827039352
NM_175341	107.4850054959	146.9278696789	176.8820697922	208.2916516902	135.2046210809	121.4062502845
NM_026143	126.9695062549	142.7547368905	152.0673894904	124.7179575451	117.4263206436	107.2191832484
NM_001005507	107.2052115524	120.4875513258	173.9771398338	121.4309181748	127.3056218819	142.7522143224
NM_001079814	119.6079399288	120.869453132	115.1904196182	117.7550231011	107.1455345961	125.829214347
NM_144846	109.0847106138	150.6289987758	171.1030615416	117.9721075822	118.1700948245	107.0810824748
NM_001171000	124.9461773571	140.5851447542	152.2185706474	149.0186052678	107.0400288755	132.5734155193
NM_012003	117.6402630195	140.680604559	107.0041979647	169.1970021774	145.993939817	179.8758876102
NM_011086	106.8318781619	149.9249723999	147.7675917084	134.4955724051	120.5146945054	127.4450723733
NM_024465	191.226501126	157.7834960378	106.7611779961	169.9110873944	161.4432350736	164.5968505776
NM_001003912	131.8260970577	139.7751173858	106.7460165884	160.7683890485	148.3085194061	171.8285341343
NM_026058	135.6832544404	112.3494901061	106.6462269459	135.9725693264	165.4721948483	110.6093825673
NM_001163759	112.953043308	122.3118266612	110.4374861384	109.615666904	106.5574255736	136.2367648676
NM_177167	106.4949437016	146.7883768939	212.074448804	278.2856896717	165.3578008936	156.844359366
NM_008839	154.8921458745	148.0593653698	137.1732491127	176.1895612987	106.3272021935	106.2313346771
NM_019769	162.0301761626	117.6411727721	110.0547569399	116.4052786851	108.1452016999	106.2302769573
NM_016700	106.1942818347	111.9239224341	143.0401846839	164.834223857	119.6279876787	148.4140980529
NM_007964	106.142709695	113.4803896168	127.6953633041	162.2010049372	130.5736150288	132.9681309057
NM_023579	147.1890140668	129.789957385	105.8978425969	147.4954952927	138.00840549	165.7289275303
NM_001099636	105.7593171175	170.8227709624	195.2652174643	160.1214271805	173.9455502913	158.9796113598
NM_001039167	105.740951484	120.3548850044	225.7224413651	184.6344150228	165.9130701805	232.5271011126
NM_001081216	118.8210900351	168.008304012	188.0667023416	128.3055727335	105.7224943154	121.388229558
NM_029337	127.5418104137	133.8235800971	196.2521871264	132.8527415153	105.7127615049	128.2655290765
NM_001081158	129.0389475782	124.3779416614	109.9202272427	105.6764052335	112.1218284589	147.3890276987
NM_025586	135.8552651543	184.3732209634	105.5687719959	148.8442294263	170.1346758156	247.8664508469
NM_177407	216.0954639631	164.7427567567	208.7501018261	107.0063236735	105.5313565016	107.0760348024
NM_010610	110.1847916858	108.183818299	123.4296753441	162.5817105273	105.4439247656	148.7457528445
NM_010732	138.1319354365	131.7350654638	123.1885604207	105.415813813	137.903392967	167.3825112939
NM_172645	192.4987010086	151.9243386583	141.3693468832	150.1454773812	105.3951412089	142.8684088361
NM_024191	150.118563941	113.7890123147	129.867832929	118.3150206171	125.6074515728	105.3698107422
NM_009211	105.3085313899	139.6032046762	147.5739590905	105.9557396945	118.1096538328	107.0655295903
NM_146116	236.7348247299	172.2201246568	105.2665764951	173.2354769781	206.656792185	149.4263884589
NM_146140	117.3192576894	131.8752913702	139.5243635886	105.1962321506	138.8193374862	143.3963015702
NM_153125	105.1364913686	162.05491021	179.4015555735	157.1181339189	135.0067783477	169.7025225976
NM_010241	167.0362183427	143.2113414457	123.013092061	140.7303339014	148.0121901076	105.1317276916
NM_010200	306.4635378864	226.3972918557	105.1226656388	270.5737390238	216.0526184155	170.866428681
NM_001100452	110.7710133073	120.4913365578	158.9167737805	115.8646418393	121.2621049252	105.1214645007
NM_001099624	129.0521438072	133.5040437102	119.9248635598	118.0483714822	105.1015774647	109.2756545958
NM_001174047	105.0905245825	151.3130339565	204.0411264868	173.5329267361	115.9920881784	160.0750591621
NM_028151	120.3997104699	115.3315870576	112.5422880142	108.9293561173	105.0467011384	116.3337080319
NM_027230	110.5298244456	127.5617660648	170.2045828035	134.4356002379	105.0181402652	138.9754557922
NM_199057	104.9396455327	142.4028194144	112.1780434939	142.9416889522	149.7281367378	217.97032896
NM_029573	120.8860180615	129.6099813324	104.9390932147	136.0260890629	150.5074855794	126.0123063137
NM_029657	116.474026776	104.6577925953	159.5196520616	124.8000017495	106.4562930532	111.2985683456
NM_021449	104.5828166783	148.8766435981	108.0531330332	113.3435141103	108.8577483646	150.8626565621
NM_029116	239.4978824305	140.1876475979	206.5023416155	132.9512064852	104.5523412484	118.99767733
NM_023526	204.8990582683	147.9185315627	104.4502913868	145.3665572626	166.4009442778	120.3840107879
NM_001115076	121.0728534377	105.4603946076	115.6486308305	115.5615362944	104.3275156804	113.6885356361
NM_009469	104.2916707786	142.1419725315	151.5697724288	144.8227795226	131.8253106526	167.4086791981
NM_001003824	104.2726363433	109.6330802297	129.0628752696	122.1289412799	113.6963174546	104.2412461742
NM_012023	126.5498057595	117.4781017439	136.3442100448	113.3895693355	104.1524594024	126.6245861576
NM_144866	130.0634706111	108.3016111565	104.1143526094	124.948212275	119.4212139361	127.9450399118
NM_029570	126.9622092766	152.813551405	198.0342566442	175.0426332528	141.8579355445	104.0559609343
NM_026552	139.3373135873	119.202413388	111.4154862112	119.7363906202	104.0507819175	156.82547265
NM_011074	104.0231447166	215.3822164524	191.7401453218	174.6005805799	229.3713005843	482.1667496907
NM_001168225	156.2562768284	111.003986067	107.2474868938	119.6755763965	185.7923785313	103.9593326088
NM_001009949	146.6767258271	111.401120817	103.9538912827	134.7851512246	123.9245138916	125.7264520448
NM_198702	103.9004715094	225.5916417859	344.9156295721	264.7069863059	162.4600162574	295.3827363554
NM_018886	145.1105866644	132.3122370568	120.1959290265	140.0480528676	116.2996332768	103.8882060915
NM_012055	170.3029671728	115.9024750593	103.818595179	132.883220215	151.4608566266	146.8926204591
NM_029348	136.6623545674	153.7749919344	126.7916169523	168.4130616788	103.7342416697	161.9256776761
NM_009736	139.7505662556	142.1503031056	121.0104036437	147.452784562	143.2356993724	103.6489249648
NM_028211	133.696812122	125.6925892906	120.9856329876	103.4311014414	142.8889780998	117.1894806865
NM_028339	181.1556233929	135.1794198789	130.8464280498	103.3895499653	138.0027892132	119.4227474519
NM_026664	104.4805116397	107.3567345181	133.3961938664	118.0675513996	103.2378685823	132.4902856364
NM_007454	103.1320805739	115.4684783683	118.1053927297	123.1537098432	136.5395650472	153.927855994
NM_001081225	126.3085836742	150.373905142	229.769875486	141.6227633169	103.0543714849	119.6979117125
NM_201226	123.3467945233	144.3181513142	153.7752828384	122.5084333666	102.9531554947	125.8041868871
NM_011828	150.3233894086	114.9066339188	144.1515550157	108.7823085117	102.9085931967	120.0779732933
NM_001135559	102.7970899878	113.6297382517	107.8439826753	119.0684346092	111.5885947036	126.2715140159
NM_009067	102.7411050018	147.6729997253	161.5084516207	137.1895851926	113.6783761421	143.4999986162
NM_008672	123.4415250854	120.6666335896	169.1832631272	110.8287453892	103.3121980238	102.6546282432
NM_001130008	109.63025076	126.1478799058	102.5847201508	164.9838418469	131.1259134268	129.3632179402
NM_172784	178.6451815949	106.454894275	102.4078354746	148.8465768196	117.7527535037	177.0452949161
NM_001162870	102.6716599287	137.6644449395	102.3505419039	115.0960007811	116.7966796693	130.6120472697
NM_001004367	141.7173146811	137.7385799233	222.5006485758	156.1550904846	102.3049119884	115.8482374406
NM_009388	143.127640743	136.2248684611	102.2372318763	116.5940094214	124.9556834865	138.5379479914
NM_028292	117.9355578364	117.149206626	114.8163362246	102.1690838042	112.2737076044	146.036743719
NM_178915	273.1598664903	218.4986514476	102.1052775604	152.3442685468	218.6760197852	195.929346266
NM_025546	147.099988483	114.0181652183	103.2016514267	106.6845245478	101.8268650394	116.7976362336
NM_001146707	163.2934336917	136.4108172441	117.1459790713	146.5982570865	170.9125137813	101.7931494186
NM_011866	120.3035838783	119.8405005339	104.8798510911	101.9128702834	101.7211684987	149.8843450246
NM_145430	114.137668404	101.702186183	127.3802583469	122.5271649093	122.1575563365	143.4956406224
NM_013876	130.7655537041	111.8306465598	160.0616725225	101.6338602346	121.9666259151	128.4257483465
NM_007747	193.992238093	125.1663169915	101.6222559809	149.7597180079	172.5603222307	142.8813990393
NM_198167	198.9858241545	170.1364403995	196.37753237	162.2819153384	101.5511806579	189.216597458
NM_145513	106.4347077671	109.6561159923	131.7692351784	128.328353638	101.3912643911	117.0271286201
NM_001081135	101.2960243705	156.9532681286	198.2901512391	257.0300520611	170.3111709462	155.7336494519
NM_030206	101.295416519	190.1923989854	191.0344356232	190.8102904601	184.731456129	356.8327182876
NM_010301	123.967362609	108.8155940086	136.9921393341	101.2873008786	103.972302049	150.4717300786
NM_177129	101.280940781	132.1446690001	143.6759399298	139.3986589686	148.7660631247	135.3129846418
NM_198108	101.2135722188	120.1637267586	154.3940771663	142.4693502183	161.5250643395	159.1512125383
NM_177353	101.1657433921	130.421301754	118.1725089196	160.2010985474	103.0144661117	160.2052721682
NM_207671	101.0987520471	148.2163523022	197.2714209158	149.2604773295	113.2670172562	136.9929580645
NM_011484	101.0610270758	105.3386003142	138.3929126182	121.2311971753	104.8404808222	107.4550635075
NM_001081426	129.2510898931	142.3249415562	138.8914973353	160.9147831326	101.0567059692	122.4138791362
NM_023403	480.5881907206	149.9846497532	100.9652284858	144.0127340374	250.344280192	111.2891247842
NM_001163379	100.8525818475	122.5557523953	146.51631318	108.0749847316	118.4138801777	192.6827912778
NR_033586	100.8045578992	165.36002028	162.1208801352	167.9769647586	141.5866354502	162.7138932239
NM_134020	199.1119551302	131.4561167254	109.5196754188	107.9605870205	100.7463108103	103.1690595343
NM_180678	116.8627484838	100.7257065545	124.4357409676	108.6576345974	117.7082878662	138.6907608669
NM_172926	142.927891661	131.0378435444	130.9603872217	124.2438058084	100.6952684618	119.337546552
NM_001163006	233.6552745241	114.4573465848	119.6639203119	100.6308740472	165.7267228674	116.33224989
NM_007488	161.3923653651	199.0144290044	147.3726264016	222.487656715	159.0297479721	100.6111764037
NM_025735	142.2389330393	100.6039093762	103.1676108328	112.7009060065	179.816317413	115.9613159555
NM_021305	157.2995992256	119.6021756797	131.4790862455	127.4266853865	100.5662289946	112.6983474322
NM_026129	217.8066714844	144.9894204127	104.9188612324	100.5386406804	152.7970550065	106.8923319186
NM_008791	292.1341300604	100.5381821322	145.7337301037	302.1034890022	446.6923694874	331.3878790797
NM_013933	161.09117361	113.6379042054	100.4978370088	108.9923834319	136.1722043202	146.5576325969
NM_025673	168.2897215068	136.5152200071	100.3292931849	111.5432232647	104.759942753	164.2840802717
NM_133795	142.0616030824	136.1519057124	100.3182002607	124.0020242737	125.7460894801	107.0940263062
NM_029492	117.7146152199	144.5271000165	162.1486615916	112.5477365036	100.2967384842	119.3720250692
NM_001166453	179.550988472	182.132297818	124.57511805	255.6996007886	117.9614804569	100.2793379105
NM_028995	100.2278060898	136.2179631788	151.0520645154	144.0380175988	127.923040885	162.5939645706
NM_001172123	214.9818417965	138.7429838341	100.1734386567	218.4233453064	212.4788140124	531.8654800215
NM_198298	100.113122519	167.793262021	154.0671526083	143.4153322051	124.9302821175	145.1126185867
NM_009273	206.9215879691	131.1209882265	100.04917302	136.0457823205	187.6650489347	151.6002580861
NM_026521	130.603762446	122.1028747422	130.7016720946	148.5739052537	144.7020430964	100.0445600014
NM_022655	99.9862694124	160.9813288888	157.2226712945	149.0729233259	125.574758411	131.6389468599
NM_024452	99.9391170795	145.9353600237	178.0443288812	166.6687080677	150.4586009442	100.2957947734
NM_023665	187.1392183456	99.9339905662	123.7890675793	122.9650183197	179.435008094	104.739471381
NM_007547	143.0252939858	99.9037841412	155.3607157467	113.0517729558	116.185265525	116.8926579415
NM_019639	214.1761769887	160.964782456	99.8522190403	148.0542985366	185.7457948388	165.933725041
NM_175258	103.6485340122	130.3653617765	155.0048737492	168.6975959411	100.1763979739	99.8276845347
NM_145564	99.6930361942	116.1982194925	137.2258961736	125.5035016762	111.8862045467	142.333244286
NM_001015046	122.0685235586	122.3004487466	164.0529407327	170.6057820912	99.6794565714	156.6421935308
NM_001042528	99.6637722271	164.8617605327	148.2121713143	132.2798713658	127.1660924092	201.0809521577
NM_027130	112.4361664032	100.6164786959	118.8525416038	123.1520179523	99.6002939862	112.6185174165
NM_145511	106.0184729691	114.0907524745	99.6001871345	137.6500997025	111.0593886443	105.5637605636
NM_009199	114.4974059555	130.1962946898	127.0675195723	145.7600137772	99.5476156705	101.4690964309
NM_025567	121.9177517796	99.5409758266	102.7884598556	111.894874779	119.4389603618	117.6895632982
NM_009668	110.6651136395	106.5345941562	129.3862866811	99.4820253093	118.9620899662	114.4200060283
NM_027472	125.2352090147	105.7980934798	100.7190645738	124.7251540229	99.4617117571	123.9811858373
NM_026160	108.4647249426	134.5242006195	126.4175989691	127.0352479089	99.4167531868	147.6037890606
NM_145400	99.3199127432	114.8047504826	114.0065274022	162.2647928395	121.3260536598	155.1813553425
NM_138742	99.4503657415	125.8199965419	124.4353475418	132.3314279264	99.3194896196	115.1759539932
NM_001162906	99.2910721254	166.5061120959	192.6340577192	137.2414255202	123.2562128338	108.9247888956
NM_198022	106.3730396294	111.6418149035	149.8982049205	140.6017475657	99.1947872461	115.8359551596
NM_031396	99.1612724962	129.8172966439	165.2679944275	182.1307816245	145.2220458194	172.2050901795
NM_013568	99.046959111	120.6169297524	161.2764050317	183.0320982363	125.1860333767	152.1414152264
NM_177412	110.4629156659	111.8684321567	109.1256982314	116.8756270767	99.0369632057	148.5658175437
NM_032008	151.9566528126	138.0775129762	150.2016487857	156.2827646663	98.9952913114	138.3828063774
NM_026174	134.8530809937	102.5471576314	124.447657778	98.9864741618	100.2432455741	172.2168471129
NM_026079	157.6333526358	102.4923672917	98.8267673201	170.5772013715	146.0994385092	107.195607257
NM_025356	122.6176943903	106.818103525	106.1333539226	98.7974553676	121.5664578896	137.9432170517
NM_026875	126.5861305965	119.7413531327	98.7694862447	120.3660646961	135.7519496422	134.4396762514
NM_024213	119.4088434613	116.5527304638	114.097227162	123.325800605	114.0205516421	98.5791308366
NM_145422	110.2676094211	117.1150872142	110.4429300862	98.5536428526	135.8098753797	105.9496901341
NM_029166	130.2658061059	131.2845816241	98.5328491111	179.5906602524	130.2771286482	133.8574222821
NM_007831	112.1425669869	148.9472307066	149.6043718202	161.6155325905	98.5295577586	130.6021333963
NM_172434	99.3805952458	101.4740955298	142.1784539817	99.0832939651	102.1436792258	98.4964373745
NM_178686	132.8576571983	117.0829229331	135.2597121367	98.4295151183	111.9451870913	125.3608597309
NM_001163542	98.3886999864	147.3409871239	104.5521862202	123.2045892403	107.6632679242	127.7283137754
NM_183028	116.5263509433	141.2381356628	145.6048425722	148.2544392631	98.3356626105	136.0732065735
NM_031868	160.7091471174	123.309679338	98.3091433934	118.6803820412	143.4840461584	121.293933975
NM_026775	165.0409934677	143.5533457972	128.1879601075	98.2668353723	101.2913842264	104.9946708137
NM_028821	112.7355872241	101.3194135107	99.6074937609	103.1758414912	98.2664622778	102.038132919
NM_001081345	103.5137800632	143.7319494948	144.6618723161	122.948255258	127.4247024785	98.2481903597
NM_010560	156.4095100989	105.8637558412	107.2508990509	137.2800057282	98.1817118319	108.629028457
NM_080556	124.9069837495	117.6948285241	125.1106236361	126.8807513531	98.1663138072	125.1106721387
NM_026880	126.4257616542	132.9003356249	146.7874558246	140.3769950673	174.2198830921	98.1164266262
NM_028791	107.6948391077	133.4919614795	135.0316863514	111.1240863569	97.9228368155	142.0633923823
NM_153592	106.0547476865	117.6618150595	111.274622462	97.9087450469	120.7576727993	133.3212257927
NM_012024	126.6136081738	140.3503853327	97.8681158963	131.4485399019	102.8581976856	140.6391839826
NM_001081750	112.3169527108	110.1158215483	97.6478915636	117.3948698153	102.378920298	102.0963214003
NM_011286	105.2812589157	225.4710809755	200.9029893603	233.4446239412	190.7000588744	97.5730316323
NM_008924	97.4389881334	170.9806305713	151.9556546427	129.7399863113	121.0365695108	154.901261319
NM_172690	97.3841393294	138.0859341023	131.5531216769	162.5610585672	141.1090411137	176.1299988631
NM_001105245	97.3625793853	218.2080715658	400.7650629601	327.4536962801	268.6183351859	234.6806970771
NM_199012	118.4138158789	126.0320696058	121.3425080889	137.7285473232	134.7467613333	97.3584715191
NM_177185	97.7724175844	114.3676058443	173.9742451736	125.766857545	116.3437951262	97.3374078653
NM_025283	141.8675720044	116.1580091333	97.3113331401	129.0094747011	113.782375825	110.5705861
NM_007890	113.5681640908	108.5716441709	97.2473582569	124.9340178161	120.9202847154	115.4111544669
NM_145473	97.1795715853	104.3716129955	117.957086929	140.1328391647	153.0110282129	201.1516154521
NM_009753	116.8353950963	127.2707802989	133.8475512665	161.6686233634	130.0727305917	97.1536779393
NM_009796	102.268076016	112.6272925692	134.9805471511	97.0947978005	103.4431707329	98.9450817464
NM_028197	149.6349614299	108.7224313636	142.9698730932	116.2744747414	125.5547376426	97.0613321712
NM_019653	125.6165335051	133.4007072036	174.0900613755	97.0591512918	123.3291678506	121.3985242429
NM_028296	97.0556688944	233.7585516738	256.0215153166	139.9068388283	165.822462221	231.5656281773
NM_011101	223.2902897622	268.839644419	175.1901151992	129.0077866456	97.0230141295	183.5204218212
NM_001163395	152.4449774516	104.6497395198	97.0199169332	142.346659966	167.6589011133	144.3600529735
NM_022009	96.9706327135	131.7274508454	155.6667122849	137.9672799499	129.3478705308	145.9856020646
NM_010347	143.7644934436	96.9144165575	106.6599943509	109.0056673331	168.143979349	136.8982335567
NM_009005	96.8831313365	99.9579224324	128.4255296931	116.8554499861	106.2115613831	165.0333426926
NR_015479	130.7877469138	132.5282340386	210.5563042097	113.6449687864	96.8564402921	119.0316674584
NM_172626	107.3646030952	121.4214711156	143.728537421	108.7180563206	96.8470340909	108.3743673499
NM_008640	143.627096096	101.9660778205	121.9540949088	96.8114396283	115.4703460871	97.0423612613
NM_026872	113.5876058995	96.7091311683	121.3414878537	133.292758413	113.4495855128	161.6922437314
NM_001145162	164.3537272736	117.2633297827	211.2595716891	96.6615941425	143.4670599124	101.2292840267
NM_175937	192.8001357153	181.4938444397	121.4095141985	117.301831637	96.6288785126	139.2920586098
NM_026481	175.4386255172	158.7507791675	96.5067393895	115.852111925	122.9838161647	261.2693594555
NM_020578	104.7297918635	98.0962301665	96.4319625041	126.6974356609	105.4600315775	103.7767268738
NM_181070	122.2640749732	122.4685013392	106.987958448	128.2745879077	133.2486251596	96.4280838874
NM_181411	107.3522445263	117.2182230372	122.7208322696	130.29857211	101.4003090076	96.4080480018
NM_008020	228.4155501885	142.2385305363	143.1006641723	145.3696062119	157.4410484448	96.1995501608
NM_009224	146.7848631721	128.8004729774	175.4161640557	96.178000677	161.5607583723	109.8874495836
NM_001164172	111.5771893152	133.6607229314	130.6383319706	116.7797396285	96.1320612974	136.017566926
NM_027652	115.6853046715	133.7814119669	114.822438743	132.4236037087	105.2242932638	96.0719509494
NM_011857	96.0156410237	165.880977999	109.218433935	169.4053042345	145.9876405587	139.244320387
NM_029057	101.7643427197	118.9980675345	96.1275176886	128.0830008131	96.0099653383	148.7456971943
NM_008027	159.7562761099	103.4251265062	95.9820755168	105.6791122512	160.693296232	149.5424087251
NM_013676	107.0890932776	117.9428247019	115.6865080008	95.9715731847	120.9829156302	106.9710002022
NM_026805	196.7153190108	96.4864905643	119.508704715	114.1578699261	128.0901083173	95.7817249884
NM_007377	99.979881875	117.5582769745	119.8935995961	96.1560827609	95.6986801798	95.6632190521
NM_007868	95.5971561373	162.8192860118	358.9095038231	343.0514272164	276.4637547554	258.1134234693
NM_019648	139.2849669559	128.5869818244	99.3209699425	122.293794866	144.7802153978	95.5928246541
NM_172496	95.5472107789	100.7584294472	97.1220587676	127.6270085908	113.8110367175	136.6443338649
NM_001159603	95.5017051906	127.0514412196	147.0026005106	108.7389251959	104.8487383712	127.0727599774
NM_019712	189.0198398315	116.4240150689	95.4826377698	127.005453821	165.9543991579	96.0230513604
NM_027315	120.6072238875	95.4148650567	148.0873450652	111.7942207045	116.53070174	105.6976315529
NM_001115130	105.5559041495	130.3803418233	131.9396851887	112.6567564422	95.3531002434	121.1015126976
NM_133837	100.8310034267	136.4520736293	159.9518820557	153.9687044456	95.2117370415	114.8322531465
NR_033229	118.7638215295	112.2906237975	176.9948487056	95.1861147656	135.9046877462	122.2965118616
NM_182994	112.967963419	139.5719753406	107.2673462308	121.3454251565	95.1680429584	149.376446382
NM_001193266	118.6782693122	137.6717055296	196.1152393948	116.5197795513	97.0453118279	95.1645409136
NM_029401	95.1293351363	108.5893300537	202.1025131932	98.3838530644	144.5577374822	228.6039021721
NM_009409	95.0592006608	140.8845288085	150.5478470969	138.4596349544	100.5644367773	129.7990057917
NM_133949	119.6234093479	125.5865473926	105.7535734994	94.9096701087	119.4038715827	127.2129669122
NM_176954	114.1111518505	94.7706506948	183.6297260811	95.9368678576	139.5759507356	99.4824162594
NM_020026	121.9527014934	108.229767853	115.2132277306	102.4074804195	94.6171582463	122.0175679443
NM_172712	118.8399269422	147.0856692144	105.6052953069	109.981370643	94.6111661579	152.6435224015
NM_008913	94.5604295421	188.1947229808	129.744965446	159.6228994627	136.2012758443	144.6373430058
NM_134077	94.3842520487	100.6313073683	124.136580452	119.0846602016	103.4488017661	127.5168850685
NM_001001181	196.729848124	94.3772786038	111.9073241654	117.893059429	135.1586358408	100.2058123463
NM_011603	138.3856956855	98.4216763584	94.3529991805	109.7993058012	105.8701672233	108.6090048939
NM_133807	102.0409680013	105.1143968921	132.8122039024	133.9019414444	94.2583461954	111.5966109841
NM_028136	119.3600319725	132.2746022842	121.211419298	133.1495103219	94.2226710953	99.7623219626
NM_001162884	136.3438916421	94.2072565933	106.7647085565	203.1708891301	146.3329001805	115.1450072312
NM_133206	105.7528532916	111.3656186435	126.2868548021	94.1311937291	106.5722915368	132.2404040253
NM_001030306	94.1859523004	94.1122818489	132.3379926378	97.71908513	99.9018463342	107.8485033911
NM_023565	94.1122425213	111.266905919	130.6139948248	120.69870303	110.7364988996	105.1215295962
NM_057171	94.0830100798	142.5894328225	129.2001093399	116.5005224131	96.426374149	165.8370096444
NM_025438	106.7498903233	105.4814360858	136.5507728996	103.7024339852	102.2725463855	94.0655574164
NM_001159941	108.108155204	147.9514139952	94.0085515777	112.654218037	103.1706901737	104.6873023651
NM_194341	111.6627014888	117.9708425469	120.2531336918	104.1790789462	93.8166253601	129.872702934
NM_008538	228.2067989344	93.7877672272	101.0408118812	115.5896919907	197.7255301753	189.1996335556
NM_013830	93.5110174689	143.0058077699	177.4566509889	135.6870629591	108.0688824345	119.5759371671
NM_178647	126.1264428416	117.6871411237	124.274416398	94.6729036191	93.4490188834	126.5137858706
NM_021524	93.4128335978	113.4780010167	104.741473069	136.1987707254	103.6888326999	136.3041632309
NM_026327	125.8904419784	93.4016353439	101.9012866636	106.7772813339	96.5757820072	105.5558677295
NM_017478	159.4826403696	199.9186429305	153.4512574672	156.7538523797	93.3444332767	158.1062141158
NM_019710	102.5272317733	133.2491113873	107.4487733985	127.7674683459	122.2981080609	93.2992980653
NM_153057	93.2861787741	131.0767108786	108.5539061411	118.5628346887	109.936564863	141.4951922981
NM_013415	93.2784275586	182.1367186294	466.3167381978	303.813935053	238.8462909282	160.3642865453
NM_009294	113.0601923517	129.9787438053	106.2699192092	118.0651704592	106.1176792042	93.2711836626
NM_025441	104.9428043072	98.6263489783	116.5502614239	93.2001202702	93.182547647	108.4899877062
NM_001163721	101.3460946734	118.592996957	120.2437355109	93.1670700745	94.216664383	114.37551072
NR_024329	93.4994101957	113.7843876964	112.6613306294	135.9914412262	138.87290147	93.0752990504
NM_001013786	130.5824440843	140.1467113071	147.1406429997	113.4790128642	126.5712188173	93.0213328986
NM_012001	102.531444779	98.9947667956	93.017847843	103.7042737787	113.8817270451	93.5227204525
NM_173180	94.4098081216	105.9168019885	93.9214682338	92.9983262839	102.8019072761	114.1659054947
NM_153555	92.9852514915	99.5818451988	98.8811923243	106.4927049476	99.8883597435	93.7595110503
NM_029704	94.0871922918	92.9355374171	103.0627086224	99.1595647009	96.9476748324	97.7305984718
NM_144847	92.9093234553	93.9648594052	142.9558185629	116.2920270132	110.9892410909	123.6404724667
NM_010561	95.1671974404	108.8108485202	107.5447026341	108.8668383858	105.0521277638	92.8905237272
NM_145958	140.3654596366	127.9509900665	151.5749080594	151.0509693646	120.747940386	92.8660878138
NM_008702	104.7892395257	92.7588681689	94.0773284485	102.6198600509	95.2929657825	97.0512271412
NM_028627	102.3133331307	111.9767638055	101.7517272253	92.7041040016	139.2008534261	96.1572424445
NM_016800	171.21976736	148.0910773775	92.5269506828	126.1516118705	155.3914741099	153.0247121978
NM_172867	137.7018804649	93.1537318466	132.466682717	97.0892068527	92.5020509534	100.6016952192
NM_146157	97.1972677797	102.1374911761	127.2526672141	96.8611791609	97.7224117754	92.4839105944
NM_146084	92.4138845001	150.0313923436	128.9059569796	157.7269454757	137.4488560167	110.127872258
NM_001130149	92.413502658	118.3862489862	103.4270382704	128.5610200634	119.2035094192	121.983536022
NM_025745	128.2918372963	94.7713010051	126.9126043238	92.3999108811	98.3851691812	96.0804769161
NM_030700	105.0262375632	92.38808819	113.7224401356	100.7451445308	97.6755840168	96.1766830517
NM_024267	119.4334555236	93.6498404963	96.3142597954	101.1686165694	92.346259043	136.1361863932
NM_019561	139.3938469843	115.4417800948	123.9903117174	158.9279762662	181.9119223884	92.1658217382
NM_008844	92.160115756	96.7143170447	130.2204916454	100.9524918984	102.4044755944	134.0346015235
NM_001014973	129.5939728977	142.376838536	160.1356394936	159.5413101399	92.1373841922	112.623923038
NM_019912	92.3115393235	92.8252449669	134.7470596474	92.0889311058	138.7695534627	95.8601944527
NM_010578	281.17399003	138.3706755019	92.0004082508	134.7035271572	165.361306072	165.4354954877
NM_133672	106.226858828	116.9426821288	101.6866867093	122.0160480641	91.9729908663	138.6700670368
NM_025647	193.0750415745	133.7116563846	91.9464152425	189.001068339	223.4857763289	93.2365518431
NM_026934	116.5765593107	98.6844090982	93.2619031787	101.5130022603	112.1621704019	91.8871583432
NM_025358	151.1984040072	109.8392821977	91.860230326	169.3478796692	147.9372563392	96.3687037313
NM_023172	123.1460404094	91.7016208708	115.6943476691	111.6518456258	153.5706919324	95.2714759743
NM_175750	91.6910753472	272.4898561987	165.7704032448	340.880632675	141.7975832581	193.8808542413
NM_008091	91.5686891227	158.6167994241	189.5509796071	162.1791369126	207.2305353756	225.1290561254
NM_001103177	91.5810067989	138.4832649991	91.5643488245	122.7668224428	107.5283602911	126.3989825886
NM_001160038	101.4775226646	116.439667733	108.9964728658	121.4315307608	127.5777418927	91.5621083116
NM_018873	91.5581355376	150.751527298	167.8444064474	127.1971231106	165.5827743969	179.0036822986
NM_001112705	118.6413410602	93.8011330319	115.1937848821	109.113539958	100.4859657679	91.518561811
NM_025516	199.5866978991	135.6125108681	91.480096207	149.3540185511	185.1131606612	138.4522728076
NM_001004164	91.4679290088	144.1714545373	115.7642930499	131.4117040877	115.1418380797	154.1632008456
NM_019708	110.3646261991	96.2046178095	125.1538471712	91.4017338895	116.1217002923	127.8163085978
NM_133826	222.394690047	141.4952523406	91.3980868232	150.9298190415	162.6609087989	145.241201624
NM_011666	104.6729383063	101.5218304329	113.4777364044	103.1196667992	93.1937519399	91.3676103124
NM_009095	311.9695403426	137.1790489642	91.2974630626	126.0522100481	183.498224842	138.4053621581
NM_007598	103.6033501648	122.409351423	97.0706252599	106.7102420409	91.2864186145	145.8506975117
NM_025826	123.242483268	126.3229866021	94.4133092191	91.2621592384	102.5429033895	99.9652848048
NM_015804	118.6830114032	91.1231163276	109.8377310202	96.9923660016	96.7761148507	118.9944993441
NM_053270	104.283240048	118.826989436	147.0963424776	117.641068312	91.0919470636	103.5831435512
NM_019771	169.8248989894	181.9903220812	91.032909813	195.4343716181	170.1714391611	244.6270105032
NM_021889	107.6043341512	90.7627083335	93.3406664697	108.1906116237	109.5573422703	97.2795718275
NM_001113574	100.1529162148	103.3561920435	116.9230730359	90.7259744985	122.3436162786	113.3713850476
NM_027892	103.2146492692	111.0405823482	154.7043593364	108.2189262133	90.664721218	94.7957600417
NM_001024468	254.2825833591	179.9282932118	90.5971291869	109.5592481585	138.8532060098	317.0729108758
NM_174991	90.5861811812	176.6663706404	231.7345289729	158.4234895979	145.7755706121	181.7998424726
NM_025709	100.5451845333	106.2215572932	105.9468240456	108.22645052	90.5676655729	112.7740673964
NM_029097	90.4752123478	106.5021282465	142.5541852254	109.272938592	97.8297422108	175.4453690521
NM_138660	99.3663338608	102.2060700321	90.2394033001	101.5629524963	115.2650136897	97.9361461787
NM_025316	200.2394749166	115.1625754553	90.5773315015	143.4041973854	186.515555783	90.2310056962
NM_019936	90.5628495711	90.1919156261	121.5026278228	91.8714546283	112.011030578	93.793327818
NM_001033279	95.9162863066	126.2874141528	91.6048407328	90.1532901016	114.3376120849	127.571333208
NM_011908	120.3144235741	90.1303910323	97.8394965419	128.8116872995	113.0403093322	109.6699959876
NM_177089	178.5037487353	135.7992599772	121.4309377745	90.0972705579	95.7078230227	127.2420609289
NM_198899	130.1666080473	115.9912236191	137.1948951104	124.508302309	90.0797886234	117.7499611304
NM_025638	194.5042572352	140.4598698424	90.0212130025	168.2527698329	172.8776182549	131.2225313619
NM_011880	129.437894287	115.5475636899	102.116159396	89.9611142095	103.6015050271	126.6723760997
NM_144891	135.8788336988	97.3514470583	106.6221659636	93.137559876	89.9305040258	104.668693303
NM_028242	158.5830613273	121.5404839453	121.6963837628	117.0163418491	154.9958363666	89.9212822485
NM_001190985	130.1156166701	112.1267070281	89.8655831804	99.206463227	93.5198546536	116.212861576
NM_001161796	107.5966754114	125.0377387711	103.8767171812	96.4906695901	89.8287647235	166.0585896594
NM_013771	118.5873052108	126.6586903879	107.2385653575	123.4352331787	89.826869839	110.0676161256
NM_019654	95.7741381844	107.7087309513	103.4747437464	118.1798803953	89.8148196457	99.1062947354
NM_152809	140.1582655302	138.3239775774	135.2242862388	120.3002578388	89.7754253436	133.9518515566
NM_011647	89.741446341	113.1156777625	126.2832368319	124.5075064576	92.549024949	133.2465136115
NM_001033322	89.6750643341	155.100325507	126.7206131018	261.088419675	128.6728699214	158.4046331462
NM_146207	118.3721168661	121.3774594925	95.4731310252	113.6240030991	89.5528425475	96.3622089693
NR_027618	111.1802504981	110.2477471402	96.6791807137	134.0031285911	89.474089932	118.5974892363
NM_010941	89.4514690921	113.5325984137	96.0818651782	130.1765864829	100.4625726257	116.3912397892
NR_015472	165.2184629526	105.6725270619	89.4143158267	111.3626004883	143.0320411441	98.2742046895
NM_008246	115.4041308627	100.0645094441	135.3297880239	124.7251756549	89.4029000027	127.3347511879
NM_001081388	100.2580813174	246.6555827486	218.7156787866	89.3547869183	131.9540145191	273.4119375644
NM_027558	179.7485823479	149.2916498583	89.3445410367	117.2577659228	127.6775102661	93.117710861
NM_197979	211.8444674771	115.2956368488	89.2567355428	132.6264521479	229.7085277676	131.6980182837
NR_028315	89.2204789452	98.5220933984	92.1744194607	100.8706854415	99.0080728711	123.188618896
NR_027492	128.2254506645	117.4945259736	182.2073193133	89.2092996116	91.0646080347	130.4874992952
NM_001113358	173.8202528226	89.1765757406	101.156623911	91.4305617155	96.0996810704	122.6829592925
NM_001039474	89.1494272656	109.521099316	114.5476335361	97.9850697205	92.4228845892	111.3702411236
NM_027986	114.043218619	99.4461571392	98.039272176	89.9952967453	94.332265535	89.1407584851
NM_001093752	92.0754768727	119.4461348963	90.8351118755	114.7485155622	103.0608084954	89.0354583866
NM_029872	172.9805177738	89.009713617	97.78276927	129.4662288088	132.6576945793	89.6907492825
NM_029891	94.8788323663	115.7628390909	181.4891139724	148.5474120367	88.9697156255	108.9905294021
NM_172769	88.9352725514	99.0079011476	89.204612414	102.7296842217	102.9369197896	120.6802022149
NM_010795	88.9203523462	123.688908592	139.8960229446	124.3148250358	122.3897782672	117.6628779815
NM_027360	281.4595865956	88.8945095857	92.4550654266	117.3561976623	215.9356104507	103.8616789035
NM_177644	108.5969845054	105.904017499	126.1793344494	109.7689180937	88.8043960464	124.1682490329
NM_026519	109.8034386199	88.7875335708	122.9694338744	98.8114332104	95.7562319594	106.5152690828
NM_001195003	105.3099475942	95.3953697604	142.905425362	88.7768967092	98.5307781465	125.327977906
NM_177338	108.8902275168	119.7826512852	100.1834704557	119.2711397861	88.6375634011	101.8556591662
NM_145975	88.5472627332	90.8155300317	129.653357419	107.4282446595	95.8925685643	92.2896715167
NM_011968	232.0327707745	128.6119335907	88.4847013868	101.4745871818	175.8126431494	110.5775855043
NM_016691	108.5123647364	90.6143743182	88.4534268367	112.802559944	113.1626429533	145.1762106581
NM_013835	88.3728592413	120.3521402339	174.6611282657	143.2384542942	136.9040787212	124.9608929853
NM_029896	93.9161171875	100.7829164697	118.4585882469	97.6611676833	88.2626561402	91.4000303428
NM_001146089	100.7833683521	112.8072995579	111.8018590604	92.7063261039	88.1992621558	92.7377504885
NM_010731	96.0105686025	120.7811008974	121.2179114835	122.453532271	88.1758211354	114.59633592
NM_177208	120.2273511144	143.8454500328	138.833257303	111.8050109578	88.1667103928	110.5474679312
NM_001081071	93.3886072707	115.4241418426	102.1415201625	134.8991770414	88.15017859	103.5464260037
NM_027874	112.7040244183	96.5281924446	105.4234834309	88.1495282186	98.7530229734	111.6403116738
NM_145525	88.1306569238	124.0016325698	165.0081349752	148.1884875812	114.1920678121	122.7387091544
NM_001110131	105.2409608401	100.2544165433	90.7931711217	114.7126836841	88.1264754257	112.1325373242
NM_028816	99.710047611	121.3755553826	112.2410117592	88.1035700087	102.6680337385	101.4312544847
NM_145540	108.9338979651	89.7235976002	121.4799808937	95.510414581	101.4239744996	88.0444373028
NM_007396	110.5233914847	111.7461493543	148.1919382098	110.1360811048	88.0299558631	93.6457600058
NM_054078	93.2144653244	88.0198078179	106.063722881	100.8095251615	90.1091060296	110.4818429048
NM_023200	89.6491294633	99.597774638	87.9470883655	118.0197150794	99.5480922957	94.08382718
NM_172391	134.7545401745	103.978646444	103.5554007475	87.9192845433	122.6582912871	91.6602963707
NM_011032	114.5992713633	116.3459120587	103.8908152193	91.4925594946	87.8894715886	95.0620163884
NM_026585	95.0577396937	106.3576871067	87.8567063492	98.6179289335	89.5087512652	117.5163447866
NM_023119	115.7849524597	111.0815736852	88.878840112	87.8233684386	129.7207256208	127.8184976913
NM_001164580	108.3674036255	102.4976701843	99.9731190398	98.1602042997	87.7798583487	112.3030948879
NM_026378	170.6784557463	91.8176808181	87.7197711129	88.4902080083	192.8067353986	95.1708493456
NM_001081191	87.6757915127	114.5989518712	115.6782889752	111.3730617985	115.2001466571	88.5333890657
NM_146009	154.3743079459	122.5870487688	135.7268248325	108.6166136105	87.6699106539	92.0511245231
NM_009456	104.9449647757	128.4886484263	87.6381048574	109.5049693741	96.7515197008	130.3024617255
NM_009418	100.0809890496	99.4834319808	87.5128136912	110.2222633216	97.3331758253	116.1233343753
NM_019445	87.5122138648	97.1157386955	132.8267592812	104.1488435569	113.0838369822	109.1685072254
NM_001163024	87.5033595735	100.4372200648	99.9035402045	112.0117345964	118.9917787429	107.4418189606
NM_001081288	94.1675124794	97.37280034	95.9873450771	94.5978560591	87.4611007604	114.0216872464
NM_001039493	109.1783019265	89.8236959585	87.363627607	112.3962225486	87.6471399768	110.1522195257
NM_025994	87.3542885517	154.0109691132	215.2393861161	176.3225838827	180.2355829383	290.6015591324
NM_011672	120.1712472953	113.3248682115	89.3406079785	93.6072318421	87.3269428739	100.572303812
NM_025483	96.4946232499	106.9276422053	147.282648043	110.8709008478	87.2776868682	92.8672471896
NM_172699	91.8323534347	97.243580166	100.4248437532	87.2644398081	91.0670805135	95.4798479621
NM_134255	262.2811003354	130.9514910394	87.1894669812	169.6151744917	201.4769083613	207.6523589664
NM_011803	87.1884747845	112.6526663897	110.4780529613	89.8714791254	93.3256644669	104.3808798384
NM_023603	106.3110141667	101.9321129807	133.7805326806	87.0850955592	121.0205438086	89.4399318827
NM_172772	110.7478004361	87.0603256689	111.8449157635	171.9995306344	129.862629588	216.4022001913
NM_001025388	114.5302306195	109.7584759118	88.2847593151	87.053952315	129.1817159193	127.0149606993
NM_025382	101.9263098677	97.6655518682	97.651162609	107.7856410839	150.9375863154	87.0126790484
NM_001099323	91.5067925458	150.2062944959	215.2744571582	122.1919508436	101.8555299757	86.9870512114
NR_027343	159.1283330135	89.373940246	86.9599163134	93.4679469592	91.2145699812	112.001376845
NM_027188	86.9437100759	120.1868663584	132.0583320958	93.4601040283	96.5682114605	105.3930283777
NM_001177374	86.9396798033	115.7845849044	132.6157337494	96.9079038276	100.5911975728	119.2959522634
NR_027817	138.7518610066	122.1773419589	97.7796605113	86.876178504	122.3282092624	100.7959976918
NM_023868	86.7550482662	239.8902850535	201.585880398	138.7511059933	161.8208609374	135.8046237714
NM_007708	86.7215610061	107.5788268779	129.5537996457	109.0772217239	104.5446252591	97.4104984693
NM_001013028	115.6678970175	125.8475409342	86.7198852046	102.2923687618	119.4480505111	106.7863379619
NM_175375	86.7044488069	135.34295709	110.8999265853	115.0952072032	112.8104609692	110.5717329133
NM_008984	94.3830370773	111.3726167321	129.8558847117	88.4796024805	86.6164498594	232.9347512511
NM_029632	127.1777655174	86.5526125399	118.7898362579	97.9820623895	120.449922162	97.130459417
NM_207633	94.5370401203	98.043258964	126.3649178458	134.2461810914	86.5252462278	107.7410262406
NM_177373	86.5166987505	247.5967724406	299.9728462506	289.0845460012	230.5919609765	315.0282876423
NM_013852	122.4099116638	103.0711776622	92.42753404	86.4786324352	110.8764989908	86.880261957
NM_028372	131.9681394669	136.4699332136	124.6399845519	86.4617008882	87.2601860369	171.7327983839
NM_021500	94.1789306252	92.9847772999	86.459843434	93.7559617715	91.7455475321	88.8871056088
NM_198625	86.4471919955	176.5596474033	150.1732215894	151.3092447796	156.315472697	209.4719635917
NM_145465	86.2864760636	109.7484474622	105.253412088	109.4021603651	113.0384419975	91.0069807482
NM_010325	97.9766573819	103.680446724	86.2630271427	124.5785295893	111.2708370525	126.2252065797
NM_030692	130.5855116581	132.7631673999	105.7219558399	133.2519961234	106.0272718735	86.258818594
NM_021604	86.1888406978	104.7166808662	163.1066441939	98.3532542104	106.3267260978	111.2429443368
NM_008845	265.8854492892	168.423726715	90.5960964564	97.3675956857	86.1002901515	140.8532827812
NM_031405	100.3979008445	89.3156782223	124.3770878511	88.2864975318	86.0788296038	102.9247045478
NM_183141	102.238893694	106.1414411882	146.5276916941	98.0280257362	86.0408755877	142.1088623111
NM_001081195	126.3841177627	117.6064015044	170.7116320895	93.1988623976	85.9588528684	95.0996332869
NR_004429	85.9501718478	121.3842638362	125.4499923599	139.3947578821	113.5446389003	108.9267954231
NM_145125	85.9237510027	139.6920400139	121.0976428388	118.3816687441	101.2682437447	91.7681017587
NM_001085495	127.5071684948	147.3519221772	145.8833512126	172.0360242278	85.8993713842	184.1714858509
NM_178906	102.7945399139	85.8911312782	219.2113408598	98.1013371731	138.3193731631	165.7416401527
NM_001042438	93.2987069331	85.8599145055	117.5673371073	117.3000552542	89.9604034444	97.6005722435
NM_008231	93.62842849	108.8795465751	111.0114643562	107.9198385767	85.6945140462	114.3572246211
NM_001081055	85.577352913	93.311371285	106.1077048919	102.4678218477	95.1953376461	88.8982969754
NM_026647	85.4321070607	106.5974989385	113.9754431202	130.1046139101	100.1868715623	119.6878260122
NM_011421	114.1912590545	113.2368975317	111.056689024	109.2353701686	85.4222743986	137.5422873612
NR_027640	124.2326537253	109.9431941168	85.3974235384	109.6437382138	107.3386874609	135.1324173352
NM_177240	90.9991671357	90.2905221187	123.2421460313	104.6287472672	85.3899394396	98.4092882754
NM_025690	95.2274141434	105.6585809888	89.9692790197	101.6336597352	112.7368237653	85.3628168619
NM_001031667	88.1591804256	89.5789051026	118.8083500209	100.4619581319	85.3490816102	110.2997336692
NM_178684	106.1643181778	100.6655861273	85.3288914242	94.6011930235	86.7555665103	140.14727826
[truncated: 11,506 more rows]
