# Supplementary material for: A transcription factor collective defines the HSN serotonergic neuron regulatory landscape
Source: eLife. 2018 Mar 22;7:e32785. doi: 10.7554/eLife.32785 (PMC5916565; doi:10.7554/eLife.32785)
Supplement: Figure 8—source data 1. — Related to Figure 8. [file elife-32785-fig8-data1.zip › 180221_elifeRevision1/source/elife.csv]

Ensembl	AGRP	POMC
ENSMUSG00000029819	12895.5106	33.896
ENSMUSG00000064339	7316.5096	4877.2116
ENSMUSG00000064337	6135.652	5077.0778
ENSMUSG00000090733	5014.9242	5843.5782
ENSMUSG00000036438	4746.1552	6181.264
ENSMUSG00000098178	4520.298	3659.8588
ENSMUSG00000023944	4135.536	3099.8244
ENSMUSG00000033061	4131.0224	4101.9632
ENSMUSG00000005705	3455.471	15.5306
ENSMUSG00000076258	3367.1848	4434.3152
ENSMUSG00000031708	3278.2314	2432.5272
ENSMUSG00000020849	3159.9608	2791.8886
ENSMUSG00000037742	3101.1426	2659.6838
ENSMUSG00000059361	3004.0568	2673.5348
ENSMUSG00000018451	2792.207	3435.9604
ENSMUSG00000025151	2725.0018	1880.1972
ENSMUSG00000022982	2658.8808	3347.957
ENSMUSG00000025393	2639.337	1794.6412
ENSMUSG00000042750	2498.658	3278.5792
ENSMUSG00000092341	2497.0706	2199.8628
ENSMUSG00000057666	2361.8154	1848.1756
ENSMUSG00000055430	2346.4646	2618.0818
ENSMUSG00000026576	2316.682	2836.7832
ENSMUSG00000002265	2198.6494	2516.4412
ENSMUSG00000027273	2153.1994	3698.2694
ENSMUSG00000050711	1990.2212	2604.6508
ENSMUSG00000015291	1952.6938	1775.627
ENSMUSG00000021091	1925.6738	1072.9986
ENSMUSG00000021087	1891.8602	1916.9486
ENSMUSG00000044349	1806.5552	1569.1702
ENSMUSG00000015656	1778.3706	1718.7656
ENSMUSG00000020048	1723.0396	1796.3446
ENSMUSG00000008682	1718.0074	1195.7412
ENSMUSG00000022285	1698.8092	1902.8252
ENSMUSG00000032399	1663.184	1336.5736
ENSMUSG00000001175	1600.2116	1446.545
ENSMUSG00000031839	1588.8148	1335.3572
ENSMUSG00000024661	1578.2522	1794.7146
ENSMUSG00000036564	1550.2832	1328.5812
ENSMUSG00000043384	1542.6164	1260.0682
ENSMUSG00000052727	1491.3158	1781.6108
ENSMUSG00000018326	1489.3962	1217.5684
ENSMUSG00000054667	1464.1702	926.1782
ENSMUSG00000047261	1450.6442	2177.0532
ENSMUSG00000029580	1450.1744	1394.4638
ENSMUSG00000004366	1404.1082	80.0452
ENSMUSG00000057841	1380.0494	1710.6428
ENSMUSG00000053332	1376.6658	2162.5432
ENSMUSG00000018339	1364.572	1519.3448
ENSMUSG00000051391	1315.5606	1300.1234
ENSMUSG00000039001	1271.0732	1988.6238
ENSMUSG00000006651	1243.9548	1153.415
ENSMUSG00000032966	1235.1604	1274.244
ENSMUSG00000033585	1230.7368	1763.7698
ENSMUSG00000060036	1226.5722	1320.9142
ENSMUSG00000043388	1224.585	818.6688
ENSMUSG00000025579	1218.214	1260.189
ENSMUSG00000001794	1198.297	1104.4456
ENSMUSG00000092035	1184.5726	1004.4908
ENSMUSG00000027447	1180.9578	1369.531
ENSMUSG00000090223	1179.9634	933.4626
ENSMUSG00000057113	1155.5654	1079.3238
ENSMUSG00000021270	1155.2446	995.2028
ENSMUSG00000071658	1116.8856	1185.0672
ENSMUSG00000009927	1115.0942	1288.743
ENSMUSG00000030695	1105.4812	1173.5134
ENSMUSG00000056201	1100.064	977.6472
ENSMUSG00000024268	1094.676	805.5068
ENSMUSG00000020612	1092.8212	1148.0256
ENSMUSG00000029223	1092.537	1286.5546
ENSMUSG00000022884	1089.1358	1164.9576
ENSMUSG00000051853	1075.9184	1078.0828
ENSMUSG00000031144	1064.567	1451.6092
ENSMUSG00000034892	1060.102	1956.43
ENSMUSG00000031633	1057.8564	1023.241
ENSMUSG00000019986	1048.6562	967.7026
ENSMUSG00000063457	1042.3614	1596.5424
ENSMUSG00000051159	1039.6814	497.96
ENSMUSG00000040856	1038.6368	598.5768
ENSMUSG00000024423	1031.9394	1280.7518
ENSMUSG00000024758	1011.6042	933.5588
ENSMUSG00000024425	1010.492	1121.8498
ENSMUSG00000018965	1009.6718	1229.4298
ENSMUSG00000026787	991.468	1019.3532
ENSMUSG00000036502	989.9248	395.8218
ENSMUSG00000029657	989.2438	778.5312
ENSMUSG00000072235	988.5078	1496.5882
ENSMUSG00000029064	983.3054	890.4432
ENSMUSG00000071866	979.1746	1026.8364
ENSMUSG00000049517	975.7426	1074.9516
ENSMUSG00000061787	970.684	1212.9756
ENSMUSG00000037706	967.6396	676.699
ENSMUSG00000040907	965.2072	896.788
ENSMUSG00000036198	960.2678	32.3116
ENSMUSG00000062328	954.688	958.3138
ENSMUSG00000021134	952.3966	926.0198
ENSMUSG00000093674	947.663	1842.3212
ENSMUSG00000062591	941.2036	935.0992
ENSMUSG00000039740	930.8642	610.4378
ENSMUSG00000020719	930.7142	747.503
ENSMUSG00000033161	923.0238	815.211
ENSMUSG00000046330	914.971	1518.688
ENSMUSG00000057455	877.9786	518.3048
ENSMUSG00000062393	870.1968	321.4708
ENSMUSG00000025794	867.9792	986.4602
ENSMUSG00000012848	867.4862	996.9172
ENSMUSG00000020894	866.2072	949.8096
ENSMUSG00000042043	858.0122	902.6704
ENSMUSG00000037805	855.6566	565.2246
ENSMUSG00000037852	844.3692	1579.6412
ENSMUSG00000047187	841.4624	907.1652
ENSMUSG00000051851	840.1628	732.6166
ENSMUSG00000047459	837.688	875.237
ENSMUSG00000026360	835.7852	108.7948
ENSMUSG00000028495	834.9684	831.9918
ENSMUSG00000027581	832.7158	790.8842
ENSMUSG00000017466	827.4232	682.4218
ENSMUSG00000030161	821.4564	861.1004
ENSMUSG00000034994	820.8392	568.2026
ENSMUSG00000040785	819.7006	753.0092
ENSMUSG00000059291	816.1828	1005.1246
ENSMUSG00000021685	816.0356	1.6144
ENSMUSG00000025290	813.4342	1012.8192
ENSMUSG00000092837	810.279	522.3044
ENSMUSG00000021577	810.224	677.7082
ENSMUSG00000030654	803.4402	739.2408
ENSMUSG00000050071	799.8974	1076.918
ENSMUSG00000047215	796.4206	923.0564
ENSMUSG00000072966	794.6894	623.6182
ENSMUSG00000005873	791.5518	776.7872
ENSMUSG00000032356	789.6078	458.2958
ENSMUSG00000013698	787.9478	653.3604
ENSMUSG00000019505	785.934	1026.1032
ENSMUSG00000001847	782.7156	677.9124
ENSMUSG00000046432	782.1182	1093.3936
ENSMUSG00000046844	775.4416	724.8578
ENSMUSG00000034723	768.4366	657.5594
ENSMUSG00000031818	764.367	1031.8932
ENSMUSG00000003363	763.246	970.6394
ENSMUSG00000031066	762.4914	645.1196
ENSMUSG00000028081	754.992	970.6242
ENSMUSG00000007892	745.7082	1023.749
ENSMUSG00000019817	733.4758	851.9236
ENSMUSG00000025428	728.463	702.7038
ENSMUSG00000022205	722.9708	570.4368
ENSMUSG00000062647	722.3132	624.4684
ENSMUSG00000005610	720.836	603.1314
ENSMUSG00000006273	719.2202	673.985
ENSMUSG00000041096	712.2804	561.4872
ENSMUSG00000019923	706.9562	834.015
ENSMUSG00000077220	706.5824	736.1796
ENSMUSG00000031748	706.2748	768.484
ENSMUSG00000022108	702.7806	620.3492
ENSMUSG00000047675	698.9702	912.3152
ENSMUSG00000050875	696.901	646.1856
ENSMUSG00000029632	688.3824	1218.1142
ENSMUSG00000031320	681.6676	931.621
ENSMUSG00000005034	680.295	669.1734
ENSMUSG00000026797	678.0796	730.266
ENSMUSG00000026204	674.3804	915.85
ENSMUSG00000029291	671.3112	619.5216
ENSMUSG00000035885	669.789	718.85
ENSMUSG00000034120	661.9724	425.5622
ENSMUSG00000019877	661.7216	747.42
ENSMUSG00000066705	656.1748	693.7708
ENSMUSG00000029614	655.2866	558.4968
ENSMUSG00000041841	655.2246	1111.1186
ENSMUSG00000034868	653.535	606.5806
ENSMUSG00000004980	649.7344	593.413
ENSMUSG00000022661	642.4474	755.8602
ENSMUSG00000014602	641.3172	614.8124
ENSMUSG00000031517	636.3474	556.077
ENSMUSG00000023236	635.946	731.1276
ENSMUSG00000004267	635.9272	827.8272
ENSMUSG00000060126	635.0282	770.9572
ENSMUSG00000057863	633.3572	1221.1682
ENSMUSG00000013160	633.323	372.0296
ENSMUSG00000023175	627.296	678.5526
ENSMUSG00000000740	621.8814	644.3668
ENSMUSG00000022048	619.9266	680.7014
ENSMUSG00000039100	615.9706	414.864
ENSMUSG00000029649	609.5064	696.0342
ENSMUSG00000031840	605.2518	554.4162
ENSMUSG00000039218	603.4178	450.915
ENSMUSG00000019087	600.1664	710.6856
ENSMUSG00000026864	599.3156	711.304
ENSMUSG00000102252	598.0484	620.9506
ENSMUSG00000034566	597.5756	696.8154
ENSMUSG00000024127	596.668	498.302
ENSMUSG00000079435	593.8892	894.1728
ENSMUSG00000053192	592.5078	713.4024
ENSMUSG00000007850	589.586	527.0888
ENSMUSG00000003429	588.7998	780.6118
ENSMUSG00000025362	586.556	984.4616
ENSMUSG00000033676	584.0902	456.3774
ENSMUSG00000049775	583.697	540.1944
ENSMUSG00000022216	575.936	521.414
ENSMUSG00000055302	575.8654	674.0756
ENSMUSG00000024474	575.7244	504.4324
ENSMUSG00000019179	575.2826	525.628
ENSMUSG00000039221	573.9802	936.5684
ENSMUSG00000033379	573.4602	429.862
ENSMUSG00000017404	570.3186	631.6322
ENSMUSG00000022892	567.6422	903.1056
ENSMUSG00000020368	566.176	589.8024
ENSMUSG00000027248	564.7494	492.6676
ENSMUSG00000028692	561.9388	689.802
ENSMUSG00000040035	561.4614	496.4898
ENSMUSG00000028004	560.1938	163.5428
ENSMUSG00000025980	558.0898	535.3782
ENSMUSG00000022199	552.686	592.9048
ENSMUSG00000091337	551.0256	614.635
ENSMUSG00000020321	550.055	667.1896
ENSMUSG00000061032	549.7858	433.1532
ENSMUSG00000025132	548.0906	579.1606
ENSMUSG00000043004	547.5504	394.4366
ENSMUSG00000021537	544.1072	567.36
ENSMUSG00000056629	541.461	466.8298
ENSMUSG00000001472	537.4576	457.8344
ENSMUSG00000048644	537.3292	388.6154
ENSMUSG00000013662	534.0864	539.9652
ENSMUSG00000060240	532.3558	476.2786
ENSMUSG00000022037	530.5184	496.1396
ENSMUSG00000090862	530.094	773.174
ENSMUSG00000020149	529.8002	476.614
ENSMUSG00000058297	528.7342	355.0904
ENSMUSG00000084535	527.008	1852.9488
ENSMUSG00000040225	526.5682	401.5552
ENSMUSG00000071644	525.6636	557.7968
ENSMUSG00000023004	525.5888	705.9344
ENSMUSG00000038112	524.8142	349.5326
ENSMUSG00000034390	524.468	575.3662
ENSMUSG00000020949	520.5376	616.0534
ENSMUSG00000030057	518.3598	741.9358
ENSMUSG00000052459	517.5688	561.8446
ENSMUSG00000057322	517.4766	834.1762
ENSMUSG00000032011	516.6238	168.5138
ENSMUSG00000003131	514.3158	485.6298
ENSMUSG00000030704	514.1638	489.6238
ENSMUSG00000055065	513.7716	407.0812
ENSMUSG00000063882	513.7178	785.656
ENSMUSG00000060802	512.8804	290.4736
ENSMUSG00000048076	512.6984	396.3328
ENSMUSG00000035847	512.1838	700.8244
ENSMUSG00000024083	512.0908	455.331
ENSMUSG00000025630	511.4952	669.2526
ENSMUSG00000039278	509.8754	339.1472
ENSMUSG00000029153	509.6654	148.2964
ENSMUSG00000025855	507.756	449.7624
ENSMUSG00000020708	501.8698	509.5832
ENSMUSG00000021114	501.6834	525.9696
ENSMUSG00000061983	500.957	803.3238
ENSMUSG00000045128	500.6508	529.621
ENSMUSG00000036309	499.3526	720.6182
ENSMUSG00000005469	499.2608	619.601
ENSMUSG00000093133	497.009	184.7132
ENSMUSG00000024121	491.4726	397.6078
ENSMUSG00000032294	489.4002	541.541
ENSMUSG00000032549	488.2674	495.8426
ENSMUSG00000035964	483.5346	654.4452
ENSMUSG00000027350	482.5242	1324.6886
ENSMUSG00000027347	481.3452	168.1024
ENSMUSG00000023011	480.2484	367.157
ENSMUSG00000039126	480.038	209.954
ENSMUSG00000015222	479.9968	363.9056
ENSMUSG00000036751	478.4584	776.1334
ENSMUSG00000013921	478.2078	415.5936
ENSMUSG00000024403	477.4992	451.8488
ENSMUSG00000020098	474.7632	540.8978
ENSMUSG00000026223	474.186	731.5568
ENSMUSG00000009894	468.9416	407.6994
ENSMUSG00000028937	468.364	518.6026
ENSMUSG00000020993	466.1542	620.4952
ENSMUSG00000036427	465.902	389.059
ENSMUSG00000079477	465.305	528.71
ENSMUSG00000003970	462.1888	703.002
ENSMUSG00000022587	461.2118	313.8348
ENSMUSG00000007891	460.2208	584.537
ENSMUSG00000032181	459.5608	549.2274
ENSMUSG00000020315	459.2772	433.4028
ENSMUSG00000055447	457.609	303.9816
ENSMUSG00000033953	457.0694	507.6348
ENSMUSG00000031340	456.1668	178.2698
ENSMUSG00000073702	455.8834	522.516
ENSMUSG00000068823	454.4446	356.2748
ENSMUSG00000063626	453.603	170.1898
ENSMUSG00000030357	448.5648	382.503
ENSMUSG00000079641	447.782	754.5268
ENSMUSG00000024966	447.5214	335.2348
ENSMUSG00000024261	445.9282	956.918
ENSMUSG00000025508	443.923	718.0976
ENSMUSG00000041697	442.7544	709.614
ENSMUSG00000021700	441.9388	22.9292
ENSMUSG00000079037	441.5062	455.865
ENSMUSG00000018770	440.9176	712.0896
ENSMUSG00000027189	440.4998	419.2016
ENSMUSG00000034993	439.7226	429.4934
ENSMUSG00000031703	438.7052	467.3068
ENSMUSG00000054428	437.1196	699.0836
ENSMUSG00000020458	436.9674	497.7178
ENSMUSG00000033352	435.9164	285.7732
ENSMUSG00000030327	435.147	481.9144
ENSMUSG00000032562	435.0234	400.2646
ENSMUSG00000058655	433.6936	372.6174
ENSMUSG00000014592	432.104	259.3208
ENSMUSG00000039542	430.5868	452.162
ENSMUSG00000036699	430.3732	633.9458
ENSMUSG00000022456	429.5512	367.6966
ENSMUSG00000058600	428.3072	670.9326
ENSMUSG00000034024	428.0594	365.1022
ENSMUSG00000055737	425.865	74.6216
ENSMUSG00000008668	424.7832	566.6356
ENSMUSG00000021546	424.7546	344.9328
ENSMUSG00000059436	424.6208	447.7228
ENSMUSG00000021477	423.593	356.4744
ENSMUSG00000084691	423.271	799.077
ENSMUSG00000041453	422.9932	458.919
ENSMUSG00000045763	419.837	515.9748
ENSMUSG00000030275	417.2818	309.7268
ENSMUSG00000041571	416.8684	692.6208
ENSMUSG00000071528	416.6572	658.435
ENSMUSG00000031344	415.759	276.3462
ENSMUSG00000020176	413.3888	392.425
ENSMUSG00000048814	413.1158	403.4012
ENSMUSG00000035530	412.3908	438.8288
ENSMUSG00000058672	411.0372	553.1514
ENSMUSG00000031954	410.5412	383.5926
ENSMUSG00000001525	410.3544	364.0136
ENSMUSG00000004961	408.5844	469.3676
ENSMUSG00000022973	408.2586	391.3766
ENSMUSG00000023367	407.2092	147.2942
ENSMUSG00000027430	406.0332	319.3312
ENSMUSG00000001924	405.6252	302.9388
ENSMUSG00000007564	405.1134	318.0118
ENSMUSG00000034187	404.9054	380.6402
ENSMUSG00000032324	404.8948	462.379
ENSMUSG00000017778	404.626	539.323
ENSMUSG00000030647	403.798	527.4516
ENSMUSG00000037563	403.265	515.6254
ENSMUSG00000006304	402.0738	266.3136
ENSMUSG00000030744	399.2396	607.515
ENSMUSG00000039016	398.0676	483.6146
ENSMUSG00000088294	395.5844	664.6896
ENSMUSG00000027566	395.4004	515.2148
ENSMUSG00000068923	394.1786	384.0848
ENSMUSG00000027104	394.0552	370.994
ENSMUSG00000070493	393.9506	522.9744
ENSMUSG00000032580	393.6154	307.4828
ENSMUSG00000040265	392.8838	275.6314
ENSMUSG00000024608	392.476	532.9658
ENSMUSG00000020978	391.1604	405.4272
ENSMUSG00000029840	389.4878	310.2596
ENSMUSG00000071415	389.4334	577.59
ENSMUSG00000015092	388.449	359.978
ENSMUSG00000030774	387.8374	500.896
ENSMUSG00000016541	387.0088	325.8688
ENSMUSG00000037608	386.1652	302.2458
ENSMUSG00000064452	384.556	295.5116
ENSMUSG00000073676	383.6096	538.2596
ENSMUSG00000019370	381.502	514.771
ENSMUSG00000027012	379.9258	317.5732
ENSMUSG00000025261	379.6314	324.3084
ENSMUSG00000029467	379.5376	363.7092
ENSMUSG00000019302	378.6788	301.3752
ENSMUSG00000001270	378.0532	649.7166
ENSMUSG00000063511	377.9554	312.462
ENSMUSG00000021268	377.2618	734.5874
ENSMUSG00000059534	376.8726	589.6922
ENSMUSG00000074345	376.3208	7.7676
ENSMUSG00000028333	376.105	286.19
ENSMUSG00000031119	375.33	87.0996
ENSMUSG00000028837	373.9318	347.2304
ENSMUSG00000037259	373.5622	292.9842
ENSMUSG00000020390	371.7822	342.2616
ENSMUSG00000048978	370.8418	302.6468
ENSMUSG00000015671	370.779	462.398
ENSMUSG00000018567	370.689	322.6122
ENSMUSG00000022103	370.4784	69.1602
ENSMUSG00000035640	370.2202	619.9194
ENSMUSG00000025266	370.2174	337.3374
ENSMUSG00000032216	369.276	282.8528
ENSMUSG00000052146	368.8138	484.1432
ENSMUSG00000037217	368.6188	366.5884
ENSMUSG00000009575	368.2222	292.5446
ENSMUSG00000029878	367.4354	266.9614
ENSMUSG00000068039	367.2018	340.3752
ENSMUSG00000038486	366.3318	247.455
ENSMUSG00000024991	365.327	306.36
ENSMUSG00000044550	364.721	539.12
ENSMUSG00000026764	364.416	317.497
ENSMUSG00000036333	363.8904	311.5772
ENSMUSG00000029778	363.1664	219.2556
ENSMUSG00000022540	361.5896	258.6454
ENSMUSG00000025190	361.4404	303.012
ENSMUSG00000026034	361.24	267.0744
ENSMUSG00000039601	360.5	196.373
ENSMUSG00000002010	359.4676	277.8038
ENSMUSG00000037058	358.1866	293.77
ENSMUSG00000006699	357.7456	397.7624
ENSMUSG00000005881	356.0374	319.4492
ENSMUSG00000060227	355.2586	378.8816
ENSMUSG00000020886	354.5342	256.8876
ENSMUSG00000005779	354.085	432.1118
ENSMUSG00000065037	354.061	284.27
ENSMUSG00000035242	353.5228	371.4512
ENSMUSG00000024583	353.0902	458.2782
ENSMUSG00000029166	351.857	324.1106
ENSMUSG00000025468	351.8132	318.2692
ENSMUSG00000031447	351.7408	446.971
ENSMUSG00000074129	350.7672	463.4444
ENSMUSG00000021290	350.7454	806.632
ENSMUSG00000059355	350.1104	264.4732
ENSMUSG00000010376	348.8144	422.8108
ENSMUSG00000006930	348.7766	340.5612
ENSMUSG00000006373	348.7634	380.4598
ENSMUSG00000061904	348.2618	380.0756
ENSMUSG00000030246	347.801	288.7114
ENSMUSG00000026587	347.7018	229.9668
ENSMUSG00000004207	347.5996	349.8864
ENSMUSG00000020361	347.2646	364.5402
ENSMUSG00000023964	345.7076	2.143
ENSMUSG00000031231	344.4582	376.2644
ENSMUSG00000004394	343.3474	285.7624
ENSMUSG00000022890	342.0472	350.9154
ENSMUSG00000022635	341.7078	363.276
ENSMUSG00000090546	341.4322	321.4246
ENSMUSG00000060938	340.8382	488.0008
ENSMUSG00000002808	340.2458	303.1696
ENSMUSG00000059796	339.0646	352.44
ENSMUSG00000044117	338.4732	314.9958
ENSMUSG00000024012	337.8758	404.4456
ENSMUSG00000047126	337.6	267.2222
ENSMUSG00000027620	337.3572	225.6764
ENSMUSG00000021877	337.3404	254.3872
ENSMUSG00000024194	336.6592	273.879
ENSMUSG00000022812	336.5972	282.7712
ENSMUSG00000025656	334.1598	205.1432
ENSMUSG00000026667	333.2872	461.5
ENSMUSG00000053907	333.1954	326.2034
ENSMUSG00000042607	333.004	870.9002
ENSMUSG00000018293	332.8634	359.813
ENSMUSG00000050708	331.0434	259.8404
ENSMUSG00000060450	330.2558	320.884
ENSMUSG00000038530	329.2004	341.7322
ENSMUSG00000062270	329.0658	328.5756
ENSMUSG00000009549	328.6876	427.033
ENSMUSG00000021792	327.6728	269.8282
ENSMUSG00000022789	327.4624	250.982
ENSMUSG00000029447	326.275	257.1316
ENSMUSG00000022354	325.9708	423.9764
ENSMUSG00000036299	325.3172	448.742
ENSMUSG00000017707	324.4662	231.1602
ENSMUSG00000028618	323.6922	309.1858
ENSMUSG00000025781	323.673	321.412
ENSMUSG00000028879	323.6368	360.8996
ENSMUSG00000049612	323.4788	314.0908
ENSMUSG00000064341	322.4086	378.0494
ENSMUSG00000020462	322.1974	299.3794
ENSMUSG00000038503	321.6184	357.0028
ENSMUSG00000055839	321.546	515.1078
ENSMUSG00000031391	320.3286	356.1438
ENSMUSG00000021395	319.1994	257.3076
ENSMUSG00000022762	319.1284	165.9112
ENSMUSG00000026335	318.8448	234.4762
ENSMUSG00000020340	318.0308	236.796
ENSMUSG00000021218	317.5332	314.2694
ENSMUSG00000027406	316.6586	272.7274
ENSMUSG00000048388	316.4826	96.5348
ENSMUSG00000025220	315.5062	359.7838
ENSMUSG00000060636	315.0734	475.5768
ENSMUSG00000024639	314.3216	244.1218
ENSMUSG00000040722	314.1706	262.4476
ENSMUSG00000024524	312.0204	171.1136
ENSMUSG00000022421	310.7134	380.3946
ENSMUSG00000021687	310.615	350.0334
ENSMUSG00000049470	309.907	247.6626
ENSMUSG00000034403	309.8888	275.816
ENSMUSG00000068882	308.9608	348.6612
ENSMUSG00000022139	308.7714	211.165
ENSMUSG00000056429	308.7688	339.0546
ENSMUSG00000065160	308.4456	265.2042
ENSMUSG00000021282	308.2926	372.6378
ENSMUSG00000046785	307.6292	219.3116
ENSMUSG00000020460	307.2898	553.4062
ENSMUSG00000003814	307.0956	291.3062
ENSMUSG00000031227	306.797	278.9216
ENSMUSG00000046093	306.7216	217.7038
ENSMUSG00000031010	306.6532	243.2708
ENSMUSG00000018395	306.6202	280.2204
ENSMUSG00000027828	306.1028	215.1274
ENSMUSG00000026229	305.6672	247.4888
ENSMUSG00000030282	305.5506	419.04
ENSMUSG00000064816	304.9292	168.5156
ENSMUSG00000069237	304.2194	254.0794
ENSMUSG00000026825	304.1018	267.7024
ENSMUSG00000033981	304.0368	258.221
ENSMUSG00000084667	303.7876	248.1528
ENSMUSG00000020745	303.3582	316.7948
ENSMUSG00000050148	303.3554	215.7036
ENSMUSG00000057897	303.128	237.396
ENSMUSG00000026664	302.465	208.0984
ENSMUSG00000021748	302.4464	271.1918
ENSMUSG00000042682	302.3634	363.177
ENSMUSG00000026553	302.192	238.327
ENSMUSG00000031532	301.5604	437.0254
ENSMUSG00000028798	301.4632	289.3886
ENSMUSG00000029103	301.3574	262.9582
ENSMUSG00000054423	300.8974	268.3742
ENSMUSG00000036760	300.318	3.177
ENSMUSG00000023960	299.1476	286.2342
ENSMUSG00000017631	298.4098	201.3352
ENSMUSG00000021794	298.3122	278.6394
ENSMUSG00000027680	298.0708	277.8404
ENSMUSG00000037894	297.9812	304.3216
ENSMUSG00000021771	297.74	342.9212
ENSMUSG00000029152	297.5038	213.3564
ENSMUSG00000035776	296.7666	346.3112
---	296.7102	196.4144
ENSMUSG00000019889	296.4852	34.1278
ENSMUSG00000022658	296.3386	317.5404
ENSMUSG00000034341	295.6626	263.4168
ENSMUSG00000020496	294.9576	339.7354
ENSMUSG00000020629	294.9042	161.7596
ENSMUSG00000047879	294.7738	294.0252
ENSMUSG00000032199	294.6102	281.4346
ENSMUSG00000057230	294.4892	191.9154
ENSMUSG00000042712	294.0608	403.6868
ENSMUSG00000022336	293.277	407.5316
ENSMUSG00000036295	293.1736	111.8506
ENSMUSG00000020402	293.151	473.0058
ENSMUSG00000032330	292.871	428.7724
ENSMUSG00000064370	292.7584	288.007
ENSMUSG00000022234	292.1324	345.0002
ENSMUSG00000030103	291.2476	33.3564
ENSMUSG00000025381	290.133	246.4578
ENSMUSG00000041439	290.0672	254.8362
ENSMUSG00000024462	289.6926	285.799
ENSMUSG00000027002	289.4912	293.3308
ENSMUSG00000022016	289.4668	231.8822
ENSMUSG00000061603	288.919	188.5992
ENSMUSG00000030806	287.7752	285.9558
ENSMUSG00000006005	287.7572	225.9294
ENSMUSG00000070802	287.236	273.4946
ENSMUSG00000029430	285.7274	377.2778
ENSMUSG00000022312	284.5108	323.9224
ENSMUSG00000024270	283.5584	285.0262
ENSMUSG00000021024	283.4986	396.231
ENSMUSG00000029810	283.459	96.212
ENSMUSG00000040037	283.2798	122.1396
ENSMUSG00000028447	282.8602	342.453
ENSMUSG00000015837	281.482	398.7602
ENSMUSG00000057738	281.0598	219.251
ENSMUSG00000005846	280.099	219.1628
ENSMUSG00000016252	279.9072	669.8136
ENSMUSG00000030683	279.8948	288.9232
ENSMUSG00000030122	279.6022	208.0258
ENSMUSG00000032328	279.0312	335.7202
ENSMUSG00000032826	278.374	338.0606
ENSMUSG00000001289	278.1072	359.6248
ENSMUSG00000042506	278.0206	223.3204
ENSMUSG00000063077	277.6408	251.3844
ENSMUSG00000058793	277.4322	262.7128
ENSMUSG00000028249	276.5608	337.0906
ENSMUSG00000027206	276.3782	248.8414
ENSMUSG00000076441	275.947	266.5658
ENSMUSG00000025203	275.713	288.0042
ENSMUSG00000038900	275.4248	329.3738
ENSMUSG00000002012	274.8104	224.0892
ENSMUSG00000057716	274.573	186.5756
ENSMUSG00000056812	274.5714	350.1366
ENSMUSG00000061482	274.4852	168.4624
ENSMUSG00000029247	274.4384	206.6076
ENSMUSG00000030795	274.0866	278.5624
ENSMUSG00000002015	273.6556	267.5718
ENSMUSG00000024146	273.119	244.7402
ENSMUSG00000027184	272.2584	238.7576
ENSMUSG00000024163	271.9814	186.9062
ENSMUSG00000031422	271.9132	381.3164
ENSMUSG00000024587	271.716	345.6028
ENSMUSG00000030329	271.2592	279.7164
ENSMUSG00000005483	271.2046	391.4758
ENSMUSG00000028745	271.0738	260.1908
ENSMUSG00000028035	270.9676	383.0548
ENSMUSG00000035674	269.946	488.8612
ENSMUSG00000074657	269.6952	292.458
ENSMUSG00000020572	269.2378	99.1468
ENSMUSG00000025369	269.1996	200.5918
ENSMUSG00000030120	268.9824	284.622
ENSMUSG00000033629	268.749	383.4752
ENSMUSG00000089509	268.5882	275.4866
ENSMUSG00000079523	268.3504	339.0912
ENSMUSG00000093273	268.3418	128.9304
ENSMUSG00000029775	268.0008	138.9884
ENSMUSG00000078812	267.392	211.3454
ENSMUSG00000028528	267.3368	234.1786
ENSMUSG00000022295	267.3178	282.8962
ENSMUSG00000057880	266.8654	210.497
ENSMUSG00000021241	266.7826	201.0246
ENSMUSG00000046434	266.2828	232.4468
ENSMUSG00000020132	265.7516	260.6896
ENSMUSG00000064061	265.7104	235.0024
ENSMUSG00000063229	265.6908	747.5762
ENSMUSG00000033392	265.3582	189.5074
ENSMUSG00000055078	265.312	140.4564
ENSMUSG00000024248	265.1152	408.7748
ENSMUSG00000098973	264.1326	266.9244
ENSMUSG00000063524	263.94	259.6092
ENSMUSG00000043463	263.5392	246.5994
ENSMUSG00000038274	263.5088	408.6944
ENSMUSG00000026750	263.4964	359.7376
ENSMUSG00000058799	263.1348	254.1804
ENSMUSG00000022956	263.0404	346.3814
ENSMUSG00000012405	262.8838	327.377
ENSMUSG00000056486	262.7666	209.2964
ENSMUSG00000026469	262.7238	324.2848
ENSMUSG00000050856	262.4496	468.2714
ENSMUSG00000005161	262.347	352.5186
ENSMUSG00000039485	262.2084	395.0838
ENSMUSG00000022757	261.541	243.1428
ENSMUSG00000078578	261.4318	240.949
ENSMUSG00000022477	261.335	155.5128
ENSMUSG00000055022	261.021	275.2622
ENSMUSG00000049299	260.8984	236.9712
ENSMUSG00000027500	260.8712	852.9226
ENSMUSG00000038555	260.661	280.4756
ENSMUSG00000022201	260.5722	235.7542
ENSMUSG00000067288	260.5322	568.3508
ENSMUSG00000022391	260.124	291.4536
ENSMUSG00000048218	259.9692	80.535
ENSMUSG00000000171	259.7256	230.4416
ENSMUSG00000001833	259.333	294.179
ENSMUSG00000032320	259.2974	443.4278
ENSMUSG00000034158	259.0646	177.048
ENSMUSG00000051674	258.9296	215.6772
ENSMUSG00000028137	258.7308	216.5032
ENSMUSG00000049670	258.4986	178.7656
ENSMUSG00000030884	258.4804	265.3432
ENSMUSG00000025613	258.2422	290.0294
ENSMUSG00000000399	258.07	238.952
ENSMUSG00000061518	258.041	356.2688
ENSMUSG00000044627	257.9818	273.3178
ENSMUSG00000020530	257.9338	248.643
ENSMUSG00000093219	257.8256	191.1434
ENSMUSG00000036667	257.0084	218.5624
ENSMUSG00000028960	256.5396	153.659
ENSMUSG00000001105	256.497	186.442
ENSMUSG00000022619	256.2576	184.1786
ENSMUSG00000025870	256.1904	156.3766
ENSMUSG00000042390	256.063	215.8488
ENSMUSG00000068749	256.0616	298.9594
ENSMUSG00000028180	255.2976	216.024
ENSMUSG00000037351	255.2318	192.906
ENSMUSG00000025868	255.0462	251.374
ENSMUSG00000001127	254.6736	236.8142
ENSMUSG00000008475	254.5328	190.049
ENSMUSG00000032827	253.9954	379.1374
ENSMUSG00000037499	253.7916	399.6792
ENSMUSG00000090841	253.4236	298.215
ENSMUSG00000004535	252.2912	227.206
ENSMUSG00000030432	251.3684	270.9696
ENSMUSG00000057530	251.3004	260.4944
ENSMUSG00000075700	251.2252	294.9704
ENSMUSG00000031353	251.2052	340.014
ENSMUSG00000000568	250.9734	242.0562
ENSMUSG00000020297	250.6552	303.6522
ENSMUSG00000031212	250.488	17.1434
ENSMUSG00000070880	250.3542	166.9172
ENSMUSG00000057614	250.3434	535.454
ENSMUSG00000006333	250.1696	330.7552
---	250.0074	235.42
ENSMUSG00000027893	249.9938	178.8716
ENSMUSG00000022044	249.3516	238.156
ENSMUSG00000051379	249.2268	43.0522
ENSMUSG00000021178	248.9376	349.226
ENSMUSG00000000787	248.5414	257.8918
ENSMUSG00000022564	248.3576	266.082
ENSMUSG00000041028	248.2558	330.987
ENSMUSG00000007777	248.132	227.348
ENSMUSG00000021288	248.068	280.8828
ENSMUSG00000020372	247.9526	262.9914
ENSMUSG00000030007	247.7766	266.1666
ENSMUSG00000017781	247.0508	183.8604
ENSMUSG00000041278	246.9768	203.8904
ENSMUSG00000018286	246.8832	292.9234
ENSMUSG00000022494	246.6726	88.794
ENSMUSG00000017677	246.502	232.0646
ENSMUSG00000037266	246.0808	268.235
ENSMUSG00000024277	245.9258	226.9584
ENSMUSG00000074264	245.76	217.8162
ENSMUSG00000031224	245.0634	155.035
ENSMUSG00000036323	244.9452	182.6258
ENSMUSG00000029076	243.7614	266.7546
ENSMUSG00000004032	243.6124	288.4602
ENSMUSG00000036835	243.3282	281.801
ENSMUSG00000025272	243.2232	194.4086
ENSMUSG00000039347	242.84	286.09
ENSMUSG00000039128	242.8106	225.91
ENSMUSG00000061477	242.3292	298.832
ENSMUSG00000028524	242.2872	186.9552
ENSMUSG00000031111	242.1628	29.949
ENSMUSG00000027131	241.8576	247.302
ENSMUSG00000021939	241.416	375.1832
ENSMUSG00000023147	241.327	241.1148
ENSMUSG00000024302	241.0604	119.8388
ENSMUSG00000004035	240.5374	119.8296
ENSMUSG00000030105	239.202	228.7402
ENSMUSG00000019124	239.1084	179.081
ENSMUSG00000020483	238.9102	318.9524
ENSMUSG00000035566	238.8564	229.294
ENSMUSG00000028367	238.788	356.8524
ENSMUSG00000025982	238.3992	189.3814
ENSMUSG00000063358	238.0342	186.5358
ENSMUSG00000030738	237.8026	192.5906
ENSMUSG00000043991	237.7694	162.5598
ENSMUSG00000056222	237.7586	154.0498
ENSMUSG00000034593	237.1902	249.2242
ENSMUSG00000053510	237.1406	219.2416
ENSMUSG00000027254	236.964	294.0592
ENSMUSG00000026585	235.6126	254.5238
ENSMUSG00000049354	235.6038	177.3852
ENSMUSG00000076432	235.482	315.4722
ENSMUSG00000023456	235.481	324.7936
ENSMUSG00000063316	235.218	289.8824
ENSMUSG00000024617	235.2152	300.026
ENSMUSG00000016427	235.21	438.6022
ENSMUSG00000014313	234.9762	377.5898
ENSMUSG00000024974	234.9746	148.4594
ENSMUSG00000048578	234.747	257.214
ENSMUSG00000056820	234.6834	256.2074
ENSMUSG00000018707	234.6328	231.1172
ENSMUSG00000026511	234.6048	304.0794
ENSMUSG00000093904	234.5206	266.2028
ENSMUSG00000026833	234.441	92.9922
ENSMUSG00000031028	234.088	163.7514
ENSMUSG00000025777	233.7322	202.3788
ENSMUSG00000025917	233.586	245.2254
ENSMUSG00000023010	233.5176	208.6082
ENSMUSG00000038630	233.4074	255.9116
ENSMUSG00000051527	233.1046	289.9974
ENSMUSG00000013622	232.6224	225.2918
ENSMUSG00000064367	232.6024	285.9226
ENSMUSG00000030663	232.245	234.9964
ENSMUSG00000019775	231.9454	148.5334
ENSMUSG00000025351	231.5734	322.2756
ENSMUSG00000020577	231.3436	366.6662
ENSMUSG00000006932	231.19	181.7948
ENSMUSG00000026234	231.1638	217.4124
ENSMUSG00000027993	231.1568	204.3986
ENSMUSG00000039735	230.8388	181.0328
ENSMUSG00000020267	230.6918	387.2064
ENSMUSG00000022800	230.6828	228.7868
ENSMUSG00000032417	230.0484	229.5286
ENSMUSG00000025871	229.4406	174.369
ENSMUSG00000033940	229.4274	312.0576
ENSMUSG00000021037	229.101	160.9144
ENSMUSG00000029328	229.0122	230.6082
ENSMUSG00000048758	228.9816	270.2104
ENSMUSG00000039067	228.7044	211.9562
ENSMUSG00000071172	228.49	215.5446
ENSMUSG00000028478	228.3506	283.1416
ENSMUSG00000031210	228.158	327.464
ENSMUSG00000069769	228.1314	151.0976
ENSMUSG00000006941	227.9644	205.267
ENSMUSG00000037685	227.6618	209.8358
ENSMUSG00000029148	227.4372	158.4568
ENSMUSG00000011831	227.192	79.3244
ENSMUSG00000002052	227.1498	162.351
ENSMUSG00000041020	227.068	200.729
ENSMUSG00000021476	227.0662	201.4856
ENSMUSG00000036275	226.8374	240.1724
ENSMUSG00000060803	226.6092	259.4208
ENSMUSG00000021111	226.412	175.6492
ENSMUSG00000030058	225.9768	195.2898
ENSMUSG00000020671	225.8614	244.8768
ENSMUSG00000025364	225.7158	216.8256
ENSMUSG00000026426	225.4162	240.9178
ENSMUSG00000010608	224.9434	207.7296
ENSMUSG00000058558	224.6234	228.8884
ENSMUSG00000020484	224.4522	194.031
ENSMUSG00000021708	224.1512	316.119
ENSMUSG00000019796	223.8662	120.3914
ENSMUSG00000024976	223.737	181.4734
ENSMUSG00000040667	223.309	179.0184
ENSMUSG00000068762	223.2928	117.5102
ENSMUSG00000032026	223.0342	272.6274
ENSMUSG00000064351	222.9096	256.0814
ENSMUSG00000046364	222.7244	306.8452
ENSMUSG00000079460	222.6626	9.123
ENSMUSG00000043300	222.5414	189.9948
ENSMUSG00000028843	222.5154	256.2514
ENSMUSG00000028832	222.2378	269.985
ENSMUSG00000029472	222.0496	153.734
ENSMUSG00000067873	221.7836	337.9392
ENSMUSG00000044676	221.7762	193.0846
ENSMUSG00000096263	221.498	85.4484
ENSMUSG00000031592	221.4652	184.2406
ENSMUSG00000055421	221.3836	74.2884
ENSMUSG00000020088	221.2338	239.5662
ENSMUSG00000023169	221.222	265.532
ENSMUSG00000004364	221.2216	191.313
ENSMUSG00000028426	220.921	205.981
ENSMUSG00000066357	220.7768	142.3192
ENSMUSG00000046032	220.6402	156.0362
ENSMUSG00000061666	220.3998	225.4986
ENSMUSG00000094910	220.3832	95.2226
ENSMUSG00000025967	220.2958	341.2496
ENSMUSG00000026021	220.2764	215.527
ENSMUSG00000075316	220.234	179.9246
ENSMUSG00000020859	220.0148	192.7414
ENSMUSG00000025066	219.9808	250.6962
ENSMUSG00000034245	219.8024	204.768
ENSMUSG00000040044	219.7928	158.3436
ENSMUSG00000053565	219.722	256.5054
ENSMUSG00000069601	219.6646	160.5332
ENSMUSG00000034681	219.6264	152.6102
ENSMUSG00000034336	219.4452	181.9448
ENSMUSG00000028986	219.4126	154.4088
ENSMUSG00000062190	219.0778	194.8896
ENSMUSG00000071662	218.9298	272.797
ENSMUSG00000027520	218.676	276.5838
ENSMUSG00000052852	218.4458	211.6034
ENSMUSG00000043716	218.3442	288.0052
ENSMUSG00000027327	218.2684	117.2718
ENSMUSG00000004558	218.2582	209.9104
ENSMUSG00000032393	218.2074	151.0358
ENSMUSG00000020850	217.4814	165.7238
ENSMUSG00000064368	217.4706	238.0726
ENSMUSG00000028759	217.3472	187.6008
ENSMUSG00000032606	216.866	169.2498
ENSMUSG00000032186	216.8478	220.2454
ENSMUSG00000014769	216.7042	300.0734
ENSMUSG00000035152	216.5388	174.6136
ENSMUSG00000033487	215.7506	192.8998
ENSMUSG00000031311	215.6632	176.2778
ENSMUSG00000013593	215.614	216.425
ENSMUSG00000033419	215.5496	201.718
ENSMUSG00000004936	215.4158	282.8476
ENSMUSG00000041986	215.2936	105.8996
ENSMUSG00000030870	214.5028	213.543
ENSMUSG00000008892	214.277	260.2194
ENSMUSG00000031355	213.5796	37.8818
ENSMUSG00000071072	212.8884	303.1986
ENSMUSG00000021124	212.7818	271.1338
ENSMUSG00000021248	212.261	227.0812
ENSMUSG00000032244	211.8708	234.9596
ENSMUSG00000020386	211.6656	210.1542
ENSMUSG00000031996	211.1708	253.565
ENSMUSG00000042699	211.036	205.5088
ENSMUSG00000070934	210.9318	227.7294
ENSMUSG00000016349	210.7182	198.6024
ENSMUSG00000054459	210.4918	825.4888
ENSMUSG00000031776	210.309	246.7782
ENSMUSG00000022964	210.0102	118.1688
ENSMUSG00000099179	209.9786	22.7036
ENSMUSG00000021816	209.944	191.4278
ENSMUSG00000003316	209.9004	207.2236
ENSMUSG00000064440	209.751	175.3794
ENSMUSG00000022629	209.6354	251.948
ENSMUSG00000060373	209.5506	166.8056
ENSMUSG00000039262	209.37	160.5342
ENSMUSG00000028484	209.3202	207.5494
ENSMUSG00000056342	209.244	184.4394
ENSMUSG00000038615	209.1894	232.7764
ENSMUSG00000021910	208.7146	162.7156
ENSMUSG00000023827	208.4866	234.9216
ENSMUSG00000048721	208.3782	80.4134
ENSMUSG00000027304	208.2954	176.8294
ENSMUSG00000072704	208.0274	140.521
ENSMUSG00000031284	207.6214	298.9556
ENSMUSG00000001018	207.2018	123.3922
ENSMUSG00000021737	206.9128	169.9266
ENSMUSG00000032340	206.8836	101.4886
ENSMUSG00000056211	206.8592	156.6832
ENSMUSG00000031701	206.7866	208.4558
ENSMUSG00000052534	206.7624	113.1806
ENSMUSG00000014195	206.544	207.8004
ENSMUSG00000032458	206.2706	176.6844
ENSMUSG00000025035	206.1654	230.0626
ENSMUSG00000033916	205.9026	216.429
ENSMUSG00000021076	205.7076	180.3924
ENSMUSG00000040459	205.6498	246.8098
ENSMUSG00000063568	205.4286	128.6106
ENSMUSG00000032009	205.104	177.0358
ENSMUSG00000086841	205.0798	292.7152
ENSMUSG00000023092	204.9872	200.492
ENSMUSG00000047507	204.9256	160.31
ENSMUSG00000087885	204.8084	239.2804
---	204.4368	209.0612
ENSMUSG00000019210	204.3386	252.8588
ENSMUSG00000014294	204.2262	318.271
ENSMUSG00000000308	204.2088	164.2104
ENSMUSG00000026245	204.1408	172.2916
ENSMUSG00000001774	203.8344	174.1272
ENSMUSG00000017740	203.6742	215.7814
ENSMUSG00000032745	203.5192	176.1508
ENSMUSG00000020580	203.1464	203.929
ENSMUSG00000032076	203.0892	109.237
ENSMUSG00000026341	202.9568	218.3596
ENSMUSG00000074578	202.8842	301.789
ENSMUSG00000028156	202.6488	165.2642
ENSMUSG00000024975	202.4484	265.2034
ENSMUSG00000028822	202.3732	189.0294
ENSMUSG00000024921	202.0362	457.6148
ENSMUSG00000033004	201.8782	227.6978
ENSMUSG00000055204	200.9018	160.1578
ENSMUSG00000027162	200.6072	156.5866
ENSMUSG00000044533	200.299	318.545
ENSMUSG00000020716	200.1356	138.223
ENSMUSG00000018411	199.8718	195.6546
ENSMUSG00000024097	199.8332	168.7806
ENSMUSG00000020803	199.6482	266.5422
ENSMUSG00000026782	199.32	156.6316
ENSMUSG00000031367	199.318	171.6848
ENSMUSG00000063253	199.1776	261.2216
ENSMUSG00000037236	198.9688	176.625
ENSMUSG00000020456	198.8024	128.4764
ENSMUSG00000027523	198.5838	141.523
ENSMUSG00000056553	198.5454	194.337
ENSMUSG00000004096	198.4976	159.7186
ENSMUSG00000001576	198.3774	215.1926
ENSMUSG00000004110	198.2564	144.0614
ENSMUSG00000021427	198.0564	170.155
ENSMUSG00000031428	197.9128	230.3718
ENSMUSG00000020571	197.9098	173.3094
ENSMUSG00000027799	197.8568	168.3888
ENSMUSG00000049422	197.7112	215.478
ENSMUSG00000032097	197.4422	191.0414
ENSMUSG00000037624	197.4292	56.0222
ENSMUSG00000028277	197.2322	205.367
ENSMUSG00000010175	197.0318	96.8932
ENSMUSG00000039770	196.7214	222.0772
ENSMUSG00000027673	196.1798	321.3858
ENSMUSG00000026150	196.1412	171.322
ENSMUSG00000002768	196.0242	203.0552
ENSMUSG00000056851	195.8834	141.1196
ENSMUSG00000033900	195.7762	185.8426
ENSMUSG00000030257	195.3402	187.9772
ENSMUSG00000033565	195.2704	106.3762
ENSMUSG00000067847	195.0748	363.8184
ENSMUSG00000046447	194.8946	118.5464
ENSMUSG00000024847	194.8114	150.211
ENSMUSG00000051234	194.0268	278.6884
ENSMUSG00000026878	193.9816	219.2496
ENSMUSG00000061080	193.8262	176.9244
ENSMUSG00000066324	193.7144	218.195
ENSMUSG00000025439	193.605	206.4244
ENSMUSG00000062380	193.56	389.3872
ENSMUSG00000074607	193.2004	249.5652
ENSMUSG00000027804	193.045	223.6452
ENSMUSG00000028932	192.9318	260.2972
ENSMUSG00000052684	192.866	115.5796
ENSMUSG00000024853	192.4206	169.1928
ENSMUSG00000022995	192.3768	175.5866
ENSMUSG00000057554	192.3064	154.7006
ENSMUSG00000026490	192.111	209.8744
ENSMUSG00000021750	192.0886	49.456
ENSMUSG00000003380	192.0382	306.3334
ENSMUSG00000036752	192.032	265.473
ENSMUSG00000044308	191.9206	168.1424
ENSMUSG00000031432	191.8746	107.7108
ENSMUSG00000050043	191.771	188.1884
ENSMUSG00000000088	191.7452	270.7542
ENSMUSG00000019818	191.7392	173.0724
ENSMUSG00000063018	191.6964	215.0734
ENSMUSG00000030224	191.6252	166.3144
ENSMUSG00000054034	191.441	285.6258
ENSMUSG00000021156	191.0966	146.1152
ENSMUSG00000071265	190.9114	171.9244
ENSMUSG00000025892	190.5406	83.2112
ENSMUSG00000032870	190.3532	212.7816
ENSMUSG00000091109	190.2638	39.8058
ENSMUSG00000026032	189.726	307.392
ENSMUSG00000052928	189.3802	148.8146
ENSMUSG00000020598	189.2782	344.8962
ENSMUSG00000022551	189.2602	166.5822
ENSMUSG00000038619	189.1394	231.5854
ENSMUSG00000064679	189.0988	213.3122
ENSMUSG00000020358	188.9166	175.5628
ENSMUSG00000038936	188.6676	228.7614
ENSMUSG00000052572	188.621	81.143
ENSMUSG00000027363	188.438	120.7682
ENSMUSG00000042743	188.3676	115.8178
ENSMUSG00000028809	188.349	157.162
ENSMUSG00000010066	188.0346	162.244
ENSMUSG00000028546	188.0172	196.5098
ENSMUSG00000036199	187.9836	253.5394
ENSMUSG00000028847	187.8408	145.9706
ENSMUSG00000008683	187.4182	208.9878
ENSMUSG00000075318	187.3958	156.749
ENSMUSG00000027455	187.3342	190.773
ENSMUSG00000022200	187.1766	173.3154
ENSMUSG00000027010	187.0252	126.5532
ENSMUSG00000030077	186.9122	208.2598
ENSMUSG00000027810	186.845	135.1212
ENSMUSG00000041881	186.4576	254.4462
ENSMUSG00000058135	186.3802	225.7946
ENSMUSG00000027108	186.293	210.811
ENSMUSG00000055932	186.1772	152.6114
ENSMUSG00000020664	186.1004	175.1394
ENSMUSG00000027438	186.009	325.2664
ENSMUSG00000066568	185.885	162.207
ENSMUSG00000015094	185.8478	218.3154
ENSMUSG00000059713	185.7854	103.2386
ENSMUSG00000021027	185.7402	153.706
ENSMUSG00000022403	185.6748	134.6616
ENSMUSG00000052337	185.5226	151.5954
ENSMUSG00000021606	185.4692	315.948
ENSMUSG00000078622	185.4314	188.3292
ENSMUSG00000045962	185.2358	137.898
ENSMUSG00000060261	185.1126	139.2614
ENSMUSG00000039530	184.954	219.923
ENSMUSG00000004040	184.6852	139.9208
ENSMUSG00000024298	184.6534	131.0966
ENSMUSG00000032525	184.5526	154.8176
ENSMUSG00000017421	184.5116	139.0668
ENSMUSG00000028691	184.1658	179.5764
ENSMUSG00000048915	183.8614	59.338
ENSMUSG00000005371	183.7666	188.5388
ENSMUSG00000014226	183.7156	198.1386
ENSMUSG00000064797	183.7118	118.9716
ENSMUSG00000026202	183.5948	175.9216
ENSMUSG00000028291	183.5502	190.6422
ENSMUSG00000056158	183.516	138.4676
ENSMUSG00000006740	183.4548	168.675
ENSMUSG00000007458	183.3642	207.7816
ENSMUSG00000018604	183.2398	239.1444
ENSMUSG00000094483	183.0016	132.0954
ENSMUSG00000031446	182.9476	165.0714
ENSMUSG00000019795	182.8888	269.4352
ENSMUSG00000002064	182.7822	211.1958
ENSMUSG00000027634	182.7722	185.4698
ENSMUSG00000024603	182.6748	151.8968
ENSMUSG00000024740	182.285	162.0958
ENSMUSG00000003062	182.2832	141.2368
ENSMUSG00000020863	182.1292	151.2404
ENSMUSG00000058230	182.0192	162.3036
ENSMUSG00000062006	181.8512	301.6972
ENSMUSG00000031007	181.7674	311.1236
ENSMUSG00000030868	181.6488	195.8084
ENSMUSG00000030718	181.646	143.0788
ENSMUSG00000029126	181.498	280.7752
ENSMUSG00000047514	181.4618	243.7232
ENSMUSG00000005262	181.4088	159.9338
ENSMUSG00000019852	181.2412	148.6074
ENSMUSG00000027198	181.1368	140.7394
ENSMUSG00000015932	181.117	157.512
ENSMUSG00000002997	180.9706	59.9432
ENSMUSG00000027642	180.9564	215.4226
ENSMUSG00000018340	180.7104	46.8194
ENSMUSG00000032518	180.475	157.7854
ENSMUSG00000086316	180.2836	201.6246
ENSMUSG00000015733	180.222	217.771
ENSMUSG00000020385	180.1564	126.3012
ENSMUSG00000017291	180.0886	159.08
ENSMUSG00000022774	180.0598	194.5082
ENSMUSG00000074785	180.029	147.5258
ENSMUSG00000060657	179.8198	141.9544
ENSMUSG00000027522	179.4896	136.6206
ENSMUSG00000044647	179.4812	147.6504
ENSMUSG00000079197	179.4674	173.153
ENSMUSG00000034243	179.3914	153.5054
ENSMUSG00000037487	179.3004	133.362
ENSMUSG00000020366	179.2554	179.1192
ENSMUSG00000055567	179.2478	141.0612
ENSMUSG00000006412	178.9366	228.4374
ENSMUSG00000035596	178.8218	249.0928
ENSMUSG00000028452	178.7478	184.9156
ENSMUSG00000042406	178.7106	160.4522
ENSMUSG00000013663	178.3384	130.8784
ENSMUSG00000000563	178.1486	184.7746
ENSMUSG00000020585	177.769	196.003
ENSMUSG00000064899	177.7388	272.4456
ENSMUSG00000040731	177.7046	149.889
ENSMUSG00000008153	177.6824	146.9916
ENSMUSG00000025437	177.516	164.786
ENSMUSG00000041112	177.51	24.9428
ENSMUSG00000029108	177.5014	54.8022
ENSMUSG00000020720	177.3884	197.9786
ENSMUSG00000001440	177.3154	157.8978
ENSMUSG00000042520	177.192	157.7756
ENSMUSG00000026353	177.1508	147.2052
ENSMUSG00000026834	177.1262	8.785
ENSMUSG00000049760	176.981	164.2072
ENSMUSG00000060992	176.868	189.4682
ENSMUSG00000038502	176.612	157.3636
ENSMUSG00000051675	176.3796	144.2252
ENSMUSG00000045038	176.364	186.4764
ENSMUSG00000022427	176.2242	210.7074
ENSMUSG00000054405	176.1734	193.5472
ENSMUSG00000059714	175.9752	170.2766
ENSMUSG00000070923	175.8414	132.2734
ENSMUSG00000054452	175.7182	210.5454
ENSMUSG00000036371	175.5288	144.1074
ENSMUSG00000067336	175.423	163.9132
ENSMUSG00000026696	175.1214	220.627
ENSMUSG00000022400	174.6858	227.1
ENSMUSG00000026219	174.5624	153.1246
ENSMUSG00000007815	174.4568	169.9434
ENSMUSG00000040430	174.3204	106.8332
ENSMUSG00000051855	174.1664	194.243
ENSMUSG00000007836	174.0216	230.4052
ENSMUSG00000028381	173.8298	146.2684
ENSMUSG00000029169	173.6474	127.2354
ENSMUSG00000042751	173.5824	241.5528
ENSMUSG00000000168	173.5096	185.0556
ENSMUSG00000024359	173.2546	211.1096
ENSMUSG00000040407	173.216	161.716
ENSMUSG00000020230	173.201	254.961
---	172.9082	125.1166
ENSMUSG00000024347	172.8278	117.9248
ENSMUSG00000030127	172.5922	154.637
ENSMUSG00000063065	172.5594	122.2232
ENSMUSG00000026895	172.2902	224.8634
ENSMUSG00000034021	172.2796	125.9812
ENSMUSG00000075702	172.1432	237.0778
ENSMUSG00000022261	172.0696	135.8126
ENSMUSG00000047945	171.695	187.2022
ENSMUSG00000098220	171.6276	173.6092
ENSMUSG00000041570	171.5772	179.0282
ENSMUSG00000098239	171.5666	197.9518
ENSMUSG00000032366	171.5472	188.0424
ENSMUSG00000020069	171.4716	197.7638
ENSMUSG00000002477	171.467	210.0898
ENSMUSG00000032637	171.3472	117.0518
ENSMUSG00000062929	171.1708	209.8812
ENSMUSG00000037072	171.0258	272.1356
ENSMUSG00000058756	171.0008	195.4008
ENSMUSG00000030417	170.7272	189.7468
ENSMUSG00000025228	170.5942	140.4696
ENSMUSG00000030779	170.4784	143.2708
ENSMUSG00000035851	170.3846	98.4388
ENSMUSG00000056050	170.2038	128.4422
ENSMUSG00000000826	170.1708	168.02
ENSMUSG00000020608	170.037	98.9338
ENSMUSG00000025374	169.8672	137.812
ENSMUSG00000074238	169.7814	186.052
ENSMUSG00000035437	169.656	131.3866
ENSMUSG00000031778	169.3392	121.4358
ENSMUSG00000020271	169.2704	219.782
ENSMUSG00000041236	169.2682	193.4854
ENSMUSG00000028410	168.9692	190.1068
ENSMUSG00000022186	168.8346	115.641
ENSMUSG00000018042	168.7892	198.6954
ENSMUSG00000038418	168.3336	90.8338
ENSMUSG00000070319	168.2952	170.7088
ENSMUSG00000024150	168.2824	134.6744
ENSMUSG00000052915	168.2692	165.112
ENSMUSG00000028788	168.1886	170.4128
ENSMUSG00000022314	168.1748	126.9062
ENSMUSG00000041355	168.0158	132.7218
ENSMUSG00000034160	167.6614	144.806
ENSMUSG00000055681	167.4628	140.0552
ENSMUSG00000021377	167.4098	140.638
ENSMUSG00000057561	167.2874	149.0154
ENSMUSG00000032601	167.2112	174.3022
ENSMUSG00000002014	167.0926	242.832
ENSMUSG00000026434	167.0204	137.8916
ENSMUSG00000044667	167.0048	91.4382
ENSMUSG00000026103	166.96	189.1766
ENSMUSG00000057278	166.8758	242.9884
ENSMUSG00000034269	166.563	147.7078
ENSMUSG00000030659	166.5514	154.4702
ENSMUSG00000014956	166.4276	150.478
ENSMUSG00000021843	166.3968	129.5606
ENSMUSG00000024393	166.144	144.259
ENSMUSG00000029621	166.0746	194.6946
ENSMUSG00000028248	166.0398	122.3438
ENSMUSG00000029608	165.9864	117.4308
ENSMUSG00000038633	165.9856	241.3638
ENSMUSG00000010406	165.9082	302.5698
ENSMUSG00000024074	165.7702	60.7452
ENSMUSG00000027170	165.6536	196.9166
ENSMUSG00000056579	165.602	133.652
ENSMUSG00000007021	165.5098	169.2478
ENSMUSG00000032115	165.4972	168.204
ENSMUSG00000015937	165.4236	175.647
ENSMUSG00000026914	165.4018	280.0158
ENSMUSG00000040412	165.1838	106.8634
ENSMUSG00000028639	165.0304	104.4878
ENSMUSG00000033685	164.9934	30.095
ENSMUSG00000071659	164.9252	170.2484
ENSMUSG00000027499	164.7168	127.0652
ENSMUSG00000021520	164.368	218.7106
ENSMUSG00000024350	164.2908	170.2278
ENSMUSG00000040048	164.2726	193.8398
ENSMUSG00000029817	164.0354	176.408
ENSMUSG00000029405	164.0256	146.8852
ENSMUSG00000084519	164.02	283.626
ENSMUSG00000054364	163.9726	117.8222
ENSMUSG00000033307	163.891	438.7826
ENSMUSG00000041141	163.846	136.493
ENSMUSG00000020114	163.6824	131.6806
ENSMUSG00000002981	163.6358	138.0498
ENSMUSG00000034636	163.6326	170.8364
ENSMUSG00000019837	163.4096	99.5382
ENSMUSG00000040859	163.3874	115.3986
ENSMUSG00000076236	163.3138	349.0274
ENSMUSG00000036241	163.2604	150.9984
ENSMUSG00000034707	163.217	140.5102
ENSMUSG00000041645	163.2012	144.806
ENSMUSG00000052584	163.1546	180.0454
ENSMUSG00000032412	162.729	332.1566
ENSMUSG00000022841	162.7012	155.0566
ENSMUSG00000057522	162.5576	163.0182
ENSMUSG00000058153	162.3108	291.021
ENSMUSG00000021820	162.2294	104.5244
ENSMUSG00000029571	162.053	154.2828
ENSMUSG00000027706	162.036	153.8032
ENSMUSG00000038916	161.844	141.4694
ENSMUSG00000001383	161.8192	165.1308
ENSMUSG00000041084	161.5034	155.6378
ENSMUSG00000029203	161.2998	129.4122
ENSMUSG00000038812	161.2088	136.2792
ENSMUSG00000005312	161.0136	159.2034
ENSMUSG00000066129	160.6746	61.4636
ENSMUSG00000032621	160.5966	105.7538
ENSMUSG00000077637	160.4882	213.2892
ENSMUSG00000028062	160.445	253.0564
ENSMUSG00000029030	160.3076	155.0562
ENSMUSG00000047547	160.2352	172.49
ENSMUSG00000025326	160.1414	150.397
ENSMUSG00000031458	160.1236	299.948
ENSMUSG00000036095	159.9062	24.4702
ENSMUSG00000019373	159.6944	120.5896
ENSMUSG00000068099	159.5946	159.1864
ENSMUSG00000065431	159.4126	113.3122
ENSMUSG00000019494	159.3432	148.6012
ENSMUSG00000020777	159.1874	127.0392
ENSMUSG00000055436	159.1216	126.7932
ENSMUSG00000041720	159.0662	121.5642
ENSMUSG00000045589	159.0628	137.1898
ENSMUSG00000040385	158.9952	168.753
ENSMUSG00000056537	158.8	132.3464
ENSMUSG00000018865	158.7366	230.3386
ENSMUSG00000005683	158.6862	140.841
ENSMUSG00000025586	158.5412	122.7868
ENSMUSG00000039852	158.4828	108.3622
ENSMUSG00000023460	158.428	116.8064
ENSMUSG00000020163	158.349	346.186
ENSMUSG00000024750	158.289	100.6534
ENSMUSG00000026192	158.2736	90.1066
ENSMUSG00000020964	158.2634	145.3604
ENSMUSG00000015944	158.147	147.1968
ENSMUSG00000024190	158.0514	133.2542
ENSMUSG00000062981	158.0172	182.6728
ENSMUSG00000028649	158.0156	165.2718
ENSMUSG00000025757	157.9884	140.5306
ENSMUSG00000039059	157.974	11.3684
ENSMUSG00000026411	157.8124	128.6692
ENSMUSG00000005338	157.6154	228.8676
ENSMUSG00000021066	157.426	182.4654
ENSMUSG00000049751	157.3574	210.3552
ENSMUSG00000044629	157.1468	140.382
ENSMUSG00000055720	156.9746	130.9366
ENSMUSG00000053838	156.9402	132.9914
ENSMUSG00000034252	156.7506	126.73
ENSMUSG00000091896	156.6646	142.7236
ENSMUSG00000054013	156.5528	181.565
ENSMUSG00000024109	156.2822	158.3288
ENSMUSG00000093226	156.2546	104.8124
ENSMUSG00000009013	155.7922	230.1934
ENSMUSG00000029686	155.6818	157.579
ENSMUSG00000024431	155.6808	59.0508
ENSMUSG00000053580	155.6734	147.023
ENSMUSG00000062825	155.6174	144.5234
ENSMUSG00000069662	155.5216	152.4674
ENSMUSG00000020524	155.4522	184.511
ENSMUSG00000021244	155.4168	122.3016
ENSMUSG00000034007	155.337	112.295
ENSMUSG00000026112	155.3342	172.5352
ENSMUSG00000034586	155.317	127.1732
ENSMUSG00000001441	155.2802	121.3118
ENSMUSG00000043909	155.2568	119.5798
ENSMUSG00000053453	155.2154	164.6986
ENSMUSG00000035297	155.1842	142.3236
ENSMUSG00000037149	155.0548	202.5652
ENSMUSG00000040009	155.0182	218.7716
ENSMUSG00000021557	154.9358	117.2632
ENSMUSG00000044221	154.764	148.5156
ENSMUSG00000093989	154.5974	199.9928
ENSMUSG00000037152	154.3826	140.1798
ENSMUSG00000048699	154.3234	27.0492
ENSMUSG00000039361	154.154	152.2356
ENSMUSG00000027981	154.1248	100.487
ENSMUSG00000046709	154.1226	155.016
ENSMUSG00000040151	153.9256	262.135
ENSMUSG00000056972	153.7802	122.266
ENSMUSG00000038467	153.6374	124.1156
ENSMUSG00000003039	153.5328	156.4008
ENSMUSG00000026640	153.4504	36.9098
ENSMUSG00000022940	153.4376	110.6976
ENSMUSG00000038975	153.4368	208.0494
ENSMUSG00000066392	153.3676	78.5562
ENSMUSG00000005886	153.331	77.8484
ENSMUSG00000034424	153.2976	165.4794
ENSMUSG00000024002	152.925	128.7036
ENSMUSG00000032047	152.8532	127.2784
ENSMUSG00000031176	152.6724	247.8758
ENSMUSG00000026775	152.6608	118.517
ENSMUSG00000024935	152.4886	72.8636
ENSMUSG00000032959	152.4784	250.9186
ENSMUSG00000026247	152.4534	169.1652
ENSMUSG00000029048	152.359	157.6776
ENSMUSG00000030061	152.2632	144.3788
ENSMUSG00000027349	152.1688	165.0298
ENSMUSG00000016921	152.0444	124.5896
ENSMUSG00000026087	152.0312	173.5632
ENSMUSG00000029017	151.977	165.5192
ENSMUSG00000020946	151.8426	110.0562
ENSMUSG00000002028	151.822	123.6754
ENSMUSG00000019132	151.7458	141.8284
ENSMUSG00000026991	151.7248	209.3756
ENSMUSG00000060681	151.693	136.1796
ENSMUSG00000024500	151.5372	163.019
ENSMUSG00000023186	151.4242	40.118
ENSMUSG00000019804	151.3072	191.6748
ENSMUSG00000028161	151.2432	137.1646
ENSMUSG00000061576	151.2424	190.236
ENSMUSG00000058317	151.2338	128.9884
ENSMUSG00000058240	151.035	98.432
ENSMUSG00000001783	150.9602	143.1252
ENSMUSG00000024642	150.819	154.8814
ENSMUSG00000040549	150.6324	142.8746
ENSMUSG00000023572	150.6184	131.1022
ENSMUSG00000029838	150.5044	86.0526
ENSMUSG00000018379	150.4412	128.4068
ENSMUSG00000044060	150.4208	104.9838
ENSMUSG00000020954	150.3812	177.1034
ENSMUSG00000020994	150.2094	118.8768
ENSMUSG00000063434	150.146	7.9194
ENSMUSG00000040560	150.067	145.7812
ENSMUSG00000000346	150.0608	84.3992
ENSMUSG00000031696	150.0004	160.3016
ENSMUSG00000041268	149.9356	117.6966
ENSMUSG00000020594	149.803	116.9342
ENSMUSG00000024283	149.7932	141.6574
ENSMUSG00000038902	149.7738	125.2046
ENSMUSG00000057335	149.7658	140.8072
ENSMUSG00000028419	149.7608	150.0092
ENSMUSG00000073616	149.738	256.8518
ENSMUSG00000051098	149.7112	125.1078
ENSMUSG00000002748	149.6402	107.3844
ENSMUSG00000025246	149.5664	167.508
ENSMUSG00000035521	149.5032	153.9728
ENSMUSG00000028820	149.4848	111.1838
ENSMUSG00000021660	149.4132	136.2414
ENSMUSG00000022351	149.403	128.784
ENSMUSG00000035227	149.023	133.9808
ENSMUSG00000041958	148.9758	113.6796
ENSMUSG00000041329	148.923	79.948
ENSMUSG00000039704	148.7268	125.7812
ENSMUSG00000021917	148.6544	198.4552
ENSMUSG00000024044	148.484	205.2774
ENSMUSG00000036850	148.4312	237.3512
ENSMUSG00000031059	148.3834	218.2642
ENSMUSG00000036112	148.3624	142.8432
ENSMUSG00000025544	148.3294	136.6744
ENSMUSG00000030223	148.324	119.2486
ENSMUSG00000072772	148.2526	275.3
ENSMUSG00000020457	148.131	133.827
ENSMUSG00000019907	148.0696	128.2438
ENSMUSG00000029407	147.9226	117.8672
ENSMUSG00000052364	147.706	170.4316
ENSMUSG00000025731	147.5784	141.429
ENSMUSG00000030615	147.5322	115.8166
ENSMUSG00000020917	147.4364	119.2712
ENSMUSG00000033880	147.4364	145.6606
ENSMUSG00000024576	147.3674	159.2398
ENSMUSG00000020089	147.2184	182.3196
ENSMUSG00000020152	146.9638	152.4352
ENSMUSG00000009079	146.8698	131.4922
ENSMUSG00000042216	146.865	119.5228
ENSMUSG00000072964	146.6866	88.6256
ENSMUSG00000004285	146.6778	239.5656
ENSMUSG00000032046	146.5906	161.3966
ENSMUSG00000031483	146.5754	111.873
ENSMUSG00000032112	146.5212	129.2536
ENSMUSG00000024855	146.3982	121.954
ENSMUSG00000046449	146.3516	117.7138
ENSMUSG00000039661	146.3038	173.015
ENSMUSG00000026442	146.293	150.4314
ENSMUSG00000058420	146.2586	65.147
ENSMUSG00000045648	146.1618	57.0016
ENSMUSG00000062014	146.0432	114.6296
ENSMUSG00000032301	145.9912	154.3694
ENSMUSG00000005514	145.9736	72.6172
ENSMUSG00000014504	145.8712	121.6696
ENSMUSG00000039953	145.7834	157.5678
ENSMUSG00000008348	145.5888	164.5958
ENSMUSG00000049550	145.3886	108.644
ENSMUSG00000025651	145.3376	133.4014
ENSMUSG00000041124	145.2796	261.6176
ENSMUSG00000036698	145.2328	134.4824
ENSMUSG00000052707	145.218	107.2754
ENSMUSG00000073639	145.129	174.4266
ENSMUSG00000098734	144.9146	4.9574
ENSMUSG00000054360	144.828	1.792
ENSMUSG00000049281	144.732	69.4406
ENSMUSG00000021072	144.688	184.813
ENSMUSG00000004113	144.6052	141.4342
ENSMUSG00000028271	144.6012	141.8792
ENSMUSG00000040928	144.5054	119.0398
ENSMUSG00000038965	144.4982	134.5446
ENSMUSG00000072694	144.4902	111.7994
ENSMUSG00000037364	144.3568	99.2394
ENSMUSG00000034203	144.3434	138.862
ENSMUSG00000003072	144.3142	143.9538
ENSMUSG00000027091	144.2728	171.9596
ENSMUSG00000028851	144.2022	166.4142
ENSMUSG00000031516	144.15	124.2156
ENSMUSG00000022240	144.1426	164.6334
ENSMUSG00000059119	144.115	126.7764
ENSMUSG00000022338	144.0718	168.9316
ENSMUSG00000034484	143.9408	168.1158
ENSMUSG00000050538	143.8932	148.37
ENSMUSG00000021033	143.4484	119.3082
ENSMUSG00000031393	143.2802	84.1866
ENSMUSG00000031539	143.2212	142.1916
ENSMUSG00000021096	142.9676	139.1194
ENSMUSG00000034064	142.9622	127.8374
ENSMUSG00000091264	142.9556	100.0408
ENSMUSG00000079084	142.9072	153.6498
ENSMUSG00000042446	142.8862	106.7642
ENSMUSG00000021413	142.7988	120.5416
ENSMUSG00000031029	142.7494	140.1176
ENSMUSG00000062797	142.698	136.485
ENSMUSG00000028351	142.6442	123.4288
ENSMUSG00000031105	142.6248	128.427
ENSMUSG00000028134	142.5456	130.603
ENSMUSG00000032042	142.4802	124.6538
ENSMUSG00000042605	142.4354	136.9128
ENSMUSG00000025475	142.3152	108.2948
ENSMUSG00000028086	142.273	67.9874
ENSMUSG00000021273	142.1686	132.5586
ENSMUSG00000027405	142.0554	159.347
ENSMUSG00000063410	141.998	125.5152
ENSMUSG00000042133	141.9618	112.6934
ENSMUSG00000024091	141.9118	180.1836
ENSMUSG00000063015	141.9086	92.3762
ENSMUSG00000002580	141.8534	210.1996
ENSMUSG00000032279	141.8068	109.9554
ENSMUSG00000029998	141.8012	149.9
ENSMUSG00000086290	141.757	164.4586
---	141.7548	111.036
ENSMUSG00000031386	141.7476	87.8186
ENSMUSG00000030846	141.4034	103.5264
ENSMUSG00000024953	141.3952	184.618
ENSMUSG00000040537	141.3124	162.9804
ENSMUSG00000092981	141.2868	90.1108
ENSMUSG00000045983	141.192	103.1354
ENSMUSG00000048249	141.1636	112.0276
ENSMUSG00000073435	141.1454	119.7082
ENSMUSG00000042105	141.0954	152.287
ENSMUSG00000036097	141.028	93.6904
ENSMUSG00000027797	140.932	155.3448
ENSMUSG00000031601	140.9098	96.452
ENSMUSG00000067786	140.8494	575.199
ENSMUSG00000064377	140.824	142.4302
ENSMUSG00000047242	140.5666	134.933
ENSMUSG00000013236	140.5324	152.8416
ENSMUSG00000021054	140.5012	112.3488
ENSMUSG00000021945	140.4862	109.9452
ENSMUSG00000029221	140.3766	131.1296
ENSMUSG00000074227	140.2932	115.2418
ENSMUSG00000003437	140.134	156.5072
ENSMUSG00000032479	140.1084	180.5124
ENSMUSG00000040297	140.0986	94.228
ENSMUSG00000040652	140.071	170.278
ENSMUSG00000033792	140.02	23.7414
ENSMUSG00000029992	139.8956	102.4618
ENSMUSG00000020142	139.7662	109.3772
ENSMUSG00000005973	139.7354	139.9826
ENSMUSG00000010097	139.5406	108.7866
ENSMUSG00000022752	139.4762	135.454
ENSMUSG00000022972	139.4656	145.8812
ENSMUSG00000045435	139.374	172.1608
ENSMUSG00000042258	139.1936	111.7442
ENSMUSG00000038733	139.1406	162.478
ENSMUSG00000030850	139.1402	127.9678
ENSMUSG00000040681	138.9162	145.0566
ENSMUSG00000054766	138.8798	171.326
ENSMUSG00000039086	138.8552	126.7134
ENSMUSG00000026260	138.8376	157.7506
ENSMUSG00000035770	138.8164	116.4514
ENSMUSG00000009569	138.784	109.4118
ENSMUSG00000031652	138.7644	111.9524
ENSMUSG00000008140	138.6256	192.9598
ENSMUSG00000031229	138.5694	110.0324
ENSMUSG00000021474	138.5682	146.9858
ENSMUSG00000038412	138.5548	218.0256
ENSMUSG00000030016	138.5326	123.7826
ENSMUSG00000038576	138.4224	116.0256
ENSMUSG00000039478	138.3586	149.2558
ENSMUSG00000071014	138.2178	179.3382
ENSMUSG00000055254	138.1874	112.608
ENSMUSG00000024581	138.1846	103.2864
ENSMUSG00000005871	137.9646	134.2622
ENSMUSG00000023055	137.809	74.1368
ENSMUSG00000027133	137.7958	291.2826
ENSMUSG00000034088	137.747	140.6856
ENSMUSG00000013033	137.7434	103.1594
ENSMUSG00000001173	137.6642	124.009
ENSMUSG00000036398	137.552	109.1536
ENSMUSG00000032212	137.464	144.0596
ENSMUSG00000018446	137.3504	181.3842
ENSMUSG00000024811	137.3166	111.9054
ENSMUSG00000061479	137.2852	129.2082
ENSMUSG00000036550	137.2722	89.2176
ENSMUSG00000051615	137.2584	193.7016
ENSMUSG00000027894	136.9986	261.8724
ENSMUSG00000004319	136.9326	120.9396
ENSMUSG00000032096	136.8996	117.764
ENSMUSG00000000804	136.7606	129.1744
ENSMUSG00000034135	136.7494	96.6242
ENSMUSG00000028530	136.74	134.3176
ENSMUSG00000033793	136.6894	163.5788
ENSMUSG00000056124	136.5978	176.1492
ENSMUSG00000022682	136.5718	89.823
ENSMUSG00000028945	136.4848	182.5534
ENSMUSG00000031327	136.3142	131.892
ENSMUSG00000002524	136.1016	144.108
ENSMUSG00000020311	136.068	131.2874
ENSMUSG00000035620	135.9448	94.4472
ENSMUSG00000038365	135.9408	107.5018
ENSMUSG00000015149	135.8962	151.5422
ENSMUSG00000039652	135.8268	96.5282
ENSMUSG00000021140	135.789	69.4224
ENSMUSG00000037111	135.7836	71.9966
ENSMUSG00000022307	135.6826	91.1312
ENSMUSG00000039585	135.6568	123.6608
ENSMUSG00000004771	135.6326	143.0242
ENSMUSG00000030101	135.5868	184.8472
ENSMUSG00000027291	135.5578	77.3042
ENSMUSG00000067787	135.4618	146.1626
ENSMUSG00000021032	135.3776	99.093
ENSMUSG00000001380	135.3618	136.812
ENSMUSG00000026319	135.3074	130.6716
ENSMUSG00000024122	135.265	94.9314
ENSMUSG00000024259	135.2274	180.1238
ENSMUSG00000051256	135.1712	119.5662
ENSMUSG00000003410	135.1548	106.8076
ENSMUSG00000019432	135.037	135.2236
ENSMUSG00000010277	135.031	121.6114
ENSMUSG00000030265	134.9698	125.731
ENSMUSG00000029004	134.9416	117.2942
ENSMUSG00000003934	134.9256	131.0266
ENSMUSG00000037979	134.8986	149.5572
ENSMUSG00000020900	134.833	128.5346
ENSMUSG00000022744	134.7892	153.5314
ENSMUSG00000007656	134.7568	119.9462
ENSMUSG00000024844	134.6572	102.8102
ENSMUSG00000002957	134.5714	98.7048
ENSMUSG00000022536	134.5538	98.2868
ENSMUSG00000024271	134.4004	117.4284
ENSMUSG00000044528	134.3138	137.5852
ENSMUSG00000039105	134.2722	182.9556
ENSMUSG00000027940	134.15	126.0352
ENSMUSG00000027624	134.1186	145.7724
ENSMUSG00000005103	134.0704	131.8676
ENSMUSG00000025130	133.9456	124.095
ENSMUSG00000028964	133.9262	193.3336
ENSMUSG00000040128	133.8308	113.4484
ENSMUSG00000021686	133.564	58.7926
ENSMUSG00000074754	133.5422	265.1064
ENSMUSG00000070697	133.238	149.353
ENSMUSG00000002948	133.1206	94.14
ENSMUSG00000000538	133.1186	92.8256
ENSMUSG00000014077	133.043	174.3242
ENSMUSG00000041560	133.0262	113.738
ENSMUSG00000034297	132.9604	99.7944
ENSMUSG00000033417	132.8822	122.9444
ENSMUSG00000031924	132.5208	143.2558
ENSMUSG00000003411	132.5176	195.8626
ENSMUSG00000028053	132.4596	100.1108
ENSMUSG00000016018	132.4318	103.0572
ENSMUSG00000049106	132.421	104.9798
ENSMUSG00000046269	132.2258	50.8906
ENSMUSG00000057182	132.2228	50.6554
ENSMUSG00000052917	132.204	81.5556
ENSMUSG00000028857	132.142	142.965
ENSMUSG00000022110	132.0852	147.06
ENSMUSG00000028849	132.026	92.739
ENSMUSG00000042846	131.9752	29.3414
ENSMUSG00000028861	131.9722	113.1764
ENSMUSG00000026851	131.8412	130.933
ENSMUSG00000015189	131.8368	107.283
ENSMUSG00000036591	131.5926	89.2272
ENSMUSG00000021693	131.5468	130.924
ENSMUSG00000059263	131.371	120.6536
ENSMUSG00000027763	131.2594	102.7018
ENSMUSG00000033047	131.224	117.6118
ENSMUSG00000049339	131.2138	112.3844
ENSMUSG00000021764	131.2038	145.501
ENSMUSG00000042831	131.2008	120.5296
ENSMUSG00000046204	131.178	125.6428
ENSMUSG00000024381	131.166	111.609
ENSMUSG00000033020	131.1472	132.8708
ENSMUSG00000018800	131.1438	65.9422
ENSMUSG00000031310	131.087	112.2896
ENSMUSG00000002658	131.0672	180.1866
ENSMUSG00000022452	130.988	179.9188
ENSMUSG00000038587	130.9664	134.0186
ENSMUSG00000079677	130.8916	146.3286
ENSMUSG00000067377	130.8872	130.0162
ENSMUSG00000031198	130.812	135.6168
ENSMUSG00000028656	130.6938	119.4372
ENSMUSG00000021893	130.5866	105.0694
ENSMUSG00000041133	130.5108	112.7294
ENSMUSG00000022961	130.4828	109.7004
ENSMUSG00000040242	130.4684	98.777
ENSMUSG00000025404	130.4478	112.3578
ENSMUSG00000032178	130.3914	87.5388
ENSMUSG00000077431	130.2444	31.3166
ENSMUSG00000071337	130.1432	97.6798
ENSMUSG00000022010	130.1132	142.9308
ENSMUSG00000037822	130.0022	148.884
ENSMUSG00000051483	129.9896	127.3922
ENSMUSG00000015478	129.9844	61.4112
ENSMUSG00000038646	129.9024	178.3816
ENSMUSG00000027122	129.7862	86.1272
ENSMUSG00000044167	129.6982	10.493
ENSMUSG00000014763	129.6792	99.68
ENSMUSG00000025139	129.6306	116.0334
ENSMUSG00000036766	129.5944	218.2102
ENSMUSG00000019943	129.5626	94.0016
ENSMUSG00000041852	129.5564	138.3938
ENSMUSG00000009630	129.4832	138.1286
ENSMUSG00000024527	129.447	108.581
ENSMUSG00000029684	129.4294	143.8148
ENSMUSG00000063870	129.388	127.3916
ENSMUSG00000027748	129.292	18.9838
ENSMUSG00000051136	129.1628	1.9006
ENSMUSG00000059734	128.9936	132.0398
ENSMUSG00000038872	128.9716	54.8374
ENSMUSG00000021250	128.8408	170.1258
ENSMUSG00000022339	128.6412	124.9952
ENSMUSG00000020444	128.6282	122.7926
ENSMUSG00000041040	128.5986	97.9376
ENSMUSG00000032309	128.4908	111.4784
ENSMUSG00000020476	128.449	111.6852
ENSMUSG00000024712	128.3768	131.1998
ENSMUSG00000004071	128.3678	128.2472
ENSMUSG00000042487	128.1752	130.2198
ENSMUSG00000038708	127.923	104.9012
ENSMUSG00000020300	127.912	109.9096
ENSMUSG00000073678	127.8944	105.7202
ENSMUSG00000037771	127.6078	4.4584
ENSMUSG00000024304	127.5984	111.2182
ENSMUSG00000079184	127.547	137.6196
ENSMUSG00000035545	127.5094	86.7154
ENSMUSG00000029772	127.5078	89.2428
ENSMUSG00000029106	127.4072	109.2414
ENSMUSG00000049555	127.3178	108.0996
ENSMUSG00000014606	127.277	114.8734
ENSMUSG00000021621	127.1988	109.698
ENSMUSG00000017485	127.1844	86.9518
ENSMUSG00000031591	127.1146	139.8608
ENSMUSG00000032297	127.071	157.5906
ENSMUSG00000034254	127.0634	118.5522
ENSMUSG00000045103	126.9896	49.7886
ENSMUSG00000014905	126.964	105.8326
ENSMUSG00000019998	126.955	175.3396
ENSMUSG00000021113	126.9474	151.2712
ENSMUSG00000000197	126.882	88.9702
ENSMUSG00000024387	126.8378	154.5282
ENSMUSG00000028757	126.834	111.0618
ENSMUSG00000019054	126.8188	160.4294
ENSMUSG00000041245	126.7494	123.875
ENSMUSG00000025410	126.5164	142.8084
ENSMUSG00000037197	126.3544	157.7596
ENSMUSG00000053581	126.339	162.221
ENSMUSG00000029147	126.3064	104.6982
ENSMUSG00000030245	126.281	110.8306
ENSMUSG00000049659	126.2176	114.112
ENSMUSG00000015755	126.2168	116.6318
ENSMUSG00000030603	126.1926	155.038
ENSMUSG00000060904	126.1446	130.0786
ENSMUSG00000045767	126.1042	89.0796
ENSMUSG00000032382	126.0806	94.6294
ENSMUSG00000020076	126.0504	129.7102
ENSMUSG00000035864	126.042	57.8226
ENSMUSG00000003469	126.0374	104.0432
ENSMUSG00000020986	125.9338	116.5914
ENSMUSG00000098657	125.7924	119.7088
ENSMUSG00000046138	125.6348	114.8484
ENSMUSG00000035325	125.5704	102.1954
ENSMUSG00000007739	125.5508	167.17
ENSMUSG00000002395	125.4802	171.9348
ENSMUSG00000056602	125.4744	86.8122
ENSMUSG00000018848	125.4718	126.0044
ENSMUSG00000068040	125.4208	77.8118
ENSMUSG00000006095	125.4026	144.8048
ENSMUSG00000039474	125.1712	71.2378
ENSMUSG00000031202	125.1276	98.488
ENSMUSG00000034574	125.0916	126.8398
ENSMUSG00000032932	125.0838	108.584
ENSMUSG00000002413	125.0014	102.1918
ENSMUSG00000021488	124.8622	107.2372
ENSMUSG00000059482	124.7854	89.3962
ENSMUSG00000029142	124.688	210.4696
ENSMUSG00000004897	124.6718	111.7496
ENSMUSG00000041815	124.574	97.1626
ENSMUSG00000029463	124.5274	130.0966
ENSMUSG00000040606	124.466	97.5688
ENSMUSG00000054863	124.412	79.7266
ENSMUSG00000050029	124.3424	104.6884
ENSMUSG00000022193	124.3158	129.3722
ENSMUSG00000020634	124.3096	113.6054
ENSMUSG00000038084	124.1042	119.0898
ENSMUSG00000092203	124.0388	100.732
ENSMUSG00000055817	124.0348	75.3904
ENSMUSG00000034377	123.9956	106.5798
ENSMUSG00000051790	123.9826	122.3904
ENSMUSG00000003559	123.9376	119.6708
ENSMUSG00000005687	123.8846	155.9188
ENSMUSG00000020687	123.83	112.7474
ENSMUSG00000022283	123.7536	132.8748
ENSMUSG00000034818	123.7304	93.9946
ENSMUSG00000022337	123.6846	100.4894
ENSMUSG00000036501	123.5094	138.144
ENSMUSG00000024392	123.4644	82.417
ENSMUSG00000028790	123.2996	80.9396
ENSMUSG00000028657	123.231	115.0296
ENSMUSG00000032265	123.2286	43.8294
ENSMUSG00000022450	123.0802	251.9786
ENSMUSG00000049086	123.0216	70.6242
ENSMUSG00000023915	123.0188	147.1946
ENSMUSG00000030824	122.9266	156.4718
ENSMUSG00000055862	122.9178	165.0826
ENSMUSG00000021647	122.8972	7638.5504
ENSMUSG00000031672	122.8956	100.5786
ENSMUSG00000071753	122.8954	81.8014
ENSMUSG00000059495	122.877	107.9222
ENSMUSG00000044502	122.84	165.7528
ENSMUSG00000026116	122.7774	102.7368
ENSMUSG00000027751	122.7744	119.945
ENSMUSG00000022663	122.732	121.1856
ENSMUSG00000030302	122.727	89.451
ENSMUSG00000068748	122.4818	84.4352
ENSMUSG00000025026	122.419	54.5272
ENSMUSG00000019699	122.2614	99.8838
ENSMUSG00000039917	122.2104	110.0328
ENSMUSG00000025968	122.18	113.1682
ENSMUSG00000037331	122.149	109.1968
ENSMUSG00000063856	122.1084	390.302
ENSMUSG00000027351	121.8728	93.3784
ENSMUSG00000027546	121.872	92.7982
ENSMUSG00000033096	121.812	162.1036
ENSMUSG00000001419	121.804	124.142
ENSMUSG00000055013	121.8002	63.2844
ENSMUSG00000027419	121.797	126.213
ENSMUSG00000024873	121.767	105.737
ENSMUSG00000050505	121.7524	21.166
ENSMUSG00000035569	121.6844	100.0428
ENSMUSG00000025607	121.599	119.505
ENSMUSG00000032422	121.5872	99.8996
ENSMUSG00000028218	121.5062	129.5226
ENSMUSG00000024533	121.472	93.021
ENSMUSG00000039233	121.4122	95.6836
ENSMUSG00000032557	121.3842	129.7002
ENSMUSG00000023845	121.3166	130.7206
ENSMUSG00000024767	121.1736	152.1098
ENSMUSG00000075376	121.1554	79.792
ENSMUSG00000020153	121.1432	166.7846
ENSMUSG00000079157	121.1048	141.5956
ENSMUSG00000033499	121.0628	111.4054
ENSMUSG00000038664	121.0108	98.698
ENSMUSG00000001016	120.8608	89.6902
ENSMUSG00000038690	120.8524	215.1552
ENSMUSG00000063362	120.799	116.7144
ENSMUSG00000090247	120.7794	89.2042
ENSMUSG00000034958	120.6176	94.9324
ENSMUSG00000001017	120.5898	120.6962
ENSMUSG00000030062	120.4562	144.273
ENSMUSG00000034432	120.4108	87.041
ENSMUSG00000026113	120.3888	81.0746
ENSMUSG00000020780	120.372	100.7662
ENSMUSG00000087651	120.2956	116.5912
ENSMUSG00000022425	120.2152	31.9244
ENSMUSG00000090000	120.215	139.4424
ENSMUSG00000031347	120.2148	152.078
ENSMUSG00000029403	120.1444	135.8426
ENSMUSG00000024213	120.0302	149.2368
ENSMUSG00000024870	119.9882	88.125
ENSMUSG00000000532	119.9642	86.5428
ENSMUSG00000029823	119.919	101.4714
ENSMUSG00000032350	119.8904	90.893
ENSMUSG00000043940	119.8348	104.5934
ENSMUSG00000038462	119.7244	126.7374
ENSMUSG00000026766	119.6434	170.3564
ENSMUSG00000022415	119.4728	154.8506
ENSMUSG00000051695	119.371	121.3188
ENSMUSG00000040896	119.3612	64.8962
ENSMUSG00000033423	119.2908	100.8324
ENSMUSG00000064345	119.2412	160.806
ENSMUSG00000037126	119.1586	102.826
ENSMUSG00000066456	119.1576	126.1624
ENSMUSG00000008730	119.1312	91.6554
ENSMUSG00000006998	119.1278	107.8432
ENSMUSG00000039354	119.124	90.5044
ENSMUSG00000058254	119.0788	91.3572
ENSMUSG00000032788	119.0686	121.8762
ENSMUSG00000020074	119.0006	104.1948
ENSMUSG00000029020	118.8292	99.7138
ENSMUSG00000033152	118.818	106.6094
ENSMUSG00000049044	118.8164	43.4634
ENSMUSG00000020982	118.816	126.3368
ENSMUSG00000017288	118.786	118.5304
ENSMUSG00000029559	118.4878	128.5458
ENSMUSG00000052429	118.4872	81.7868
ENSMUSG00000025162	118.4598	107.8574
ENSMUSG00000037876	118.3078	61.3694
ENSMUSG00000053519	118.2782	85.9952
ENSMUSG00000031197	118.1926	83.8296
ENSMUSG00000043419	118.1598	99.3464
ENSMUSG00000040725	118.1546	87.2708
ENSMUSG00000028149	118.1472	121.1566
ENSMUSG00000021373	118.0846	68.7252
ENSMUSG00000087679	118.067	61.8062
ENSMUSG00000002332	118.0106	116.8062
ENSMUSG00000026623	118.0018	147.2098
ENSMUSG00000025337	117.9612	112.0418
ENSMUSG00000020485	117.9402	178.1686
ENSMUSG00000029250	117.9064	94.568
ENSMUSG00000078652	117.7828	130.122
ENSMUSG00000054455	117.7256	89.2402
ENSMUSG00000093930	117.7196	155.8834
ENSMUSG00000051319	117.691	101.165
ENSMUSG00000009394	117.6616	114.2474
ENSMUSG00000032898	117.5742	90.4642
ENSMUSG00000041132	117.5602	75.8124
ENSMUSG00000024949	117.2854	110.0646
ENSMUSG00000004360	117.2746	89.3924
ENSMUSG00000021775	117.2354	36.4386
ENSMUSG00000072623	117.142	88.7422
ENSMUSG00000025809	117.1412	170.9608
ENSMUSG00000061911	117.1322	95.2792
ENSMUSG00000079487	117.1314	18.4996
ENSMUSG00000022151	117.1218	119.9494
ENSMUSG00000034793	117.117	114.5086
ENSMUSG00000037341	117.0684	101.3472
ENSMUSG00000030751	117.0656	159.2542
ENSMUSG00000021130	116.9814	117.4522
ENSMUSG00000018287	116.9496	127.833
ENSMUSG00000038886	116.8758	120.9508
ENSMUSG00000054469	116.8568	82.1454
ENSMUSG00000024335	116.8114	105.993
ENSMUSG00000021728	116.6608	186.5978
ENSMUSG00000035798	116.6582	115.2406
ENSMUSG00000033059	116.6442	100.0288
ENSMUSG00000030465	116.6124	122.9984
ENSMUSG00000027933	116.594	101.1368
ENSMUSG00000015749	116.4606	153.0454
ENSMUSG00000079111	116.352	109.9814
ENSMUSG00000037747	116.3144	188.81
ENSMUSG00000026755	116.2604	196.0218
ENSMUSG00000030204	116.2258	88.3144
ENSMUSG00000032336	116.1768	141.553
ENSMUSG00000024944	116.1294	121.3014
ENSMUSG00000007817	116.0936	77.047
ENSMUSG00000020840	116.0374	115.3668
ENSMUSG00000021555	116.0338	85.1024
ENSMUSG00000075590	115.9656	74.628
ENSMUSG00000004530	115.96	148.9488
ENSMUSG00000056770	115.931	112.2148
ENSMUSG00000023966	115.869	75.2816
ENSMUSG00000022353	115.651	92.516
ENSMUSG00000021969	115.6128	104.2046
ENSMUSG00000021303	115.5008	201.3662
ENSMUSG00000079658	115.4604	186.0428
ENSMUSG00000008036	115.4582	170.7648
ENSMUSG00000031314	115.4576	91.5318
ENSMUSG00000021340	115.3018	44.3696
ENSMUSG00000006673	115.2002	82.6724
ENSMUSG00000050052	115.036	93.1412
ENSMUSG00000056185	114.8994	118.2048
ENSMUSG00000067274	114.8946	142.8414
ENSMUSG00000040687	114.82	123.8222
ENSMUSG00000073725	114.7776	97.6366
ENSMUSG00000038014	114.7666	92.057
ENSMUSG00000028675	114.6822	76.4736
ENSMUSG00000028233	114.6714	98.1368
ENSMUSG00000035649	114.598	110.0354
ENSMUSG00000020022	114.5906	165.7132
ENSMUSG00000034781	114.5402	104.2072
ENSMUSG00000039219	114.351	99.8186
ENSMUSG00000026111	114.334	139.8564
ENSMUSG00000027247	114.3114	85.1524
ENSMUSG00000041298	114.221	103.4908
ENSMUSG00000038095	114.2164	83.4368
ENSMUSG00000060935	114.1964	78.645
ENSMUSG00000006299	114.1426	112.3964
ENSMUSG00000038429	114.1366	117.8166
ENSMUSG00000039706	114.0316	114.3398
ENSMUSG00000025907	113.9716	95.859
ENSMUSG00000033769	113.9394	93.9952
ENSMUSG00000022212	113.7314	80.4436
ENSMUSG00000022043	113.6196	115.6938
ENSMUSG00000028609	113.6096	137.1136
ENSMUSG00000025262	113.6082	116.1042
ENSMUSG00000037710	113.571	161.855
ENSMUSG00000073423	113.5622	91.7892
ENSMUSG00000032252	113.5094	153.8988
ENSMUSG00000026959	113.4394	118.8142
ENSMUSG00000033009	113.423	110.9856
ENSMUSG00000007880	113.4198	85.9972
ENSMUSG00000040183	113.3724	63.5636
ENSMUSG00000031392	113.3602	131.7024
ENSMUSG00000089911	113.2818	110.6492
ENSMUSG00000021725	113.272	96.6588
ENSMUSG00000027944	113.207	119.9868
ENSMUSG00000022634	113.1646	156.2422
ENSMUSG00000040824	113.1532	173.1712
ENSMUSG00000051285	113.1178	82.4372
ENSMUSG00000023068	112.9858	126.4388
ENSMUSG00000022808	112.8956	128.9246
ENSMUSG00000028580	112.8924	70.1636
ENSMUSG00000039809	112.8384	53.8358
ENSMUSG00000031343	112.7582	102.9272
ENSMUSG00000050017	112.7408	95.4382
ENSMUSG00000030614	112.6794	89.956
ENSMUSG00000022404	112.6666	101.7612
ENSMUSG00000003234	112.6494	96.9626
ENSMUSG00000055024	112.5812	89.1864
ENSMUSG00000074748	112.5692	106.6218
ENSMUSG00000074212	112.4834	91.939
ENSMUSG00000007987	112.4696	105.027
ENSMUSG00000032349	112.424	219.1568
ENSMUSG00000027340	112.292	81.2096
ENSMUSG00000041203	112.2872	159.533
ENSMUSG00000038546	112.276	103.5074
ENSMUSG00000059005	112.1618	103.8072
ENSMUSG00000033943	112.1182	92.5024
ENSMUSG00000072825	112.1132	126.8934
ENSMUSG00000037681	112.0092	59.364
---	111.9878	106.7604
ENSMUSG00000037286	111.944	81.2184
ENSMUSG00000098925	111.8728	47.8916
ENSMUSG00000065735	111.7042	121.9136
ENSMUSG00000004937	111.5414	88.032
ENSMUSG00000028826	111.5076	70.2168
ENSMUSG00000014301	111.3944	176.5452
ENSMUSG00000068739	111.353	102.425
ENSMUSG00000024241	111.3228	112.408
ENSMUSG00000032435	111.2712	100.9702
ENSMUSG00000057411	111.2592	155.1014
ENSMUSG00000021832	111.235	153.0876
ENSMUSG00000017144	111.2288	66.317
ENSMUSG00000026527	111.1922	63.5094
ENSMUSG00000031409	111.1662	153.753
ENSMUSG00000038375	111.1628	95.7842
ENSMUSG00000042109	111.084	86.463
ENSMUSG00000019996	111.0818	53.9978
ENSMUSG00000016559	111.003	108.461
ENSMUSG00000037573	110.9842	101.8474
ENSMUSG00000040028	110.9382	77.961
ENSMUSG00000021314	110.9132	155.8006
ENSMUSG00000062070	110.9114	158.8962
ENSMUSG00000009863	110.8324	161.1358
ENSMUSG00000005813	110.8304	113.4028
ENSMUSG00000029462	110.7416	142.8448
ENSMUSG00000042744	110.6604	92.0804
ENSMUSG00000035936	110.6426	80.7002
ENSMUSG00000054312	110.614	148.3628
ENSMUSG00000074656	110.5956	118.1868
ENSMUSG00000032883	110.5488	126.5312
ENSMUSG00000017679	110.503	20.4688
ENSMUSG00000021194	110.443	183.6048
ENSMUSG00000027952	110.418	170.1346
ENSMUSG00000066036	110.415	122.654
ENSMUSG00000053317	110.3164	164.7056
ENSMUSG00000061755	110.3048	83.7736
ENSMUSG00000019790	110.2644	79.0766
ENSMUSG00000026721	110.1982	78.4432
ENSMUSG00000015714	110.1036	95.1064
ENSMUSG00000044224	110.095	156.5816
ENSMUSG00000028577	110.0936	114.4656
ENSMUSG00000033530	110.0738	73.2472
ENSMUSG00000028020	110.05	98.178
ENSMUSG00000047844	110.039	210.0814
ENSMUSG00000042675	109.8866	91.7864
ENSMUSG00000026781	109.869	85.6866
ENSMUSG00000022051	109.6576	72.5002
ENSMUSG00000020889	109.614	60.3246
ENSMUSG00000028760	109.6128	104.146
ENSMUSG00000021715	109.546	75.5804
ENSMUSG00000055239	109.544	94.52
ENSMUSG00000054162	109.5114	69.9788
ENSMUSG00000030861	109.4294	114.5346
ENSMUSG00000020184	109.4232	105.2658
ENSMUSG00000045193	109.4162	154.3206
ENSMUSG00000025237	109.3426	92.561
ENSMUSG00000088524	109.2696	83.9538
ENSMUSG00000040373	109.2086	126.8258
ENSMUSG00000033065	109.1628	92.48
ENSMUSG00000031374	109.1378	76.8848
ENSMUSG00000027881	109.0942	94.0098
ENSMUSG00000045257	109.0522	100.7344
ENSMUSG00000027805	109.0334	151.9558
[truncated: 33,267 more rows]
