# Supplementary material for: A transcription factor collective defines the HSN serotonergic neuron regulatory landscape
Source: eLife. 2018 Mar 22;7:e32785. doi: 10.7554/eLife.32785 (PMC5916565; doi:10.7554/eLife.32785)
Supplement: Figure 8—source data 1. — Related to Figure 8. [file elife-32785-fig8-data1.zip › 180221_elifeRevision1/source/mouse.EnsemblID.RefSeqID.GeneSymbol.csv]

Ensembl	RefSeq	geneSymbol
ENSMUSG00000064336		mt-Tf
ENSMUSG00000064337		mt-Rnr1
ENSMUSG00000064338		mt-Tv
ENSMUSG00000064339		mt-Rnr2
ENSMUSG00000064340		mt-Tl1
ENSMUSG00000064341	17716	mt-Nd1
ENSMUSG00000064342		mt-Ti
ENSMUSG00000064343		mt-Tq
ENSMUSG00000064344		mt-Tm
ENSMUSG00000064345	17717	mt-Nd2
ENSMUSG00000064346		mt-Tw
ENSMUSG00000064347		mt-Ta
ENSMUSG00000064348		mt-Tn
ENSMUSG00000064349		mt-Tc
ENSMUSG00000064350		mt-Ty
ENSMUSG00000064351	17708	mt-Co1
ENSMUSG00000064352		mt-Ts1
ENSMUSG00000064353		mt-Td
ENSMUSG00000064354	17709	mt-Co2
ENSMUSG00000064355		mt-Tk
ENSMUSG00000064356	17706	mt-Atp8
ENSMUSG00000064357	17705	mt-Atp6
ENSMUSG00000064358	17710	mt-Co3
ENSMUSG00000064359		mt-Tg
ENSMUSG00000064360	17718	mt-Nd3
ENSMUSG00000064361		mt-Tr
ENSMUSG00000065947	17720	mt-Nd4l
ENSMUSG00000064363	17719	mt-Nd4
ENSMUSG00000064364		mt-Th
ENSMUSG00000064365		mt-Ts2
ENSMUSG00000064366		mt-Tl2
ENSMUSG00000064367	17721	mt-Nd5
ENSMUSG00000064368	17722	mt-Nd6
ENSMUSG00000064369		mt-Te
ENSMUSG00000064370	17711	mt-Cytb
ENSMUSG00000064371		mt-Tt
ENSMUSG00000064372		mt-Tp
ENSMUSG00000100179		Gm21715
ENSMUSG00000086518		Gm14503
ENSMUSG00000092520		Gm3611
ENSMUSG00000061728		Btnl7-ps
ENSMUSG00000098159		Gm21614
ENSMUSG00000093774		Vmn1r-ps151
ENSMUSG00000086246		Gm15274
ENSMUSG00000092427		Vmn1r-ps69
ENSMUSG00000092579	NM_030741	Vmn1r62
ENSMUSG00000083262		Gm14470
ENSMUSG00000104068		Gm37199
ENSMUSG00000090300		Gm17119
ENSMUSG00000095962	NM_001166849	Vmn1r137
ENSMUSG00000083843		Gm7071
ENSMUSG00000089914		4930486I03Rik
ENSMUSG00000041144		Dnah7b
ENSMUSG00000093447		Gm5139
ENSMUSG00000102624		Gm37059
ENSMUSG00000103256		Gm37647
ENSMUSG00000083738		Gm14592
ENSMUSG00000081525		Gm13325
ENSMUSG00000069296	NM_134223	Vmn1r195
ENSMUSG00000031570		Ppapdc1b
ENSMUSG00000099888		Gm29552
ENSMUSG00000067971	NM_207631	Olfr1321
ENSMUSG00000101607		Gm28939
ENSMUSG00000100006		Gm21971
ENSMUSG00000046487		Mospd4
ENSMUSG00000081517		Gm16204
ENSMUSG00000093444		Vmn1r-ps152
ENSMUSG00000099428		Gm28155
ENSMUSG00000101005		Gm20871
ENSMUSG00000107673		Crs-ps
ENSMUSG00000083252		Gm13210
ENSMUSG00000104281		Gm37461
ENSMUSG00000100015		Gm28952
ENSMUSG00000045178		4933411O13Rik
ENSMUSG00000081076		Rpsa-ps4
ENSMUSG00000093662		Gm20649
ENSMUSG00000099386		Gm28255
ENSMUSG00000100536		Gm28873
ENSMUSG00000081308		Gm14480
ENSMUSG00000051486	NM_053136	Pcdhb11
ENSMUSG00000045178		4933411O13Rik
ENSMUSG00000080726		Gm15366
ENSMUSG00000103012		Gm37548
ENSMUSG00000090726		Gm17421
ENSMUSG00000082878		Gm12583
ENSMUSG00000082099		Gm12013
ENSMUSG00000100448	NM_001085537	Gm14501
ENSMUSG00000045178		4933411O13Rik
ENSMUSG00000082721		Gm12087
ENSMUSG00000093416		Gm18294
ENSMUSG00000103395		Ighv1-27
ENSMUSG00000099436		Gm28977
ENSMUSG00000102614		Gm37843
ENSMUSG00000103090		Gm19214
ENSMUSG00000073164		2410018L13Rik
ENSMUSG00000099840		Gm21409
ENSMUSG00000083434		Gm12760
ENSMUSG00000084092		Gm5843
ENSMUSG00000101556		Gm28869
ENSMUSG00000095321		Gm2092
ENSMUSG00000086707		Gm12088
ENSMUSG00000060981	NM_153173	Hist1h4h
ENSMUSG00000073164		2410018L13Rik
ENSMUSG00000100053		Gm28154
ENSMUSG00000103652		Gm37209
ENSMUSG00000080947		Gm12779
ENSMUSG00000103218		Gm7270
ENSMUSG00000073164		2410018L13Rik
ENSMUSG00000020287		Mpg
ENSMUSG00000078139		AK157302
ENSMUSG00000097977		Gm5652
ENSMUSG00000081653		Gm11354
ENSMUSG00000033774	NM_010342	Npbwr1
ENSMUSG00000081094		Rpl19-ps11
ENSMUSG00000073164		2410018L13Rik
ENSMUSG00000096626		Gm21861
ENSMUSG00000030385	NM_028434	2900092C05Rik
ENSMUSG00000092599		1700010K23Rik
ENSMUSG00000095990	NM_011765	Zfp97
ENSMUSG00000094759	NM_001100609	Gm10487
ENSMUSG00000022766	NM_008223	Serpind1
ENSMUSG00000041716	NM_001142939	Gm20604
ENSMUSG00000100575		Gm21489
ENSMUSG00000085716		Gm13388
ENSMUSG00000098158		Gm4804
ENSMUSG00000100252		Mir124-2hg
ENSMUSG00000096626		Gm21861
ENSMUSG00000073164		2410018L13Rik
ENSMUSG00000094759		Gm10487
ENSMUSG00000101485		Gm29173
ENSMUSG00000084076		Gm14600
ENSMUSG00000071816	NM_199319	Ssxb5
ENSMUSG00000108768		RP24-300N16.2
ENSMUSG00000078214		Gm5925
ENSMUSG00000022766		Serpind1
ENSMUSG00000002791		Pdxk-ps
ENSMUSG00000069294	NM_134244	Vmn1r197
ENSMUSG00000102366		Gm37044
ENSMUSG00000101456		Gm29043
ENSMUSG00000099548		Gm29220
ENSMUSG00000031570	NM_028000	Ppapdc1b
ENSMUSG00000100252		Mir124-2hg
ENSMUSG00000100925		Gm28898
ENSMUSG00000098082		Gm20574
ENSMUSG00000101066		Gm8498
ENSMUSG00000102579		Gm37965
ENSMUSG00000100252		Mir124-2hg
ENSMUSG00000002791		Pdxk-ps
ENSMUSG00000020287	NM_010822	Mpg
ENSMUSG00000095287		Vmn1r-ps78
ENSMUSG00000084353		Gm15452
ENSMUSG00000081551		Gm14654
ENSMUSG00000051599	NM_053127	Pcdhb2
ENSMUSG00000002791		Pdxk-ps
ENSMUSG00000084363		Gm2288
ENSMUSG00000100252		Mir124-2hg
ENSMUSG00000004296	NM_001303244	Il12b
ENSMUSG00000020287		Mpg
ENSMUSG00000059229		Gm6802
ENSMUSG00000100252		Mir124-2hg
ENSMUSG00000059229		Gm6802
ENSMUSG00000020287		Mpg
ENSMUSG00000051599		Pcdhb2
ENSMUSG00000006050	NM_025291	Sra1
ENSMUSG00000017688	NM_013920	Hnf4g
ENSMUSG00000024340	NM_079835	Btnl2
ENSMUSG00000100252		Mir124-2hg
ENSMUSG00000103992		Gm38029
ENSMUSG00000026650		Meig1
ENSMUSG00000083792		Rpl12-ps2
ENSMUSG00000020600	NM_177802	Slc7a15
ENSMUSG00000004296		Il12b
ENSMUSG00000100252		Mir124-2hg
ENSMUSG00000108287		RP24-364D22.2
ENSMUSG00000101745		Gm28764
ENSMUSG00000017688		Hnf4g
ENSMUSG00000024340		Btnl2
ENSMUSG00000067780	NM_053191	Pi15
ENSMUSG00000102316		Gm37629
ENSMUSG00000026650	NM_008579	Meig1
ENSMUSG00000023185	NM_025957	Ceacam14
ENSMUSG00000101745		Gm28764
ENSMUSG00000022765	NM_023348	Snap29
ENSMUSG00000020600	NM_001038660	Slc7a15
ENSMUSG00000006050		Sra1
ENSMUSG00000101745		Gm28764
ENSMUSG00000034201	NM_144560	Gas2l1
ENSMUSG00000066438	NM_001177503	Plekhd1
ENSMUSG00000100467		Gm29582
ENSMUSG00000026650		Meig1
ENSMUSG00000020600		Slc7a15
ENSMUSG00000091539	NM_001167539	Vmn1r238
ENSMUSG00000031570		Ppapdc1b
ENSMUSG00000104102		Gm32496
ENSMUSG00000006050		Sra1
ENSMUSG00000026650		Meig1
ENSMUSG00000020600		Slc7a15
ENSMUSG00000103603		Gm37020
ENSMUSG00000066438		Plekhd1
ENSMUSG00000031570		Ppapdc1b
ENSMUSG00000006050		Sra1
ENSMUSG00000095893		Olfr884
ENSMUSG00000066438		Plekhd1
ENSMUSG00000034201	NM_001190408	Gas2l1
ENSMUSG00000026650		Meig1
ENSMUSG00000052551	NM_052977	Adarb2
ENSMUSG00000066438		Plekhd1
ENSMUSG00000095893	NM_001011798	Olfr884
ENSMUSG00000073722	NM_001033764	4931408C20Rik
ENSMUSG00000006050		Sra1
ENSMUSG00000031570		Ppapdc1b
ENSMUSG00000026650		Meig1
ENSMUSG00000072761		Gm6712
ENSMUSG00000052551		Adarb2
ENSMUSG00000096800		Gm4725
ENSMUSG00000031570	NM_001293703	Ppapdc1b
ENSMUSG00000072761		Gm6712
ENSMUSG00000034201	NM_030228	Gas2l1
ENSMUSG00000030598	NM_015796	Fbxo17
ENSMUSG00000020283	NM_023651	Pex13
ENSMUSG00000052551		Adarb2
ENSMUSG00000069376		Gm5507
ENSMUSG00000031570		Ppapdc1b
ENSMUSG00000101761		Gm28297
ENSMUSG00000031570		Ppapdc1b
ENSMUSG00000030598		Fbxo17
ENSMUSG00000034201		Gas2l1
ENSMUSG00000020283		Pex13
ENSMUSG00000052551	NM_001289530	Adarb2
ENSMUSG00000101761		Gm28297
ENSMUSG00000031570		Ppapdc1b
ENSMUSG00000105092		Gm42468
ENSMUSG00000083140		Gm5073
ENSMUSG00000014907	NM_001163564	Naf1
ENSMUSG00000030598	NM_001310687	Fbxo17
ENSMUSG00000020283		Pex13
ENSMUSG00000095135		Gm21858
ENSMUSG00000082852		Gm12021
ENSMUSG00000082617		Smt3h2-ps
ENSMUSG00000020283		Pex13
ENSMUSG00000102576		Gm37875
ENSMUSG00000034201		Gas2l1
ENSMUSG00000030598		Fbxo17
ENSMUSG00000095135		Gm21858
ENSMUSG00000056812	NM_009182	St8sia3
ENSMUSG00000034201		Gas2l1
ENSMUSG00000104918		Gm42944
ENSMUSG00000030598		Fbxo17
ENSMUSG00000005980		Dnase1
ENSMUSG00000102576		Gm37875
ENSMUSG00000102576		Gm37875
ENSMUSG00000085893		Gm12091
ENSMUSG00000034201		Gas2l1
ENSMUSG00000030584		Dpf1
ENSMUSG00000056812		St8sia3
ENSMUSG00000006050	NM_146085	Sra1
ENSMUSG00000073551	NM_001168423	Spink13
ENSMUSG00000089744		Gm16146
ENSMUSG00000078762		Haus5
ENSMUSG00000094624	NM_009529	Gm4836
ENSMUSG00000023873		1700010I14Rik
ENSMUSG00000100991		Gm21856
ENSMUSG00000056812		St8sia3
ENSMUSG00000037214	NM_199042	Thap1
ENSMUSG00000056812		St8sia3
ENSMUSG00000097711		Gm5523
ENSMUSG00000030584	NM_013874	Dpf1
ENSMUSG00000023873	NM_025851	1700010I14Rik
ENSMUSG00000096696	NM_001163919	Zfp960
ENSMUSG00000096696	NM_001005358	Zfp960
ENSMUSG00000037214		Thap1
ENSMUSG00000101105		Gm21755
ENSMUSG00000039375	NM_028220	Wdr17
ENSMUSG00000005980	NM_010061	Dnase1
ENSMUSG00000081316		Gm16205
ENSMUSG00000094385	NM_001166707	Vmn1r123
ENSMUSG00000102853		Gm7270
ENSMUSG00000078762	NM_027999	Haus5
ENSMUSG00000037214		Thap1
ENSMUSG00000030584		Dpf1
ENSMUSG00000061046	NM_001271435	Haghl
ENSMUSG00000023873		1700010I14Rik
ENSMUSG00000084038		Gm11295
ENSMUSG00000005980		Dnase1
ENSMUSG00000104318	NM_009957	Pcdha7
ENSMUSG00000078762		Haus5
ENSMUSG00000102467		Gm37167
ENSMUSG00000039375		Wdr17
ENSMUSG00000101992		Gm29249
ENSMUSG00000061046	NM_001271437	Haghl
ENSMUSG00000061046	NM_001271436	Haghl
ENSMUSG00000078762		Haus5
ENSMUSG00000005980		Dnase1
ENSMUSG00000041144	NM_001160386	Dnah7b
ENSMUSG00000061046	NM_001271434	Haghl
ENSMUSG00000061046	NM_001271433	Haghl
ENSMUSG00000030584		Dpf1
ENSMUSG00000086226		Gm12660
ENSMUSG00000005980		Dnase1
ENSMUSG00000039375		Wdr17
ENSMUSG00000101235		Gm18033
ENSMUSG00000030584		Dpf1
ENSMUSG00000078762		Haus5
ENSMUSG00000041144		Dnah7b
ENSMUSG00000053040	NM_026674	Aph1c
ENSMUSG00000058631	NM_030742	Vmn1r63
ENSMUSG00000101676		Gm21832
ENSMUSG00000104444		Gm33051
ENSMUSG00000037735		2810032G03Rik
ENSMUSG00000094098	NM_001105074	Vmn2r44
ENSMUSG00000078762		Haus5
ENSMUSG00000104165		Gm38249
ENSMUSG00000030584		Dpf1
ENSMUSG00000000579	NM_001166630	Dynlt1c
ENSMUSG00000041144		Dnah7b
ENSMUSG00000039375		Wdr17
ENSMUSG00000005980		Dnase1
ENSMUSG00000053040		Aph1c
ENSMUSG00000037735		2810032G03Rik
ENSMUSG00000030584		Dpf1
ENSMUSG00000005980		Dnase1
ENSMUSG00000041144		Dnah7b
ENSMUSG00000004096	NM_023153	Cwc15
ENSMUSG00000039375	NM_001172152	Wdr17
ENSMUSG00000000579		Dynlt1c
ENSMUSG00000061046		Haghl
ENSMUSG00000030584		Dpf1
ENSMUSG00000098134	NM_025525	Rnf113a2
ENSMUSG00000057963	NM_172584	Itpk1
ENSMUSG00000000579		Dynlt1c
ENSMUSG00000041144		Dnah7b
ENSMUSG00000005980		Dnase1
ENSMUSG00000030584		Dpf1
ENSMUSG00000039375		Wdr17
ENSMUSG00000000579		Dynlt1c
ENSMUSG00000046180		4930550L24Rik
ENSMUSG00000096375		Gm7094
ENSMUSG00000005980		Dnase1
ENSMUSG00000061046		Haghl
ENSMUSG00000039375		Wdr17
ENSMUSG00000089932		Gm16114
ENSMUSG00000030584		Dpf1
ENSMUSG00000101351		Gm28573
ENSMUSG00000057963		Itpk1
ENSMUSG00000005980		Dnase1
ENSMUSG00000090877	NM_010478	Hspa1b
ENSMUSG00000004768		Rab23
ENSMUSG00000046180	NM_023774	4930550L24Rik
ENSMUSG00000061046		Haghl
ENSMUSG00000005980		Dnase1
ENSMUSG00000057963		Itpk1
ENSMUSG00000039375		Wdr17
ENSMUSG00000060149		BC002059
ENSMUSG00000058838		Rps27a-ps2
ENSMUSG00000060149		BC002059
ENSMUSG00000039375		Wdr17
ENSMUSG00000044597	NM_010850	Mycs
ENSMUSG00000057963		Itpk1
ENSMUSG00000032309	NM_028049	Fbxo22
ENSMUSG00000061046	NM_026897	Haghl
ENSMUSG00000004768		Rab23
ENSMUSG00000057963		Itpk1
ENSMUSG00000039375		Wdr17
ENSMUSG00000085070		Gm13211
ENSMUSG00000063628		Gm7665
ENSMUSG00000039375		Wdr17
ENSMUSG00000032309		Fbxo22
ENSMUSG00000103903		Rps2-ps2
ENSMUSG00000061046		Haghl
ENSMUSG00000005442	NM_001302811	Cic
ENSMUSG00000069633	NM_026951	Pex11g
ENSMUSG00000051663	NM_053126	Pcdhb1
ENSMUSG00000039375		Wdr17
ENSMUSG00000061046		Haghl
ENSMUSG00000032309		Fbxo22
ENSMUSG00000083405		Gm15725
ENSMUSG00000005442		Cic
ENSMUSG00000061046		Haghl
ENSMUSG00000069633		Pex11g
ENSMUSG00000039375		Wdr17
ENSMUSG00000099653		Gm28984
ENSMUSG00000032309		Fbxo22
ENSMUSG00000061046		Haghl
ENSMUSG00000005442		Cic
ENSMUSG00000069633		Pex11g
ENSMUSG00000004768	NM_008999	Rab23
ENSMUSG00000032309		Fbxo22
ENSMUSG00000005442		Cic
ENSMUSG00000102393		Gm37576
ENSMUSG00000039539		Sgcz
ENSMUSG00000066586	NM_178308	Scgb2b26
ENSMUSG00000005442	NM_027882	Cic
ENSMUSG00000083714		Fthl17-ps1
ENSMUSG00000004768		Rab23
ENSMUSG00000103848		Gm17934
ENSMUSG00000064115	NM_178721	Cadm2
ENSMUSG00000046269		Usp27x
ENSMUSG00000039539	NM_145841	Sgcz
ENSMUSG00000005442		Cic
ENSMUSG00000004768		Rab23
ENSMUSG00000101418		Gm28983
ENSMUSG00000058590		Gm6462
ENSMUSG00000061080		Lsamp
ENSMUSG00000004768		Rab23
ENSMUSG00000040165	NM_130903	Cd209c
ENSMUSG00000064115		Cadm2
ENSMUSG00000046269	NM_019461	Usp27x
ENSMUSG00000005442		Cic
ENSMUSG00000004768	NM_001159729	Rab23
ENSMUSG00000080050		Gm14864
ENSMUSG00000064115	NM_001145977	Cadm2
ENSMUSG00000040165		Cd209c
ENSMUSG00000046269		Usp27x
ENSMUSG00000005442		Cic
ENSMUSG00000099718		Gm2087
ENSMUSG00000105101		Gm43206
ENSMUSG00000004768		Rab23
ENSMUSG00000108105		CAAA01093158.1
ENSMUSG00000064115		Cadm2
ENSMUSG00000040165		Cd209c
ENSMUSG00000101897		Gm29137
ENSMUSG00000061080		Lsamp
ENSMUSG00000004768		Rab23
ENSMUSG00000064115		Cadm2
ENSMUSG00000004768		Rab23
ENSMUSG00000045876		Pcdhb8
ENSMUSG00000061080		Lsamp
ENSMUSG00000005442		Cic
ENSMUSG00000104125		Gm37488
ENSMUSG00000094542	NM_001166840	Vmn1r149
ENSMUSG00000005442		Cic
ENSMUSG00000103733		Gm6162
ENSMUSG00000064115		Cadm2
ENSMUSG00000026723	NM_010067	Trdmt1
ENSMUSG00000057101	NM_172483	Zfp180
ENSMUSG00000005442		Cic
ENSMUSG00000061080		Lsamp
ENSMUSG00000045876	NM_053133	Pcdhb8
ENSMUSG00000098181		Rps12-ps24
ENSMUSG00000005442		Cic
ENSMUSG00000061080		Lsamp
ENSMUSG00000104235		Gm37589
ENSMUSG00000021287		Xrcc3
ENSMUSG00000026723		Trdmt1
ENSMUSG00000057101	NM_001289641	Zfp180
ENSMUSG00000057101	NM_001045486	Zfp180
ENSMUSG00000057101	NM_001289640	Zfp180
ENSMUSG00000057101	NM_001289634	Zfp180
ENSMUSG00000005442		Cic
ENSMUSG00000061080	NM_175548	Lsamp
ENSMUSG00000026723		Trdmt1
ENSMUSG00000005442		Cic
ENSMUSG00000057101		Zfp180
ENSMUSG00000021287	NM_028875	Xrcc3
ENSMUSG00000082326		Gm14366
ENSMUSG00000005442		Cic
ENSMUSG00000001804	NM_181564	Dsg4
ENSMUSG00000057101		Zfp180
ENSMUSG00000102862		Gm37640
ENSMUSG00000099492		Gm5525
ENSMUSG00000021287		Xrcc3
ENSMUSG00000092265		Gm5682
ENSMUSG00000061080		Lsamp
ENSMUSG00000057101		Zfp180
ENSMUSG00000021287		Xrcc3
ENSMUSG00000100668		1700083H02Rik
ENSMUSG00000021287		Xrcc3
ENSMUSG00000086423		Gm11364
ENSMUSG00000061080		Lsamp
ENSMUSG00000021287		Xrcc3
ENSMUSG00000021287		Xrcc3
ENSMUSG00000078752	NM_001099330	Scgb1b30
ENSMUSG00000021287		Xrcc3
ENSMUSG00000061080		Lsamp
ENSMUSG00000083363		Gm12237
ENSMUSG00000097584		1700125G22Rik
ENSMUSG00000043760	NM_153179	Pkhd1
ENSMUSG00000000617		Grm6
ENSMUSG00000087365		C430049B03Rik
ENSMUSG00000061080		Lsamp
ENSMUSG00000082497		Gm40
ENSMUSG00000087365		C430049B03Rik
ENSMUSG00000043760		Pkhd1
ENSMUSG00000087365		C430049B03Rik
ENSMUSG00000025128	NM_021560	Bhlhe22
ENSMUSG00000043760		Pkhd1
ENSMUSG00000087365		C430049B03Rik
ENSMUSG00000045337	NM_139221	Defb11
ENSMUSG00000048411	NM_001013750	Gm597
ENSMUSG00000000617		Grm6
ENSMUSG00000108342		RP23-174D7.3
ENSMUSG00000043760		Pkhd1
ENSMUSG00000069899		Gm12166
ENSMUSG00000105898		Obox4-ps32
ENSMUSG00000000617		Grm6
ENSMUSG00000069899		Gm12166
ENSMUSG00000103604		Gm38205
ENSMUSG00000000617	NM_173372	Grm6
ENSMUSG00000094652	629906	Ighv1-42
ENSMUSG00000094652		Ighv1-42
ENSMUSG00000032101	NM_013932	Ddx25
ENSMUSG00000007038	NM_010893	Neu1
ENSMUSG00000072421		Gm10357
ENSMUSG00000095864	NM_001166731	Vmn1r77
ENSMUSG00000024646	NM_025797	Cyb5a
ENSMUSG00000094739		Gm20806
ENSMUSG00000104404		Gm36728
ENSMUSG00000024646		Cyb5a
ENSMUSG00000094739	NM_001160135	Gm20806
ENSMUSG00000007038		Neu1
ENSMUSG00000007038		Neu1
ENSMUSG00000092362		Gm20392
ENSMUSG00000094679		Gm21721
ENSMUSG00000024646		Cyb5a
ENSMUSG00000020376	NM_001290749	Rnf130
ENSMUSG00000024646		Cyb5a
ENSMUSG00000103024		Gm37685
ENSMUSG00000094679		Gm21721
ENSMUSG00000024646		Cyb5a
ENSMUSG00000089794		Gm16337
ENSMUSG00000101100		Gm28326
ENSMUSG00000020376	NM_021540	Rnf130
ENSMUSG00000099922		Gm29016
ENSMUSG00000101100		Gm28326
ENSMUSG00000036782		Klhl13
ENSMUSG00000100451		Gm29665
ENSMUSG00000020376		Rnf130
ENSMUSG00000036782	NM_001290476	Klhl13
ENSMUSG00000082818		Gm12175
ENSMUSG00000045498	NM_053128	Pcdhb3
ENSMUSG00000104502		Gm37737
ENSMUSG00000039221	NM_026517	Rpl22l1
ENSMUSG00000036782	NM_001310466	Klhl13
ENSMUSG00000083124		Vmn1r-ps126
ENSMUSG00000039221		Rpl22l1
ENSMUSG00000036782		Klhl13
ENSMUSG00000039221		Rpl22l1
ENSMUSG00000100302		Gm29670
ENSMUSG00000036782		Klhl13
ENSMUSG00000095125	NM_134220	Vmn1r198
ENSMUSG00000099650		Gm28129
ENSMUSG00000092618		Btnl6
ENSMUSG00000039221		Rpl22l1
ENSMUSG00000036782		Klhl13
ENSMUSG00000099650		Gm28129
ENSMUSG00000036782	NM_026167	Klhl13
ENSMUSG00000092618	NM_030747	Btnl6
ENSMUSG00000039221		Rpl22l1
ENSMUSG00000100023		Gm28753
ENSMUSG00000101249		Gm29216
ENSMUSG00000039221		Rpl22l1
ENSMUSG00000100023		Gm28753
ENSMUSG00000039221		Rpl22l1
ENSMUSG00000083269		Gm13254
ENSMUSG00000039221		Rpl22l1
ENSMUSG00000101206		Gm5266
ENSMUSG00000100110		Gm28783
ENSMUSG00000039221		Rpl22l1
ENSMUSG00000024424		Ttc39c
ENSMUSG00000079702	NM_001205108	Ssxb6
ENSMUSG00000024424		Ttc39c
ENSMUSG00000022781	NM_177326	Pak2
ENSMUSG00000022781		Pak2
ENSMUSG00000024424	NM_028341	Ttc39c
ENSMUSG00000005983		1700037C18Rik
ENSMUSG00000024424		Ttc39c
ENSMUSG00000103909		Gm31511
ENSMUSG00000100792		Gm29161
ENSMUSG00000055653	NM_016697	Gpc3
ENSMUSG00000103950		Gm8939
ENSMUSG00000050304	NM_001159275	Slc25a2
ENSMUSG00000037197	NM_152824	Rbm17
ENSMUSG00000055653		Gpc3
ENSMUSG00000005983		1700037C18Rik
ENSMUSG00000037197		Rbm17
ENSMUSG00000037197		Rbm17
ENSMUSG00000005983	NM_028484	1700037C18Rik
ENSMUSG00000101796		Gm29277
ENSMUSG00000037197		Rbm17
ENSMUSG00000094752		Vmn2r-ps129
ENSMUSG00000033319	NM_173423	Fem1c
ENSMUSG00000102506		Gm37369
ENSMUSG00000037197		Rbm17
ENSMUSG00000005983		1700037C18Rik
ENSMUSG00000044864	NM_001167883	Ankrd50
ENSMUSG00000037197		Rbm17
ENSMUSG00000005983		1700037C18Rik
ENSMUSG00000102799		Gm32295
ENSMUSG00000091745		Gm17098
ENSMUSG00000101528		Gm29110
ENSMUSG00000044864		Ankrd50
ENSMUSG00000100109		Gm29366
ENSMUSG00000005983		1700037C18Rik
ENSMUSG00000019756	NM_028477	Prl8a1
ENSMUSG00000104521		Gm34073
ENSMUSG00000044864		Ankrd50
ENSMUSG00000019756		Prl8a1
ENSMUSG00000044864		Ankrd50
ENSMUSG00000047383		Als2cr11b
ENSMUSG00000100428		Gm29413
ENSMUSG00000092441		Vmn2r-ps46
ENSMUSG00000057789	NM_007523	Bak1
ENSMUSG00000102668		Gm29866
ENSMUSG00000099479		Gm29146
ENSMUSG00000057789		Bak1
ENSMUSG00000057789		Bak1
ENSMUSG00000100848		Gm29281
ENSMUSG00000091887		Gm17053
ENSMUSG00000057789		Bak1
ENSMUSG00000091292		Gm3104
ENSMUSG00000037730	NM_001289622	Mynn
ENSMUSG00000037730	NM_030557	Mynn
ENSMUSG00000100105		Gm29330
ENSMUSG00000027530	NM_029310	Fabp12
ENSMUSG00000079168	NM_027343	Cd209g
ENSMUSG00000101492		Gm29089
ENSMUSG00000027530		Fabp12
ENSMUSG00000037730		Mynn
ENSMUSG00000037730	NM_001289623	Mynn
ENSMUSG00000037730	NM_001289621	Mynn
ENSMUSG00000027530		Fabp12
ENSMUSG00000027530		Fabp12
ENSMUSG00000037730		Mynn
ENSMUSG00000090334		Gm17149
ENSMUSG00000037730		Mynn
ENSMUSG00000037730		Mynn
ENSMUSG00000100875		Gm28987
ENSMUSG00000098000		Gm27026
ENSMUSG00000047603		Zfp235
ENSMUSG00000035439		Haus8
ENSMUSG00000100875		Gm28987
ENSMUSG00000047603		Zfp235
ENSMUSG00000035439		Haus8
ENSMUSG00000047603		Zfp235
ENSMUSG00000031344	NM_001290435	Gabrq
ENSMUSG00000035439		Haus8
ENSMUSG00000047603		Zfp235
ENSMUSG00000035439		Haus8
ENSMUSG00000021098	NM_029444	4930447C04Rik
ENSMUSG00000031344	NM_020488	Gabrq
ENSMUSG00000047603		Zfp235
ENSMUSG00000035439		Haus8
ENSMUSG00000047603	NM_019941	Zfp235
ENSMUSG00000073131	NM_001081356	Vma21
ENSMUSG00000021098		4930447C04Rik
ENSMUSG00000073131	NM_001290781	Vma21
ENSMUSG00000084374		Gm13255
ENSMUSG00000021098		4930447C04Rik
ENSMUSG00000021098		4930447C04Rik
ENSMUSG00000073131	NM_001290780	Vma21
ENSMUSG00000021098		4930447C04Rik
ENSMUSG00000073131		Vma21
ENSMUSG00000035439	NM_001163042	Haus8
ENSMUSG00000073131		Vma21
ENSMUSG00000021098		4930447C04Rik
ENSMUSG00000000263		Glra1
ENSMUSG00000035439	NM_029621	Haus8
ENSMUSG00000062327	NM_009309	T
ENSMUSG00000021098		4930447C04Rik
ENSMUSG00000022505	NM_007929	Emp2
ENSMUSG00000099551		Gm28072
ENSMUSG00000026065	NM_177084	Slc9a4
ENSMUSG00000062327		T
ENSMUSG00000035439		Haus8
ENSMUSG00000020956	NM_029545	Dtd2
ENSMUSG00000021098		4930447C04Rik
ENSMUSG00000046768		Rhoj
ENSMUSG00000099551		Gm28072
ENSMUSG00000034209	NM_145216	Rasl10a
ENSMUSG00000000263	NM_020492	Glra1
ENSMUSG00000020956		Dtd2
ENSMUSG00000046768		Rhoj
ENSMUSG00000026065		Slc9a4
ENSMUSG00000062327		T
ENSMUSG00000021098		4930447C04Rik
ENSMUSG00000074677		Sirpb1c
ENSMUSG00000034209		Rasl10a
ENSMUSG00000000263	NM_001290821	Glra1
ENSMUSG00000026065		Slc9a4
ENSMUSG00000031181	NM_027302	Ctag2
ENSMUSG00000046768	NM_023275	Rhoj
ENSMUSG00000026065		Slc9a4
ENSMUSG00000046768		Rhoj
ENSMUSG00000090352		Gm3972
ENSMUSG00000098104		Gm6085
ENSMUSG00000074677		Sirpb1c
ENSMUSG00000046768		Rhoj
ENSMUSG00000104384		Gm37031
ENSMUSG00000021318		Gli3
ENSMUSG00000098210		Gm5224
ENSMUSG00000081297		Gm12209
ENSMUSG00000101007		Gm29541
ENSMUSG00000021318		Gli3
ENSMUSG00000074677		Sirpb1c
ENSMUSG00000069292	NM_134213	Vmn1r199
ENSMUSG00000021318		Gli3
ENSMUSG00000074677	NM_001173459	Sirpb1c
ENSMUSG00000104203		Gm37398
ENSMUSG00000074404		Gm1698
ENSMUSG00000103352		Gm38084
ENSMUSG00000074677		Sirpb1c
ENSMUSG00000081201		Smt3h2-ps4
ENSMUSG00000083942		Scgb1b26-ps
ENSMUSG00000021318	NM_008130	Gli3
ENSMUSG00000097430		Gm10544
ENSMUSG00000074677		Sirpb1c
ENSMUSG00000100541		Gm28871
ENSMUSG00000097430		Gm10544
ENSMUSG00000097430		Gm10544
ENSMUSG00000074677		Sirpb1c
ENSMUSG00000103592		Gm38364
ENSMUSG00000074677		Sirpb1c
ENSMUSG00000101159		Gm28184
ENSMUSG00000080757		Gm15029
ENSMUSG00000101753		Gm28799
ENSMUSG00000090662	NM_001105075	Vmn2r45
ENSMUSG00000100641		Gm28413
ENSMUSG00000099346		Gm20895
ENSMUSG00000035148	NM_008159	Gpr33
ENSMUSG00000043308	NM_134207	Vmn1r75
ENSMUSG00000103472	NM_033590	Pcdhga7
ENSMUSG00000102335		Gm37231
ENSMUSG00000100300		Gm28191
ENSMUSG00000102335		Gm37231
ENSMUSG00000041439	NM_133829	Mfsd6
ENSMUSG00000098744		Ranbp2-ps7
ENSMUSG00000103472		Pcdhga7
ENSMUSG00000074469		Gm15348
ENSMUSG00000041439		Mfsd6
ENSMUSG00000046337	NM_001126046	Fam178b
ENSMUSG00000037636	NM_001085497	Slc25a43
ENSMUSG00000041439		Mfsd6
ENSMUSG00000041439	NM_178081	Mfsd6
ENSMUSG00000089780		Gm16306
ENSMUSG00000037636		Slc25a43
ENSMUSG00000041439		Mfsd6
ENSMUSG00000046337		Fam178b
ENSMUSG00000103629		Gm5694
ENSMUSG00000041439		Mfsd6
ENSMUSG00000046337		Fam178b
ENSMUSG00000033177	NM_172455	Tmprss7
ENSMUSG00000046337		Fam178b
ENSMUSG00000046337		Fam178b
ENSMUSG00000046337		Fam178b
ENSMUSG00000033177		Tmprss7
ENSMUSG00000101468		Gm7761
ENSMUSG00000046337		Fam178b
ENSMUSG00000031621	NM_027837	Isx
ENSMUSG00000045929		Gm20715
ENSMUSG00000033177		Tmprss7
ENSMUSG00000046337	NM_201365	Fam178b
ENSMUSG00000033177		Tmprss7
ENSMUSG00000031621	NM_001294278	Isx
ENSMUSG00000033177		Tmprss7
ENSMUSG00000069038	NM_001114529	Gm4906
ENSMUSG00000107985		RP23-449F12.9
ENSMUSG00000050122		Vwa3b
ENSMUSG00000108761		Atp6v0c-ps1
ENSMUSG00000050122		Vwa3b
ENSMUSG00000090824	NM_177061	Olfr1344
ENSMUSG00000050122		Vwa3b
ENSMUSG00000049421		Zfp260
ENSMUSG00000050122		Vwa3b
ENSMUSG00000049421	NM_011981	Zfp260
ENSMUSG00000027775	NM_025813	Mfsd1
ENSMUSG00000024619	NM_009880	Cdx1
ENSMUSG00000049421		Zfp260
ENSMUSG00000090179		Gm16307
ENSMUSG00000049421		Zfp260
ENSMUSG00000050122		Vwa3b
ENSMUSG00000027775		Mfsd1
ENSMUSG00000039956		Mrap
ENSMUSG00000049421		Zfp260
ENSMUSG00000039956		Mrap
ENSMUSG00000050122		Vwa3b
ENSMUSG00000049421		Zfp260
ENSMUSG00000096686		Gm20830
ENSMUSG00000050122		Vwa3b
ENSMUSG00000031842	NM_001310465	Pde4c
ENSMUSG00000039956	NM_029844	Mrap
ENSMUSG00000050122		Vwa3b
ENSMUSG00000049421		Zfp260
ENSMUSG00000096686		Gm20830
ENSMUSG00000031842	NM_201607	Pde4c
ENSMUSG00000050122		Vwa3b
ENSMUSG00000039956		Mrap
ENSMUSG00000024191	NM_172149	Bnip1
ENSMUSG00000031842		Pde4c
ENSMUSG00000050122		Vwa3b
ENSMUSG00000024191		Bnip1
ENSMUSG00000031842		Pde4c
ENSMUSG00000024191		Bnip1
ENSMUSG00000031842		Pde4c
ENSMUSG00000024191		Bnip1
ENSMUSG00000087452		Gm11998
ENSMUSG00000031842		Pde4c
ENSMUSG00000024191		Bnip1
ENSMUSG00000024191		Bnip1
ENSMUSG00000095859		Ighv1-43
ENSMUSG00000024191		Bnip1
ENSMUSG00000095859	629908	Ighv1-43
ENSMUSG00000099343		Gm28836
ENSMUSG00000101794		Gm29217
ENSMUSG00000101794		Gm29217
ENSMUSG00000024191		Bnip1
ENSMUSG00000105065		Gm42513
ENSMUSG00000024191		Bnip1
ENSMUSG00000083492		Gm14515
ENSMUSG00000026024	NM_028717	Als2
ENSMUSG00000104455		Gm37828
ENSMUSG00000026024	NM_001159948	Als2
ENSMUSG00000020462	NM_025740	Cfap36
ENSMUSG00000020462		Cfap36
ENSMUSG00000099505		Gm28442
ENSMUSG00000026024		Als2
ENSMUSG00000020462		Cfap36
ENSMUSG00000084074		Gm8310
ENSMUSG00000026024		Als2
ENSMUSG00000099716		Gm29082
ENSMUSG00000020462		Cfap36
ENSMUSG00000093536		Smim17
ENSMUSG00000031601	NM_011135	Cnot7
ENSMUSG00000026024		Als2
ENSMUSG00000020462		Cfap36
ENSMUSG00000093536		Smim17
ENSMUSG00000031601		Cnot7
ENSMUSG00000101109		Gm28697
ENSMUSG00000101474		Gm29656
ENSMUSG00000093536	NM_001134752	Smim17
ENSMUSG00000031601	NM_001271543	Cnot7
ENSMUSG00000101109		Gm28697
ENSMUSG00000031601		Cnot7
ENSMUSG00000031601		Cnot7
ENSMUSG00000031688	NM_138944	Pou4f2
ENSMUSG00000042848	NM_134191	Vmn1r226
ENSMUSG00000031601	NM_001271542	Cnot7
ENSMUSG00000031601		Cnot7
ENSMUSG00000031601		Cnot7
ENSMUSG00000031601		Cnot7
ENSMUSG00000031601		Cnot7
ENSMUSG00000044352	NM_183173	Sowaha
ENSMUSG00000031601		Cnot7
ENSMUSG00000099917	NM_134219	Vmn1r215
ENSMUSG00000102589		Gm37445
ENSMUSG00000050901		Mtnr1b
ENSMUSG00000050901	NM_145712	Mtnr1b
ENSMUSG00000026051	NM_024283	1500015O10Rik
ENSMUSG00000080952		Gm5379
ENSMUSG00000081603		Gm14681
ENSMUSG00000027742	NM_026225	Cog6
ENSMUSG00000033961	NM_001168561	Zfp446
ENSMUSG00000014232		Cluap1
ENSMUSG00000027742		Cog6
ENSMUSG00000072387		Gm10356
ENSMUSG00000027742		Cog6
ENSMUSG00000043079	NM_177340	Synpo
ENSMUSG00000027742		Cog6
ENSMUSG00000033961	NM_001168562	Zfp446
ENSMUSG00000100764		Gm29155
ENSMUSG00000043079		Synpo
ENSMUSG00000102264		Gm30638
ENSMUSG00000100764		Gm29155
ENSMUSG00000086676		Gm14705
ENSMUSG00000014232	NM_029738	Cluap1
ENSMUSG00000043079		Synpo
ENSMUSG00000033961	NM_175558	Zfp446
ENSMUSG00000086676		Gm14705
ENSMUSG00000046152	NM_001012517	Fut10
ENSMUSG00000027742		Cog6
ENSMUSG00000043079		Synpo
ENSMUSG00000092584		Gm18199
ENSMUSG00000027742		Cog6
ENSMUSG00000014232		Cluap1
ENSMUSG00000033961		Zfp446
ENSMUSG00000046152	NM_134161	Fut10
ENSMUSG00000046152	NM_001286424	Fut10
ENSMUSG00000043079		Synpo
ENSMUSG00000014232		Cluap1
ENSMUSG00000033961		Zfp446
ENSMUSG00000100635		Gm29157
ENSMUSG00000046152	NM_001286425	Fut10
ENSMUSG00000043079	NM_001109975	Synpo
ENSMUSG00000080795		Gm6783
ENSMUSG00000014232		Cluap1
ENSMUSG00000033961		Zfp446
ENSMUSG00000099606		Gm28537
ENSMUSG00000046152	NM_001286422	Fut10
ENSMUSG00000043079		Synpo
ENSMUSG00000046152		Fut10
ENSMUSG00000043079		Synpo
ENSMUSG00000098880		Gm27238
ENSMUSG00000097581		Gm21936
ENSMUSG00000043079		Synpo
ENSMUSG00000084252		Gm12036
ENSMUSG00000082926		Gm8172
ENSMUSG00000043079		Synpo
ENSMUSG00000002395	NM_025917	Use1
ENSMUSG00000103023		Gm20910
ENSMUSG00000043079		Synpo
ENSMUSG00000104013		Gm37365
ENSMUSG00000043079		Synpo
ENSMUSG00000002395		Use1
ENSMUSG00000098720		Gm27239
ENSMUSG00000103458	NM_001174154	Gm42416
ENSMUSG00000027669	NM_013531	Gnb4
ENSMUSG00000103689		Gm30598
ENSMUSG00000092246		Gm20493
ENSMUSG00000010803		Gabra1
ENSMUSG00000067951		Vmn1r227
ENSMUSG00000027669		Gnb4
ENSMUSG00000086711		Gm15482
ENSMUSG00000067951		Vmn1r227
ENSMUSG00000002395		Use1
ENSMUSG00000010803	NM_010250	Gabra1
ENSMUSG00000100565		Gm28091
ENSMUSG00000107620		RP23-449F12.5
ENSMUSG00000027669		Gnb4
ENSMUSG00000102676		Gm37435
ENSMUSG00000040987	NM_153761	Mill2
ENSMUSG00000092412		Gm20507
ENSMUSG00000100565		Gm28091
ENSMUSG00000002395		Use1
ENSMUSG00000033499	NM_172585	Larp4b
ENSMUSG00000027669		Gnb4
ENSMUSG00000040987	NM_153760	Mill2
ENSMUSG00000010803		Gabra1
ENSMUSG00000002395		Use1
ENSMUSG00000081119		Gm14601
ENSMUSG00000027669		Gnb4
ENSMUSG00000033499		Larp4b
ENSMUSG00000002395		Use1
ENSMUSG00000040987		Mill2
ENSMUSG00000010803		Gabra1
ENSMUSG00000027669		Gnb4
ENSMUSG00000002395		Use1
ENSMUSG00000033499		Larp4b
ENSMUSG00000040987		Mill2
ENSMUSG00000002395		Use1
ENSMUSG00000027669		Gnb4
ENSMUSG00000002395		Use1
ENSMUSG00000071217		Gm2022
ENSMUSG00000010803		Gabra1
ENSMUSG00000094602	NM_001166843	Vmn1r169
ENSMUSG00000087266		Gm15991
ENSMUSG00000027669		Gnb4
ENSMUSG00000002395		Use1
ENSMUSG00000033499	NM_001311117	Larp4b
ENSMUSG00000010803		Gabra1
ENSMUSG00000033499		Larp4b
ENSMUSG00000026069	NM_001294171	Il1rl1
ENSMUSG00000002395		Use1
ENSMUSG00000022519		Srl
ENSMUSG00000103555		Gm37337
ENSMUSG00000010803		Gabra1
ENSMUSG00000033499		Larp4b
ENSMUSG00000002395	NM_001145780	Use1
ENSMUSG00000033499		Larp4b
ENSMUSG00000102865		Gm9839
ENSMUSG00000026069		Il1rl1
ENSMUSG00000101962		Gm28741
ENSMUSG00000103309		BC037039
ENSMUSG00000022519	NM_175347	Srl
ENSMUSG00000101962		Gm28741
ENSMUSG00000026069	NM_001025602	Il1rl1
ENSMUSG00000022519		Srl
ENSMUSG00000022519		Srl
ENSMUSG00000026069	NM_010743	Il1rl1
ENSMUSG00000080968		Gm1862
ENSMUSG00000104441		Gm35801
ENSMUSG00000026069		Il1rl1
ENSMUSG00000025934	NM_010356	Gsta3
ENSMUSG00000104441		Gm35801
ENSMUSG00000092019	NM_001177564	Gm4027
ENSMUSG00000095565		Ighv2-9-1
ENSMUSG00000025934	NM_001077353	Gsta3
ENSMUSG00000025934	NM_001288617	Gsta3
ENSMUSG00000091055	NM_001101038	Siglec15
ENSMUSG00000025934		Gsta3
ENSMUSG00000104051		Gm38128
ENSMUSG00000097945		Gm17799
ENSMUSG00000038055		Dexi
ENSMUSG00000038055		Dexi
ENSMUSG00000104023		Gm37213
ENSMUSG00000038055	NM_021428	Dexi
ENSMUSG00000101227		Gm29506
ENSMUSG00000103353		Gm37597
ENSMUSG00000101300		Gm29130
ENSMUSG00000101300		Gm29130
ENSMUSG00000100789		Gm29508
ENSMUSG00000102502		Ighv1-10
ENSMUSG00000100789		Gm29508
ENSMUSG00000058568	NM_199067	Defb50
ENSMUSG00000066366	NM_001252569	Serpina1a
ENSMUSG00000101304		Plet1os
ENSMUSG00000101304		Plet1os
ENSMUSG00000082650		Gm15358
ENSMUSG00000066366	NM_009243	Serpina1a
ENSMUSG00000079941		Gm11273
ENSMUSG00000066366		Serpina1a
ENSMUSG00000083588		Gm8051
ENSMUSG00000059851	NM_001115018	Suv420h2
ENSMUSG00000050954	NM_001164576	Zfp169
ENSMUSG00000042185	NM_172766	Nfrkb
ENSMUSG00000059851		Suv420h2
ENSMUSG00000059851		Suv420h2
ENSMUSG00000050954	NM_001164575	Zfp169
ENSMUSG00000050954	NM_026450	Zfp169
ENSMUSG00000073730	NM_025746	4933415F23Rik
ENSMUSG00000069806	NM_133189	Cacng7
ENSMUSG00000050954		Zfp169
ENSMUSG00000059851		Suv420h2
ENSMUSG00000095867		Gm20917
ENSMUSG00000069806		Cacng7
ENSMUSG00000050954		Zfp169
ENSMUSG00000059851	NM_146177	Suv420h2
ENSMUSG00000095867	NM_001160136	Gm20917
ENSMUSG00000102888		Ighv1-11
ENSMUSG00000050954		Zfp169
ENSMUSG00000059851		Suv420h2
ENSMUSG00000050954		Zfp169
ENSMUSG00000050954		Zfp169
ENSMUSG00000042185		Nfrkb
ENSMUSG00000059851		Suv420h2
ENSMUSG00000098056		Gm8100
ENSMUSG00000033900		Map9
ENSMUSG00000009090		Ap1b1
ENSMUSG00000042185		Nfrkb
ENSMUSG00000059851		Suv420h2
ENSMUSG00000033900		Map9
ENSMUSG00000059851		Suv420h2
ENSMUSG00000009090	NM_001243043	Ap1b1
ENSMUSG00000042185		Nfrkb
ENSMUSG00000059851		Suv420h2
ENSMUSG00000033900		Map9
ENSMUSG00000059851		Suv420h2
ENSMUSG00000062511	NM_001305143	4930512M02Rik
ENSMUSG00000082424		Gm13292
ENSMUSG00000047414	NM_201518	Flrt2
ENSMUSG00000009090		Ap1b1
ENSMUSG00000059851		Suv420h2
ENSMUSG00000042185		Nfrkb
ENSMUSG00000062511		4930512M02Rik
ENSMUSG00000009090		Ap1b1
ENSMUSG00000042185		Nfrkb
ENSMUSG00000006191		Cdkal1
ENSMUSG00000047414		Flrt2
ENSMUSG00000033900		Map9
ENSMUSG00000041075	NM_008057	Fzd7
ENSMUSG00000042185		Nfrkb
ENSMUSG00000009090		Ap1b1
ENSMUSG00000009090		Ap1b1
ENSMUSG00000033900		Map9
ENSMUSG00000042185		Nfrkb
ENSMUSG00000006191	NM_144536	Cdkal1
ENSMUSG00000033900		Map9
ENSMUSG00000009090		Ap1b1
ENSMUSG00000076620	777654	Ighj2
ENSMUSG00000009090		Ap1b1
ENSMUSG00000006191		Cdkal1
ENSMUSG00000033900	NM_001081230	Map9
ENSMUSG00000009090	NM_007454	Ap1b1
ENSMUSG00000009090	NM_001243044	Ap1b1
ENSMUSG00000087637		Gm11986
ENSMUSG00000006191		Cdkal1
ENSMUSG00000101932		Gm10074
ENSMUSG00000006191		Cdkal1
ENSMUSG00000096753		Fam181a
ENSMUSG00000006191		Cdkal1
ENSMUSG00000054383	NM_027438	Pnma1
ENSMUSG00000101228		Gm21330
ENSMUSG00000006191		Cdkal1
ENSMUSG00000061991	NM_175661	Hist1h2af
ENSMUSG00000096753		Fam181a
ENSMUSG00000078218	NM_001243001	Gm3706
ENSMUSG00000050605	NM_009561	Zfp61
ENSMUSG00000097819		Gm26813
ENSMUSG00000006191		Cdkal1
ENSMUSG00000096753	NM_001195726	Fam181a
ENSMUSG00000006191		Cdkal1
ENSMUSG00000050605		Zfp61
ENSMUSG00000050605		Zfp61
ENSMUSG00000006191	NM_001308486	Cdkal1
ENSMUSG00000050605		Zfp61
ENSMUSG00000100445		Gm29550
ENSMUSG00000050605		Zfp61
ENSMUSG00000006191		Cdkal1
ENSMUSG00000019432	NM_019693	Ddx39b
ENSMUSG00000076620		Ighj2
ENSMUSG00000050605		Zfp61
ENSMUSG00000085440		Sorbs2os
ENSMUSG00000050605		Zfp61
ENSMUSG00000050605		Zfp61
ENSMUSG00000019432		Ddx39b
ENSMUSG00000050605		Zfp61
ENSMUSG00000081442		Gm14682
ENSMUSG00000019432		Ddx39b
ENSMUSG00000019432	NM_001252457	Ddx39b
ENSMUSG00000084994		Gm16352
ENSMUSG00000019432		Ddx39b
ENSMUSG00000030413		Pglyrp1
ENSMUSG00000068284		Gm608
ENSMUSG00000030413		Pglyrp1
ENSMUSG00000019432		Ddx39b
ENSMUSG00000068073	NM_001276278	1110025L11Rik
ENSMUSG00000068284		Gm608
ENSMUSG00000030413	NM_009402	Pglyrp1
ENSMUSG00000103897	NM_033591	Pcdhga8
ENSMUSG00000030413		Pglyrp1
ENSMUSG00000068284		Gm608
ENSMUSG00000031576	NM_008432	Kcnu1
ENSMUSG00000068284	NM_001029889	Gm608
ENSMUSG00000079592	NM_001040631	C1qtnf5
ENSMUSG00000031576		Kcnu1
ENSMUSG00000079592	NM_145613	C1qtnf5
ENSMUSG00000079592	NM_001190313	C1qtnf5
ENSMUSG00000031576		Kcnu1
ENSMUSG00000002565	NM_001146196	Scin
ENSMUSG00000079592	NM_001040632	C1qtnf5
ENSMUSG00000079592	NM_001190319	C1qtnf5
ENSMUSG00000100604		Gm29256
ENSMUSG00000002565	NM_009132	Scin
ENSMUSG00000079592		C1qtnf5
ENSMUSG00000079592		C1qtnf5
ENSMUSG00000049685	NM_013809	Cyp2g1
ENSMUSG00000018849	NM_170779	Wwc1
ENSMUSG00000079592		C1qtnf5
ENSMUSG00000049685		Cyp2g1
ENSMUSG00000018849		Wwc1
ENSMUSG00000079592		C1qtnf5
ENSMUSG00000018849		Wwc1
ENSMUSG00000069083		Gm10259
ENSMUSG00000079592		C1qtnf5
ENSMUSG00000085094		Gm15692
ENSMUSG00000101484		Gm28798
ENSMUSG00000083428		Gm14591
ENSMUSG00000023919	NM_031863	Cenpq
ENSMUSG00000080321		Gm14644
ENSMUSG00000023919		Cenpq
ENSMUSG00000048148		Nwd1
ENSMUSG00000032068	NM_029639	Plet1
ENSMUSG00000082823		Gm15828
ENSMUSG00000082817		Gm16428
ENSMUSG00000032068		Plet1
ENSMUSG00000037406	NM_001081187	Htra4
ENSMUSG00000035847	NM_010498	Ids
ENSMUSG00000037406		Htra4
ENSMUSG00000035847		Ids
ENSMUSG00000085489		Gm3669
ENSMUSG00000100365		Gm29319
ENSMUSG00000086128		St8sia3os
ENSMUSG00000085489		Gm3669
ENSMUSG00000085489		Gm3669
ENSMUSG00000091264	NM_001135577	Smim13
ENSMUSG00000086128		St8sia3os
ENSMUSG00000085489		Gm3669
ENSMUSG00000086128		St8sia3os
ENSMUSG00000085489		Gm3669
ENSMUSG00000086128		St8sia3os
ENSMUSG00000086757		Gm2309
ENSMUSG00000048148	NM_176940	Nwd1
ENSMUSG00000094187	NM_001166722	Vmn1r170
ENSMUSG00000102514		Gm35323
ENSMUSG00000048148		Nwd1
ENSMUSG00000101529		Gm29636
ENSMUSG00000048148		Nwd1
ENSMUSG00000031554	NM_001272059	Adam5
ENSMUSG00000031554	NM_001272058	Adam5
ENSMUSG00000048148		Nwd1
ENSMUSG00000092428		Gm20545
ENSMUSG00000099985		Gm28317
ENSMUSG00000031554	NM_007401	Adam5
ENSMUSG00000031554	NM_001272057	Adam5
ENSMUSG00000048148		Nwd1
ENSMUSG00000079049	NM_173051	Serpinb1c
ENSMUSG00000031554		Adam5
ENSMUSG00000048148		Nwd1
ENSMUSG00000079049		Serpinb1c
ENSMUSG00000031554		Adam5
ENSMUSG00000048148		Nwd1
ENSMUSG00000103082		Gm38124
ENSMUSG00000081769		Gm12216
ENSMUSG00000095416		Ighv1-12
ENSMUSG00000081769		Gm12216
ENSMUSG00000032306	NM_025837	Mpi
ENSMUSG00000095416		Ighv1-12
ENSMUSG00000102629		Gm29999
ENSMUSG00000100726		Gm21497
ENSMUSG00000032306		Mpi
ENSMUSG00000100050		Gm28121
ENSMUSG00000102629		Gm29999
ENSMUSG00000095416	629860	Ighv1-12
ENSMUSG00000032306		Mpi
ENSMUSG00000081769		Gm12216
ENSMUSG00000032306		Mpi
ENSMUSG00000081769		Gm12216
ENSMUSG00000084136		Vmn1r207-ps
ENSMUSG00000032306		Mpi
ENSMUSG00000081769		Gm12216
ENSMUSG00000099532		Gm29098
ENSMUSG00000099532		Gm29098
ENSMUSG00000098119		Gm26959
ENSMUSG00000101010		Gm21889
ENSMUSG00000081769		Gm12216
ENSMUSG00000083129		Gm12210
ENSMUSG00000034570	NM_172439	Inpp5j
ENSMUSG00000039200	NM_153123	Atf7ip2
ENSMUSG00000084954		Gm16351
ENSMUSG00000034570		Inpp5j
ENSMUSG00000068037	NM_008552	Mas1
ENSMUSG00000039200	NM_029253	Atf7ip2
ENSMUSG00000086289		Gm16933
ENSMUSG00000099916		Gm28318
ENSMUSG00000103300		Ighv1-44
ENSMUSG00000092544		Gm20422
ENSMUSG00000099916		Gm28318
ENSMUSG00000039200		Atf7ip2
ENSMUSG00000034570		Inpp5j
ENSMUSG00000068037		Mas1
ENSMUSG00000099916		Gm28318
ENSMUSG00000092544		Gm20422
ENSMUSG00000068037		Mas1
ENSMUSG00000034570		Inpp5j
ENSMUSG00000083094		Gm4908
ENSMUSG00000100609		Gm28687
ENSMUSG00000039200		Atf7ip2
ENSMUSG00000068037		Mas1
ENSMUSG00000100609		Gm28687
ENSMUSG00000034570		Inpp5j
ENSMUSG00000039200		Atf7ip2
ENSMUSG00000100708		Gm21173
ENSMUSG00000097931		Gm11392
ENSMUSG00000102528		Ighv1-45
ENSMUSG00000068037		Mas1
ENSMUSG00000034570		Inpp5j
ENSMUSG00000068037		Mas1
ENSMUSG00000068037		Mas1
ENSMUSG00000101442		Gm28795
ENSMUSG00000082770		Gm14722
ENSMUSG00000068037		Mas1
ENSMUSG00000068037		Mas1
ENSMUSG00000087300		Gm16725
ENSMUSG00000086460		Gm12236
ENSMUSG00000078212		Gm3757
ENSMUSG00000107972		RP24-364D22.3
ENSMUSG00000062483	NM_030737	Vmn1r171
ENSMUSG00000082540		Vmn1r-ps112
ENSMUSG00000049761		Pmis2
ENSMUSG00000085167		Gm12063
ENSMUSG00000049761		Pmis2
ENSMUSG00000094181		Gm21739
ENSMUSG00000100968		Gm2098
ENSMUSG00000094181		Gm21739
ENSMUSG00000046119		1110008E08Rik
ENSMUSG00000046119		1110008E08Rik
ENSMUSG00000049800		Sertad2
ENSMUSG00000100775		Gm29107
ENSMUSG00000079070		Gm3985
ENSMUSG00000049800	NM_021372	Sertad2
ENSMUSG00000079554	NM_001008419	Aox2
ENSMUSG00000079070		Gm3985
ENSMUSG00000049800	NM_001038625	Sertad2
ENSMUSG00000103630		Gm37242
ENSMUSG00000079179		Rab10os
ENSMUSG00000049800		Sertad2
ENSMUSG00000079179		Rab10os
ENSMUSG00000033313	NM_015821	Fbxl8
ENSMUSG00000101500	NM_001099333	Gm2863
ENSMUSG00000079179		Rab10os
ENSMUSG00000104354		Gm37126
ENSMUSG00000033313		Fbxl8
ENSMUSG00000079179		Rab10os
ENSMUSG00000083353		Gm12540
ENSMUSG00000079179		Rab10os
ENSMUSG00000079179		Rab10os
ENSMUSG00000056895	NM_030082	Hist3h2ba
ENSMUSG00000079179		Rab10os
ENSMUSG00000106166		Gm43484
ENSMUSG00000050052	NM_173744	Tdrp
ENSMUSG00000080777		Gm15365
ENSMUSG00000050052		Tdrp
ENSMUSG00000097497		Gm26652
ENSMUSG00000034274		Thoc5
ENSMUSG00000050052		Tdrp
ENSMUSG00000045284	NM_178739	Dcaf12l1
ENSMUSG00000097497		Gm26652
ENSMUSG00000050052		Tdrp
ENSMUSG00000034274		Thoc5
ENSMUSG00000045284	NM_001190718	Dcaf12l1
ENSMUSG00000050052		Tdrp
ENSMUSG00000034274		Thoc5
ENSMUSG00000034274		Thoc5
ENSMUSG00000087224		Gm2182
ENSMUSG00000034274		Thoc5
ENSMUSG00000034274	NM_172438	Thoc5
ENSMUSG00000095899		Gm2318
ENSMUSG00000098564		Ranbp2-ps3
ENSMUSG00000092260	NM_001200023	Zfp963
ENSMUSG00000083585		Gm15885
ENSMUSG00000092260		Zfp963
ENSMUSG00000032818		Loxhd1
ENSMUSG00000095522		Gm8298
ENSMUSG00000105134		Gm42923
ENSMUSG00000095522	NM_001243003	Gm8298
ENSMUSG00000031165	NM_009515	Was
ENSMUSG00000100683		Gm28186
ENSMUSG00000031165		Was
ENSMUSG00000032818		Loxhd1
ENSMUSG00000099876		Gm29650
ENSMUSG00000032818		Loxhd1
ENSMUSG00000032818		Loxhd1
ENSMUSG00000038305		Spats2l
ENSMUSG00000037029	NM_011980	Zfp146
ENSMUSG00000038305		Spats2l
ENSMUSG00000069125		Rps24-ps2
ENSMUSG00000032818	NM_172834	Loxhd1
ENSMUSG00000037029		Zfp146
ENSMUSG00000038305		Spats2l
ENSMUSG00000084066		Xlr4d-ps
ENSMUSG00000038305		Spats2l
ENSMUSG00000038305		Spats2l
ENSMUSG00000038305		Spats2l
ENSMUSG00000000167	NM_028300	Pih1d2
ENSMUSG00000038305		Spats2l
ENSMUSG00000000167		Pih1d2
ENSMUSG00000038305		Spats2l
ENSMUSG00000000167		Pih1d2
ENSMUSG00000038305		Spats2l
ENSMUSG00000000167		Pih1d2
ENSMUSG00000000167		Pih1d2
ENSMUSG00000020609		Apob
ENSMUSG00000038305	NM_144882	Spats2l
ENSMUSG00000000167		Pih1d2
ENSMUSG00000043090		Zfp866
ENSMUSG00000014771	NM_008799	Pdcd2
ENSMUSG00000038305		Spats2l
ENSMUSG00000000167		Pih1d2
ENSMUSG00000036552	NM_001034891	Ermard
ENSMUSG00000043090	NM_177899	Zfp866
ENSMUSG00000038305		Spats2l
ENSMUSG00000003484	NM_024444	Cyp4f18
ENSMUSG00000025626	NM_027642	Phf6
ENSMUSG00000038305		Spats2l
ENSMUSG00000014771		Pdcd2
ENSMUSG00000003484		Cyp4f18
ENSMUSG00000025626		Phf6
ENSMUSG00000038305	NM_001164566	Spats2l
ENSMUSG00000014771		Pdcd2
ENSMUSG00000036552	NM_001123370	Ermard
ENSMUSG00000003484		Cyp4f18
ENSMUSG00000014771		Pdcd2
ENSMUSG00000025626	NM_001290546	Phf6
ENSMUSG00000038305		Spats2l
ENSMUSG00000036552	NM_001039552	Ermard
ENSMUSG00000014771		Pdcd2
ENSMUSG00000082396		Zfp389
ENSMUSG00000025626		Phf6
ENSMUSG00000025626		Phf6
ENSMUSG00000036552	NM_001123372	Ermard
ENSMUSG00000020609	NM_009693	Apob
ENSMUSG00000084381		AA413626
ENSMUSG00000101194		Gm29149
ENSMUSG00000031537	NM_001159774	Ikbkb
ENSMUSG00000027668	NM_024200	Mfn1
ENSMUSG00000020609		Apob
ENSMUSG00000104313		Gm37911
ENSMUSG00000027668		Mfn1
ENSMUSG00000020609		Apob
ENSMUSG00000031537		Ikbkb
ENSMUSG00000027668		Mfn1
ENSMUSG00000027748		Trpc4
ENSMUSG00000103372		Gm37237
ENSMUSG00000031537		Ikbkb
ENSMUSG00000027668		Mfn1
ENSMUSG00000102321		Gm37792
ENSMUSG00000095785		Gm20924
ENSMUSG00000027668		Mfn1
ENSMUSG00000031537	NM_010546	Ikbkb
ENSMUSG00000031385		Plxnb3
ENSMUSG00000095785		Gm20924
ENSMUSG00000031385		Plxnb3
ENSMUSG00000049659	NM_001290545	Aftph
ENSMUSG00000031537		Ikbkb
ENSMUSG00000027668		Mfn1
ENSMUSG00000031385		Plxnb3
ENSMUSG00000027668		Mfn1
ENSMUSG00000105208		Gm43525
ENSMUSG00000049659	NM_181411	Aftph
ENSMUSG00000027668		Mfn1
ENSMUSG00000031537		Ikbkb
ENSMUSG00000027668		Mfn1
ENSMUSG00000049659		Aftph
ENSMUSG00000100487		1700072B07Rik
ENSMUSG00000031537		Ikbkb
ENSMUSG00000027668		Mfn1
ENSMUSG00000031537		Ikbkb
ENSMUSG00000049659	NM_001252503	Aftph
ENSMUSG00000031537		Ikbkb
ENSMUSG00000031537		Ikbkb
ENSMUSG00000049659		Aftph
ENSMUSG00000055413		H2-Q5
ENSMUSG00000049659		Aftph
ENSMUSG00000031537		Ikbkb
ENSMUSG00000031537		Ikbkb
ENSMUSG00000027748	NM_016984	Trpc4
ENSMUSG00000055413		H2-Q5
ENSMUSG00000060510	NM_001135019	Zfp266
ENSMUSG00000060510	NM_001082485	Zfp266
ENSMUSG00000049659		Aftph
ENSMUSG00000031537		Ikbkb
ENSMUSG00000090466		Gm17043
ENSMUSG00000055413		H2-Q5
ENSMUSG00000049659		Aftph
ENSMUSG00000031537		Ikbkb
ENSMUSG00000027748		Trpc4
ENSMUSG00000060510		Zfp266
ENSMUSG00000049659		Aftph
ENSMUSG00000066477		Gm16551
ENSMUSG00000027748	NM_001253682	Trpc4
ENSMUSG00000031385	NM_019587	Plxnb3
ENSMUSG00000066477		Gm16551
ENSMUSG00000027748		Trpc4
ENSMUSG00000039842	NM_173189	Mcph1
ENSMUSG00000066477		Gm16551
ENSMUSG00000089802		Gm16107
ENSMUSG00000031385		Plxnb3
ENSMUSG00000066477		Gm16551
ENSMUSG00000073415		Gm10501
ENSMUSG00000027748		Trpc4
ENSMUSG00000099766		Gm28767
ENSMUSG00000039842		Mcph1
ENSMUSG00000099740		Gm28897
ENSMUSG00000066477		Gm16551
ENSMUSG00000105262		Gm19175
ENSMUSG00000024769	NM_001033342	Cdc42bpg
ENSMUSG00000039842		Mcph1
ENSMUSG00000081080		Vmn1r-ps102
ENSMUSG00000039842		Mcph1
ENSMUSG00000102491		Gm36986
ENSMUSG00000024769		Cdc42bpg
ENSMUSG00000050088	NM_001083880	1600012H06Rik
ENSMUSG00000050088	NM_001083881	1600012H06Rik
ENSMUSG00000050088	NM_026451	1600012H06Rik
ENSMUSG00000103839		Gm37607
ENSMUSG00000093433		Gm18415
ENSMUSG00000039842		Mcph1
ENSMUSG00000037225		Fgf2
ENSMUSG00000050088	NM_001083882	1600012H06Rik
ENSMUSG00000039842		Mcph1
ENSMUSG00000095163	NM_001167169	Vmn1r138
ENSMUSG00000050088		1600012H06Rik
ENSMUSG00000037225	NM_008006	Fgf2
ENSMUSG00000037225		Fgf2
ENSMUSG00000099726		Gm29160
ENSMUSG00000082426		Gm14610
ENSMUSG00000059729	NM_001011805	Olfr1385
ENSMUSG00000050088		1600012H06Rik
ENSMUSG00000062433	NM_010673	Krtap6-2
ENSMUSG00000037225		Fgf2
ENSMUSG00000085686		Gm9498
ENSMUSG00000055609	NM_010405	Hba-x
ENSMUSG00000037225		Fgf2
ENSMUSG00000035429		Ptprh
ENSMUSG00000037225		Fgf2
ENSMUSG00000093564		Gm18396
ENSMUSG00000055609		Hba-x
ENSMUSG00000037225		Fgf2
ENSMUSG00000035429	NM_207270	Ptprh
ENSMUSG00000007033	NM_013558	Hspa1l
ENSMUSG00000037225		Fgf2
ENSMUSG00000035429		Ptprh
ENSMUSG00000039545		Ppp1r3fos
ENSMUSG00000035429		Ptprh
ENSMUSG00000039545		Ppp1r3fos
ENSMUSG00000096707		Vmn2r-ps44
ENSMUSG00000035429		Ptprh
ENSMUSG00000050058	NM_013638	Prm3
ENSMUSG00000060275	NM_001167891	Nrg2
ENSMUSG00000102849		Gm37658
ENSMUSG00000103618		Gm37951
ENSMUSG00000060275		Nrg2
ENSMUSG00000040424	NM_001033315	Hipk4
ENSMUSG00000101462		Gm3052
ENSMUSG00000060275		Nrg2
ENSMUSG00000101462		Gm3052
ENSMUSG00000039738		Slx4
ENSMUSG00000099950		9130227L01Rik
ENSMUSG00000096294		Gm10302
ENSMUSG00000040424		Hipk4
ENSMUSG00000099950		9130227L01Rik
ENSMUSG00000020289		Nprl3
ENSMUSG00000048834	NM_145967	Vstm2a
ENSMUSG00000048834	NM_001290539	Vstm2a
ENSMUSG00000020289		Nprl3
ENSMUSG00000020289		Nprl3
ENSMUSG00000100421		Gm29044
ENSMUSG00000048834		Vstm2a
ENSMUSG00000080862		Gm14523
ENSMUSG00000094926		Gm16533
ENSMUSG00000100421		Gm29044
ENSMUSG00000039738	NM_177472	Slx4
ENSMUSG00000100971		Gm28824
ENSMUSG00000083378		Gm13196
ENSMUSG00000091749		Tspy-ps
ENSMUSG00000080828		Gm14669
ENSMUSG00000091749		Tspy-ps
ENSMUSG00000091749		Tspy-ps
ENSMUSG00000039738		Slx4
ENSMUSG00000083555		Gm12035
ENSMUSG00000093736		Obox4-ps38
ENSMUSG00000103482		Gm37999
ENSMUSG00000020289	NM_181569	Nprl3
ENSMUSG00000020289	NM_001284359	Nprl3
ENSMUSG00000020289	NM_001284360	Nprl3
ENSMUSG00000099759		1700030C10Rik
ENSMUSG00000039738		Slx4
ENSMUSG00000039738		Slx4
ENSMUSG00000039738		Slx4
ENSMUSG00000020289		Nprl3
ENSMUSG00000089769		Gm16574
ENSMUSG00000039738		Slx4
ENSMUSG00000020289		Nprl3
ENSMUSG00000020289		Nprl3
ENSMUSG00000039738		Slx4
ENSMUSG00000089685		Gm9017
ENSMUSG00000020289		Nprl3
ENSMUSG00000089685		Gm9017
ENSMUSG00000098007		Gm8614
ENSMUSG00000091071		1700030C10Rik
ENSMUSG00000089817		Gm7162
ENSMUSG00000091071		1700030C10Rik
ENSMUSG00000020289		Nprl3
ENSMUSG00000046999	NM_001167996	1110032F04Rik
ENSMUSG00000020289		Nprl3
ENSMUSG00000020289		Nprl3
ENSMUSG00000020289		Nprl3
ENSMUSG00000102336		Gm37233
ENSMUSG00000020289		Nprl3
ENSMUSG00000101115		Gm28664
ENSMUSG00000020289		Nprl3
ENSMUSG00000020289		Nprl3
ENSMUSG00000003418	NM_145838	St8sia6
ENSMUSG00000103245		Gm2071
ENSMUSG00000049721	NM_001177703	Gal3st1
ENSMUSG00000020289		Nprl3
ENSMUSG00000003418		St8sia6
ENSMUSG00000055692		Tmem191c
ENSMUSG00000049721	NM_016922	Gal3st1
ENSMUSG00000094714	NM_001220497	Gm16430
ENSMUSG00000094714	NM_001220498	Gm16430
ENSMUSG00000094714	NM_001166601	Gm16430
ENSMUSG00000043290	NM_001039532	Zfp784
ENSMUSG00000106283		Rpl7a-ps2
ENSMUSG00000094714		Gm16430
ENSMUSG00000049721	NM_001177691	Gal3st1
ENSMUSG00000055692		Tmem191c
ENSMUSG00000096875		Gm21815
ENSMUSG00000055692		Tmem191c
ENSMUSG00000025321	NM_177290	Itgb8
ENSMUSG00000055692		Tmem191c
ENSMUSG00000025321		Itgb8
ENSMUSG00000083332		Gm7599
ENSMUSG00000032382	NM_019727	Snx1
ENSMUSG00000055692		Tmem191c
ENSMUSG00000055692		Tmem191c
ENSMUSG00000100849		Gm28663
ENSMUSG00000025321		Itgb8
ENSMUSG00000032382		Snx1
ENSMUSG00000040907		Atp1a3
ENSMUSG00000100849		Gm28663
ENSMUSG00000055692		Tmem191c
ENSMUSG00000032382		Snx1
ENSMUSG00000032382		Snx1
ENSMUSG00000055692		Tmem191c
ENSMUSG00000040907	NM_001290469	Atp1a3
ENSMUSG00000032382		Snx1
ENSMUSG00000100938		Gm28726
ENSMUSG00000055692		Tmem191c
ENSMUSG00000100938		Gm28726
ENSMUSG00000032382		Snx1
ENSMUSG00000040907		Atp1a3
ENSMUSG00000055692		Tmem191c
ENSMUSG00000032382		Snx1
ENSMUSG00000078247		Airn
ENSMUSG00000040907		Atp1a3
ENSMUSG00000055692		Tmem191c
ENSMUSG00000044456	NM_177620	Rin3
ENSMUSG00000046101		Mcmdc2
ENSMUSG00000078247		Airn
ENSMUSG00000040907		Atp1a3
ENSMUSG00000055692		Tmem191c
ENSMUSG00000078247		Airn
ENSMUSG00000100474		Gm29614
ENSMUSG00000044456		Rin3
ENSMUSG00000055692		Tmem191c
ENSMUSG00000078247		Airn
ENSMUSG00000078247		Airn
ENSMUSG00000046101		Mcmdc2
ENSMUSG00000078247		Airn
ENSMUSG00000044456		Rin3
ENSMUSG00000022548	NM_001301353	Apod
ENSMUSG00000022548	NM_007470	Apod
ENSMUSG00000055692	NM_177473	Tmem191c
ENSMUSG00000046101		Mcmdc2
ENSMUSG00000044456	NM_001161365	Rin3
ENSMUSG00000022548	NM_001301354	Apod
ENSMUSG00000046101		Mcmdc2
ENSMUSG00000085000		Gm14553
ENSMUSG00000085642		3110053B16Rik
ENSMUSG00000013928		Thap8
ENSMUSG00000022548		Apod
ENSMUSG00000044456		Rin3
ENSMUSG00000005864	NM_007724	Cnga2
ENSMUSG00000085642		3110053B16Rik
ENSMUSG00000046101		Mcmdc2
ENSMUSG00000102887		Gm10857
ENSMUSG00000022548		Apod
ENSMUSG00000044456		Rin3
ENSMUSG00000090555		Gm8893
ENSMUSG00000085642		3110053B16Rik
ENSMUSG00000013928		Thap8
ENSMUSG00000022548		Apod
ENSMUSG00000102887		Gm10857
ENSMUSG00000005864		Cnga2
ENSMUSG00000044456		Rin3
ENSMUSG00000085642		3110053B16Rik
ENSMUSG00000046101	NM_177722	Mcmdc2
ENSMUSG00000022548		Apod
ENSMUSG00000085642		3110053B16Rik
ENSMUSG00000092221		Gm7230
ENSMUSG00000054779		Fgf2os
ENSMUSG00000079806		Gm21719
ENSMUSG00000100063		Gm28538
ENSMUSG00000082332		Gm13384
ENSMUSG00000079806		Gm21719
ENSMUSG00000102175		Gm6119
ENSMUSG00000044170	NM_146472	Olfr1384
ENSMUSG00000038119		Cdon
ENSMUSG00000038119		Cdon
ENSMUSG00000106388		Rhox7-ps2
ENSMUSG00000082286		Pisd-ps1
ENSMUSG00000035455	NM_021891	Fignl1
ENSMUSG00000082286		Pisd-ps1
ENSMUSG00000051906	NM_026956	Cd209f
ENSMUSG00000099866		Gm28889
ENSMUSG00000035455		Fignl1
ENSMUSG00000082286		Pisd-ps1
ENSMUSG00000099866		Gm28889
ENSMUSG00000014767		Tbp
ENSMUSG00000082286		Pisd-ps1
ENSMUSG00000035455		Fignl1
ENSMUSG00000051906		Cd209f
ENSMUSG00000038119		Cdon
ENSMUSG00000051906		Cd209f
ENSMUSG00000035455		Fignl1
ENSMUSG00000096108		Ighv11-2
ENSMUSG00000051906		Cd209f
ENSMUSG00000047730		Fcgbp
ENSMUSG00000038119		Cdon
ENSMUSG00000050158		Olfr165
ENSMUSG00000064016	NM_001033372	Gm648
ENSMUSG00000014767		Tbp
ENSMUSG00000035455		Fignl1
ENSMUSG00000038119		Cdon
ENSMUSG00000100722		Gm29569
ENSMUSG00000047730		Fcgbp
ENSMUSG00000035455	NM_001163360	Fignl1
ENSMUSG00000050158		Olfr165
ENSMUSG00000035455	NM_001163359	Fignl1
ENSMUSG00000100722		Gm29569
ENSMUSG00000047730		Fcgbp
ENSMUSG00000038119	NM_021339	Cdon
ENSMUSG00000101813		Gm28503
ENSMUSG00000047730		Fcgbp
ENSMUSG00000092255		Gm20455
ENSMUSG00000081565		Rps12-ps5
ENSMUSG00000014767	NM_013684	Tbp
ENSMUSG00000047730		Fcgbp
ENSMUSG00000066704	NM_007814	Cyp2b19
ENSMUSG00000047730	NM_001122603	Fcgbp
ENSMUSG00000082680		Gm14885
ENSMUSG00000014767		Tbp
ENSMUSG00000066704		Cyp2b19
ENSMUSG00000086805		4932443L11Rik
ENSMUSG00000014767		Tbp
ENSMUSG00000086805		4932443L11Rik
ENSMUSG00000066704		Cyp2b19
ENSMUSG00000100605		Gm29243
ENSMUSG00000091762		Gm3191
ENSMUSG00000085534		Gm2117
ENSMUSG00000072249	NM_001038697	Fthl17f
ENSMUSG00000014767		Tbp
ENSMUSG00000085534		Gm2117
ENSMUSG00000048602	NM_177719	Morc2b
ENSMUSG00000085534		Gm2117
ENSMUSG00000085534		Gm2117
ENSMUSG00000014767		Tbp
ENSMUSG00000095369		Gm21859
ENSMUSG00000048602		Morc2b
ENSMUSG00000039814	NM_001113350	Xkr5
ENSMUSG00000014767		Tbp
ENSMUSG00000071551		Akr1c19
ENSMUSG00000100479		Gm28921
ENSMUSG00000102081		Gm28886
ENSMUSG00000031111	NM_177591	Igsf1
ENSMUSG00000102081		Gm28886
ENSMUSG00000106407		Gm43439
ENSMUSG00000014767		Tbp
ENSMUSG00000039814		Xkr5
ENSMUSG00000014767		Tbp
ENSMUSG00000061376	NM_134238	Vmn1r219
ENSMUSG00000071551		Akr1c19
ENSMUSG00000102294		Gm37544
ENSMUSG00000094085	NM_001166837	Vmn1r114
ENSMUSG00000031111	NM_183335	Igsf1
ENSMUSG00000083922		Gm3835
ENSMUSG00000039814		Xkr5
ENSMUSG00000071551	NM_001013785	Akr1c19
ENSMUSG00000087590		Epb41l4aos
ENSMUSG00000014767		Tbp
ENSMUSG00000039814		Xkr5
ENSMUSG00000087590		Epb41l4aos
ENSMUSG00000097657		Gm7389
ENSMUSG00000031111	NM_177915	Igsf1
ENSMUSG00000101821		Gm21308
ENSMUSG00000039814	NM_001286469	Xkr5
ENSMUSG00000039814	NM_176951	Xkr5
ENSMUSG00000021061	NM_013675	Sptb
ENSMUSG00000046613	NM_182636	Vwa5b2
ENSMUSG00000031111	NM_183336	Igsf1
ENSMUSG00000021061		Sptb
ENSMUSG00000046613		Vwa5b2
ENSMUSG00000031111		Igsf1
ENSMUSG00000058399	NM_207544	Vmn1r64
ENSMUSG00000021061		Sptb
ENSMUSG00000046613		Vwa5b2
ENSMUSG00000108807		RP23-391I5.6
ENSMUSG00000085290		Gm16129
ENSMUSG00000046613		Vwa5b2
ENSMUSG00000046613		Vwa5b2
ENSMUSG00000046613		Vwa5b2
ENSMUSG00000084412		Gm12044
ENSMUSG00000046613		Vwa5b2
ENSMUSG00000100335		2310008N11Rik
ENSMUSG00000054910		4931415C17Rik
ENSMUSG00000082607		Gm12045
ENSMUSG00000054910		4931415C17Rik
ENSMUSG00000053211		Zfy1
ENSMUSG00000095724	NM_001270722	Gm21319
ENSMUSG00000051444	NM_001008502	Bbs12
ENSMUSG00000046613		Vwa5b2
ENSMUSG00000041426		Hibch
ENSMUSG00000101987		Gm21268
ENSMUSG00000031170		Slc38a5
ENSMUSG00000046613		Vwa5b2
ENSMUSG00000051444	NM_001255992	Bbs12
ENSMUSG00000053211	NM_009570	Zfy1
ENSMUSG00000046613	NM_001144953	Vwa5b2
ENSMUSG00000055110		A630012P03Rik
ENSMUSG00000055110		A630012P03Rik
ENSMUSG00000099352		Gm28920
ENSMUSG00000041426		Hibch
ENSMUSG00000099978		Gm29407
ENSMUSG00000047161	NM_199055	Chst9
ENSMUSG00000094280		Vmn2r-ps51
ENSMUSG00000073130		Gm1141
ENSMUSG00000041426		Hibch
ENSMUSG00000003382		Etv3
ENSMUSG00000047161		Chst9
ENSMUSG00000101388		Gm28444
ENSMUSG00000012705	NM_001204959	Retn
ENSMUSG00000003382		Etv3
ENSMUSG00000041426	NM_146108	Hibch
ENSMUSG00000073130		Gm1141
ENSMUSG00000003382		Etv3
ENSMUSG00000012705	NM_022984	Retn
ENSMUSG00000041426		Hibch
ENSMUSG00000003382		Etv3
ENSMUSG00000041426		Hibch
ENSMUSG00000041426		Hibch
ENSMUSG00000003382	NM_001083318	Etv3
ENSMUSG00000003382	NM_012051	Etv3
ENSMUSG00000003382	NM_001286844	Etv3
ENSMUSG00000100072		Gm21275
ENSMUSG00000031170		Slc38a5
ENSMUSG00000104045		Gm37565
ENSMUSG00000103615		Gm30045
ENSMUSG00000021013	NM_029553	Ttc8
ENSMUSG00000031170	NM_172479	Slc38a5
ENSMUSG00000103615		Gm30045
ENSMUSG00000103615		Gm30045
ENSMUSG00000021013	NM_198311	Ttc8
ENSMUSG00000031170		Slc38a5
ENSMUSG00000102135		Gm37108
ENSMUSG00000064125	NM_207203	Prr36
ENSMUSG00000082953		Gm13217
ENSMUSG00000091859	NM_001104562	Vmn2r100
ENSMUSG00000021013		Ttc8
ENSMUSG00000064125		Prr36
ENSMUSG00000064125		Prr36
ENSMUSG00000021013		Ttc8
ENSMUSG00000107417		Olfr1383
ENSMUSG00000021013		Ttc8
ENSMUSG00000064125		Prr36
ENSMUSG00000085978		Gm15258
ENSMUSG00000083409		Gm11340
ENSMUSG00000021013		Ttc8
ENSMUSG00000091842		Gm16490
ENSMUSG00000107417	NM_207574	Olfr1383
ENSMUSG00000055540	NM_007938	Epha6
ENSMUSG00000023883	NM_024250	Phf10
ENSMUSG00000055540		Epha6
ENSMUSG00000023883		Phf10
ENSMUSG00000102928		Ighv1-46
ENSMUSG00000055540		Epha6
ENSMUSG00000023883		Phf10
ENSMUSG00000055540		Epha6
ENSMUSG00000023883		Phf10
ENSMUSG00000104320		Ighv1-60
ENSMUSG00000023883		Phf10
ENSMUSG00000103190		Gm34716
ENSMUSG00000071788	NM_001162364	Gm14525
ENSMUSG00000103190		Gm34716
ENSMUSG00000107252		Gm43786
ENSMUSG00000024617	NM_177407	Camk2a
ENSMUSG00000057229	NM_001290487	Atp5sl
ENSMUSG00000084160		Gm13345
ENSMUSG00000107252		Gm43786
ENSMUSG00000024617		Camk2a
ENSMUSG00000057229		Atp5sl
ENSMUSG00000024617		Camk2a
ENSMUSG00000057229	NM_025504	Atp5sl
ENSMUSG00000019732	NM_028500	Calr3
ENSMUSG00000074482		Gm16589
ENSMUSG00000024617		Camk2a
ENSMUSG00000005958	NM_010143	Ephb3
ENSMUSG00000057229		Atp5sl
ENSMUSG00000019732	NM_029782	Calr3
ENSMUSG00000024617		Camk2a
ENSMUSG00000057229		Atp5sl
ENSMUSG00000003037	NM_023126	Rab8a
ENSMUSG00000102072		Gm29551
ENSMUSG00000108667		RP23-267N11.2
ENSMUSG00000024617	NM_009792	Camk2a
ENSMUSG00000103224		Gm2077
ENSMUSG00000057229		Atp5sl
ENSMUSG00000005958		Ephb3
ENSMUSG00000003037		Rab8a
ENSMUSG00000024617	NM_001286809	Camk2a
ENSMUSG00000005958		Ephb3
ENSMUSG00000003037		Rab8a
ENSMUSG00000026644	NM_030063	Acbd7
ENSMUSG00000005958		Ephb3
ENSMUSG00000101055		Gm28443
ENSMUSG00000086016		1700084C06Rik
ENSMUSG00000075702		Selm
ENSMUSG00000099198		Obox4-ps39
ENSMUSG00000083218		Gm16425
ENSMUSG00000075702		Selm
ENSMUSG00000035142		Nubpl
ENSMUSG00000101910		Gm28691
ENSMUSG00000101910		Gm28691
ENSMUSG00000035142		Nubpl
ENSMUSG00000101073	NM_134212	Vmn1r200
ENSMUSG00000098469		Ranbp2-ps4
ENSMUSG00000104309		Gm5846
ENSMUSG00000075702	NM_053267	Selm
ENSMUSG00000035142		Nubpl
ENSMUSG00000101827		Gm28686
ENSMUSG00000093848		Gm20865
ENSMUSG00000035142	NM_029760	Nubpl
ENSMUSG00000104416		Gm37067
ENSMUSG00000093848	NM_001160141	Gm20865
ENSMUSG00000104437		Gm37424
ENSMUSG00000035142		Nubpl
ENSMUSG00000096099	NM_134237	Vmn1r220
ENSMUSG00000102867		Gm37635
ENSMUSG00000044709		Gemin7
ENSMUSG00000044709		Gemin7
ENSMUSG00000044709		Gemin7
ENSMUSG00000044709		Gemin7
ENSMUSG00000025777	NM_010267	Gdap1
ENSMUSG00000025777		Gdap1
ENSMUSG00000026734	NM_027600	4921504E06Rik
ENSMUSG00000044709		Gemin7
ENSMUSG00000025777		Gdap1
ENSMUSG00000026734		4921504E06Rik
ENSMUSG00000044709	NM_027189	Gemin7
ENSMUSG00000031465	NM_007426	Angpt2
ENSMUSG00000025777		Gdap1
ENSMUSG00000052459	NM_007508	Atp6v1a
ENSMUSG00000031465		Angpt2
ENSMUSG00000108304		RP23-421O10.3
ENSMUSG00000052459		Atp6v1a
ENSMUSG00000080776		Gm12174
ENSMUSG00000052459		Atp6v1a
ENSMUSG00000100320		Gm29417
ENSMUSG00000052459		Atp6v1a
ENSMUSG00000045031		Cetn4
ENSMUSG00000021213	NM_013778	Akr1c13
ENSMUSG00000052459		Atp6v1a
ENSMUSG00000052459		Atp6v1a
ENSMUSG00000045031	NM_145825	Cetn4
ENSMUSG00000086604		Gm15510
ENSMUSG00000021213		Akr1c13
ENSMUSG00000086604		Gm15510
ENSMUSG00000021213		Akr1c13
ENSMUSG00000045031		Cetn4
ENSMUSG00000045031		Cetn4
ENSMUSG00000045031		Cetn4
ENSMUSG00000099912		Gm28368
ENSMUSG00000104431		Gm37112
ENSMUSG00000101576		Gm20915
ENSMUSG00000104452		Ighv8-8
ENSMUSG00000022525	NM_013751	Hrasls
ENSMUSG00000100377		Gm28369
ENSMUSG00000101143		Gm21151
ENSMUSG00000103758		Gm37287
ENSMUSG00000022525		Hrasls
ENSMUSG00000092404		Gm9921
ENSMUSG00000044056	NM_027031	Efcab9
ENSMUSG00000022525		Hrasls
ENSMUSG00000022525		Hrasls
ENSMUSG00000044056		Efcab9
ENSMUSG00000081598		Gm8312
ENSMUSG00000092574		2810047C21Rik1
ENSMUSG00000102005		Gm29409
ENSMUSG00000102005		Gm29409
ENSMUSG00000021376	NM_016785	Tpmt
ENSMUSG00000102731		Gm38261
ENSMUSG00000042182	NM_001310484	Bend6
ENSMUSG00000096668		Gm3665
ENSMUSG00000061847	NM_183038	Defb39
ENSMUSG00000021376		Tpmt
ENSMUSG00000071179	NM_001310472	Serpina16
ENSMUSG00000032098	NM_021481	Treh
ENSMUSG00000042182		Bend6
ENSMUSG00000021376		Tpmt
ENSMUSG00000071179		Serpina16
ENSMUSG00000089883		Gm3355
ENSMUSG00000021376		Tpmt
ENSMUSG00000032098		Treh
ENSMUSG00000042182	NM_177235	Bend6
ENSMUSG00000103249		Gm38088
ENSMUSG00000021376		Tpmt
ENSMUSG00000103417		Gm33112
ENSMUSG00000032098	NM_001277851	Treh
ENSMUSG00000032098	NM_001277847	Treh
ENSMUSG00000042182		Bend6
ENSMUSG00000021376		Tpmt
ENSMUSG00000032098		Treh
ENSMUSG00000080818		Gm9434
ENSMUSG00000105063		Gm43488
ENSMUSG00000042182		Bend6
ENSMUSG00000021376		Tpmt
ENSMUSG00000042182		Bend6
ENSMUSG00000097806		Gm6556
ENSMUSG00000031112	NM_001313744	Stk26
ENSMUSG00000031112	NM_133729	Stk26
ENSMUSG00000097806		Gm6556
ENSMUSG00000074355		Gm10676
ENSMUSG00000031112		Stk26
ENSMUSG00000002885	NM_001163029	Adgre5
ENSMUSG00000104095		Gm37315
ENSMUSG00000091659		Gm17099
ENSMUSG00000094396	NM_001271883	Vmn2r124
ENSMUSG00000031112		Stk26
ENSMUSG00000002885	NM_011925	Adgre5
ENSMUSG00000031112		Stk26
ENSMUSG00000002885	NM_001163030	Adgre5
ENSMUSG00000002885		Adgre5
ENSMUSG00000083420		Gm15665
ENSMUSG00000002885		Adgre5
ENSMUSG00000040204	NM_026515	2810417H13Rik
ENSMUSG00000002885		Adgre5
ENSMUSG00000040204		2810417H13Rik
ENSMUSG00000002885		Adgre5
ENSMUSG00000040204		2810417H13Rik
ENSMUSG00000002885	NM_001163031	Adgre5
ENSMUSG00000101302		Gm28519
ENSMUSG00000048481	NM_145579	Mypop
ENSMUSG00000101302		Gm28519
ENSMUSG00000054978	NM_028974	Kbtbd13
ENSMUSG00000101302		Gm28519
ENSMUSG00000048481		Mypop
ENSMUSG00000027708	NM_001205361	Dcun1d1
ENSMUSG00000048481		Mypop
ENSMUSG00000011114		Tbrg1
ENSMUSG00000091996		BC049352
ENSMUSG00000087636		Gm4660
ENSMUSG00000027708	NM_033623	Dcun1d1
ENSMUSG00000084907		Gm14505
ENSMUSG00000091996		BC049352
ENSMUSG00000091996		BC049352
ENSMUSG00000027708		Dcun1d1
ENSMUSG00000011114	NM_025289	Tbrg1
ENSMUSG00000091996	NM_001198971	BC049352
ENSMUSG00000011114		Tbrg1
ENSMUSG00000027708		Dcun1d1
ENSMUSG00000011114		Tbrg1
[truncated: 114,146 more rows]
