# Supplementary material for: A transcription factor collective defines the HSN serotonergic neuron regulatory landscape
Source: eLife. 2018 Mar 22;7:e32785. doi: 10.7554/eLife.32785 (PMC5916565; doi:10.7554/eLife.32785)
Supplement: Figure 8—source data 1. — Related to Figure 8. [file elife-32785-fig8-data1.zip › 180221_elifeRevision1/source/myFunctions.R]

###################################
###
#library(ade4)
library(plyr)
library(magrittr) 
#library(vegan)
library(gclus)
library(cluster)
library(RColorBrewer)
library(labdsv)
library(pvclust)

######################################################################################
removeNotExpressed<-function(dataALL.freqs, mouseType){
  if(doComp2mouseTypes){
    ind.group1 <- which(rownames(dataALL.freqs) %in% mouseType) 
    ind.rest1 <- setdiff(1:nrow(dataALL.freqs), ind.group1)
    ind2rm <- which(apply(dataALL.freqs, MARGIN=2, FUN=function(x) if(all(x[ind.rest1]==0)) return(TRUE) else return(FALSE)))
    if(length(ind2rm)>0) dataALL.freqs <- dataALL.freqs[, -ind2rm]
  }### Is removing genes that are 0 for all worm
  return(dataALL.freqs)
}
######################################################################################
sumRowsBy <- function(dataALLM, FUN = sum){
  ####### Up to here identical
  # Con un 'by' sumamos filas por mouse.ensembl.gene.ID:
  dataALLM$mouse.ensembl.gene.ID <- as.factor(dataALLM$mouse.ensembl.gene.ID)
  for(i in 2:ncol(dataALLM)) dataALLM[, i] <- as.numeric(as.character(dataALLM[, i])) ## This way I get 1s and 0s
  dataALLM.l <- by(data=dataALLM, INDICES=dataALLM$mouse.ensembl.gene.ID, FUN=function(x){
    vals <- apply(x[, 2:ncol(x)], MARGIN=2, FUN)
    res <- dataALLM[1, ]
    res$mouse.ensembl.gene.ID <- x$mouse.ensembl.gene.ID[1]
    res[, 2:ncol(res)] <- vals
    return(res)
  }, simplify=FALSE)
  dataALLM.freqs <- rbind.fill(dataALLM.l)
  dataALLM.freqs$mouse.ensembl.gene.ID <- as.character(dataALLM.freqs$mouse.ensembl.gene.ID)
  rownames(dataALLM.freqs) <- dataALLM.freqs$mouse.ensembl.gene.ID
  dataALLM.freqs <- t(dataALLM.freqs[, 2:ncol(dataALLM.freqs)])
  return(dataALLM.freqs)
}
######################################################################################
rmDuplicate <- function(dataALL.freqs.norm, mar = 0){
  if(mar == 0) dataALL.freqs.norm<-dataALL.freqs.norm[!duplicated(dataALL.freqs.norm, MARGIN=1), !duplicated(dataALL.freqs.norm, MARGIN=2)]
  if(mar == 1)dataALL.freqs.norm<-dataALL.freqs.norm[!duplicated(dataALL.freqs.norm, MARGIN=1), ]
  if(mar ==2) dataALL.freqs.norm<-dataALL.freqs.norm[, !duplicated(dataALL.freqs.norm, MARGIN=2)]
  return(dataALL.freqs.norm)
}

######################################################################################
getColors <- function(serNeurons = c(mouseType, "HSN", "ADF", "RIH", "NSM", "VC4", "VC5", "I5"), mouseType = "R.Global", neuronNames){
  cols <- c(rep("blue", length(mouseType)), "red", rep("darkgreen", length(serNeurons) - length(mouseType) -1))
  names(cols)<-serNeurons
  ind <- unlist(sapply(serNeurons, grep, neuronNames))
  cols <- cols[sapply(names(ind), FUN = function(x, y){which(sapply(y, grepl, x))} , names(cols)) ]
  col.sero <- rep("black", length(neuronNames))
  col.sero[ind] <- cols
  return(col.sero)
}
######################################################################################

treeCore <- function(d, boot = 1000, method.hclust = "average", method.dist = "binary", parallel = TRUE,name, setname, cl = NULL){
  pv3<-pvclust(d, nboot=boot, method.hclust=method.hclust, method.dist=method.dist, parallel=parallel)
  plot(pv3)
  dev.copy(device=pdf, file=paste(outfolder, format(Sys.time(), "%F"), setname,name, "_Tree.pdf", sep="_", collapse="_"))
  dev.off()
  save(pv3, file =paste(outfolder, format(Sys.time(), "%F"), setname,name, "Tree.RData", sep="_", collapse="_") )
  save(d, file =paste(outfolder, format(Sys.time(), "%F"), setname,name, "TreeMatrix.RData", sep="_", collapse="_") )
  seplot(pv3, identify=FALSE)
  dev.copy(device=pdf, file=paste(outfolder, format(Sys.time(), "%F"), setname, name, "SEtree.pdf", sep="_", collapse="_"))
  dev.off()  
}
######################################################################################

getMouseBinary<-function(mymat, cutoff, mousetype){
  if(length(mousetype) >1){
    temp <- mymat[, mousetype]
    ind <- !apply(temp,1, FUN=function(x){all(is.na(x))}) 
    temp <- temp[ind,]
    names <- mymat[ind, "Ensembl"]
    temp <- sapply(temp, FUN=function(x, cut){
      if(cutoff >=1){
        return(ifelse(x>=cutoff, 1, 0))
      }else if(cutoff < 1){
        return(ifelse(x>=quantile(x, cutoff, na.rm=TRUE), 1, 0))
      }
    }, cutoff)
    res <- data.frame(Ensembl = names, temp)
  }else{
    temp <- mymat[, mousetype]
    ind <- !is.na(temp)
    temp <- temp[ind]
    names <- mymat[ind, "Ensembl"]
    temp <- ifelse(temp>=cutoff, 1, 0)
    res <- data.frame(Ensembl = names, b = temp)
    names(res)[2]<- mousetype
  }
  return (res)
}
######################################################################################

doTreeJoin <- function(mouseType=c("R.global", "P1_corticothal"), cutoff=19, neuron.red = NULL, mousedata=NULL,neuronFile = "", setname="", outfolder="./", boot=10000, binmet=2, cl = NULL){
  if(is.null(neuron.red)) load(neuronFile)
  serNeurons = c(mouseType, "HSN", "ADF", "RIH", "NSM", "VC4", "VC5", "I5")
  load(file="data.unif.RData")  # 1 column with WBID, 1 column with mouse ensembl IDs
  ####################################################################################
  if(insertCur){ #TRUE
    ortNuria <- read.table(file="curation-alex-table-short.csv", sep="\t", header=TRUE, stringsAsFactors=FALSE)
    data.unif <- rbind(data.unif, ortNuria)
    cond <- paste(data.unif$geneID.wormbase, data.unif$mouse.ensembl.gene.ID, sep="|")
    data.unif <- data.unif[!duplicated(cond), ]
    }
  #####################################################################################
  expr.red <- mousedata
  dataALL1 <- merge(data.unif, expr.red, by.x = "mouse.ensembl.gene.ID", by.y = "Ensembl",all.y=TRUE) ## This has mouse expression data. The genes without WBID are expressed above threshold in mouse but do not have worm orthologs
  dataALL <- merge(dataALL1, neuron.red, all.y=TRUE)
  dataALL<- dataALL[!(is.na(dataALL[, "geneID.wormbase"]) | is.na(dataALL[, "mouse.ensembl.gene.ID"])), ]
  rmnames <- c("geneID.wormbase", "mouse.ensembl.gene.ID", "orig.id")
  dataALL[, setdiff(names(dataALL), rmnames)]<-dataALL[, setdiff(names(dataALL), rmnames)] %>% sapply(FUN=function(x)as.numeric(as.character(x)) )
  #####################################################################################
  dataALLM <- dataALL[, setdiff(colnames(dataALL), c("geneID.wormbase", "orig.id"))]      #Take mouse genes as reference (many worms for 1 mouse will be summed)
  dataALLM[, mouseType] <- sapply(dataALL[, mouseType], as.numeric)
  dec<- dataALLM[, sapply(dataALLM, is.numeric)]
  rownames(dec) <- paste(dataALLM$mouse.ensembl.gene.ID, 1:nrow(dec), sep="_")
  #####################################################################################
  dataALLM.freqs <- sumRowsBy(dataALLM, FUN = sum)%>% rmDuplicate(mar=1)
  dataALLM.freqs <- removeNotExpressed(dataALLM.freqs, mouseType)  #Remove genes that are not expressed in any of Worm neurons
  dataALLM.freqs1s <- apply(dataALLM.freqs,2, FUN=function(x){x[x>1]<-1;x}) # matrix of only 1s
  #####################################################################################
  col<-getColors(serNeurons, mouseType, rownames(dataALLM.freqs))
  #####################################################################################
  treeCore(d=t(dataALLM.freqs1s), boot=boot, method.hclust = "average", method.dist = "binary", setname=paste(setname, "Binary", sep="_", collapse="_"),  name=names(datalist)[i])       
}#DoTreeJoin function
