# Supplementary material for: A transcription factor collective defines the HSN serotonergic neuron regulatory landscape
Source: eLife. 2018 Mar 22;7:e32785. doi: 10.7554/eLife.32785 (PMC5916565; doi:10.7554/eLife.32785)
Supplement: Figure 8—source data 1. — Related to Figure 8. [file elife-32785-fig8-data1.zip › 180221_elifeRevision1/source/neuron.2015.csv]

geneSymbol	P1_cpn	P1_corticothal	P1_subcereb
0610007C21Rik	59.9407	58.4094	54.1862
0610007P08Rik	3.99317	3.80641	3.23802
0610007P14Rik	29.3594	22.103	32.7
0610009O20Rik	24.5086	31.1852	14.2045
0610010O12Rik	6.2364	14.0385	9.94148
0610011F06Rik	7.0397	5.73237	3.41746
0610012G03Rik	22.0163	21.6139	30.844
0610030E20Rik	7.92455	6.7369	4.00079
0610040J01Rik	0.996143	0.187428	0.830242
0910001L09Rik	31.9402	34.4513	38.2762
1110001J03Rik	25.834	26.0119	25.9708
1110002B05Rik	22.4706	24.7959	25.2821
1110003E01Rik	27.6991	29.7756	26.0098
1110004F10Rik	100.316	120.629	104.741
1110007C09Rik	3.11879	4.60573	2.37361
1110008P14Rik	34.3741	39.4376	61.3656
1110012J17Rik	13.1944	23.5804	11.9293
1110020G09Rik	7.1175	3.51447	4.24571
1110028C15Rik	2.62219	2.89599	1.5006
1110032F04Rik	2.61364	2.75281	1.79471
1110037F02Rik	10.6404	10.743	8.66009
1110054O05Rik	7.66307	6.07579	5.82778
1110058L19Rik	13.559	23.2928	25.089
1110067D22Rik	21.8512	27.0984	23.9376
1190002H23Rik	4.74408	0.497216	1.53369
1190002N15Rik	6.31418	0.662584	15.0512
1190005F20Rik	2.3045	2.85291	2.54898
1190005I06Rik	5.12545	7.54922	17.1783
1200016B10Rik	1.61294	2.25124	1.68141
1300002K09Rik	0.383945	0.283424	0.09082
1300010F03Rik	3.80178	3.57963	3.40121
1500002O20Rik	23.9835	30.9068	21.732
1500009L16Rik	10.2484	9.29849	9.38963
1500011K16Rik	5.85683	5.02346	6.93998
1500012F01Rik	31.3381	24.114	24.1901
1500031L02Rik	12.17	14.9266	17.6061
1500032L24Rik	91.1225	90.8045	113.509
1520402A15Rik	1.85565	3.40485	2.27112
1600014C10Rik	1.66191	1.28993	2.58094
1600021P15Rik	33.0038	37.6895	61.7954
1700001L19Rik	1.49094	3.32668	3.3664
1700001O22Rik	0.90252	1.08621	1.21371
1700003E16Rik	2.13652	3.63091	4.84903
1700003M02Rik	1.21623	1.04118	1.54322
1700007K13Rik	0.0997651	0.588628	0.324476
1700012A16Rik	0.640853	0.55852	1.31061
1700016K19Rik	0.186418	1.8714	3.13539
1700019D03Rik	0.596295	1.70301	1.83639
1700019E19Rik	7.79428	6.47322	5.97812
1700019G17Rik	1.30859	1.25539	2.14058
1700025G04Rik	4.65815	6.4289	4.08821
1700029F09Rik	3.01368	3.1126	2.77857
1700029I01Rik	0.253734	0.240014	0.291431
1700029J07Rik	3.15697	4.8173	4.54471
1700030J22Rik	1.28871	1.47008	3.04923
1700034H14Rik	3.91675	4.21112	3.82652
1700037H04Rik	23.1989	19.3204	49.3943
1700040L02Rik	0	0.0141634	0.279145
1700045I19Rik	0.309961	1.02478	0.174611
1700048O20Rik	18.3549	23.1953	13.9551
1700049G17Rik	1.80813	1.86403	1.33682
1700057K13Rik	0.255129	0.183131	0.295462
1700066M21Rik	13.9166	6.36942	8.93343
1700081L11Rik	29.1038	27.2781	21.0846
1700086L19Rik	30.7068	19.3369	22.6803
1700094D03Rik	4.34058	4.73066	2.66394
1700102P08Rik	2.30024	2.89957	2.54259
1810011O10Rik	0.170874	1.14535	1.72285
1810012P15Rik	4.41859	0.755821	6.19769
1810013D10Rik	11.7576	10.0453	17.1456
1810013L24Rik	5.17262	5.67193	5.74867
1810027O10Rik	43.3156	40.953	57.1711
1810041L15Rik	1.05182	1.89361	2.76139
1810043G02Rik	14.5823	13.6801	17.9188
1810046J19Rik	71.638	83.64	113.066
1810058I24Rik	14.417	5.72723	20.8876
2010002N04Rik	1.40034	0.220181	0.655942
2010011I20Rik	5.15276	1.41569	2.09818
2010012O05Rik	7.23965	6.02637	3.32853
2010015L04Rik	0.987172	0.993178	1.03116
2010106G01Rik	8.24369	9.63586	9.91759
2010107E04Rik	132.554	136.586	209.01
2010107G23Rik	19.7571	30.7473	32.2971
2010109K11Rik	9.07526	9.30146	5.49606
2010300C02Rik	1.3489	1.99985	3.57887
2010315B03Rik	2.57105	1.9665	1.21735
2200002K05Rik	6.75769	7.39376	9.28443
2210012G02Rik	4.90891	4.57573	4.74011
2210013O21Rik	16.4094	19.6346	19.9091
2210016F16Rik	3.00794	3.09483	2.88287
2210016L21Rik	59.4118	68.9857	71.5104
2210018M11Rik	12.1184	11.9533	7.26719
2210411K11Rik	4.45011	2.98732	5.59627
2310001A20Rik	25.2826	20.5425	28.6697
2310003F16Rik	62.449	67.0345	102.832
2310003H01Rik	34.3832	27.7559	59.0886
2310003L22Rik	9.48567	5.90434	12.8965
2310004I24Rik	4.88825	6.75648	5.94128
2310005E10Rik	7.38E-05	7.32E-07	0.0123897
2310008H09Rik	14.4971	14.0527	19.0643
2310014H01Rik	30.0057	15.7369	27.4578
2310021P13Rik	51.4933	52.2563	38.256
2310022B05Rik	67.2093	47.0912	38.0479
2310028H24Rik	58.4048	58.4332	71.3515
2310028O11Rik	25.3552	27.7098	29.4411
2310033P09Rik	3.65056	3.38049	5.61735
2310037I24Rik	51.8297	44.1794	41.6566
2310039H08Rik	9.16343	8.42466	11.1297
2310042D19Rik	4.03989	3.84331	2.24292
2310044G17Rik	11.5758	14.2267	14.447
2310044H10Rik	77.9122	65.695	91.6986
2310046A06Rik	25.1247	16.0918	14.2329
2400001E08Rik	50.7821	52.1254	62.9178
2410002O22Rik	9.93282	14.8831	13.2642
2410003K15Rik	12.1716	12.8233	15.9939
2410015M20Rik	23.4661	26.4931	34.7718
2410016O06Rik	9.31235	7.92818	9.35051
2410022L05Rik	19.4759	15.1679	27.8438
2410066E13Rik	73.052	49.8225	50.2356
2410089E03Rik	12.0467	12.3177	9.66502
2410091C18Rik	12.0513	13.665	19.1277
2410127L17Rik	2.21784	3.16908	3.82977
2410131K14Rik	13.8643	10.5102	14.5411
2510006D16Rik	55.748	52.803	61.1818
2510009E07Rik	24.8519	6.0737	14.2809
2510039O18Rik	19.1664	15.2354	20.463
2510049J12Rik	1.38934	1.19542	0.884595
2610001J05Rik	14.903	7.16829	26.774
2610002J02Rik	19.2595	13.5935	14.5752
2610002M06Rik	6.48832	10.9468	6.75709
2610008E11Rik	11.4143	12.362	9.03105
2610019F03Rik	0.954623	0.75437	1.29249
2610020H08Rik	0.359454	0.653414	0.840021
2610029I01Rik	2.26328	3.26167	2.67562
2610042L04Rik	15.3065	15.0639	11.0335
2610109H07Rik	41.1868	29.0138	70.3233
2610203C20Rik	41.5857	49.0466	33.4377
2610301B20Rik	6.23477	10.2682	8.43374
2610305D13Rik	0.0980634	0.130593	0.17132
2610318N02Rik	1.70349	1.30847	1.38712
2610507B11Rik	21.4777	21.8288	16.196
2610524H06Rik	75.4403	91.8558	97.9616
2610528E23Rik	7.46386	10.6605	11.6466
2700049A03Rik	2.52394	2.48425	1.86202
2700050L05Rik	5.2176	5.21575	4.49766
2700078E11Rik	8.77424	8.85117	8.86132
2700089E24Rik	19.6244	17.0885	16.3401
2810002D19Rik	0.769959	1.23862	0.967748
2810002N01Rik	18.0605	15.8481	21.0535
2810008M24Rik	5.03649	4.4837	6.89098
2810021B07Rik	3.30099	3.15665	3.23545
2810030E01Rik	8.43789	3.08215	3.72577
2810046L04Rik	20.764	10.3101	6.02246
2810055F11Rik	2.824	2.13153	1.28906
2810055G20Rik	2.74849	2.90776	1.92789
2810405K02Rik	14.0409	12.9367	19.4302
2810407C02Rik	31.3216	44.9242	58.6863
2810408A11Rik	5.5108	5.14251	2.99424
2810422O20Rik	0.663267	1.29942	1.3514
2810428I15Rik	28.0137	30.9221	42.8967
2810432D09Rik	10.4109	9.78864	15.9018
2810432L12Rik	26.3644	32.0085	45.757
2810474O19Rik	3.45823	3.641	2.10719
2900010J23Rik	96.3444	99.9837	134.484
2900010M23Rik	67.6905	73.5622	96.5366
2900011O08Rik	68.2952	88.8226	92.6173
2900024O10Rik	6.97342	7.24467	6.9651
2900026A02Rik	11.3414	23.9064	13.1318
2900062L11Rik	25.5974	45.2347	44.4261
2900064A13Rik	31.0176	38.6327	37.0862
2900073G15Rik	5.39366	5.68006	4.18592
2900083I11Rik	10.3272	24.0042	5.21539
2900092D14Rik	61.2223	16.5714	27.5088
3110003A17Rik	45.6272	15.7747	17.1185
3110035E14Rik	12.3504	17.4971	5.25078
3110047P20Rik	40.7416	0.703524	18.2703
3110052M02Rik	4.42956	4.64987	3.76086
3110056O03Rik	20.1305	22.7402	29.7887
3110079O15Rik	0.239792	0.198862	0.422331
3110082I17Rik	5.44601	5.79201	7.6572
3230401D17Rik	10.3631	11.7907	6.71877
3632451O06Rik	4.50302	4.6743	14.6924
3830406C13Rik	5.81395	9.25735	14.833
3830431G21Rik	0.198021	3.62098	0.238964
4632415K11Rik	4.0543	4.44827	5.69327
4632415L05Rik	4.84899	4.64466	2.89776
4732471D19Rik	7.48398	6.5761	5.49041
4833420G17Rik	39.8698	49.4151	21.1689
4833424O15Rik	23.5562	8.14758	17.5612
4921507P07Rik	1.12162	1.33394	0.369922
4921513D23Rik	9.16383	8.61638	6.80956
4921524J17Rik	13.0228	16.3884	15.958
4922501C03Rik	1.65252	1.83388	1.5458
4922501L14Rik	0.656269	2.0297	1.85458
4930402H24Rik	17.3814	19.972	17.631
4930422G04Rik	0.516338	0.928499	0.635143
4930427A07Rik	2.02614	1.08209	2.7303
4930447C04Rik	2.26856	3.56295	3.72229
4930452B06Rik	1.81132	1.78991	3.15873
4930455F23Rik	5.99024	10.3084	11.1882
4930473A06Rik	1.40084	3.57861	3.09997
4930506M07Rik	92.3845	113.22	118.766
4930539E08Rik	0.428532	1.33036	0.554776
4930572J05Rik	2.99043	4.47187	11.192
4930578N16Rik	0.316341	0.303282	1.05495
4931406P16Rik	8.68074	6.50688	4.25631
4931414P19Rik	0.836278	1.07538	1.15155
4931428F04Rik	107.324	61.1842	114.272
4933407C03Rik	116.815	137.571	132.901
4933407H18Rik	2.86499	2.79053	2.2793
4933408B17Rik	1.00556	1.64988	0.781403
4933411K20Rik	1.88253	3.09568	2.55228
4933424B01Rik	4.63354	5.07326	4.70549
4933426I21Rik	1.38383	1.20281	0.786879
4933426M11Rik	6.80449	8.16471	5.48481
4933432B09Rik	3.78134	5.195	2.02636
4933437F05Rik	0.405563	0.476678	0.301533
4933439F18Rik	10.6406	12.0814	7.40351
5133401N09Rik	4.54796	6.61275	8.99413
5330417C22Rik	4.25866	6.82117	4.68516
5330426P16Rik	3.54698	2.0544	11.6341
5330429B09Rik	5.58686	3.71148	3.61829
5330437I02Rik	1.6751	1.30205	0.903736
5430405G05Rik	8.58853	8.30381	14.5198
5430405H02Rik	5.05712	7.28387	3.74556
5430411K18Rik	3.61855	3.66026	3.35864
5430416N02Rik	16.8454	19.168	12.5734
5430417L22Rik	5.69439	10.772	5.33666
5730409E04Rik	25.2488	15.2891	16.6973
5730419I09Rik	15.8313	14.8797	11.3256
5730437N04Rik	26.7634	20.9216	29.0304
5730455P16Rik	18.8435	18.6751	13.8439
5730469M10Rik	33.7128	37.4553	53.4939
5730507C01Rik	1.11802	1.89845	0.992535
5730508B09Rik	6.81119	4.14349	8.91868
5730559C18Rik	1.59624	1.43424	1.02727
5830433M19Rik	3.67577	3.82761	3.00834
5930416I19Rik	23.442	18.8016	18.0999
6030405A18Rik	4.30887	1.95166	4.87276
6030446N20Rik	0.271765	0.833332	2.21385
6330403A02Rik	12.9353	21.9753	26.3156
6330403K07Rik	237.623	222.96	238.707
6330406I15Rik	0.842371	0.285211	0.377033
6330407J23Rik	35.8368	29.1389	32.9754
6330409N04Rik	15.9175	16.5344	18.4799
6330416G13Rik	1.35522	2.16357	3.03067
6330439K17Rik	5.24499	10.6518	5.64077
6330503K22Rik	6.49218	7.77594	7.32683
6330527O06Rik	0.289972	0.637137	4.1336
6330577E15Rik	49.4343	38.5044	41.9371
6330578E17Rik	10.9412	11.2519	14.1627
6430527G18Rik	55.5274	61.317	62.0509
6430548M08Rik	12.6411	55.5973	10.5441
6430550D23Rik	0.21118	0.306316	0.150384
6430573F11Rik	1.6087	0.140792	17.039
6430598A04Rik	83.7577	87.2908	123.533
6430704M03Rik	11.2861	5.17949	4.41652
6530401D17Rik	23.3883	36.4829	37.4653
6530401N04Rik	1.66554	3.15135	3.77847
6530418L21Rik	0.194639	0.206196	0.061658
6720456B07Rik	98.6481	88.2506	105.218
6720456H20Rik	1.15865	1.28598	0.873607
6820408C15Rik	0.692731	2.02082	0.581753
8430406I07Rik	1.2499	0.796493	0.798796
8430410K20Rik	13.1798	15.3813	12.117
8430419L09Rik	37.3335	31.5167	44.2621
8430427H17Rik	34.2904	27.9018	43.9155
9030409G11Rik	13.2362	14.0295	14.3309
9030418K01Rik	2.99236	1.85709	4.43039
9030425E11Rik	80.0135	61.4504	57.5686
9130011J15Rik	35.7236	34.6538	41.3427
9130017N09Rik	0.348171	0.186289	0.138323
9130024F11Rik	98.1512	24.3305	16.2479
9130401M01Rik	13.3892	8.74162	16.9229
9230110C19Rik	3.14571	3.79534	2.13372
9330101J02Rik	0.170825	0.63134	0.343385
9330159F19Rik	51.955	48.2914	52.1727
9330182L06Rik	16.4716	56.6839	31.8325
9430015G10Rik	14.0699	12.5879	15.4267
9430016H08Rik	17.0235	15.3459	19.1471
9430020K01Rik	1.89644	5.08823	2.49288
9430031J16Rik	2.16398	10.3246	3.64216
9430038I01Rik	3.16058	2.07041	3.03647
9530068E07Rik	37.5687	36.7559	44.8141
9530077C05Rik	6.0243	7.38465	4.84123
9630028B13Rik	0.0236016	0.0445457	0.0297044
9630033F20Rik	3.71916	4.72349	6.93589
9830001H06Rik	38.3441	28.5196	24.5129
9930013L23Rik	0.434309	1.60709	0.480008
9930021J03Rik	8.02963	8.34431	5.88568
A130022J15Rik	3.06554	3.91438	5.06664
A230046K03Rik	13.3021	9.08247	6.84754
A230050P20Rik	9.91225	9.5964	6.2654
A2m	0.254395	0.393347	0.121281
A330008L17Rik	0.505006	0.152737	1.86833
A330021E22Rik	1.18103	2.04755	0.444879
A330049M08Rik	0	0.470708	0.219867
A3galt2	0.215774	0.124144	0.0980077
A430033K04Rik	5.37366	7.08973	4.44944
A430078G23Rik	0.952707	0.818964	1.15938
A430105I19Rik	0.145578	0.412151	0.132431
A430110N23Rik	1.16704	1.73548	1.10549
A530054K11Rik	3.16115	3.50774	2.46917
A630007B06Rik	6.13589	6.19156	4.18968
A730011L01Rik	6.84373	5.14337	5.89809
A730017C20Rik	22.9641	17.6098	23.9666
A730017L22Rik	4.81437	4.72203	6.16064
A830007P12Rik	0.168266	0.209455	0.138089
A830010M20Rik	8.49761	16.4751	12.4239
A830018L16Rik	5.90181	13.0358	10.4457
A830080D01Rik	7.04342	6.16688	6.40947
A930001N09Rik	2.24273	2.57494	1.04695
A930004D18Rik	4.17691	0.80989	2.93849
A930005I04Rik	1.11777	0.697978	1.77818
A930011G23Rik	0.703942	1.56974	0.693882
A930038C07Rik	1.00913	0.0844996	0.057452
AA387883	0.101438	0	0.285346
AA408296	9.59702	6.85927	6.76014
AA987161	3.04338	3.8905	2.62631
Aacs	46.4161	46.6149	66.1901
Aars	46.6084	57.4894	65.1901
Aars2	15.788	14.6835	13.8499
Aarsd1	32.9313	39.011	43.7335
Aasdh	3.18767	2.93871	3.13574
Aatk	41.0089	38.9563	48.1921
AB341556	91.0259	61.1747	77.5069
AB341654	19.5957	15.5066	13.6732
AB346227	3.76368	4.08466	2.46721
AB349695	35.8621	32.5486	30.6075
Abat	1.89273	9.03676	5.99954
Abca1	0.345439	0.263781	0.10408
Abca3	40.621	41.3467	54.365
Abca4	0.96988	0.313713	0.264325
Abca5	6.72241	4.56551	3.29193
Abca6	0.236674	0.524108	0.171722
Abca7	4.22753	6.35315	5.24408
Abca8a	1.10954	6.06246	1.90967
Abca8b	0.231053	1.32603	0.323881
Abca9	1.24273	0.900177	2.40784
Abcb1b	0.526809	1.3541	0.467125
Abcb6	22.4249	17.3886	26.0233
Abcb7	4.3066	5.42695	5.90492
Abcb8	22.1764	22.4553	30.7499
Abcb9	7.60714	7.40164	15.6902
Abcc1	6.32953	8.04653	5.09166
Abcc4	0.301168	0.339721	0.642205
Abcc8	6.87001	23.3698	10.6056
Abcd2	2.3347	3.5219	1.47262
Abcd3	22.6044	27.0867	32.7844
Abcd4	2.66219	3.37288	2.32142
Abce1	34.6884	40.8027	44.8084
Abcg1	2.84056	4.06988	1.87196
Abcg2	4.60466	14.8518	7.90756
Abcg4	27.1073	22.4348	33.1384
Abhd11	60.5577	47.7753	70.5065
Abhd12	49.3589	47.9874	69.2473
Abhd14a	15.6286	12.1608	16.6405
Abhd14b	27.1983	16.1003	21.7408
Abhd16a	29.5676	42.9287	33.6525
Abhd4	1.7104	1.1418	1.24418
Abhd5	5.66497	5.03265	8.36491
Abi2	71.8926	72.1505	70.7618
Abl1	15.6796	13	9.46801
Abl2	10.1524	8.15782	8.43675
Ablim1	75.546	68.366	61.4158
Ablim2	6.47445	6.91089	10.6537
ABLIM2	4.50371	5.29908	7.20111
Ablim3	5.91254	31.1063	46.2916
Abr	136.626	44.4674	132.764
Abtb1	8.41587	10.5515	7.69097
Abtb2	0.737374	0.904373	0.133404
Acaa2	7.63886	9.7072	14.2247
Acaca	45.5054	32.8856	34.3763
Acadl	1.84824	1.92567	2.91413
Acadm	3.71425	8.9191	5.69284
Acads	0.690945	0.393248	0.922859
Acadsb	9.53551	12.1443	10.5607
Acan	0.0375568	0.346742	0.474615
Acap2	8.92668	12.1029	7.35365
Acat1	48.7188	61.9087	83.9767
Acat2	108.145	72.611	123.693
Acbd4	6.36792	14.0077	12.9107
Acbd5	11.2846	15.4918	16.9855
Acbd6	33.1632	34.413	43.3856
Accn1	26.3311	21.7112	21.5573
Accn2	37.0046	53.5143	49.5713
Accs	2.37294	3.72891	1.96238
Ace	0.641894	1.66282	0.304003
Acer2	0.527873	0.286411	0.353335
Acer3	1.39987	3.19201	2.34767
Ache	19.3993	19.9876	24.4592
Acin1	92.8705	93.7532	78.8485
Acly	61.8673	74.7863	102.305
Aco2	109.947	112.292	153.414
Acot1	3.59425	2.15885	1.06437
Acot13	9.50589	9.91024	18.927
Acot2	1.29073	1.69181	1.04289
Acot7	171.777	150.685	285.114
Acot9	21.2267	18.7911	25.1777
Acp1	13.6221	12.2549	15.9302
Acp6	3.34557	4.18302	3.97858
Acpl2	3.89172	2.69033	6.89318
Acr	3.46519	2.62224	2.76231
Acsl1	10.3905	10.3879	18.5322
Acsl3	21.3594	17.7682	34.3098
Acsl4	6.75455	7.0354	10.5785
Acsl5	14.0483	10.1038	18.3529
Acsl6	26.1187	28.1138	33.5889
Acss1	4.7336	1.02337	2.80354
Acta1	2.03619	3.47945	3.49776
Actb	1404.89	1451.08	1897.11
Actg1	1264.54	1341.82	1977.94
Actl6a	11.3353	13.4755	9.73013
Actn2	5.10805	11.8813	2.84634
Actn3	1.19994	1.13965	1.07977
Actn4	51.627	42.7752	51.1436
Actr10	26.0181	32.4582	30.1198
Actr2	80.5137	113.605	120.566
Actr3	126.56	124.389	148.504
Actr3b	22.4733	26.0764	56.0514
Acvr1	73.7342	21.9821	41.877
Acvr1c	1.58268	0.212755	2.37543
Acvr2a	12.5099	16.0568	13.2178
Acvr2b	2.47096	1.61946	0.778611
Adam11	117.992	78.7522	60.3634
Adam12	0.613582	1.55974	0.88821
Adam15	19.2719	23.0995	26.9349
Adam17	2.15502	2.27636	3.18403
Adam19	21.7151	14.768	25.118
Adam23	27.5746	37.408	31.45
Adam8	1.56521	1.17672	1.16063
Adam9	3.77377	5.09939	5.12673
Adamts1	1.98594	0.524081	1.37264
Adamts10	15.2204	18.4496	12.1263
Adamts13	1.03559	0.835351	1.76576
Adamts14	0.169301	0.28917	4.00953
Adamts15	0.337171	0.112581	0.509699
Adamts16	0.0138783	1.02276	0.0965922
Adamts17	0.39454	0.286344	1.6162
Adamts18	1.03016	2.20537	6.70822
Adamts19	0.281876	0.173296	1.77404
Adamts2	4.56262	1.05468	0.885926
Adamts20	19.3669	7.85262	16.7969
Adamts3	25.6901	25.8567	1.06529
Adamts4	0.493998	1.24673	0.337532
Adamts6	0.10214	0.045051	0.121595
Adamts7	12.2137	4.10077	4.97008
Adamtsl1	2.33685	1.99351	1.07015
Adamtsl2	6.00585	7.07345	9.54006
Adamtsl3	2.73278	0.469542	1.62667
Adap1	78.5885	69.798	126.993
Adap2	0.211614	0.039276	0
Adar3	3.36706	4.35393	3.14033
Adarb1	19.6067	10.675	16.0477
Adat1	3.3512	3.0223	3.01576
Adc	3.31262	2.52752	2.16142
Adcy1	48.0501	181.138	119.082
Adcy2	19.5382	26.6932	7.19912
Adcy3	9.52337	8.54327	11.7295
Adcy5	24.1232	23.8846	23.0018
Adcy7	1.43747	0.846384	2.21978
Adcy8	4.77208	2.1273	3.36187
Adcy9	4.3446	11.3426	2.62404
Adcyap1	3.96366	0.98018	28.285
Adcyap1r1	28.4553	19.5171	16.8331
Add2	140.438	70.7264	72.3478
Add3	10.6223	13.057	9.11625
Adi1	6.77257	7.3943	6.0062
Adipor2	12.8409	11.5629	11.3848
Adk	16.3862	23.0948	19.5262
Adnp	77.5343	70.9218	61.7193
Adnp2	6.14863	5.47351	5.17544
Ado	16.8056	12.0765	17.0116
Adora1	24.7346	41.2704	23.6622
Adora2a	0.211239	0.263412	0.204307
Adpgk	9.73913	6.4559	13.9852
Adprh	69.0628	61.9557	74.2172
Adra1b	0.180796	3.23798	0.652735
Adra1d	0.0565038	0.441106	0.216396
Adra2a	1.59593	9.12237	0.233929
Adra2c	4.37657	2.35972	0.328492
Adrb1	2.34845	5.43051	9.86953
Adrbk1	69.2979	74.8311	72.7994
Adrbk2	8.71255	16.7859	14.2202
Adrm1	69.582	74.148	94.1116
Adsl	16.5662	17.5115	21.2571
Adss	60.4094	46.4176	62.4041
Aen	22.0459	14.1328	33.199
Aes	161.308	161.307	242.839
AF529169	0.546959	0.184277	0.0917552
Afap1	32.9879	2.14246	30.1159
Afap1l2	0.880869	0.241901	7.35257
Aff1	0.264874	0.108028	0.0478678
Aff2	10.6119	2.17448	2.60594
Aff3	56.4537	37.2897	25.4231
Aff4	12.9212	12.2262	7.31567
Aftph	16.2321	17.0138	14.2671
Aga	1.41135	1.80093	2.37341
Agap1	24.7169	70.4446	28.3825
Agap2	143.645	163.216	131.875
Agbl3	3.99485	4.46555	2.8859
Agbl5	19.6774	23.5782	16.7864
Ager	4.40218	3.82977	2.48385
Agfg1	26.446	17.2303	23.6244
Agfg2	6.39296	4.54184	2.79269
Agk	23.4215	17.5182	32.8837
Agpat1	61.5606	58.7137	81.138
Agpat2	0.468799	0.55105	0.182912
Agpat3	34.5371	26.7064	31.4094
Agpat4	14.4174	16.2699	26.9948
Agpat5	9.35033	10.3556	15.4855
Agpat9	1.18153	0.928507	1.05839
Agtpbp1	56.8263	47.0999	69.7235
Ahctf1	12.8154	10.8328	12.0837
Ahcy	21.4022	18.7274	33.3832
Ahcyl2	3.90071	6.77979	7.67928
Ahdc1	17.9837	19.4184	7.97333
Ahi1	35.4038	79.8013	51.552
Ahi-1	30.3032	65.8248	35.1879
Ahnak2	7.45162	2.10825	8.4422
Ahr	2.20653	0.358718	1.39165
Ahrr	1.58697	1.63118	2.07593
AI118078	1.59278	0.988715	4.09408
AI413582	15.7978	25.0914	23.047
AI429214	1.42915	2.28853	2.6946
AI464131	0.644336	0.188552	0.827816
AI480653	6.23848	6.96058	11.1849
AI504432	13.4887	3.62778	6.46874
AI506816	15.8611	5.85588	8.80472
AI593442	11.0127	1.50482	22.1842
AI597479	9.82565	8.60134	8.78811
AI606181	4.00327	3.04789	3.17946
AI646023	18.2511	12.986	8.42058
AI836003	12.7826	22.8327	18.6714
AI846148	15.4058	16.9821	12.6743
AI894139	6.28588	8.52064	6.25245
AI987944	0.233757	0.501631	0.93109
Aif1	4.78474	5.70566	5.35884
Aif1l	4.42909	3.1126	2.70032
Aifm1	12.7205	14.7048	22.2271
Aig1	28.2152	35.1344	44.2313
Aim1l	1.41302	2.08018	2.22239
Aim2	3.45609	1.02561	0.409385
Aimp1	44.5826	43.3927	68.7002
Aip	24.5443	30.0499	27.9065
Ajap1	19.4863	8.38139	4.57363
AK002390	3.98407	0.952147	2.51748
AK006239	0.528497	0.740298	0.321205
AK007011	5.02051	4.62953	7.66968
AK008417	7.07105	7.0843	4.66307
AK008866	25.2959	16.6146	13.5711
AK009395	11.2589	11.4051	7.52251
AK011205	29.4492	3.08925	23.2593
AK011498	1.96149	3.1745	1.41085
AK011885	23.5364	26.7942	21.0089
AK018309	9.70593	10.323	5.69288
AK018679	61.3264	38.3778	68.9652
AK021262	0.0979429	0.0449608	0.0211948
AK021368	1.82484	2.02026	1.03005
AK029860	1.35771	2.70693	1.51401
AK030308	3.72514	3.40871	2.90283
AK030646	19.8602	21.9241	18.3877
AK031097	12.8916	33.2853	19.4071
AK031816	4.9358	6.37853	4.54859
AK032401	115.913	154.533	168.048
AK033854	3.08801	1.97537	3.39716
AK034341	1.63963	1.3278	1.23129
AK034698	3.12985	3.33336	2.34631
AK035520	0.195471	0.913341	3.10924
AK039117	66.0073	6.44769	21.9385
AK039132	13.1234	8.08997	4.03292
AK039536	2.08906	1.29591	1.4567
AK040948	5.73468	7.66135	5.46584
AK041061	4.30931	4.28311	3.63698
AK042831	1.59918	1.23334	2.09978
AK043046	5.82443	6.28056	4.03653
AK043509	1.0801	0.828363	0.38548
AK044374	0.0540306	0.158627	0.148957
AK044422	16.6561	11.1565	12.9206
AK044503	0.865232	5.84526	5.09459
AK045038	25.3902	7.16445	24.2916
AK045371	1.10653	2.00245	2.06368
AK046130	1.68317	3.19235	4.20242
AK046278	10.9562	13.4707	8.79048
AK046304	7.60214	6.46972	8.22108
AK046316	0.480993	0.807864	0.445129
AK046417	7.04763	4.95275	5.86291
AK047238	16.4372	7.65198	17.1386
AK048013	23.0831	5.99722	6.21455
AK049668	1.56777	2.07679	1.51529
AK050464	0.106999	0.034598	0.591864
AK052414	1.32688	1.2952	2.55581
AK057615	34.9168	30.2304	20.5869
AK076979	0.185755	0.289565	0.188554
AK079939	0.314833	0.632352	0.111165
AK080350	11.5984	9.33436	11.7716
AK082503	9.0794	5.08174	10.8831
AK082757	14.765	16.7227	16.4244
AK082896	2.79523	2.6636	2.03816
AK086149	16.7203	126.499	65.8139
AK086341	2.72464	6.81096	6.015
AK086355	80.3512	51.7421	57.284
AK086477	50.1485	63.0793	70.26
AK087617	0.639155	0.363403	0.198294
Ak1	36.9676	39.4167	32.8565
AK134493	4.03134	4.34525	2.61005
AK134636	13.6195	9.34583	9.57402
AK134673	1.54192	6.78837	3.08353
AK134945	3.97311	5.33327	4.14026
AK137397	0.688497	1.14081	1.0609
AK138412	41.6408	54.7138	54.3128
AK139614	4.18136	3.35008	2.19553
AK139772	21.9011	17.8813	12.5297
AK140370	2.45873	6.05178	1.61495
AK142681	4.2348	5.5284	3.43094
AK145129	4.94526	4.34841	6.35153
AK145379	0.315998	0.199203	0.149749
AK145489	0.62909	0.56798	0.325936
AK154225	0.713544	0.517425	0.807405
AK155472	0.867269	0.975115	1.06097
AK158973	1.93424	2.01995	2.12887
AK160141	0.22144	0.126192	0.386998
AK166079	0.361238	0.396715	0.120216
AK169831	21.4148	4.8401	10.6106
AK171159	13.4391	12.9708	12.8597
AK171960	4.93496	4.51243	4.81196
AK177731	12.8926	12.2707	19.07
AK187054	501.84	507.411	699.982
AK192544	155.545	109.805	162.416
AK194005	0.254022	1.39228	0.295131
AK209647	35.1355	38.7689	35.5172
AK220016	649.201	671.56	975.447
Ak4	0.345742	0.51617	0.213431
Ak5	8.94571	12.4189	14.2427
Akap1	23.1593	21.249	33.6897
Akap10	4.4742	5.04928	4.49312
Akap12	10.7762	9.12085	23.4299
Akap13	3.883	2.24597	2.52639
Akap17b	5.83361	6.16077	2.68619
Akap2	4.29891	3.58321	3.38352
Akap5	1.8017	1.44916	0.589506
Akap6	10.4256	15.7344	19.559
Akap7	44.9039	170.018	74.0164
Akap8l	38.5928	47.239	33.3911
Akap9	33.1947	19.8337	23.8058
Akirin1	14.4765	20.8267	20.9314
Akna	0.485466	1.1745	0.61958
Akr1a4	309.154	297.995	377.955
Akr1b10	0.768811	0.0628685	0.0220392
Akr1b3	39.3023	13.8638	12.0772
Akr1b8	0.349035	0	0.105844
Akr1c19	1.25575	1.75313	2.69903
Akr7a5	11.218	8.12149	9.87503
Akt1	136.325	112.393	174.37
Akt1s1	33.6334	30.691	35.9863
Akt2	24.2363	22.4908	16.7726
Alad	25.7117	29.144	35.5365
Alcam	7.37175	15.4512	14.2582
Aldh18a1	11.2299	12.299	9.80723
Aldh1a1	0.241922	2.78133	0.236123
Aldh1a3	0.251513	0.0228308	0
Aldh1a7	0.40802	0.16654	0.0806341
Aldh1b1	19.8658	42.9213	51.2808
Aldh1l1	0.687865	0.843476	0.577595
Aldh1l2	22.5357	9.31869	8.6738
Aldh2	16.3841	21.4695	28.9141
Aldh3a1	0.00956233	3.02213	0.00894271
Aldh3a2	4.56714	11.0561	9.48608
Aldh4a1	5.00936	5.32225	10.8417
Aldh5a1	8.56278	9.63479	10.0913
Aldh9a1	12.3569	13.8733	22.7032
Aldob	0.706374	0.942595	0.679183
Aldoc	2.49218	1.30645	1.46383
Alg1	14.5743	13.5707	17.0885
Alg13	6.85777	4.48934	5.71136
Alg14	5.5483	6.17482	8.47624
Alg2	77.049	89.526	107.79
Alg5	22.6493	24.2425	20.2755
Alg8	2.65561	1.64447	4.16673
Alkbh5	7.97039	6.66134	3.69646
Alms1	1.24254	1.73524	1.02233
Aloxe3	1.79233	2.48627	3.50699
Alpk1	0.317348	0.21059	0.380013
Alpk3	0.369363	0.34123	0.400997
Als2cr4	12.4008	14.8333	13.4734
Amd2	27.3609	25.8066	27.179
Amdhd1	0.00791175	0.0456077	0.725442
Amfr	55.7506	58.7541	59.1134
Amigo2	5.39869	8.79067	19.6552
Ammecr1l	11.4789	10.669	9.90282
Amn	3.25121	3.07767	3.71296
Amot	1.76848	0.588074	0.623869
Amotl1	4.0454	4.32013	1.82189
Amotl2	17.9573	7.79421	11.2931
Ampd3	0.582699	0.863975	1.07283
Amph	42.1083	62.1655	97.959
Amt	8.51787	11.2126	6.32677
Amy1	32.6064	52.7497	23.4689
Amz1	1.52096	0.710116	3.62385
Amz2	66.2121	67.462	89.7045
Anapc10	1.91201	2.90057	2.60031
Angel1	4.68506	6.15293	3.67419
Angpt1	1.07073	0.499809	0.623582
Angptl4	0.288113	0.429819	0.447601
Angptl6	5.34113	5.22276	9.00727
Ank	66.0565	80.2343	32.9666
Ank1	8.31864	10.7573	12.1108
Ank2	102.235	102.719	150.877
Ank3	54.5236	74.3095	58.2082
Ankhd1	16.0202	16.3064	13.1488
Ankra2	32.9392	35.8303	31.054
Ankrd10	52.5006	39.7733	37.2367
Ankrd12	16.195	14.7474	12.9119
Ankrd13a	11.2454	13.5394	11.5849
Ankrd13d	36.445	43.2911	37.3716
Ankrd16	25.0028	31.6758	26.3594
Ankrd17	20.855	23.9067	26.468
Ankrd23	2.81146	1.28563	0.589023
Ankrd24	17.1793	15.6022	13.416
Ankrd26	2.62443	2.26243	1.61856
Ankrd27	10.8726	12.6219	10.0324
Ankrd29	1.76909	3.42379	4.57266
Ankrd32	14.6764	14.4539	5.04247
Ankrd34a	5.2142	8.68669	7.45979
Ankrd34b	0.120404	0.395123	2.83621
Ankrd34c	0.342619	0.00605429	0.546974
Ankrd35	0.464265	2.14357	0.479995
Ankrd39	3.2651	1.87262	1.21098
Ankrd43	0.0418589	0.229313	0.652629
Ankrd44	7.50706	10.1509	6.36417
Ankrd45	9.94781	15.4216	19.388
Ankrd46	68.504	62.0425	72.5783
Ankrd50	14.4755	11.3766	12.405
Ankrd54	9.48776	10.7718	9.55312
Ankrd55	0.0946075	1.53303	1.84428
Ankrd56	0.0157009	0.552032	0.27968
Ankrd6	7.69436	6.33204	4.78568
Anks1	9.03316	9.24218	11.9113
Anks1b	14.138	22.5725	16.7044
Anks6	8.80484	7.62544	6.68965
Ano10	13.8343	9.32897	16.2346
Ano3	0.430153	0.285927	0.76794
Ano4	2.26332	3.83868	4.66836
Ano6	6.82633	7.72111	11.5758
Ano8	45.3727	35.8183	33.2582
Anp32a	70.7117	58.4072	55.7783
Anp32b	27.2871	26.9972	34.7663
Anp32e	22.3866	29.4105	19.4102
Antxr1	1.61421	4.86803	0.324142
Antxr2	1.19124	0.136569	0.798101
Anubl1	1.34241	2.56915	1.78994
Anxa2	0.726092	0.467184	3.34468
Anxa4	1.11674	1.39055	0.534103
Anxa5	5.00016	5.36853	8.16896
Anxa6	16.244	13.2165	26.835
Anxa7	12.7627	18.8713	24.6909
Aoc2	4.42377	4.17395	2.88505
Aoc3	0.129401	0.0533235	0.0349221
Aox4	2.21335	0.376206	2.39166
Ap1m1	70.5201	80.51	113.395
Ap1s1	80.8703	82.7945	134.968
Ap1s2	10.0197	31.1173	16.8063
Ap2a1	84.1781	105.898	104.21
Ap2a2	61.2721	76.2912	70.3513
Ap2b1	103.693	98.7919	129.972
Ap2m1	325.012	319.591	382.082
Ap2s1	144.654	157.063	219.318
Ap3b1	8.00543	5.20096	11.1173
Ap3b2	103.661	120.956	134.562
Ap3m2	38.7955	26.8684	23.5996
Apaf1	4.37362	5.20863	5.74939
Apba1	28.1186	23.2897	43.3547
Apbb1	110.334	148.811	147.05
Apbb2	24.546	15.4624	23.1227
Apc2	124.451	95.0062	108.303
Apcdd1	7.14019	108.757	6.61239
Apex2	5.46793	4.36024	4.78837
Aph1b	9.9301	10.4143	11.1752
Aplf	2.29882	3.10556	2.9109
Apln	0.458885	1.60076	0.170693
Aplp1	641.154	542.401	695.536
Aplp2	68.4266	89.3836	102.358
Apoa1bp	35.5865	36.8622	46.5793
Apoe	21.2346	10.5557	6.14122
Apol8	0.174701	0.17858	0.149014
Apol9a	0.0241131	0.263587	0.059946
Apold1	0.720757	0.428142	0.441199
Apoo	20.5839	25.4696	22.1729
App	302.684	287.758	503.214
Appl1	14.0386	15.5191	12.0506
Appl2	12.8119	5.53775	1.23818
Aprt	55.2703	49.1744	61.8646
Aptx	5.01524	4.43217	6.07194
Aqp11	2.207	1.34672	6.22131
Aqp9	0.850078	0.0498815	0.386696
Aqr	6.49613	7.33767	4.9843
Arap1	1.3401	3.26673	1.03646
Arap2	11.5708	3.37891	28.6528
Arf1	207.585	201.357	213
Arf2	62.9692	88.6259	66.2317
Arf3	106.109	115.239	160.178
Arf5	173.362	175.273	248.015
Arfgap3	8.51829	10.2255	6.5693
Arfgef1	11.7309	10.5942	13.3889
Arhgap1	43.2796	41.7099	49.9143
Arhgap11a	0.569665	0.855365	0.827515
Arhgap12	5.04383	8.82855	15.617
Arhgap15	0.899073	0.702724	1.00414
Arhgap17	5.17853	4.03256	2.54956
Arhgap18	0.897046	1.25275	1.75827
Arhgap19	0.588865	1.1531	0.647886
Arhgap20	17.7582	23.3269	15.3931
Arhgap21	42.3689	27.3237	27.0071
Arhgap22	0.595194	1.39158	1.11844
Arhgap23	36.5622	37.6508	49.189
Arhgap25	0.257639	2.44051	0.0171547
Arhgap26	1.83764	3.94506	4.53151
Arhgap28	4.7247	0.124443	1.4025
Arhgap29	26.7576	6.19875	6.77031
Arhgap31	1.35671	0.687161	0.128207
Arhgap36	0.061884	1.09104	0.159771
Arhgap39	22.0089	18.8391	23.7199
Arhgap4	2.47262	3.5069	1.99455
Arhgap44	17.3591	35.0913	26.3759
Arhgap5	5.52149	4.60146	8.09468
Arhgdia	110.119	111.148	180.177
Arhgdib	5.10693	0.305835	64.2682
Arhgdig	60.0549	53.0798	145.231
Arhgef1	63.0826	65.0682	41.2819
Arhgef10	1.90814	1.79896	2.10223
Arhgef10l	20.6812	25.3131	22.8652
Arhgef11	14.2401	14.2139	10.2024
Arhgef12	28.4417	28.9274	21.548
Arhgef15	1.41776	3.47129	2.86451
Arhgef17	6.91149	6.91735	9.24152
Arhgef18	8.06765	10.2429	9.99387
Arhgef2	29.2988	26.6944	25.8969
Arhgef25	52.498	33.43	28.7781
Arhgef26	20.9647	13.2601	16.884
Arhgef3	1.99879	2.40853	5.48633
Arhgef4	26.215	24.6762	30.2296
Arhgef40	3.62444	12.5051	7.42643
Arhgef6	0.527277	0.489335	0.63557
Arid1a	42.4103	38.7932	36.5015
Arid1b	21.2362	11.5267	28.3456
Arid2	12.0613	9.26903	7.64573
Arid3a	1.17568	1.16949	1.10412
Arid3b	2.09518	2.38263	1.64987
Arid4a	5.64449	8.38664	5.33923
Arid4b	14.3675	15.0265	9.91096
Arid5b	4.08504	0.623367	4.27996
Arl1	58.4988	64.2724	72.2752
Arl10	32.9914	17.1495	27.5919
Arl13b	3.30907	3.62863	2.07605
Arl15	56.5253	13.5451	30.1169
Arl2	21.1598	35.8319	35.2683
Arl3	43.5573	54.2399	73.5746
Arl4a	22.8273	10.1466	22.3167
Arl4c	16.9467	34.006	26.7878
Arl4d	7.4699	11.1725	15.7083
Arl5a	19.3846	15.036	16.4254
Arl5b	7.08077	4.02288	2.61453
Arl6	7.19879	10.737	13.3622
Arl6ip1	86.9733	118.284	141.206
Arl6ip5	156.277	102.31	127.418
Arl6ip6	4.52205	4.02554	2.62419
Arl8a	276.676	318.265	385.084
Arl8b	46.1988	42.3991	55.927
Armc10	34.7441	35.4946	81.4152
Armc2	2.2169	3.80613	3.09007
Armc5	6.23518	7.05206	6.6739
Armc9	10.8984	13.9373	15.7828
Armcx4	38.1472	33.3727	37.0867
Armcx6	13.4653	14.6095	26.5441
Arnt	11.8686	13.3131	9.41366
Arntl	23.802	15.7393	16.9766
Arntl2	0.461235	0.782624	1.69158
Arpc1a	92.6906	93.4771	123.519
Arpc1b	3.60316	1.14054	1.00109
Arpc2	177.094	212.225	304.921
Arpc3	147.536	153.093	205.708
Arpc4	67.9589	66.5735	94.6391
Arpc5	130.484	94.6527	172.253
Arpm1	0.209327	0.750744	0.49768
Arpp21	96.7355	97.7058	58.5918
Arrdc2	5.07592	4.21126	3.94324
Arrdc3	35.1458	37.068	28.3165
Arrdc4	33.0637	34.7084	23.6056
Arsb	10.5423	10.1035	8.69583
Arsi	0.0202655	0.422408	0.0877554
Arsk	1.38451	2.33666	1.55307
Art5	0.155007	0.0646986	0.100581
Arvcf	21.3872	14.9973	18.503
Arx	0.256942	2.03572	0.651398
Asah1	7.63691	11.2187	3.99381
Asah2	0.167578	0.29057	0.171727
Asap1	25.9448	12.3253	13.3182
Asap3	1.15917	2.13756	2.0646
Asb1	5.62764	4.85187	5.52475
Asb11	0.0416004	0.0354244	1.90433
Asb16	0.0114424	0.138996	0.317157
Asb7	4.71296	4.3856	3.90928
Ascc2	7.57836	7.54885	6.31013
Ascc3	4.0863	4.39152	6.10258
Ascl1	0.824682	0.858664	0.124236
Asf1a	4.85143	3.28582	2.36038
Ash1l	10.5981	11.7796	7.82787
Asl	5.28697	7.77577	14.3701
Asna1	58.5018	61.6217	78.558
Asns	34.5069	37.2731	70.6461
Asnsd1	10.1012	10.4723	18.7683
Aspg	0.0142415	0.0987886	0.207631
Asph	37.3267	30.8227	40.0075
Asphd2	72.2575	45.5913	54.3132
Aspm	0.0715841	0.0532196	0.0812532
Astn1	42.973	29.4624	37.2318
Asxl2	4.72737	5.29348	3.22466
Asxl3	10.4552	6.07455	11.0683
Atad1	57.2129	58.7665	64.6726
Atad2	0.611726	0.312625	0.11352
Atad2b	5.25302	5.38922	3.43471
Atad3a	23.561	19.5114	31.0962
Atf4	81.6907	91.4967	85.972
Atf6	3.33	3.55371	2.76822
Atf6b	50.9692	44.7038	63.4002
Atf7	5.37336	9.66286	3.26442
Atf7ip	21.3541	22.1707	17.6231
Atg13	22.6745	19.9388	16.8473
Atg14	6.2985	6.15369	4.94813
Atg2b	7.55913	7.70661	7.41728
Atg4a	3.69434	5.82042	4.95693
Atg4c	4.94893	6.58052	7.85219
Atg9b	0.787936	1.36302	2.36664
Athl1	1.55346	1.61137	0.558894
Atic	30.9507	25.4803	36.2354
Atm	4.84111	3.74591	3.16305
Atmin	11.8494	11.1888	8.96299
Atoh8	0.0062166	0.749804	0.0124507
Atox1	62.4447	58.1544	90.8188
Atp10a	0.436603	0.210023	0.623259
Atp10b	0.522886	0.0196158	0.00807386
Atp10d	3.31935	0.208394	1.89465
Atp11b	75.5331	73.3027	59.5772
Atp11c	15.2269	15.507	16.4297
Atp13a2	102.157	101.578	119.226
Atp13a3	13.306	11.1848	11.5777
Atp13a4	0	0.0578818	0.853768
Atp1a1	54.1099	86.8029	82.6156
Atp1a3	548.503	728.204	857.159
Atp1b1	181.637	302.491	371.204
Atp1b2	44.8792	43.1017	20.0238
Atp1b3	24.7205	42.3358	41.7481
Atp2a2	145.839	150.741	107.512
Atp2b1	54.5699	55.692	58.3086
Atp2b2	60.8421	29.79	34.9405
Atp2b3	6.95766	8.46603	8.15084
Atp2b4	10.6009	34.8439	13.4922
Atp2c1	41.0487	27.74	47.4286
Atp5a1	276.447	285.667	337.866
Atp5b	446.299	532.783	648.129
Atp5c1	129.923	146.027	176.354
Atp5d	88.0414	93.9658	132.451
Atp5e	154.467	163.959	178.8
Atp5f1	105.606	127.041	138.989
Atp5g1	99.1106	116.017	191.572
Atp5g2	132.898	88.8445	146.882
Atp5g3	258.422	278.964	409.258
Atp5h	124.493	138.664	154.022
Atp5j2	127.124	148.651	219.434
Atp5k	254.648	263.592	337.941
Atp5l	163.17	181.466	214.592
Atp5o	173.641	232.478	233.649
Atp6ap1	145.745	154.178	166.921
Atp6ap1l	0.0668445	2.21493	0.724823
Atp6ap2	47.1042	71.9862	67.2876
Atp6v0a1	112.681	136.379	156.263
Atp6v0b	167.543	183.46	228.719
Atp6v0c	194.256	227.693	288.993
Atp6v0d1	117.045	117.674	143.36
Atp6v0e	12.6992	12.6903	10.3226
Atp6v0e2	108.305	126.424	123.354
Atp6v1a	49.0209	78.0408	59.3986
Atp6v1b2	103.667	121.443	105.732
Atp6v1d	48.6925	57.7326	63.6534
Atp6v1e1	112.593	139.158	147.481
Atp6v1g2	35.0374	40.7059	34.1174
Atp6v1h	67.1102	88.2183	96.6486
Atp7a	1.2822	1.65651	1.2295
Atp7b	1.20325	0.71107	0.98876
Atp8a1	61.376	34.1726	21.3736
Atp8a2	14.5042	23.8767	13.9814
Atp8b1	0.376805	1.89808	1.75446
Atp9a	235.292	235.844	328.405
Atpase6	0.363739	0.479328	0.766786
Atpbd4	2.48238	4.16214	3.93708
Atpif1	171.004	168.893	211.439
Atrnl1	32.6901	22.7474	44.7294
Atrx	38.5799	41.0047	31.2917
Atxn1	7.22713	4.71364	2.65971
Atxn10	160.607	177.731	189.099
Atxn7l2	20.3721	17.0487	16.9008
AU041133	1.18114	1.53578	1.15017
Aurka	1.00173	0.704435	1.97339
Auts2	44.0707	46.0069	33.0164
AV249152	4.74529	20.144	10.3693
Aven	3.8858	3.55752	5.42553
Avil	0.0643323	0.0745428	0.0513655
Avl9	11.5611	13.2395	10.823
Avpi1	1.46983	2.92333	2.80269
Avpr1a	1.06771	0.0216501	2.15026
AW146154	0.238551	0.578325	0.757051
AW209491	3.60645	3.25572	5.23268
AW549877	10.3371	10.5893	5.60304
AW551984	0.073426	0.766222	0.10683
AW555464	34.5829	32.465	42.6871
Awat2	0	0.0358421	0.0676253
Axin1	17.6855	16.3623	15.2101
Axin2	5.71199	5.24952	2.69867
Azi1	21.6528	19.1536	14.1827
B230118H07Rik	3.21661	3.02992	3.829
B230206F22Rik	4.81019	5.0904	3.51848
B230312A22Rik	20.0777	19.1856	22.4576
B230354K17Rik	1.88817	1.77173	1.97647
B2m	2.35639	0.849339	3.62673
B3galt1	18.8449	22.9082	13.8513
B3galt2	6.38879	19.1479	20.3362
B3galt5	0.0850829	0.341532	1.14726
B3galt6	6.58379	6.48493	10.173
B3galtl	13.5564	10.2052	7.60314
B3gat1	100.478	321.59	390.41
B3gat2	2.87946	14.2008	5.30509
B3gat3	63.6373	61.8355	76.9685
B3gnt1	25.6711	26.2375	34.0018
B3gnt7	4.45202	4.3838	5.25016
B4galnt1	86.1516	90.6198	91.5706
B4galnt3	0.0611134	0.848812	0.0338018
B4galt1	3.12971	1.16996	1.2502
B4galt5	26.4621	23.5208	29.9018
B4galt6	21.2442	30.0144	23.8487
B630005N14Rik	12.0122	12.1071	9.74065
B830017H08Rik	1.60233	2.88201	2.31657
B830028B13Rik	1.01583	1.24552	0.850672
B930041F14Rik	14.0761	11.4793	13.1582
B9d2	10.1775	9.40433	19.6087
Baalc	4.39211	9.58206	10.4005
Bace2	2.0804	0.595771	1.60394
Bach1	11.6507	9.92381	7.84409
Bach2	27.2621	20.7591	18.8905
Bag1	51.3623	52.2132	65.2849
Bag2	7.53731	9.39288	3.2228
Bag4	6.75448	5.96239	6.981
Bahcc1	12.5343	9.60589	7.61742
Bahd1	8.59806	11.4882	8.5196
Bai1	136.8	271.301	110.218
Bai2	121.844	146.784	116.968
Bai3	52.5768	91.2734	39.3821
Baiap2	50.8028	100.367	65.5655
Baiap2l2	3.90969	7.49301	3.48726
Bambi	0.491294	0.870475	0.875155
Banf1	165.688	132.064	179.631
Banp	9.27918	6.40581	4.43016
Bard1	0.545742	0.117693	0.23493
Barx2	0.895479	0.602934	0.557736
Basp1	708.163	613.862	730.588
Batf3	0.208445	0.1384	0.147638
Bax	63.3665	60.8061	75.7607
Baz1a	0.695666	0.6502	0.219335
Baz1b	27.6258	23.8071	12.5649
Baz2a	22.4266	23.0599	14.2332
Baz2b	5.96115	3.87388	2.38459
Bbc3	17.2289	21.6469	22.1773
Bbs1	8.02368	10.6947	6.40237
Bbs10	0.569333	0.491132	0.768083
Bbs12	1.38166	0.696368	1.47615
Bbs2	4.90157	4.92383	7.58058
Bbs9	4.87037	8.58571	9.71718
Bbx	0.632449	2.05427	1.41023
BC003266	13.6678	11.4205	20.4799
BC003348	9.869	31.9646	8.29425
BC004004	23.9461	24.2266	34.4015
BC005561	2.33334	2.12805	1.22434
BC006779	0.171156	0.232981	0.159376
BC016423	9.05579	9.09497	7.27209
BC016495	1.89579	2.25454	2.19859
BC017158	7.45072	6.15643	3.54777
BC017643	9.93064	13.9754	14.9867
BC017647	6.24339	7.27855	7.87202
BC018507	23.897	24.0189	17.5167
BC019639	7.71873	9.23095	7.84008
BC021767	0.687572	1.35192	1.0953
BC021891	2.01287	1.01872	2.50244
BC022687	8.24373	7.98954	8.69921
BC023483	43.3774	3.87231	11.1344
BC023829	9.23034	7.49386	7.86271
BC024139	5.01894	14.08	5.57669
BC024479	17.0643	13.5542	14.4195
BC024571	3.32118	2.50432	2.38188
BC024659	15.9319	21.055	31.4967
BC024814	18.0006	15.5032	26.4456
BC025920	2.9511	3.04233	2.97662
BC026208	32.0492	33.2155	23.7342
BC030336	10.9051	13.9104	7.26198
BC030500	2.25001	0.63583	12.4989
BC031181	74.7522	77.9785	102.594
BC031353	8.26604	12.0125	11.215
BC031503	15.1787	11.8487	10.4195
BC032203	10.3046	10.801	7.77471
BC034090	0.508196	0.821511	0.705915
BC037034	34.1421	38.5381	53.3831
BC046404	6.14906	10.8841	7.98449
BC048859	0.710906	0.720744	0.226464
BC049716	1.08965	0.431185	0.490645
BC049730	0.204384	0.120779	0.452098
BC052040	4.64892	5.24428	5.83674
BC054394	10.5382	10.9485	10.2622
BC056474	62.569	45.4776	62.6128
BC057022	0.346484	0.168204	0.693802
BC057079	5.3071	6.82195	17.0235
BC057381	4.16372	3.6466	3.08662
BC060267	0.547104	0.94604	0.457711
BC062895	2.62083	2.4451	1.73081
BC063263	5.94275	7.97959	3.87333
BC064456	7.15657	7.59685	4.0323
BC064714	0.69878	0.769653	0.497104
BC068157	55.7904	47.8947	41.5615
BC068281	0.915832	0.738808	1.34561
BC078436	109.464	61.0371	80.4318
BC088983	5.57137	5.29461	3.39383
BC099953	2.08746	2.17539	1.69569
BC134356	1280.78	970.636	1766.29
Bcan	2.87927	2.36156	0.946646
Bcap29	7.42588	6.85532	12.4712
Bcap31	30.066	35.3222	50.0956
Bcar1	26.5354	34.733	25.0969
Bcas3	18.6261	22.4867	22.7744
Bcat1	18.8481	16.9939	30.004
Bcat2	7.64191	7.64535	12.7172
Bcdin3d	3.94927	5.15891	6.22176
Bckdha	6.38835	10.1964	12.7261
Bckdhb	6.82765	7.58547	11.2923
Bcl11b	1.16155	32.0986	103.653
Bcl2	1.51658	9.0843	2.43692
Bcl2a1b	0.174041	0	0
Bcl2l11	0.500407	0.105237	0.197679
Bcl2l2	13.1981	14.8129	8.8619
Bcl6	11.1816	0.822342	2.85362
Bcl6b	3.07999	4.83194	7.17306
Bcl7a	66.9285	76.1112	63.7501
Bcl7b	16.6031	15.7205	13.0606
Bcl7c	37.2291	18.9848	16.7814
Bcl9	26.0602	26.0032	20.9429
Bcl9l	23.8428	34.3733	20.5169
Bcor	8.50729	3.15581	2.90421
Bcorl1	4.61626	6.07331	5.39603
Bcr	31.3219	24.1422	30.296
Bdh1	58.8117	66.1917	104.021
Bdnf	0.495655	0.0303027	0.21801
Bdp1	6.24204	5.9514	5.94121
Bean1	32.6989	12.2013	16.0516
Begain	45.5738	36.8198	65.4264
Bend3	7.58797	6.35142	5.0992
Bend4	2.4173	2.2862	1.45508
Bend5	12.9196	2.22217	23.1876
Bend6	74.4783	80.6271	69.1294
Bend7	0.247935	0.149903	0.160939
Bet1	2.71271	2.45988	4.48387
Bex1	66.1197	90.0685	104.879
Bex2	152.263	204.442	197.799
Bex4	61.4046	71.0262	77.8516
Bfar	10.3523	11.6561	18.5529
Bfsp1	0.90142	0.322742	0.95851
Bhlhe22	71.2387	6.18477	168.229
Bhlhe40	12.998	6.01428	10.5358
Bicd1	2.24979	2.82179	1.88812
Bik	0.140228	0.260893	0.0187879
Bin1	75.1527	75.57	102.988
Birc2	8.83697	12.2012	8.87922
Blm	1.85436	1.77394	1.8319
Blmh	35.5089	45.5044	45.3554
Bloc1s2	40.0782	42.3622	52.7975
Bloc1s3	7.33407	6.13225	8.87159
Blvrb	2.03079	2.4742	3.08949
Bmf	0.201988	0.0582926	0.0564352
Bmi1	30.3259	23.872	19.3921
Bmp1	32.2234	20.7837	11.7887
Bmp2	1.40451	0.100923	1.06335
Bmp3	0.683516	3.77425	0.124862
Bmp5	0	0.325803	0.041522
Bmp6	0.050025	0.0106761	0.356572
Bmper	0.177273	0.209018	0.153724
Bmpr1a	7.86089	9.80559	5.87467
Bmpr1b	2.12061	0.531843	0.612758
Bmpr2	7.29092	6.43883	5.41418
Bmyc	30.2441	33.1403	33.5875
Bnip2	29.2213	24.6479	22.0185
Bnip3	15.9472	30.3246	27.5214
Bnip3l	29.2966	41.1023	25.5248
Boc	11.4419	0.513264	11.5733
Bod1l	6.19159	6.01013	4.52989
Bok	53.5486	41.7253	41.1441
Bola2	60.2433	44.2321	88.2662
Bop1	40.0433	34.7642	51.1916
Bpgm	19.3718	15.2401	5.64219
Bptf	20.5023	17.863	13.4964
Brca1	0.0674277	0.0493329	0.0641978
Brca2	0.830796	0.879873	0.681805
Brd1	27.8583	27.0681	20.8461
Brd2	111.828	94.5924	82.7165
Brd3	37.4376	37.8876	29.2791
Brdt	1.24063	2.68855	1.46926
Bre	22.2594	25.8567	34.311
Brip1	0.373765	0.144895	0.0890066
Brp16	10.5138	8.71575	13.5306
Brp44	40.3235	47.9065	56.3511
Brp44l	60.26	70.0716	86.1744
Brpf1	20.9794	19.4656	13.418
Brpf3	4.36477	8.74109	3.50899
Brwd3	1.6152	1.64684	0.965309
Bsdc1	16.0947	15.1948	10.9429
Bsg	170.828	185.552	236.535
Bsn	13.396	8.85538	14.2952
Btaf1	7.51368	7.7927	6.65881
Btbd10	27.6934	30.9032	44.4694
Btbd11	10.5311	2.8568	2.99555
Btbd17	0.275351	0.753813	0.0719288
Btbd19	2.21369	1.53794	2.88143
Btbd3	3.61147	0.828569	6.31926
Btbd7	4.37498	3.9893	2.80666
Btf3	244.889	244.226	266.705
Btg1	12.7672	9.93139	2.83567
Btg2	0.240343	1.06356	0.361208
Btg3	6.3767	10.7723	7.15143
Bub1	0.041919	0.0244768	0.124524
Bub1b	0.153408	0.0892264	0.0886829
Bysl	14.6621	12.0285	21.923
Bzrap1	105.678	113.233	76.4632
Bzw1	115.163	125.376	133.471
Bzw2	182.23	68.0281	216.186
C030039L03Rik	1.59437	1.90008	2.14119
C030046E11Rik	7.27898	7.47699	4.82083
C030046I01Rik	134.841	121.649	176.413
C130022K22Rik	10.5579	11.6456	10.8557
C130039O16Rik	2.85484	2.43485	1.24168
C1d	14.3763	17.9296	19.7418
C1qa	2.78283	0.0497678	0
C1qb	2.63874	0.0304099	0.0286426
C1qbp	64.353	60.8935	86.3053
C1qc	2.40047	0.0441866	0
C1ql3	0.835192	0.125574	5.56237
C1qtnf1	0.0629733	0.729663	0.0500292
C1qtnf2	2.87659	4.58393	9.05512
C1qtnf4	56.0221	73.5556	90.5224
C1qtnf6	3.20547	1.27752	6.68414
C230004F18Rik	1.35165	9.96629	5.44655
C230081A13Rik	1.27523	4.79442	1.37156
C2cd2	2.5573	2.54316	2.74234
C2cd2l	21.852	22.8867	26.745
C2cd3	2.3788	2.62519	2.11362
C2cd4c	2.9879	1.72756	2.31712
C330018D20Rik	1.62982	2.23439	2.37614
C330019G07Rik	3.82988	3.61214	3.40981
C330019L16Rik	0.737605	1.04419	0.571219
C4a	2.03367	1.76298	1.60702
C530008M17Rik	80.6474	49.3025	57.7815
C530028O21Rik	55.71	49.5593	40.7018
C630004H02Rik	32.5989	35.2449	34.3232
C78339	17.0383	9.5595	15.4116
C79407	0.192243	0.289796	0.377865
C85492	7.87502	6.31381	17.2347
C87436	3.54337	4.50966	4.29891
Cables1	3.0499	6.33774	4.59291
Cables2	36.6701	23.5344	23.2361
Cabp1	29.5842	76.9187	73.8555
Cabp7	0.119789	3.48326	0.103351
Cabyr	13.2532	7.40369	5.77163
Cachd1	14.9027	3.73416	4.85473
Cacna1a	20.8929	33.9986	22.696
Cacna1b	23.9892	18.155	25.6354
Cacna1c	13.5161	13.9355	10.7271
Cacna1d	24.4601	28.3625	16.4373
Cacna1e	14.5003	26.2897	12.8717
Cacna1g	93.6212	80.3087	43.1907
Cacna1i	11.3777	2.68361	1.94798
Cacna2d1	52.7454	15.1974	24.5802
Cacna2d2	0.36251	1.72757	2.16185
Cacna2d3	11.8667	10.8564	34.2086
Cacnb2	1.20478	1.58095	0.992179
Cacnb4	7.5142	11.5232	5.63425
Cacng2	10.3276	4.69999	10.3752
Cacng3	0.832239	2.33372	1.62229
Cacng5	1.5143	1.20306	0.888398
Cacng6	0.354369	0.141873	0.327044
Cacng7	57.5539	84.198	70.6545
Cacng8	19.6512	38.1804	40.772
Cacybp	60.7997	74.1282	84.5711
Cad	9.63392	7.01495	11.1503
Cadm1	36.2087	92.9484	74.0153
Cadm2	58.8216	57.9146	46.5934
Cadm3	261.679	175.985	213.405
Cadm4	358.969	491.166	407.785
Cadps	23.7289	31.6408	39.2431
Cadps2	13.5283	1.66841	11.0988
Calb1	0.321701	0.287335	4.46814
Calca	0	0.398472	0.0709264
Calcoco1	19.6874	25.5848	15.0222
Cald1	1.14889	0.46153	0.849443
Calm1	373.72	352.558	358.48
Calm2	831.565	1547.38	1381.24
Calm3	413.519	412.485	674.451
Caln1	29.2175	21.805	18.3756
Calr	298.832	275.687	399.776
Calu	38.4059	44.67	52.752
Caly	95.4603	182.438	147.433
Camk1	57.2331	52.4457	14.164
Camk1d	8.73085	9.88967	7.59833
Camk1g	18.3872	22.7775	17.0149
Camk2a	9.69239	16.8918	14.0525
Camk2b	310.628	350.893	370.133
Camk2d	0.44641	1.99127	1.89637
Camk2n1	13.1929	49.8403	24.9096
Camk2n2	85.6771	75.8316	12.8646
Camk4	8.75195	28.9271	12.6302
Camkk1	17.5029	13.5141	15.5869
Camkk2	36.6331	16.6755	45.0102
Camkv	267.748	368.954	374.335
Caml	29.9653	35.0379	54.3013
Camsap1l1	40.2497	38.0455	34.8037
Camta1	36.1165	29.2117	31.0629
Canx	94.5693	71.9302	120.09
Cap1	67.5654	83.7707	77.531
Cap2	5.10541	3.44183	8.82384
Capn1	6.05922	4.72708	6.76153
Capn2	33.2648	44.5086	47.3895
Capn5	20.6271	21.7983	26.7437
Capns1	69.5396	96.7209	116.136
Caprin1	117.205	86.7414	115.496
Caprin2	3.12235	3.59922	3.48321
Caps2	0.852168	1.50306	0.648074
Capza2	89.1464	81.7985	87.7344
Capzb	83.6871	87.4142	108.434
Car10	0.375507	0.987877	0.03522
Car11	61.7702	83.1127	90.6469
Car12	0.154411	0.240464	0.691012
Car15	5.19863	2.25726	3.034
Car3	0.236515	0.302894	0.0629642
Car7	1.31289	1.45637	1.6524
Car8	0.125224	0.416743	0.873812
Card10	0.23163	0.724698	0.157328
Carhsp1	34.1063	26.6381	33.86
Cars	36.2359	44.0857	52.6927
Cartpt	0.0681238	0.0539997	6.39511
Casc4	31.5272	31.5766	44.9033
Casd1	17.552	23.6358	23.941
Cask	31.9072	43.6143	37.2196
Caskin2	1.0473	0.600234	0.0398122
Casp1	0.251497	0.0201667	0.0742755
Casp2	20.1629	15.2637	6.73735
Casp6	3.99172	3.06236	1.54121
Casp7	5.47618	5.43056	5.73089
Casp8ap2	3.38875	3.17392	2.5975
Cast	0.466737	0.739685	2.92257
Cat	24.9831	18.4378	8.03941
Catsperg1	2.04541	1.61761	1.07922
Cav1	24.386	8.12424	0.805951
Cav2	3.42309	5.88695	1.06939
Cbara1	19.2607	21.679	23.8228
Cbfa2t2	13.9072	9.35599	7.55391
Cbfa2t3	1.72537	2.4071	1.29459
Cbfb	13.8183	16.4314	12.3625
Cbl	2.49593	2.00553	1.72323
Cblb	12.2355	30.9911	9.48752
Cbln1	42.1423	12.7733	16.1999
Cbln2	1.34866	0.306905	0.582681
Cbs	3.78426	2.73213	0.283794
Cbwd1	1.30696	1.78528	2.12943
Cbx2	5.28037	6.12367	3.37832
Cbx3	118.876	116.995	102.196
Cbx4	8.45027	10.0526	7.0016
Cbx5	36.2072	32.849	25.5186
Cbx8	6.34829	7.92016	6.09534
Cc2d1a	26.3237	29.1289	35.7323
Cc2d2a	3.46992	4.7808	2.39759
Ccar1	32.6373	35.392	28.0119
Ccbe1	26.7644	1.3308	13.3922
Ccdc101	16.2069	17.3972	16.4837
Ccdc102a	6.46106	0.253433	0.628646
Ccdc104	23.4697	35.8436	40.0059
Ccdc107	26.6091	32.8306	44.4017
Ccdc108	0.111654	0.153566	0.573474
Ccdc109a	10.741	6.36329	10.3886
Ccdc109b	1.96043	1.31464	4.6992
Ccdc111	1.85949	1.7499	1.74487
Ccdc112	13.3604	13.2014	11.9153
Ccdc116	3.40397	2.18946	5.86326
Ccdc117	6.7192	6.13544	3.46984
Ccdc121	0	0.131375	0.00879045
Ccdc124	51.9127	52.7638	72.323
Ccdc127	9.12359	7.2184	7.14814
Ccdc129	1.23402	1.47721	1.57464
Ccdc13	0.984205	0.993174	1.341
Ccdc134	5.5458	8.37236	6.40055
Ccdc14	0.873719	1.31454	1.34992
Ccdc141	0.444632	0.399865	0.173314
Ccdc142	6.28843	8.22602	4.41815
Ccdc148	1.42626	1.07549	3.55387
Ccdc151	2.79353	2.59418	2.61471
Ccdc158	0.18365	0.341351	0.340205
Ccdc160	0.552884	1.35135	1.21961
Ccdc21	3.51287	4.18633	4.05208
Ccdc28a	2.0254	2.51519	2.73914
Ccdc28b	30.7137	52.2785	38.3425
Ccdc30	4.16938	6.89617	6.12884
Ccdc32	24.2704	29.1654	26.3701
Ccdc36	0.576138	0.244265	0.268513
Ccdc37	1.01775	4.6906	0.534973
Ccdc40	1.00724	1.22198	0.968614
Ccdc46	1.12435	1.95419	1.64901
Ccdc50	21.8424	12.9855	12.0095
Ccdc51	1.27429	1.69547	1.68463
Ccdc53	6.25517	4.84719	11.146
Ccdc56	41.0942	37.049	54.8957
Ccdc6	15.1864	10.5799	12.2424
Ccdc61	5.00144	7.42602	7.80356
Ccdc64	38.0407	32.4891	19.424
Ccdc65	2.93216	3.85793	5.60555
Ccdc72	101.55	113.239	131.951
Ccdc75	3.8765	5.4039	5.30878
Ccdc76	4.06795	4.32204	3.58512
Ccdc80	0.190888	0.224872	0.0523874
Ccdc82	11.2004	18.5324	12.0942
Ccdc85a	9.01612	6.99229	11.011
Ccdc85b	10.6628	10.111	9.65218
Ccdc85c	11.0255	6.04796	7.53829
Ccdc88c	21.3725	14.9111	38.8338
Ccdc90a	3.05671	2.51224	1.3648
Ccdc92	9.84219	10.7776	17.105
Ccdc93	5.29779	3.76407	4.15035
Cchcr1	1.79812	2.09902	1.70645
Cck	58.0869	43.24	16.1011
Ccl27a	86.9487	115.35	101.236
Ccl28	4.29952	4.58656	5.0295
Ccl3	0.377562	0	0.0468901
Ccl9	0.0394625	0	0
Ccm2	14.3029	11.2858	20.4734
Ccnb1	0.108394	0.0968427	0.14359
Ccnb2	0.239466	0.433595	0.19745
Ccnd2	0.499059	1.27577	9.02683
Ccnf	0.417426	0.616835	0.697487
Ccng1	5.22239	9.15108	10.9702
Ccng2	27.6782	13.0913	11.5052
Ccni	70.0734	73.7198	55.9389
Ccnj	12.9031	13.3172	8.36917
Ccnjl	0.33932	0.259698	0.147924
Ccnl1	37.2057	39.6716	28.533
Ccnl2	82.9068	88.0725	47.6345
Ccno	3.54569	3.71425	0.52373
Ccnt1	8.13353	7.93582	4.87483
Ccnt2	19.6634	18.9124	15.6432
Ccnyl1	11.0802	12.9574	8.75264
Ccr5	0.108639	0.00867652	0
Ccs	11.5663	9.84779	13.9194
Cct3	148.882	146.244	197.087
Cct4	105.383	103.75	141.32
Cct5	152.332	143.972	204.379
Cct6a	173.158	180.502	211.837
Cct7	145.436	135.305	152.071
Cct8	106.213	119.633	143.219
Cd151	16.0074	13.7048	14.6267
Cd160	0.695298	0.466122	0.176736
Cd163l1	0.144988	0.291534	0.0399088
Cd164	5.01082	10.7374	4.79443
Cd1d1	2.69379	0.634908	0.671979
Cd200	121.114	132.94	179.144
Cd247	8.25341	8.14556	3.74167
Cd248	1.32205	0.763344	0.212369
Cd24a	724.518	441.656	548.111
Cd2ap	7.1296	7.93329	4.61355
Cd302	0.956539	0.389062	2.08884
Cd33	0.207404	0	0.0124991
Cd44	2.21509	4.74998	1.53753
Cd47	48.4339	28.9903	51.8432
Cd52	0.0830351	0	0
Cd55	0.477252	3.35481	6.50775
Cd59a	1.09757	1.25904	1.68881
Cd63	15.1859	7.66501	6.32674
Cd68	3.16628	2.54235	1.98108
Cd81	96.3688	105.349	95.3369
Cd82	3.26863	4.21913	7.19616
Cd83	6.26452	2.80579	2.16261
Cd86	0.120687	0	0
Cd9	3.81949	4.73047	1.26293
Cd99l2	53.7792	56.7925	75.2343
Cda	0.163303	0.517901	0.170961
Cdan1	5.80355	5.6717	3.19639
Cdc14a	0.179136	0.322692	0.0648556
Cdc14b	0.195025	0.936602	0.338041
Cdc20	0.70074	0.559714	1.33546
Cdc25a	7.79618	5.83239	4.21829
Cdc25c	0.0715168	0.084987	0.273668
Cdc34	17.997	18.4333	24.9045
Cdc37l1	18.8295	18.1851	12.679
Cdc40	5.75704	7.19942	5.34793
Cdc42	281.434	309.36	355.635
Cdc42bpa	22.4897	27.4256	22.3097
Cdc42bpg	3.57207	2.02589	0.632216
Cdc42ep2	7.22184	12.8512	18.2586
Cdc42ep3	19.8073	5.85381	27.8811
Cdc42ep4	49.7633	23.126	36.199
Cdc42se1	21.773	17.7915	19.9004
Cdc6	0.0890267	0.132173	0.0379659
Cdc7	7.9685	9.4811	6.19523
Cdca2	0.0251165	0.0660385	0.0564394
Cdca4	10.7431	9.84237	7.77366
Cdca7	0.534845	0.939167	0.356134
Cdh10	36.4045	19.5612	6.21299
Cdh11	11.8883	28.3967	17.5196
Cdh12	8.1711	1.81349	1.85278
Cdh13	55.0409	94.1424	107.767
Cdh18	1.43461	16.1026	8.10666
Cdh2	86.0034	172.583	105.016
Cdh20	5.91636	0.241397	6.00186
Cdh22	0.525276	0.713265	1.43656
Cdh24	11.4887	15.7709	7.92547
Cdh4	13.0295	2.69731	22.0606
Cdh6	16.1907	4.0415	12.8489
Cdh7	0.0850925	0.589548	5.98702
Cdh8	27.9182	5.11406	91.0377
Cdh9	1.53618	26.2959	0.448481
Cdhr1	0.0273124	0.52585	0.676529
Cdipt	47.2906	54.3603	76.3939
Cdk1	0.0933881	0.0847041	0.0202365
Cdk12	5.80841	6.05535	4.97442
Cdk14	15.0036	4.88846	15.5443
Cdk16	77.9904	71.555	83.0685
Cdk17	27.4238	48.6882	59.8804
Cdk18	0.328199	0.582273	0.170338
Cdk19	34.1907	21.1223	21.1061
Cdk2	0.228545	0.231936	0.0452099
Cdk20	10.9633	13.7175	11.6561
Cdk2ap1	98.8212	71.9054	45.5828
Cdk4	79.7186	57.0396	61.9058
Cdk5r1	207.437	122.017	166.473
Cdk5r2	87.5112	41.9255	64.7614
Cdk5rap2	3.27409	2.12653	1.25136
Cdk7	4.19952	4.70264	3.77446
Cdkl1	8.45343	10.5036	11.6141
Cdkl2	14.3156	19.552	27.4195
Cdkl4	0.279033	1.30237	1.59934
Cdkl5	6.33838	2.83774	2.91191
Cdkn1a	5.14433	23.8667	1.83326
Cdkn1b	30.0876	26.862	14.027
Cdkn2a	0.0437149	0.210067	0.321304
Cdkn2aip	7.86035	9.87823	5.53513
Cdkn2d	2.20571	3.29317	4.24976
Cdo1	12.9938	22.9115	16.9621
Cdon	9.67812	5.55832	1.75835
Cdr1	0.723258	4.5373	1.53684
Cdr2	1.77966	4.52497	8.39412
Cds1	5.59468	8.86206	7.46436
Cdt1	4.08934	6.71764	3.22277
Cdyl	1.6298	1.1109	1.40777
Cdyl2	1.57096	0.711099	1.14978
Cebpg	5.86154	5.5505	4.51904
Cecr2	0.671318	0.52969	0.0890156
Cecr6	15.2168	11.6638	13.8678
Celf1	37.1981	32.1242	27.5003
Celf2	181.472	148.822	114.668
Celf3	173.609	123.734	112.072
Celf4	60.4181	108.586	58.0827
Celf6	7.48297	9.48338	12.5251
Celsr1	0.274748	0.900833	0.122778
Celsr2	49.9829	49.3446	46.9215
Cend1	35.5236	40.2451	55.8807
Cenpc1	10.1407	13.4523	9.74482
Cenpe	0.150575	0.139817	0.370856
Cenpf	0.0567771	0.0551689	0.0935626
Cenpj	1.73822	3.42862	3.44453
Cenpl	0.519265	0.733709	0.95362
Cenpv	36.1478	39.5259	32.6653
Cenpw	2.17764	2.74241	4.03182
Cep110	7.47753	9.13309	5.89522
Cep120	10.0223	11.5067	10.2604
Cep135	4.32159	2.36222	1.69446
Cep152	0.580091	0.219803	0.490493
Cep164	5.90038	8.14488	7.73046
Cep170	98.4135	79.8181	85.4955
Cep192	5.30036	4.68918	5.30182
Cep250	9.13909	8.69909	6.18832
Cep350	2.23467	2.00095	1.28462
Cep57l1	1.99126	2.00703	2.40244
Cep70	8.82801	12.908	8.70773
Cep72	1.3805	1.82946	1.40182
Cep76	3.85035	2.43423	1.63888
Cep78	10.8303	13.2031	8.46168
Cep97	1.54707	1.87091	1.5606
Cercam	8.56729	8.8049	7.36849
Cerk	11.2871	9.69739	7.76457
Cetn2	11.2924	13.9304	22.4597
Cetn3	105.951	85.883	122.477
Cfdp1	74.7452	64.9594	97.5765
Cfh	0.160044	0.00375515	0.00948798
Cfl1	1038.89	1100.96	1505.27
Cfl2	52.6516	68.9137	59.7616
Cflar	2.2011	0.692761	0.817578
Cggbp1	23.1902	23.5154	13.8061
Cgn	3.45994	6.59762	5.60132
Cgref1	25.1596	16.2624	26.3434
Chac1	1.47081	2.53325	1.7904
Chaf1b	7.4974	10.3008	3.98175
Chchd10	5.60907	2.75664	5.17
Chchd2	117.272	95.7184	140.25
Chchd3	23.6925	15.3608	17.578
Chchd4	14.7252	11.0975	30.4543
Chchd5	4.01583	2.33487	5.37207
Chchd6	53.7069	56.6307	89.2229
Chchd8	0.972802	0.955916	2.36331
Chd1	7.73323	6.34384	4.85409
Chd1l	0.934907	1.32558	1.55364
Chd2	10.3444	9.13094	8.99987
Chd3	170.41	213.615	317.059
Chd4	51.5192	40.0971	29.1865
Chd5	46.3015	46.4899	43.8091
Chd6	16.3132	15.876	10.6601
Chd7	0.327932	0.820237	0.0962979
Chd9	4.50936	6.30452	4.56984
Chga	93.6936	100.396	67.2966
Chgb	73.4942	266.754	102.856
Chic1	3.92387	4.32471	2.67893
Chid1	10.6649	11.6031	19.0563
Chkb	40.2128	35.3251	21.6472
Chl1	89.5321	136.758	173.679
Chm	4.70086	6.23994	6.26348
Chml	2.93699	3.85816	5.0135
Chmp2a	63.1313	89.0047	70.3803
Chmp2b	22.745	38.2282	36.7264
Chmp4b	79.9526	84.3327	89.2728
Chmp6	26.0516	15.905	19.3634
Chn1	34.8981	16.0434	44.1018
Chn2	12.0342	12.4278	7.06042
Chordc1	10.3886	11.9822	13.6279
Chpf	41.52	30.8438	54.6925
Chrac1	17.002	17.6188	15.7122
Chrd	14.6425	20.2424	6.38379
Chrm1	8.52068	2.65288	9.27854
Chrm2	1.19938	0.0444312	0.778419
Chrm3	1.57376	3.19845	2.28862
Chrna2	0.215346	0.457555	0.520885
Chrna3	1.35979	1.05502	0.946748
Chrna4	8.84116	15.1475	3.47127
Chrna5	1.87565	0.50393	5.2582
Chrna7	12.3217	14.2703	4.70994
Chst1	25.0299	35.0518	25.052
Chst10	34.7009	31.3218	49.1935
Chst11	12.6317	6.3892	8.59409
Chst12	7.77185	7.55856	14.3155
Chst14	1.2454	1.19974	1.03648
Chst15	17.7587	15.7073	16.8311
Chst2	11.081	5.61422	3.85391
Chst5	0.742644	0.46384	1.27396
Chst8	3.34134	0.907695	19.5703
Chsy1	9.20649	9.70205	10.4739
Chsy3	4.62672	4.96185	8.95984
Chtf18	0.57894	0.442921	0.684851
Chtf8	31.0713	23.6645	27.5807
Chuk	13.5221	15.0603	12.6034
Cib2	55.4789	69.7062	28.3514
Cinp	17.4102	18.4649	21.3697
Cirbp	164.181	154.88	131.865
Cisd1	65.4118	72.1613	89.7854
Cisd2	23.7244	20.8376	14.0921
Cisd3	4.85284	8.60092	3.25293
Cish	7.10128	17.2057	13.8653
Cit	2.19311	3.38101	5.01838
Cited2	18.8141	14.0374	3.66492
Cited4	0.290481	0.10768	0.0901152
Ciz1	35.3194	33.4755	29.3637
CK137956	2.15433	1.16358	5.08782
Ckap2	0.720483	0.7122	0.434352
Ckap2l	0.46767	1.37808	1.07912
Ckap4	24.1788	25.3592	36.1403
Ckb	217.989	287.925	302.65
Ckmt1	24.0037	50.0829	65.6913
Cks1b	8.67526	4.97162	13.1115
Clasp1	29.675	25.895	26.4418
Clasp2	63.7748	84.1946	69.3151
Clcf1	1.26264	0.721457	0.145862
Clcn1	5.11174	4.84351	1.95255
Clcn3	34.1782	41.4823	41.6323
Clcn4-2	102.186	96.4958	115.792
Clcn6	37.9343	29.1495	36.1609
Clcn7	10.9439	12.1929	13.8984
Cldn1	0.957453	0.0313674	0.208685
Cldn12	2.28174	3.16365	2.40404
Cldn15	0.588548	0.235586	0.244346
Cldn16	0.092958	0.0153225	0.732111
Cldn23	0.98004	0.153977	1.07954
Cldn3	14.3767	4.28864	4.1363
Clec2l	23.8045	40.9561	52.1915
Clgn	0.908257	2.24658	4.3315
Clic1	3.23597	10.2986	2.52944
Clic4	4.33595	7.79856	2.62629
Clic5	0.00935926	2.15602	0.100511
Clint1	8.99727	13.2017	12.5673
Clip1	33.0493	38.8141	27.7061
Clk1	44.142	49.0582	35.4734
Clk3	32.7492	30.9948	24.8452
Clk4	31.8471	33.7056	22.2545
Clmn	1.0544	0.614382	0.476337
Cln3	6.3817	5.7914	7.37106
Cln6	3.26278	2.7142	2.90113
Cln8	2.23437	2.07723	2.30581
Clptm1	37.4887	39.5867	48.9696
Clptm1l	55.3548	58.0854	75.6622
Clspn	0.0762814	0.0520328	0.0339524
Clstn1	242.356	232.552	189.319
Clstn2	76.6051	61.1242	57.5785
Clstn3	48.331	71.8657	62.1352
Clta	113.636	119.358	140.506
Cltb	79.5037	87.6741	99.8405
Cltc	95.0963	118.579	127.824
Clu	21.8198	73.2288	54.5267
Clvs2	9.93232	8.47866	13.3766
Cmas	37.3017	43.3001	69.2684
Cmpk1	45.3482	75.2964	74.3309
Cmpk2	4.18429	4.29322	10.241
Cmtm3	12.5774	3.6323	3.92062
Cmtm6	7.61635	3.3662	8.83567
Cmya5	0.340804	0.881594	0.722296
Cnbp	73.1134	85.89	64.989
Cndp2	29.6405	30.8744	34.8903
Cnih	15.2498	39.4331	38.3575
Cnih2	209.044	195.484	294.103
Cnih3	49.0597	70.8232	49.4441
Cnih4	7.41217	7.63478	6.82107
Cnksr2	30.2802	13.221	21.8166
Cnksr3	0.3985	6.52329	0.296901
Cnn3	37.5879	16.7935	9.72054
Cnnm1	10.1166	5.93053	15.1744
Cnnm2	2.29749	7.87285	4.03139
Cnot2	31.518	31.7332	26.2483
Cnot3	18.9421	22.3801	15.3754
Cnot6l	3.35416	3.1817	1.78121
Cnp	1.56337	1.2074	4.55499
Cnpy3	29.4443	28.7943	37.8238
Cnpy4	6.11642	6.00527	5.02498
Cnr1	71.8688	31.2	49.5428
Cnrip1	62.1035	80.2017	70.6941
Cnst	9.54265	8.93695	6.98215
Cntfr	16.2768	20.0572	47.2192
Cntln	3.83169	4.8761	3.68236
Cntn1	34.0576	56.3228	56.2635
Cntn2	106.688	151.851	32.305
Cntn3	9.99716	1.8274	16.5855
Cntn4	4.64159	2.36626	9.88119
Cntn5	4.8032	3.45533	5.23276
Cntn6	18.3813	6.59281	87.1488
Cntnap1	0.0679135	0.189313	0.294711
Cntnap2	3.35684	4.21573	5.95051
Cntnap3	1.04525	0.403749	0.0653633
Cntnap4	5.48956	1.88007	5.90286
Cntnap5a	1.26515	0.281717	12.2426
Cntnap5b	0.423598	3.85006	2.79746
Cntrob	6.69811	7.78438	5.29845
Coasy	16.433	14.7995	21.5271
Cobl	8.01656	6.4214	16.1213
Cobll1	0.0950175	1.19537	0.31371
Coch	7.58217	7.32832	10.0773
Cog3	12.1425	10.1592	9.20338
Cog6	16.7566	9.66181	11.1464
Cog7	8.94823	11.7522	13.4159
Col11a1	2.66076	10.7513	2.55116
Col11a2	9.55462	6.69131	5.76003
Col12a1	0.227026	0.1332	5.37069
Col13a1	0.0304459	0.41088	0.00647652
Col15a1	20.643	14.3353	13.8438
Col16a1	1.26417	0.791831	1.44695
Col18a1	0.273925	0.259069	0.209916
Col19a1	0.0493585	4.18775	0.124514
Col23a1	0.71467	11.9279	0.115987
Col24a1	0.136518	3.76645	2.36894
Col2a1	0.470012	0.438965	0.334513
Col4a1	6.04631	4.8989	6.72211
Col4a2	9.73203	9.45601	11.1878
Col4a3bp	13.3362	11.7274	9.82521
Col4a4	0.030544	0.00469931	0.270489
Col5a1	0.269962	16.5797	0.540593
Col5a2	0.942827	0.0490301	0.567519
Col6a1	0.0887504	0.0441547	0.645505
Col6a2	2.44926	1.90727	1.61562
Col6a3	0.107306	1.31568	0.529982
Col6a4	0.213661	0.0570614	0.619464
Col8a1	0.106255	0.119904	3.13425
Col9a2	3.45974	4.05464	1.41642
Col9a3	56.7165	8.55394	17.7494
Commd10	9.97808	9.0679	12.665
Commd2	7.84922	7.29324	8.33962
Copb2	48.6606	51.1233	64.5939
Copg	71.2798	70.5	82.7541
Cops5	63.6659	71.3627	91.9945
Cops6	57.7344	52.4069	80.1608
Cops7a	30.3151	27.525	30.4302
Coq10b	3.12729	7.05595	4.42911
Coq3	5.24746	6.59128	9.20014
Coq5	8.99156	14.6847	18.5983
Coro1a	58.5448	58.4715	68.5136
Coro1c	80.638	73.6131	90.7093
Coro2a	17.0387	19.6253	20.6421
Coro2b	23.8342	11.3809	18.6068
Coro7	32.137	35.2536	34.3802
Cotl1	115.448	99.5968	103.16
Cox10	8.03188	8.33064	13.2412
Cox4i1	310.765	281.263	352.345
Cox5a	144.676	152.731	193.159
Cox5b	137.875	143.469	196.817
Cox6a1	361.511	319.136	554.216
Cox6a2	3.12594	0.228348	1.04005
Cox6c	173.189	195.151	280.351
Cox7a2	95.0596	101.077	128.322
Cox7b	49.9265	58.0265	75.6202
Cox7c	184.18	207.179	273.804
Cox8a	203.202	166.741	169.754
Cpd	10.2999	12.9751	11.6916
Cpe	249.971	226.547	368.748
Cpeb1	1.80596	2.02083	2.85879
Cpeb2	11.4947	9.63064	14.6684
Cpeb3	3.49613	4.36366	3.34214
Cpeb4	12.9017	16.0559	11.6872
Cplx1	93.2376	82.9773	124.476
Cplx2	137.137	89.3457	221.271
Cplx3	0.0618839	7.57664	0.251094
Cpne1	2.59023	2.27354	3.63931
Cpne2	5.93276	12.3805	34.0986
Cpne3	3.20197	3.64128	2.04207
Cpne4	4.50086	1.21423	1.44936
Cpne5	16.4121	41.1534	14.2161
Cpne6	3.03007	11.9241	17.7815
Cpne7	2.98235	0.934785	0.982018
Cpne8	6.80233	1.29603	10.9659
Cpne9	3.24659	0.64647	0.073059
Cpped1	3.52766	3.60966	7.07919
Cpsf6	40.8821	40.0282	29.1449
Cpsf7	45.4759	47.1344	34.6995
Cpt1a	1.32614	0.640459	0.379884
Cpt1b	4.00214	3.14361	1.09941
Cpt1c	26.1976	32.6789	24.1264
Cpt2	0.833957	0.454243	0.552116
Cpxm1	17.3294	12.556	14.9839
Cpxm2	1.81786	0.781084	1.66409
Cr1l	10.7411	10.9517	11.4085
Cradd	1.19004	2.57607	2.50172
Cramp1l	9.87596	8.4409	6.73694
Creb1	5.77813	6.32342	4.74205
Creb3l1	8.77426	9.56245	4.19299
Crebbp	11.8713	12.6264	7.05793
Crebl2	0.998626	1.03543	0.648227
Crebzf	17.4047	15.499	9.21784
Creg1	6.30526	8.36138	4.60915
Creg2	4.05747	5.53941	1.4523
Creld1	23.0238	23.2777	40.1344
Creld2	15.8319	13.899	20.2647
Crhr1	19.3515	9.88276	6.57069
Crhr2	0.472182	0.230549	0.159765
Crim1	4.13482	8.72845	25.1017
Crip1	4.19057	3.9778	8.35221
Crip2	199.256	195.289	247.731
Crispld1	0.0981015	0.12521	0.487306
Crkl	11.2037	9.61577	7.38095
Crlf1	48.6988	10.8855	25.5081
Crlf2	28.1454	14.1737	25.4192
Crlf3	2.30164	2.19408	1.88241
CRLM3	22.4115	3.99343	12.9283
Crmp1	1156.98	798.647	1324.69
Crnkl1	4.97458	5.51788	6.5243
Crocc	7.24694	6.31006	6.29792
Crtac1	2.888	20.9701	1.41047
Crtc2	27.4761	27.5204	17.6399
Crtc3	9.73564	5.69356	5.08149
Cry1	11.4109	9.64671	10.5473
Cry2	26.3634	29.3582	25.7921
Cryab	16.0731	49.1118	1.21664
Cryba1	0.123568	0.0823879	0.714359
Cryba4	0.208487	0.0205713	0
Crybb3	2.01012	4.92448	2.53097
Crybg3	0.825661	0.394415	1.32409
Cryga	0	0.414085	0.0902631
Cryl1	4.62303	6.70178	6.91103
Crym	1.33612	35.508	148.816
Cs	94.6228	109.016	149.537
Csad	7.02916	5.46849	3.79155
Csda	70.5235	26.9345	51.6734
Csdc2	71.4544	30.5876	54.9626
Csf1	1.46969	0.383266	0.619299
Csf1r	2.85868	0.0926079	0.0740718
Csf2ra	13.609	17.8817	17.9508
Csf3r	0.155307	0.00830824	0.0267371
Csgalnact1	4.36967	8.37653	6.52322
Csmd1	5.21837	0.853829	4.06899
Csmd2	5.46196	2.23609	5.17999
Csmd3	6.25475	7.44714	5.94231
Csnk1d	54.2805	56.214	57.2967
Csnk2b	79.3899	93.5991	101.311
Cspg4	0.323282	0.304554	0.528808
Cspg5	226.91	171.172	227.376
Cspp1	12.6491	15.0764	12.5114
Csrnp1	1.63907	1.48613	0.724981
Csrnp2	24.0862	26.1077	22.0716
Csrnp3	19.2028	17.9617	28.3165
Csrp2	46.3762	108.865	143.316
Cst3	239.762	163.712	232.374
Cst6	0.240959	0.418878	0.5279
Cstf2	24.9624	20.8445	19.0809
Ctbp2	15.6509	7.01633	20.9939
Ctcf	27.9051	33.2445	24.0397
Ctdp1	8.27766	6.0279	5.59339
Ctdsp1	0.606519	0.579507	0.094676
Ctdsp2	28.0164	21.9684	15.7895
Ctdspl2	7.71071	9.06876	5.44507
Ctgf	0.683142	30.8824	0.222897
Ctnna1	5.25113	7.76825	2.22218
Ctnna2	76.5015	60.2105	94.9289
Ctnnal1	6.54044	5.32245	3.12157
Ctnnb1	186.795	357.705	162.514
Ctnnd1	25.6171	27.492	28.6546
Ctnnd2	37.1436	88.5699	109.456
Ctns	4.9424	7.00196	4.47542
Ctps	42.0674	42.0898	42.8522
Ctps2	15.7399	17.3973	11.5025
Ctsa	16.2903	17.815	23.4213
Ctsb	66.5759	70.3182	106.288
Ctsd	66.7978	68.7415	76.701
Ctse	11.9763	8.32349	9.32167
Ctsf	25.4963	25.526	18.7125
Ctsl	30.4256	33.0017	31.3453
Ctso	1.13708	0.618031	0.704974
Ctss	1.55743	0.0685261	0.0107458
Ctsz	33.0013	33.6719	47.8544
Cttnbp2	33.4998	41.8012	20.3349
Cttnbp2nl	16.9206	16.4828	13.1405
Ctu1	11.1388	6.84774	10.6836
Ctu2	10.155	8.51927	11.9483
Ctxn1	304.425	268.5	341.775
Cuedc1	33.3823	36.0279	36.4464
Cuedc2	78.9099	72.0567	85.9101
Cul1	43.2935	57.1222	39.873
Cul2	16.5757	17.9336	26.0535
Cul4b	13.3869	19.2144	12.457
Cul7	32.4004	21.8752	15.0219
Cul9	24.3572	19.7101	21.8893
Cux1	98.9935	11.1978	9.91556
Cux2	103.966	3.86091	1.61395
Cwc22	40.3907	35.9554	32.3604
Cwc27	12.6329	14.8921	18.2251
Cwh43	0.550863	0.232898	0.985366
Cx3cl1	21.9605	67.5982	43.9539
Cx3cr1	1.49685	0.039614	0.0234299
Cxcl12	3.17241	2.78616	9.04175
Cxcl14	0.129848	1.33241	0.564051
Cxcr4	0.439486	0.495245	0.289351
Cxcr7	0.21899	0.351483	0.133954
Cxx1a	24.8409	8.63686	31.4829
Cxx1b	35.1957	20.6981	37.6604
Cxx1c	62.2253	20.7767	72.5553
Cxxc4	30.9474	7.26931	41.3926
Cxxc5	4.61874	47.4938	0.699332
Cyb5	46.5942	108.752	73.861
Cyb561	6.78614	10.2343	19.423
Cyb561d1	9.44384	8.45172	8.75321
Cyb561d2	6.91785	6.10037	13.9543
Cyb5b	30.6824	22.3657	20.0756
Cyb5r1	16.0847	15.6774	23.8661
Cyb5r3	33.2502	37.7676	59.2262
Cyc1	108.718	118.438	142.77
Cycs	24.5042	28.7222	34.1899
Cyfip1	7.06804	7.92998	5.91669
Cyfip2	58.3772	61.4413	85.8813
Cygb	8.1645	31.6849	3.30364
Cyld	4.46054	3.69452	4.30921
Cyp1a1	0.451808	0.759935	0.58695
Cyp20a1	14.5831	12.4512	4.45542
Cyp26b1	1.5163	1.26319	0.432795
Cyp2d22	5.33485	0.461653	0.381261
Cyp2j6	2.58558	1.71115	2.25487
Cyp2s1	0.445502	3.87476	3.47987
Cyp2u1	1.67462	2.2374	4.79356
Cyp46a1	31.5483	41.1772	24.5523
Cyp4b1	0.12321	0.477564	0.425782
Cyp4f13	0.488384	0.433401	0.422656
Cyp4f16	6.58192	4.10222	4.34236
Cyp4f17	2.03424	2.2652	1.53934
Cyp4x1	8.19128	8.12872	13.0986
Cyp51	42.0114	29.7983	45.9457
Cyp7b1	1.86382	0.69714	6.00449
Cyr61	0.355802	2.01455	1.53536
Cys1	1.75241	4.35138	6.16746
Cyth3	58.3246	72.1174	31.2219
D030016E14Rik	10.2637	14.2458	16.5995
D030056L22Rik	5.69931	7.28117	8.2535
D0H4S114	715.059	593.048	424.462
D10920	3.66096	0.688092	3.37181
[truncated: 6,865 more rows]
