# Supplementary material for: A transcription factor collective defines the HSN serotonergic neuron regulatory landscape
Source: eLife. 2018 Mar 22;7:e32785. doi: 10.7554/eLife.32785 (PMC5916565; doi:10.7554/eLife.32785)
Supplement: Figure 8—source data 1. — Related to Figure 8. [file elife-32785-fig8-data1.zip › 180221_elifeRevision1/source/neuron.barres.csv]

geneSymbol	neuron_barres
Tuba1a	1733.6
Reln	849.0
Tmsb4x	779.3
Gm1821	741.5
Tubb2a	710.8
Sst	707.2
Fos	652.9
Npy	646.5
Rtn1	609.2
Tubb2b	580.2
Nnat	525.9
Ubb	524.1
Actg1	520.9
Psap	496.6
Gnas	494.4
Eef1a1	462.2
Cpe	461.5
Uchl1	460.2
Stmn1	459.7
Hsp90ab1	442.7
Tubb5	439.7
Basp1	436.2
Cst3	430.7
Gm6682	430.6
Stmn3	415.7
Eef2	414.1
Meg3	397.2
Stmn2	386.7
Atp5b	384.8
Gpm6a	381.7
Slc25a4	373.8
Atp1a3	351.1
Gap43	347.3
Rtn3	346.8
Ywhae	345.2
Ndfip1	334.2
Tubb3	333.8
Nsg2	333.7
Marcksl1	325.3
Actb	323.2
Calm2	317.0
App	307.1
Calm3	305.6
Snhg11	303.1
Ptms	302.1
Pcp4	301.9
Fth1	287.7
Ndrg4	287.5
Cfl1	286.5
Vamp2	285.9
Sepw1	285.2
Ubc	284.1
Ppia	283.5
Ndn	280.1
Rpl8	277.5
H3f3b	276.6
Ywhag	275.2
Aldoa	270.5
Olfm1	270.2
Ptma	270.0
Aplp1	267.1
Cox4i1	255.3
Syp	254.0
Ywhah	251.8
Rps5	243.9
Rps9	243.5
Slc22a17	243.3
Atp5g3	243.0
Cxcl12	241.9
Tubb2a-ps2	238.5
Gnb1	237.5
Atp5a1	231.8
Klc1	226.4
Ly6h	225.4
Itm2b	224.9
Crmp1	224.8
Calm1	219.5
Fosb	218.9
Clstn1	216.0
Ftl1	214.5
Nsg1	212.8
Rpl41	209.7
Tspan7	209.2
Ddx5	207.8
Gdi1	207.5
Serinc1	207.2
Maged1	207.2
Ddx17	206.6
Tuba1b	206.6
Atp1b1	205.5
Apoe	200.4
Prnp	196.0
Prkar1a	195.7
Malat1	194.8
Eif4a2	192.3
Jun	191.1
Cox8a	191.0
Tsc22d1	190.8
Marcks	190.7
Ngfrap1	190.5
Cox6b1	187.9
Gnao1	183.1
Atf4	182.7
Thra	181.9
Aplp2	181.8
Eef1a2	181.1
Gabarapl1	178.9
Dynll2	176.5
Map1lc3a	176.3
Pfn2	176.2
Tspan3	173.4
Itm2c	172.8
Rab3a	168.8
Ndufa4	167.3
Bex2	166.9
Atpif1	166.5
Pebp1	166.4
Gnb2l1	166.1
Nr4a1	165.6
Slc25a3	165.2
Ppp2r1a	163.6
Eif1	163.6
Dpysl3	162.7
Egr1	162.5
Akr1a4	162.5
Hnrnpa2b1	161.9
Junb	160.6
Cox6a1	160.6
Ywhab	160.0
Hspa5	159.9
Rnf187	157.2
Calr	156.3
Scg5	156.2
Fabp7	156.1
Pgrmc1	154.7
Hsbp1	153.4
Mapt	153.4
Hint1	153.3
Fxyd6	153.0
Bsg	152.7
Ctnnb1	151.0
Stxbp1	150.8
Dusp1	149.3
Skp1a	148.7
Tmem130	148.0
Scd2	147.6
Stmn4	147.5
Vdac1	147.3
H3f3a	147.2
Prdx2	147.1
Snap25	146.7
Sqstm1	145.7
A930038C07Rik	143.8
Mllt11	143.5
Gnb2	143.5
Aes	143.2
6330403K07Rik	142.3
Timp2	142.2
Jund	142.0
Dnm1	141.7
Mtch1	141.5
Rplp2-ps1	140.4
Nptn	140.1
Spock2	138.8
Islr2	138.1
Gng2	136.8
Mlf2	136.8
Tcf25	136.4
Fscn1	135.9
Ptprs	135.1
Cd81	134.8
Mrfap1	133.0
Morf4l2	132.8
Cd200	130.6
Ywhaz	130.3
Diablo	129.7
Slc6a1	129.5
Reep5	129.3
Ache	128.7
Clip3	128.7
Grina	128.1
Eif4g2	127.8
Snrnp70	127.5
Rps11	126.5
Tmem66	126.0
D4Wsu53e	125.8
Gpc1	125.2
Atp6v0b	125.0
Rps3	124.9
Gng3	124.5
Clta	124.5
Hnrnph1	123.9
Atp6ap1	123.5
Ppp2ca	123.3
Podxl2	123.0
Rnasek	122.6
Tecr	122.6
Syt1	122.3
Dstn	121.4
Celf4	121.2
Ckb	120.8
Rpl4	120.8
Mdh2	120.3
Ctxn1	119.1
Atp6v0e2	116.6
Gpm6b	116.1
Tusc3	115.7
Arl8a	115.1
Psmb4	115.1
Dynlrb1	114.7
Eid1	114.7
Rab6	114.6
Acot7	114.6
Dkk3	112.6
Snrpn	112.5
Gabarap	110.9
Pea15a	110.8
Gm5506	110.1
2410006H16Rik	110.0
Rab6b	110.0
Calb2	109.9
Syt11	109.9
Cox5a	109.8
Eif5a	109.6
Tubb2c	109.5
Uba1	109.4
Hn1	109.3
Ddx39b	108.9
Mapk8ip1	108.9
Syn2	108.8
Tubb4	108.4
2900097C17Rik	108.3
Npdc1	108.2
Ywhaq	108.1
Hnrnpa0	108.1
Rhob	107.7
Wsb1	107.4
Cdc42	107.4
Dbn1	107.1
Fkbp1a	107.1
Ppp2r2c	107.1
Gabbr1	106.7
Pabpn1	106.3
Cadm3	106.0
Rplp1	105.9
Nrn1	105.3
Mdh1	105.3
Atp5d	105.1
Slc38a2	105.0
Srsf2	104.6
Atp9a	104.5
Bin1	104.1
Arf1	104.1
Rac1	103.5
Prkar1b	103.5
Dpysl5	103.3
Evl	103.2
Sept5	103.1
Arl6ip1	102.9
Atxn10	102.9
Pkia	102.4
Wdr6	101.5
2010107E04Rik	101.4
Rabac1	101.2
Rps15	101.2
Scamp5	101.0
Ppp3r1	100.1
Mtap4	99.2
Arf3	98.8
Ptov1	98.2
Rps21	97.9
Lamp1	97.6
Cirbp	97.6
Gm5148	96.8
Grcc10	96.7
Kif1a	96.2
Cd24a	95.7
Ppib	95.6
Sv2a	95.5
Atp1b2	95.4
Syngr3	94.2
Uqcrh	94.1
Atp6v0a1	94.0
Dctn2	93.8
Gprasp1	93.8
Pafah1b1	93.6
Wbp2	93.3
Psmb7	93.2
Csnk1a1	93.1
D0H4S114	93.0
Sfpq	92.8
Rab2a	92.6
Usp22	92.3
Tspyl4	91.3
Ptprn	91.3
Hnrnpu	91.1
Ppp1ca	90.2
Atp5e	90.2
Cacna2d2	89.9
Sez6l2	89.9
Map1lc3b	89.8
Cadm4	89.7
Atp6v1e1	89.7
Tmem59	89.5
Ypel3	89.1
Sdc3	88.9
Atp6v0d1	88.9
Araf	87.7
Eif4h	87.6
Tuba1c	87.5
Brd2	87.5
Dner	87.0
Rtn4	87.0
Laptm4a	86.6
Dync1i1	86.4
Nudt3	86.2
Hnrnpab	85.6
Cox7a2	85.5
Pcsk1n	85.4
Sep15	85.4
Nedd4	84.7
Cnih2	84.7
Pld3	84.5
Mapk3	84.3
Ctsd	84.3
Tpi1	84.2
Atp6v1b2	83.9
Csdc2	83.8
Mtap2	83.8
Pkm2	83.6
Ncdn	83.4
Npas4	83.3
Atp5j2	83.1
Srp14	82.7
Eno2	82.6
Pfn1	82.6
Rnf11	82.5
Ociad1	82.3
Gm15421	82.1
Paip2	82.0
Ccni	82.0
Ttc3	81.9
Atp5c1	81.5
Syt4	81.4
Tagln3	81.1
Cdk5r1	81.1
Prkacb	81.1
Ndufb2	80.8
Ubqln2	80.8
BC005537	80.6
Ptn	80.4
Mtpn	80.1
Snap91	79.9
Lmna	79.6
Rcan2	79.4
Pgam1	79.1
Scg3	78.8
Ap2s1	78.7
Anapc5	78.3
Apbb1	77.9
Tmbim6	77.8
Thy1	77.6
Hnrnpl	77.5
Slc24a3	77.5
Ndufc2	77.3
Tmem163	77.0
Miat	76.9
Cyc1	76.9
Rnf14	76.8
Ccl27a	76.6
Fkbp8	76.5
Kcnip2	76.3
Eif1b	76.1
Rpl15	76.1
Nedd8	76.1
Elavl3	75.8
Atp5j	75.8
Mtap1b	75.6
Uqcrq	75.2
Ensa	75.0
Ndufb8	74.9
Cox6c	74.9
Cxx1b	74.8
Snca	74.6
Cplx1	74.5
Ina	74.5
Ddx3x	74.4
Sparcl1	74.4
Pdha1	74.4
Dctn3	74.2
Atxn7l3b	74.1
Atp6ap2	74.0
Rundc3a	73.9
Cx3cl1	73.9
Syn1	73.7
Pcbp1	73.4
Nap1l5	73.4
Gapdh	73.4
Actr1a	73.2
Trp73	73.2
Sox4	72.8
Sbk1	72.8
Uba52	72.7
Casp3	72.6
Cxx1a	72.5
Psma7	72.5
Rps14	72.5
Isoc1	72.4
Msi2	72.1
Prdx5	72.1
Kif5c	72.0
Fam134a	71.9
Capns1	71.8
Nxph4	71.8
Slc25a5	71.6
Vapa	71.6
Tmem30a	70.8
Leng8	70.8
Rian	70.8
Ier2	70.8
Ttyh3	70.7
Pink1	70.7
Nisch	70.6
Ap2m1	70.6
Gas5	70.5
Cck	70.5
Dtx3	70.4
Ids	70.4
Insig1	70.4
Ndufb9	70.1
Cnbp	70.1
Kif5a	70.0
Rcn2	69.9
Hnrpdl	69.8
Sept3	69.8
Gm13691	69.8
Vbp1	69.7
Dact1	69.6
Ndrg3	69.6
Swi5	69.5
Inpp5f	69.2
Arhgdia	69.2
Mapre2	69.1
Rbm39	68.9
Rps20	68.9
Sult4a1	68.9
Fam168b	68.8
Rab1	68.6
Ldha	68.6
Uqcr10	68.6
Rrp1	68.4
Nrxn2	68.3
Myl12b	68.2
Gdi2	68.0
Vgf	67.9
Shfm1	67.8
Eif3f	67.8
Sdcbp	67.8
Ybx1	67.7
Eif3k	67.6
Grinl1a	67.6
Fus	67.6
Atp13a2	67.5
Spna2	67.4
BC005764	67.4
Tprgl	67.4
Pcbp2	67.2
Cct5	67.2
Rac3	67.0
6430527G18Rik	66.9
Gad1	66.8
Mt3	66.7
Fkbp9	66.7
Cct2	66.6
Atp2a2	66.5
Oaz2-ps	66.3
Nhlh2	66.3
Park7	66.2
Rplp0	66.1
Arf4	66.1
Ctbp1	66.0
Pnmal2	66.0
Nme1	65.9
Caly	65.9
4933407C03Rik	65.7
Pcbp4	65.6
Rab11a	65.5
Gnai2	65.5
Ncam1	65.5
Ndufb6	65.4
Hsp90aa1	65.4
Cacna2d1	65.4
Atp6v1a	65.3
Ctsb	65.2
Crip2	64.9
Srsf5	64.7
Uqcrc1	64.6
Zcchc12	64.5
Idh3b	64.5
Gde1	64.5
Snhg12	64.4
Trim28	64.4
Psmb1	64.4
Pdia3	64.3
Ip6k1	64.3
Canx	64.2
Blcap	64.2
2900011O08Rik	64.1
Clstn3	64.1
Grin1	64.0
Psmb6	64.0
Nelf	64.0
Cct6a	63.9
1500012F01Rik	63.9
Capzb	63.8
Vstm2l	63.7
Slc3a2	63.7
Syngr1	63.6
Clstn2	63.5
Dcaf7	63.5
Fbxl16	63.4
Add1	63.3
Rab14	63.3
Uqcrfs1	63.3
Nfix	63.2
Spin1	63.1
Cend1	63.1
Chd3	62.9
Uqcrc2	62.8
Ube2m	62.8
Atp1a1	62.8
Ndufb10	62.5
Tmsb10	62.5
Oxct1	62.5
Srsf6	62.5
Maz	62.4
Unc119	62.3
Fhl1	62.3
Cplx2	62.3
Sncb	62.2
Fosl2	62.2
Vegfa	62.1
Mtss1l	61.9
Slc17a6	61.8
Dbi	61.8
Eif4b	61.8
Pomp	61.7
Ppp2cb	61.6
Rpl32	61.6
Zcchc18	61.6
Cs	61.5
Arf5	61.5
Srgap3	61.5
Agrn	61.5
Dctn1	61.4
Tspan13	61.4
Hdac11	61.4
BC031181	61.3
Mtap7d1	61.2
Chgb	61.2
Eln	61.1
Snn	61.0
Matr3	60.9
Mff	60.8
Serinc3	60.8
Camk2b	60.6
Ndufa3	60.6
Dlx1	60.6
Magee1	60.5
Ndufa6	60.5
Higd2a	60.5
Dlg4	60.4
L1cam	60.4
Kif1b	60.4
6720456B07Rik	60.3
Prrc2b	60.3
Snhg1	60.3
1500032L24Rik	60.1
Bcl11a	60.1
Hsp90b1	60.1
Bag6	60.0
Dpysl2	59.9
Cxcl14	59.9
Agap2	59.8
Ergic3	59.8
Ramp1	59.7
Tmem176b	59.6
Dync1i2	59.6
Fez1	59.5
Capza2	59.4
Ap2a1	59.4
Ddb1	59.3
2310044H10Rik	59.1
Ptprn2	59.0
Sik1	59.0
Atp6v1g1	59.0
C030046I01Rik	58.8
Ube2b	58.8
Myeov2	58.7
Ndufv3	58.7
Drap1	58.7
Ppp3cb	58.7
Atp5o	58.6
Psmb2	58.3
Nlgn2	58.2
Cxx1c	58.2
Dnajc5	58.1
Snap47	58.0
Ube2d3	57.8
Cd274	57.5
Cltc	57.4
Rpl36al	57.4
Arglu1	57.4
Rgs4	57.3
Tmeff1	57.3
Pcbp3	57.2
Tmem132a	57.1
Tceb2	57.1
ORF61	57.1
Clk1	57.0
Sh3bgrl3	57.0
Gria2	57.0
Gm1673	56.9
Sgta	56.9
Cfl2	56.9
Sh3glb2	56.8
Atn1	56.8
Snrpb	56.8
Rab10	56.8
Sc4mol	56.7
Snx3	56.7
Cacng7	56.6
Chchd2	56.6
Id2	56.6
Ndufs2	56.6
Ssr3	56.6
2310036O22Rik	56.4
Rab1b	56.3
Sdhc	56.2
H2afz	56.2
Palm	56.1
Atp1b3	56.0
Cct7	56.0
Prmt1	56.0
Akt1	55.9
Trim35	55.9
Rheb	55.8
Dad1	55.8
Tcf4	55.7
Cct8	55.6
Ttc9b	55.6
Mtss1	55.5
Acly	55.5
Reep1	55.4
Dcx	55.2
Hnrnpk	55.1
Atat1	55.0
Sdhb	55.0
Ube2d2	55.0
Ivns1abp	55.0
P4hb	54.9
Chmp4b	54.9
Srrm2	54.9
Etnk1	54.8
Ndufa2	54.7
Rnf10	54.6
Edil3	54.6
Fkbp3	54.6
Rbfox2	54.5
Fnbp1l	54.5
Eef1b2	54.5
Tspyl1	54.4
Pafah1b2	54.1
Rpl7a	54.1
Puf60	54.0
Ppp1cb	53.9
Zic2	53.9
Erp29	53.9
Stx12	53.8
Prkaca	53.7
Gpi1	53.6
Ppp2r5b	53.6
Abat	53.6
Pitpna	53.6
Ebf3	53.6
Eri3	53.4
Sf3b2	53.4
Ndufa7	53.4
Gm13698	53.4
Rraga	53.3
Sh3gl2	53.3
Cspg5	53.2
Tob1	53.0
St13	52.9
Rgmb	52.9
BC018242	52.9
Foxg1	52.8
Lphn1	52.8
Psma6	52.8
Bex1	52.8
Ap2a2	52.7
March6	52.6
Gria1	52.5
Ndufb3	52.5
Prpf19	52.4
Srsf1	52.4
Atxn2l	52.4
Gm6788	52.4
Cbx6	52.3
Vat1	52.3
Mtap6	52.2
Camk2n2	52.2
Plekhb2	52.2
Tmx4	52.1
BC002163	52.1
Itfg1	52.1
Rufy3	52.0
Rab5c	52.0
Fis1	51.9
Stx7	51.9
Cited2	51.8
Eif4g1	51.8
Hp1bp3	51.8
Sdhd	51.7
Csnk1e	51.7
Cltb	51.6
Mat2a	51.6
Actr1b	51.5
Eif3h	51.5
Cds2	51.5
Cct4	51.3
C1qtnf4	51.2
Prepl	51.2
Ubl3	51.1
Hdac5	51.1
Atp6v1f	51.1
Scamp1	51.1
Dusp8	51.1
Brsk1	51.0
Hmgn2	51.0
Twsg1	51.0
Wsb2	51.0
Otub1	50.9
Mapk8ip2	50.9
Cnr1	50.8
Vsnl1	50.8
2410066E13Rik	50.8
Dclk1	50.7
Nfe2l1	50.7
Ahcyl1	50.7
Atp6v1g2	50.6
Olfm2	50.6
Chl1	50.6
Disp2	50.5
Prrc2a	50.5
Scg2	50.5
Ppp2r2b	50.5
Tra2a	50.4
Gramd1a	50.4
Eif5	50.3
Csnk2b	50.2
Ankrd46	50.1
Dusp4	50.0
Cnrip1	50.0
Rit2	49.8
Cdk5r2	49.8
Ppp3ca	49.8
Gprasp2	49.8
Aamp	49.7
Arpc2	49.6
Tcp1	49.6
Klhdc2	49.6
Ap2b1	49.5
Efnb3	49.5
Ndufa1	49.5
Cox7a2l	49.4
Slc32a1	49.4
Tmem50a	49.4
Prmt2	49.4
Picalm	49.3
Rab18	49.2
Smarcc2	49.2
Dos	49.2
Ddah2	49.2
Stub1	49.1
Grb2	49.0
Tsn	49.0
Sar1a	49.0
Wbp5	48.9
Mapk1	48.8
Necap1	48.7
Grik5	48.7
Gsk3a	48.6
Sema4g	48.6
Zwint	48.6
Cetn3	48.5
Ahi1	48.5
Prrt2	48.4
Emd	48.4
Gpr162	48.3
Snrpd3	48.3
1110004F10Rik	48.2
Alg2	48.2
Arpc3	48.2
Arpc1a	48.1
Ppp1r15a	48.1
Tceb1	48.0
Spnb2	48.0
Tmem63b	48.0
Pfkm	47.9
Ogt	47.8
Sh3bgrl	47.7
Mgea5	47.6
Rps6	47.4
Sept7	47.4
Banf1	47.4
Bcan	47.3
Spop	47.3
Epn1	47.2
Psd	47.2
Gnl3l	47.2
Lrrc4b	47.2
Khdrbs1	47.2
Fkbp4	47.0
Ctsf	47.0
Bzw1	47.0
Samd14	46.9
Ccnl2	46.9
Cmpk1	46.9
Gls	46.9
Sars	46.8
B3gat1	46.8
Actr2	46.7
Ablim1	46.7
Cotl1	46.7
Psma1	46.7
Dusp26	46.7
Rpl13a	46.6
Pip5k1c	46.6
Csnk1d	46.6
Lin7c	46.5
B3gnt1	46.5
Eif3i	46.4
Strap	46.4
Arpc5	46.4
Pja1	46.4
Rhoa	46.4
Ube2v1	46.3
Caprin1	46.3
Hpca	46.3
Phb2	46.2
Pdxp	46.2
Arl3	46.1
Hmgn1	46.1
Ube2e3	46.1
Opcml	46.0
Rad23b	46.0
Sf1	46.0
Maged2	46.0
Ghitm	45.9
Cisd1	45.9
Zic1	45.9
Cdc42se2	45.9
H1f0	45.9
1810006K21Rik	45.9
Gtf2i	45.8
Tomm20	45.7
Arl6ip5	45.7
Timm8b	45.7
Slc1a3	45.6
Isca1	45.6
Sdha	45.6
Stx1b	45.6
Pabpc1	45.6
Ptprz1	45.5
Slc25a22	45.4
Glul	45.4
2310028H24Rik	45.4
Sin3b	45.3
Dda1	45.3
Nfasc	45.3
Ube2e2	45.2
Nrbp2	45.2
Atcay	45.2
Ndufb7	45.1
Rpl6	45.1
Cxadr	45.0
Nrxn1	45.0
Abhd8	45.0
Nars	44.9
Psmd3	44.9
Lmtk3	44.8
Ndufv1	44.8
Trp53inp2	44.8
Cry2	44.8
Vdac2	44.6
Scarb2	44.6
Luc7l2	44.5
Cbx3	44.5
Spcs1	44.5
Hprt	44.4
Arl2bp	44.4
Cdk16	44.4
Tmem85	44.4
Sub1	44.4
Ndufs7	44.3
Nono	44.3
Fam57b	44.3
Dazap2	44.2
Tmed9	44.2
Map4k4	44.1
Atp5f1	44.1
Clasp2	44.1
Azin1	44.0
Tmem59l	44.0
G3bp2	44.0
Epb4.1l1	44.0
Hnrnpc	43.9
Cap1	43.9
Fyn	43.9
Enpp5	43.9
Ctsl	43.8
Cwc22	43.8
Tbcb	43.8
Lrp11	43.8
Hdgfrp3	43.7
Atox1	43.7
Slc25a1	43.7
Ndufb5	43.6
Rnd2	43.6
Gas6	43.6
Hdac3	43.6
Ntrk2	43.5
Peg3	43.5
Nptxr	43.5
Col6a2	43.4
2310003F16Rik	43.4
Strn4	43.4
Sf3b1	43.4
Hdac2	43.3
Herpud1	43.2
Cops6	43.2
Nfib	43.1
Ssb	43.1
Phpt1	43.1
Jph4	43.0
Zmiz2	43.0
St3gal5	42.9
Fasn	42.9
Nomo1	42.9
Tnpo2	42.9
Gm13611	42.8
Gm6251	42.7
Elovl5	42.7
Txn2	42.6
Psmd8	42.6
Rpl22	42.6
Srsf3	42.5
Gnaq	42.5
Srebf2	42.4
Xist	42.3
Tbr1	42.3
Nap1l4	42.3
Sqle	42.3
Ptbp2	42.3
Midn	42.2
Ndufa9	42.2
Ppp1r9b	42.2
Zmiz1	42.2
Serf1	42.1
Klhdc3	42.1
Sirt2	42.0
Fam171a2	42.0
Kifc2	42.0
Hspa9	42.0
Cnih	42.0
2400003C14Rik	42.0
Ldb1	42.0
Igsf8	42.0
Pnck	42.0
Psmc5	41.9
Ndfip2	41.9
Slc2a13	41.9
Ei24	41.8
Fads2	41.8
Tmem158	41.8
Cib2	41.7
Pja2	41.7
Hk1	41.6
Copg	41.6
Ddost	41.6
Dpysl4	41.6
Zfp207	41.5
Idh3g	41.4
Rusc1	41.4
Hdgf	41.4
Cacnb3	41.4
Ppm1a	41.3
Gng10	41.3
Pqbp1	41.3
Tmem145	41.2
Fam115a	41.2
Celf5	41.2
Krtcap2	41.1
Ilf3	41.0
Fam195b	41.0
2900064A13Rik	41.0
Synpr	41.0
Nsf	40.9
Rps4x	40.9
Eml2	40.9
Mif	40.9
Cbr1	40.9
Scn3b	40.8
Peg13	40.7
Car10	40.7
2810407C02Rik	40.7
Atp6v1c1	40.6
Kifap3	40.6
Pafah1b3	40.6
Klf6	40.5
Psmc6	40.5
Srsf7	40.5
Mapk8ip3	40.4
Kidins220	40.4
Hmgcr	40.4
Pmm1	40.4
Arhgap33	40.4
Gm5643	40.4
Zmynd11	40.3
Pigt	40.3
Epb4.9	40.3
Slc25a23	40.2
Tnfrsf21	40.2
Eif1ax	40.2
Dynll1	40.2
H2afy	40.1
Bai1	40.1
Fto	39.9
Selm	39.9
Mrpl52	39.9
Abhd12	39.9
Mmd	39.8
Dclk2	39.8
Ap1s1	39.7
Ssr2	39.7
Nckap1	39.7
Cope	39.6
Dnm1l	39.6
Gm13253	39.6
Vopp1	39.5
Tsnax	39.5
Schip1	39.5
Ehmt2	39.4
Raly	39.4
Apba2	39.4
Usp5	39.3
Hnrnpm	39.3
Txnl4a	39.3
Rtn2	39.2
Fam89b	39.2
Slc1a4	39.1
Glud1	39.1
Mgrn1	39.1
Spag9	39.1
D8Ertd738e	39.0
Nhp2l1	38.9
Pfdn2	38.8
Igsf21	38.8
Cops5	38.8
Cadps	38.8
H13	38.7
Luc7l3	38.7
Tex264	38.7
Arxes2	38.7
Romo1	38.7
Gsk3b	38.7
Negr1	38.7
Stx1a	38.7
Idh1	38.6
Glrb	38.6
Maf1	38.6
Vps28	38.5
Gstm5	38.5
Resp18	38.5
Slc7a5	38.5
Aco2	38.5
Cdh2	38.5
Fads1	38.5
Ndel1	38.4
Cdh4	38.4
Ntm	38.4
Dync1li2	38.4
Arhgdig	38.4
Ubxn1	38.3
9530068E07Rik	38.3
Cxxc5	38.3
Sec61a2	38.3
Actl6b	38.3
C1qbp	38.3
Sec61a1	38.3
Calu	38.3
Ubqln1	38.3
Ddx6	38.2
Ralgds	38.2
Gtl3	38.2
Psmd4	38.2
Slc25a11	38.1
Sumo3	38.1
Psip1	38.1
Cdkn1b	38.1
Gtf2h5	38.1
Usp11	38.1
Zranb2	38.0
Rps26	38.0
Cntn1	38.0
Fam125b	38.0
Astn1	37.9
Glyr1	37.9
Baiap2	37.8
Trim32	37.8
Vti1b	37.8
Wasf1	37.7
Fam168a	37.6
Cntnap2	37.6
D10Wsu52e	37.6
Ndufv2	37.4
Ndufa8	37.4
Cttn	37.4
1810027O10Rik	37.4
2500003M10Rik	37.3
Cd47	37.3
Ran	37.3
Grm2	37.2
Nudt4	37.2
Psma2	37.2
Car11	37.2
Psmd6	37.2
Mapre3	37.2
Vstm2a	37.2
Cul3	37.1
Ergic1	37.1
Rabggtb	37.0
Ndufa5	37.0
Psmc3	37.0
Irf2bp2	37.0
Sgip1	36.9
Degs1	36.9
Stk25	36.9
Txn1	36.9
Dlg2	36.9
Cd99l2	36.9
Stt3b	36.9
Chchd10	36.9
Eif3g	36.8
Npepps	36.8
Atp6v1h	36.7
Luc7l	36.7
Ap3b2	36.7
Trim44	36.7
Dnajc7	36.7
Cdk4	36.6
Snhg5	36.6
Wdr1	36.6
Hmgb1	36.6
Gltscr2	36.6
Got1	36.6
Cic	36.6
Trpc4ap	36.6
Mgat4b	36.5
Btg1	36.5
Clu	36.5
Gpsm1	36.4
Atg12	36.4
Ubr5	36.4
Impact	36.4
Eif3l	36.3
Ppp2r4	36.3
Zmym3	36.3
Fam100a	36.3
Tmem147	36.3
Ndrg2	36.3
Amfr	36.2
2700094K13Rik	36.2
Amph	36.1
Adnp	36.1
Mcl1	36.1
Srsf11	36.0
Fam108a	36.0
Dhx9	36.0
Mid1ip1	36.0
Polr2g	36.0
2210016L21Rik	35.9
Mrpl20	35.9
Cnot7	35.9
Bcas2	35.9
Dnajc6	35.9
Syt5	35.9
Tmem90a	35.9
Arl8b	35.9
Csde1	35.8
Dhcr24	35.8
Praf2	35.8
Hmgb3	35.8
Rab5a	35.8
Ahsa1	35.8
Enho	35.7
Napa	35.7
Slc9a6	35.7
Smad1	35.7
Akirin2	35.7
Mkrn1	35.6
Smarcb1	35.6
Sdf2	35.6
Nrgn	35.6
Rpl7	35.5
Atxn7l3	35.4
Serp2	35.4
6430598A04Rik	35.4
Robo2	35.4
Rnf208	35.4
Gadd45g	35.4
Ufc1	35.4
Vps29	35.4
Psmc4	35.4
Slc6a11	35.3
Dctn6	35.3
Rbmx	35.3
Hap1	35.3
Enc1	35.3
Stard7	35.2
Acox1	35.2
Clcn3	35.2
Brp44	35.2
Gars	35.2
Elavl4	35.2
Ip6k2	35.2
1110008F13Rik	35.2
Cuedc2	35.2
Sumo1	35.2
Clip2	35.1
Nenf	35.1
Cxcr4	35.1
Sae1	35.1
Fem1b	35.1
Psme1	35.0
Ssbp4	35.0
5330417C22Rik	35.0
Ubxn6	35.0
Cacna2d3	35.0
Cyth2	34.9
Copz1	34.9
Scrn1	34.9
Hsd17b12	34.8
Dhx15	34.8
Aff4	34.8
Dmwd	34.7
Slc39a6	34.7
Armcx2	34.7
Ilf2	34.7
Sesn1	34.7
Ldhb	34.7
Tmem178	34.7
Arx	34.6
Thsd7b	34.6
Wdr13	34.6
Rangap1	34.6
Dlst	34.6
Ctnna2	34.5
Hmgn3	34.5
Celf6	34.5
Asna1	34.5
Idh3a	34.4
Flot1	34.4
Mettl9	34.4
Rpn2	34.4
Arpc4	34.4
Myadm	34.4
Mpdu1	34.3
Dcakd	34.3
Prdx3	34.2
Tmx1	34.2
Cyfip2	34.2
Daam1	34.2
Hnrnpul2	34.2
0610007C21Rik	34.2
Slc39a7	34.2
Mapre1	34.2
Cnn3	34.2
Chmp2a	34.2
Slc7a10	34.2
Med25	34.1
Ssr4	34.1
Brsk2	34.1
Adap1	34.1
Spryd3	34.1
Hist3h2ba	34.1
Sez6	34.1
Islr	34.0
Dnaja2	34.0
Dgcr2	34.0
Cab39	34.0
Fam171b	33.9
Bzw2	33.9
Psmd7	33.9
Ckmt1	33.9
Mpped1	33.8
Chmp1a	33.8
Fkbp2	33.8
Lrrc59	33.8
Fam131a	33.8
Tmed7	33.8
Acin1	33.8
Txndc15	33.7
Ankrd10	33.7
Mast1	33.7
Mea1	33.7
Psmd14	33.7
Pik3r2	33.7
Fbxo11	33.7
Reep2	33.7
Ube2s	33.6
Klf9	33.6
Ube2j1	33.6
Abcc5	33.6
Adipor1	33.6
Gaa	33.6
A030009H04Rik	33.6
Mfge8	33.6
Sox11	33.6
Ecel1	33.5
Znrf1	33.5
Pnrc1	33.5
Socs3	33.4
Pkp4	33.4
Ganab	33.4
Sod1	33.4
Cpeb4	33.4
Chga	33.4
Zfp36l2	33.3
Ncan	33.3
Slc6a6	33.3
Polr2j	33.3
Ppp2r5c	33.3
Cdk2ap1	33.3
Gmfb	33.3
Btg2	33.3
Polr2f	33.2
Pou3f3	33.2
Surf4	33.2
Pdcd6	33.2
Mbd3	33.2
Ppp5c	33.1
Erh	33.1
Ptplad1	33.1
Tm2d2	33.1
1700020I14Rik	33.1
Psmd13	33.1
Trappc3	33.1
Ephb6	33.1
Ppme1	33.1
Serbp1	33.0
Srrt	33.0
Erc2	32.9
Dync1h1	32.9
Pcnp	32.9
Slc2a3	32.9
Gpr56	32.9
Ski	32.9
Pdgfa	32.9
Nop10	32.9
Mapk9	32.9
Qk	32.9
Lmo4	32.8
Agpat1	32.8
Dnmt3a	32.7
Zfr	32.7
Elavl2	32.7
Ykt6	32.7
Rpl14	32.7
Gdap1l1	32.6
Acat2	32.6
Mcf2l	32.6
Igfbpl1	32.6
Tmem50b	32.6
Srcin1	32.6
Use1	32.5
Ndufa13	32.5
Pcdh10	32.5
Tomm70a	32.5
Ube2h	32.5
Ttyh1	32.5
Klf2	32.5
Tollip	32.5
Prkar2b	32.4
B630019K06Rik	32.4
Clcn4-2	32.4
Rap1b	32.4
Smarcd1	32.4
Dlgap4	32.4
Hars	32.3
Plxnd1	32.3
Kcnip1	32.3
Agap3	32.3
Ormdl3	32.3
Arhgef7	32.3
Xbp1	32.3
Camkv	32.3
Camk2g	32.2
Rab5b	32.2
Cenpb	32.1
Nell2	32.1
Elmo1	32.1
Lasp1	32.1
Chmp7	32.1
Parp6	32.1
Papss1	32.1
Ndufb11	32.1
Serpine2	32.1
Lhx2	32.0
Mapk8	32.0
Olig1	32.0
Morn4	32.0
Lrpap1	31.9
Apc2	31.9
Pip4k2b	31.9
Emx2	31.9
Pim3	31.9
Idi1	31.9
Celf3	31.9
Commd3	31.8
Pak1	31.8
Rbm5	31.8
Son	31.8
Brp44l	31.8
Ube2e1	31.8
Ndufa10	31.8
Sccpdh	31.8
Nxf1	31.7
U2af2	31.7
Fabp5	31.7
Pygb	31.7
Prkcsh	31.7
Kdelr1	31.6
Casc4	31.6
Pfkp	31.6
Cdc37	31.6
Dync1li1	31.6
Glrx5	31.6
Ddit4	31.5
Sfrs18	31.5
Sppl3	31.5
Cacybp	31.5
Tgoln1	31.5
Atp5g2	31.5
Hip1r	31.4
Mab21l1	31.4
Dlx2	31.4
Tmed2	31.4
Wdr82	31.4
Akt3	31.3
Khdrbs3	31.3
Kdm1a	31.3
Sidt2	31.3
Agpat3	31.3
Srm	31.3
Thoc7	31.2
Tm9sf2	31.2
Ube2n	31.2
Lhx5	31.2
Dennd5a	31.2
C530028O21Rik	31.1
Sar1b	31.1
Diras1	31.1
Slc4a3	31.1
Mbnl2	31.1
2410002F23Rik	31.0
Kcnq2	31.0
Pigq	31.0
Cacng5	31.0
Ubp1	30.9
Slc25a12	30.9
Rcc2	30.9
Pdia6	30.9
Rusc2	30.9
Selk	30.9
Btbd1	30.9
Bnip3l	30.9
Tmem65	30.9
Atad1	30.9
Bod1	30.9
Vps35	30.9
Ulk1	30.9
Cops7a	30.8
Trappc4	30.8
Taf9	30.8
Nicn1	30.8
Kctd13	30.8
Tkt	30.7
Clec2l	30.7
Mpnd	30.7
Slc35f1	30.7
H1fx	30.7
Rnf44	30.7
Bax	30.7
Txnl1	30.6
Cacng4	30.6
Atp6v1d	30.6
Src	30.5
D3Bwg0562e	30.5
Nr2f2	30.5
Elmod1	30.5
Tra2b	30.5
Lancl1	30.5
Ranbp1	30.4
Bap1	30.4
Grsf1	30.4
Ube2o	30.4
Pcdhgc3	30.4
Got2	30.4
Mical2	30.4
Tef	30.4
Tom1l2	30.3
Rbbp7	30.3
Adam15	30.3
Ube2l3	30.3
Set	30.3
Nppc	30.2
Prelid1	30.2
Hnrnpul1	30.2
Rab12	30.2
Nkain1	30.2
Fam65b	30.2
Raf1	30.2
Eif3c	30.1
Ppp1cc	30.1
Rala	30.1
Acsl3	30.1
Rad21	30.1
1810046J19Rik	30.1
Cdk5	30.1
1110003E01Rik	30.1
Ap3d1	30.0
Pde2a	30.0
Dazap1	30.0
2210013O21Rik	30.0
Klc2	30.0
Tardbp	30.0
Vps4a	29.9
Clptm1	29.9
Csnk1g2	29.9
C630004H02Rik	29.9
Ptprf	29.9
Lrp1	29.9
Abr	29.9
Cpsf6	29.9
Cacna1a	29.9
Ssrp1	29.8
Apc	29.8
Mrpl33	29.8
Lrrc68	29.8
1500009L16Rik	29.8
Bcl2l2	29.8
Safb	29.8
Zfp238	29.8
Pacsin1	29.8
Cldnd1	29.8
Nudc	29.7
Tomm6	29.7
Chmp5	29.7
Pfdn5	29.7
Fam155a	29.7
Pcmt1	29.6
Rpl39	29.6
Fjx1	29.6
Tfg	29.6
Hcfc1r1	29.6
Kif3c	29.6
Slc35b1	29.6
Svop	29.6
Bex4	29.6
Mfn2	29.6
Ube2ql1	29.6
Trim3	29.6
Tmem223	29.6
Cox7b	29.5
Med22	29.5
5730469M10Rik	29.5
Pum2	29.5
Tia1	29.4
Trafd1	29.4
Ntng2	29.4
Lrp3	29.4
Sec14l1	29.4
Scamp3	29.4
Syt7	29.4
Rap1gds1	29.4
Gorasp2	29.4
Fndc4	29.3
Tpm1	29.3
Slc1a2	29.3
Carhsp1	29.3
Ap1m1	29.3
Klhdc10	29.3
Hnrnph2	29.3
1700086L19Rik	29.2
Trim46	29.2
Limk2	29.2
Dnajb9	29.2
Dus3l	29.2
Sucla2	29.2
Fam70a	29.2
Cadm1	29.2
Dvl1	29.1
Fgf13	29.1
Ggt7	29.1
Psmd2	29.1
Epb4.1l2	29.1
Mgat5b	29.1
Rab35	29.1
Hspa4	29.0
Coro1c	29.0
Wnt7b	29.0
Tmem9	29.0
9130011J15Rik	29.0
Per1	28.9
Gm6900	28.9
Gpx1	28.9
Lypla2	28.9
Adprh	28.9
Ankrd13b	28.9
Tmem222	28.8
Qdpr	28.8
Cyb5	28.8
Smap1	28.8
Scn1b	28.8
Mef2a	28.8
Pdrg1	28.8
Ptges3	28.7
Eif3b	28.7
Aars	28.7
Gdpd1	28.7
Tmed10	28.7
Ppp6r1	28.6
Gprin1	28.6
Akap8	28.6
Lztr1	28.5
Diras2	28.5
1110065P20Rik	28.5
Lhfpl4	28.5
Vps25	28.5
Vcp	28.5
Adcy1	28.5
Numbl	28.5
B3gat3	28.5
Kif3a	28.5
Ank2	28.4
2900010M23Rik	28.4
Ewsr1	28.4
Rhbdl1	28.4
Sprn	28.4
Kit	28.3
Tspyl2	28.3
Gstp1	28.3
Mpzl1	28.3
Smpd1	28.3
Msl1	28.3
Ptpra	28.3
Trappc6b	28.3
Slc20a1	28.3
Rnf7	28.3
Tspan6	28.2
Rbbp6	28.2
Aldoc	28.2
Oxr1	28.2
Ptdss1	28.2
Tomm22	28.2
Galnt2	28.1
Samm50	28.1
Ppm1e	28.1
Zfand5	28.1
B3galt1	28.1
Zc3h7b	28.0
Dapk1	28.0
Ncor2	27.9
Bcap31	27.9
Mmp15	27.9
Orai2	27.9
Ndufs8	27.9
Anp32e	27.9
Rnf181	27.9
Ppp2r5d	27.9
Tmod2	27.9
Copa	27.9
Cwc15	27.9
Wrnip1	27.9
Stx5a	27.8
Napb	27.8
Deaf1	27.8
Igfbp2	27.8
Prr3	27.8
Dnajb2	27.8
Cyr61	27.8
Ppp1r2	27.8
R3hdm2	27.7
Rai12	27.7
Pitpnm2	27.7
Yeats4	27.6
Zfp821	27.6
Slc6a17	27.6
Ifitm2	27.6
Gdap1	27.6
Arl4c	27.6
Zer1	27.6
Os9	27.6
Srrm1	27.5
Tmem47	27.5
Arhgap44	27.5
5730403B10Rik	27.5
Pdhb	27.5
Edf1	27.5
Akap8l	27.5
Hnrnpd	27.5
Cyp51	27.5
Rfk	27.5
Uba2	27.5
Dhrs3	27.4
Gadd45b	27.4
Clptm1l	27.4
Ccng2	27.4
Ier3ip1	27.3
5730437N04Rik	27.3
Plekha1	27.3
Foxo6	27.3
Tial1	27.2
Plk2	27.2
Mrps6	27.2
Mgat5	27.2
Rap1gap	27.2
Rfng	27.2
Zfp57	27.2
Dusp14	27.2
Sox2	27.2
Cyhr1	27.1
Crk	27.1
Prdx1	27.1
Armcx3	27.1
Mgst3	27.1
Fbxo21	27.1
Gnl1	27.1
Ppp2r2d	27.1
Slc25a27	27.0
Spock1	27.0
Fam118a	27.0
Atp11b	27.0
Snrpd2	27.0
Taldo1	27.0
March8	27.0
Ncl	27.0
Tmem127	27.0
Pmvk	27.0
Flot2	26.9
Zfp428	26.9
Rbm42	26.9
Gnb5	26.9
Cox7c	26.9
Hif1a	26.9
Anp32a	26.9
Cops8	26.8
Map2k2	26.8
Tmem181b-ps	26.8
2310021P13Rik	26.8
Adh5	26.8
Bag1	26.8
Tceal3	26.8
Epm2aip1	26.8
Srsf10	26.8
Supt5h	26.7
Ly6e	26.7
Dnajb5	26.7
Hspbp1	26.7
Abhd11	26.7
Ap3s1	26.7
Magoh	26.7
Cntn2	26.7
Sfxn3	26.7
Chpf	26.7
Tomm40	26.7
Tro	26.7
Camta1	26.6
Ncs1	26.6
Hexim1	26.6
Psme3	26.6
Scaf1	26.6
Acap3	26.6
Celf2	26.6
Rbms1	26.6
Rimklb	26.6
Cdipt	26.5
Mtx2	26.5
Tmem128	26.5
Rtcd1	26.5
Mboat7	26.5
Golga7	26.5
Tpm3	26.5
Cygb	26.4
Znf512b	26.4
Glrx	26.4
Cd9	26.4
Capn2	26.4
Bscl2	26.4
Cpt1c	26.4
2510003E04Rik	26.4
Stk11	26.3
Ubl7	26.3
Ogfr	26.3
Aimp1	26.3
Eif2s3x	26.3
Arrb2	26.3
Apba1	26.3
Ccdc56	26.3
Pdap1	26.3
Lrp8	26.2
Chd4	26.2
Usp19	26.2
Zfp706	26.2
Mark4	26.2
Prr24	26.2
Hnrnpr	26.1
Lsm14b	26.1
Ppm1g	26.1
Pde6d	26.1
Gdf5	26.1
Gm6548	26.1
Ubap2l	26.1
Pgls	26.1
1810026J23Rik	26.1
Atf5	26.1
B4galt2	26.0
Adss	26.0
Evi5l	26.0
Dld	26.0
Hspa8	26.0
Kpnb1	26.0
Psmc2	26.0
Stip1	25.9
Ppdpf	25.9
Pten	25.9
Anapc2	25.9
Tmem35	25.9
Cfdp1	25.9
Nr1d1	25.9
Nipsnap1	25.9
H2-Ke2	25.9
Dvl3	25.9
Mta1	25.9
Panx1	25.9
Clcn6	25.8
Rbbp4	25.8
Tsen34	25.8
Ccnl1	25.8
Trim9	25.8
Map3k10	25.8
Lamtor2	25.7
Ipw	25.7
Chkb	25.7
Cyp46a1	25.7
Fam49a	25.7
Rsrc2	25.7
Plbd2	25.7
Cpne2	25.7
Cdc42bpb	25.7
Adrbk1	25.7
Rgma	25.7
Trp53i11	25.7
2310016M24Rik	25.7
Neo1	25.6
2700081O15Rik	25.6
Abi2	25.6
Dcun1d5	25.6
Tmem57	25.6
Git1	25.6
Maff	25.6
Maea	25.6
Pcyt2	25.6
Top2b	25.6
Atp1a2	25.6
Pex5	25.5
Lass1	25.5
Trim2	25.5
Gatsl2	25.5
Arpc5l	25.5
Fbxw11	25.5
Eif3a	25.5
Fam20c	25.5
Tub	25.4
Atp2b1	25.4
Ccdc124	25.4
Cdk14	25.4
Atp2c1	25.4
Abhd16a	25.4
Eif3d	25.4
Chst2	25.4
Gna11	25.4
Mzt1	25.4
Dact3	25.4
Trak1	25.4
Scand1	25.4
Xpo1	25.4
Zcchc14	25.3
Arnt2	25.3
Glt25d1	25.3
Pdlim7	25.3
Arhgap23	25.3
Ppa1	25.3
Fxr2	25.3
Arpp19	25.3
Npnt	25.3
2810428I15Rik	25.3
1500011B03Rik	25.3
Gm16378	25.3
Gnai3	25.2
Irf2bp1	25.2
Golph3	25.2
2810403A07Rik	25.2
Ndufs4	25.1
Sec23a	25.1
Ifngr2	25.1
Nudcd3	25.1
Tceal5	25.1
Fam54b	25.0
Ncald	25.0
Tmem111	25.0
Accn2	25.0
Slc25a44	25.0
Ppp1r1a	24.9
Vps52	24.9
Arxes1	24.9
Fbxl19	24.9
Serp1	24.9
Cntfr	24.9
Spry2	24.8
Ifrd1	24.8
Mars	24.8
B230219D22Rik	24.8
BC029722	24.8
Nat15	24.8
Atg9a	24.8
Caskin1	24.8
Rsl1d1	24.8
Bdh1	24.8
Nrbp1	24.8
Astn2	24.8
Dpy30	24.7
Aurkaip1	24.7
Guk1	24.7
Bend6	24.7
Dpm2	24.7
Usf2	24.7
Rnf5	24.7
Dach1	24.7
Polr1d	24.7
Psd2	24.6
B4galnt4	24.6
Ssbp3	24.6
Klf13	24.6
Ube2d1	24.6
Npr2	24.6
Nucb1	24.6
Tspan31	24.6
BC024659	24.6
Arl2	24.6
Dnm3	24.6
Pgp	24.6
Bhlhe22	24.6
Ufsp1	24.6
Fam40a	24.5
Ankrd52	24.5
Snx10	24.5
Pttg1ip	24.5
Ing4	24.5
Qpct	24.5
Cpsf7	24.5
Fndc3b	24.5
Rab11fip4	24.5
Elovl4	24.5
AW555464	24.5
Dnajb1	24.5
Rbm25	24.5
Tmed4	24.5
Cmas	24.4
Rcan3	24.4
Grk6	24.4
Suclg1	24.4
Sema6c	24.4
Cops3	24.4
Gas7	24.4
Lsamp	24.4
Lrrn2	24.4
[truncated: 20,459 more rows]
