# Supplementary material for: A transcription factor collective defines the HSN serotonergic neuron regulatory landscape
Source: eLife. 2018 Mar 22;7:e32785. doi: 10.7554/eLife.32785 (PMC5916565; doi:10.7554/eLife.32785)
Supplement: Figure 8—source data 1. — Related to Figure 8. [file elife-32785-fig8-data1.zip › 180221_elifeRevision1/source/new_atlas.csv]

ADA	ADAL	AB.plapaaaapp	Glu	cam-1	eat-4	che-7	inx-19	ncr-1	unc-9	unc-86	srab-12	dkf-2	flp-8	pdf-1
	ADAR	AB.prapaaaapp	Glu	cam-1	eat-4	che-7	inx-19	ncr-1	unc-9	unc-86	srab-12	dkf-2	flp-8	pdf-1
ADE	ADEL	AB.plapaaaapa	DA	bbs-1	bbs-2	bbs-8	osm-12	asic-1	atat-2	bas-1	cam-1	cat-1	cat-2	ceh-20	ceh-40	che-2	che-3	che-7	dat-1	dop-2	dyf-11	egl-36	egl-43	exp-1	gpa-14	ida-1	inx-7	mir-124	ncr-1	osm-6	pdf-1	snf-3	sulp-2	unc-103	unc-9	daf-7	hlh-13	tyra-3	tsp-17
	ADER	AB.prapaaaapa	DA	bbs-1	bbs-2	bbs-8	osm-12	asic-1	atat-2	bas-1	cam-1	cat-1	cat-2	ceh-20	ceh-40	che-2	che-3	che-7	dat-1	dop-2	dyf-11	egl-36	egl-43	exp-1	gpa-14	ida-1	inx-7	mir-124	ncr-1	osm-6	pdf-1	snf-3	sulp-2	unc-103	unc-9	daf-7	hlh-13	tyra-3	tsp-17
ADF	ADFL	AB.alpppppaa	Ach	acc-4	bbs-1	bbs-2	bbs-8	osm-12	aho-3	bas-1	C33A12.4	cat-1	cat-4	ceh-19	che-3	che-7	csk-1		daf-25	die-1	dkf-1		dyf-11	dyf-3	dylt-1		egl-30	egl-43	elpc-1	elpc-3	glb-5	gpa-10	gpa-13	gpa-3	ins-1	ins-7	inx-19	K07C11.10	K10G6.4	kvs-1	lin-11	lst-1	mab-3	mgl-3	mod-5	mps-1	mps-2	mps-3	ncs-1
	ADFR	AB.praaappaa	Ach	acc-4	bbs-1	bbs-2	bbs-8	osm-12	aho-3	bas-1	C33A12.4	cat-1	cat-4	ceh-19	che-3	che-7	csk-1		daf-25	die-1	dkf-1		dyf-11	dyf-3	dylt-1		egl-30	egl-43	elpc-1	elpc-3	glb-5	gpa-10	gpa-13	gpa-3	ins-1	ins-7	inx-19	K07C11.10	K10G6.4	kvs-1	lin-11	lst-1	mab-3	mgl-3	mod-5	mps-1	mps-2	mps-3	ncs-1
ADL	ADLL	AB.alppppaad	Glu	bbs-1	bbs-2	bbs-8	osm-12	arr-1	arrd-17	arrd-4	asna-1	C33A12.4	C34D4.1	cam-1	ceh-32	che-3	cnx-1	cog-1	daf-8	dkf-1	dyf-11	dyf-2	dyf-3	eat-4	EGAP5.1	egl-43	F25B4.2	flp-21	flp-4	gcy-21	glp-1	gpa-1	gpa-11	gpa-15	gpa-3	gpa-5	gpa-6	gpc-1	gtr-1	hlh-2	hlh-4	ift-81	inx-18	inx-19	jbts-14	K07C11.10	K07C5.9	K10D6.2	K10G6.4
	ADLR	AB.praaapaad	Glu	bbs-1	bbs-2	bbs-8	osm-12	arr-1	arrd-17	arrd-4	asna-1	C33A12.4	C34D4.1	cam-1	ceh-32	che-3	cnx-1	cog-1	daf-8	dkf-1	dyf-11	dyf-2	dyf-3	eat-4	EGAP5.1	egl-43	F25B4.2	flp-21	flp-4	gcy-21	glp-1	gpa-1	gpa-11	gpa-15	gpa-3	gpa-5	gpa-6	gpc-1	gtr-1	hlh-2	hlh-4	ift-81	inx-18	inx-19	jbts-14	K07C11.10	K07C5.9	K10D6.2	K10G6.4
AFD	AFDL	AB.alpppapav	Glu	aho-3	bbs-1	bbs-2	bbs-8	bra-1	ceh-14	cng-3	dac-1	daf-25	dbl-1	dgk-3	dkf-2	dmd-4	dyf-11	eat-4	egl-2	flp-6	gcy-18	gcy-23	gcy-29	gcy-8	gpc-1	inx-19	K10G6.4	kin-29	msi-1	ncs-1	nhr-36	nhr-38	nlp-21	nlp-7	nphp-1	ntc-1	oig-8	osm-12	osm-6	pde-2	pde-5	pkc-1	plc-1	pnc-1	R13H7.2	shn-1	srab-4	srtx-1	tax-2
	AFDR	AB.praaaapav	Glu	aho-3	bbs-1	bbs-2	bbs-8	bra-1	ceh-14	cng-3	dac-1	daf-25	dbl-1	dgk-3	dkf-2	dmd-4	dyf-11	eat-4	egl-2	flp-6	gcy-18	gcy-23	gcy-29	gcy-8	gpc-1	inx-19	K10G6.4	kin-29	msi-1	ncs-1	nhr-36	nhr-38	nlp-21	nlp-7	nphp-1	ntc-1	oig-8	osm-12	osm-6	pde-2	pde-5	pkc-1	plc-1	pnc-1	R13H7.2	shn-1	srab-4	srtx-1	tax-2
AIA	AIAL	AB.plppaappa	ACh	acc-4	ace-3	ace-4	cho-1	cng-1	cog-1	dkf-1	flp-1	flp-2	flr-2	gcy-28	glr-2	gpa-2	ins-1	mgl-1	mod-1	mps-4	npr-11	npr-5	ntr-2	pnc-1	scd-2	sra-11	srab-4	ttx-3	unc-103	unc-17
	AIAR	AB.prppaappa	ACh	acc-4	ace-3	ace-4	cho-1	cng-1	cog-1	dkf-1	flp-1	flp-2	flr-2	gcy-28	glr-2	gpa-2	ins-1	mgl-1	mod-1	mps-4	npr-11	npr-5	ntr-2	pnc-1	scd-2	sra-11	srab-4	ttx-3	unc-103	unc-17
AIB	AIBL	AB.plaapappa	Glu	add-1	aptf-1	eat-4	ggr-1	glr-1	glr-2	glr-5	inx-1	mod-1	ncam-1	npr-9	odr-2	rig-1	rig-6	ser-4	snet-1	tab-1	unc-42	unc-47	tax-6	wrk-1	hst-6
	AIBR	AB.praapappa	Glu	add-1	aptf-1	eat-4	ggr-1	glr-1	glr-2	glr-5	inx-1	mod-1	ncam-1	npr-9	odr-2	rig-1	rig-6	ser-4	snet-1	tab-1	unc-42	unc-47	tax-6	wrk-1	hst-6
AIM	AIML	AB.plpaapppa	Glu	bas-1	C32B5.6	cam-1	cat-1	cat-4	ceh-14	coel-1	dkf-2	eat-4	flp-10	flp-22	gcy-18	ins-1	inx-19	mbr-1	mls-2	mod-5	nlp-37	pdf-1	poml-1	snet-1	sox-2	tax-6	top-1	tph-1	tyra-3	unc-86	vab-2	zig-3
	AIMR	AB.prpaapppa	Glu	bas-1	C32B5.6	cam-1	cat-1	cat-4	ceh-14	coel-1	dkf-2	eat-4	flp-10	flp-22	gcy-18	ins-1	inx-19	mbr-1	mls-2	mod-5	nlp-37	pdf-1	poml-1	snet-1	sox-2	tax-6	top-1	tph-1	tyra-3	unc-86	vab-2	zig-3
AIN	AINL	AB.alaaaalal	ACh	acc-4	cam-1	ceh-10	che-7	flp-19	inx-17	inx-8	mbr-1	ncam-1	nhr-67	rig-1	syg-1	ttx-3	unc-103	unc-7	unc-9	wrk-1	cho-1	sox-2	unc-17	unc-47
	AINR	AB.alaapaaar	ACh	acc-4	cam-1	ceh-10	che-7	flp-19	inx-17	inx-8	mbr-1	ncam-1	nhr-67	rig-1	syg-1	ttx-3	unc-103	unc-7	unc-9	wrk-1	cho-1	sox-2	unc-17	unc-47
AIY	AIYL	AB.plpapaaap	ACh	acc-4	abi-1	acr-14	aho-3	B0207.7	bus-18	C16B8.4	cam-1	ceh-10	ceh-23	cho-1	ckr-2	cnb-1	coel-1		des-2	dkf-2	drn-1	F16C3.1	F17C11.2	F48E3.8	F54E4.4	F55C12.5	fax-1	flp-1	flp-18	gar-2	gcy-1	glc-3	hen-1	hlh-16	inx-1	inx-18	inx-19	inx-7	jnk-1	kal-1	kin-29	lat-1	ldb-1	lgc-27	lgc-35	lgc-38	lgc-46	M02B1.2	mgl-1
	AIYR	AB.prpapaaap	ACh	acc-4	abi-1	acr-14	aho-3	B0207.7	bus-18	C16B8.4	cam-1	ceh-10	ceh-23	cho-1	ckr-2	cnb-1	coel-1		des-2	dkf-2	drn-1	F16C3.1	F17C11.2	F48E3.8	F54E4.4	F55C12.5	fax-1	flp-1	flp-18	gar-2	gcy-1	glc-3	hen-1	hlh-16	inx-1	inx-18	inx-19	inx-7	jnk-1	kal-1	kin-29	lat-1	ldb-1	lgc-27	lgc-35	lgc-38	lgc-46	M02B1.2	mgl-1
AIZ	AIZL	AB.plapaaapav	Glu	cam-1	cnb-1	coel-1	eat-4	flp-22	gpa-3	gtr-1	inx-19	kal-1	kin-29	lin-11	madd-4	mod-1	ntc-1	odr-2	pkc-1	ser-2	tax-6	unc-86	npr-2	acc-2
	AIZR	AB.prapaaapav	Glu	cam-1	cnb-1	coel-1	eat-4	flp-22	gpa-3	gtr-1	inx-19	kal-1	kin-29	lin-11	madd-4	mod-1	ntc-1	odr-2	pkc-1	ser-2	tax-6	unc-86	npr-2	acc-2
ALA	ALA	AB.alapppaaa	GABA	ceh-10	ceh-14	ceh-17	deg-3	des-2	flp-13	flp-24	flp-7	gly-18	gpa-14	hlh-29	ida-1	let-23	lev-8	mab-9	plc-3	snf-11	sra-10	tba-2	tmc-1	unc-103	unc-53	vav-1	ver-3
ALM	ALML	AB.arppaappa	Glu	acp-2	acr-23	aex-6	alr-1	anoh-2	ari-1	C03A3.3	C49G9.1	cam-1	cct-2	cct-4	ceh-13	ceh-14	ceh-20	coel-1	crml-1	ddl-2	deg-3	degt-1	dgn-1	dop-1	dsh-1	dyn-1	eat-4	egl-2	elp-1	elpc-1	exc-9	F57H12.7	fbl-1	flp-20	gab-1	glr-8	goa-1	hlh-14	inx-7	kqt-1	kqt-3	kvs-4	lgc-12	lgc-37	lgc-55	mab-21	max-2	mec-10	mec-17
	ALMR	AB.arpppappa	Glu	acp-2	acr-23	aex-6	alr-1	anoh-2	ari-1	C03A3.3	C49G9.1	cam-1	cct-2	cct-4	ceh-13	ceh-14	ceh-20	coel-1	crml-1	ddl-2	deg-3	degt-1	dgn-1	dop-1	dsh-1	dyn-1	eat-4	egl-2	elp-1	elpc-1	exc-9	F57H12.7	fbl-1	flp-20	gab-1	glr-8	goa-1	hlh-14	inx-7	kqt-1	kqt-3	kvs-4	lgc-12	lgc-37	lgc-55	mab-21	max-2	mec-10	mec-17
ALN	ALNL	AB.plapappppap	ACh	acc-4	ahr-1	ast-1	C15C8.4	cam-1	che-7	cho-1	dgn-1	dop-1	eat-20	egl-2	egl-36	gcy-35	gpa-10	inx-3	inx-7	lad-2	lgc-55	mec-1	mec-7	mpz-1	odr-2	pxf-1	ser-2	syg-2	tol-1	unc-103	unc-17	unc-32	unc-36	unc-47	unc-53	unc-86	poml-1
	ALNR	AB.prapappppap	ACh	acc-4	ahr-1	ast-1	C15C8.4	cam-1	che-7	cho-1	dgn-1	dop-1	eat-20	egl-2	egl-36	gcy-35	gpa-10	inx-3	inx-7	lad-2	lgc-55	mec-1	mec-7	mpz-1	odr-2	pxf-1	ser-2	syg-2	tol-1	unc-103	unc-17	unc-32	unc-36	unc-47	unc-53	unc-86	poml-1
AQR	AQR	QR.ap	Glu	ahr-1	ani-1	bbs-1	bbs-2	bbs-8	che-2	che-3	cor-1	dkf-2	dyf-11	dyf-2	eat-4	egl-13	egl-2	F49H12.4	gcy-25	gcy-32	gcy-33	gcy-34	gcy-35	gcy-36	gcy-37	glb-5	gpa-8	lin-32	mig-13	ncx-5	nlp-37	npr-1	npr-1	osm-12	osm-6	pdl-1	snf-3	tax-2	tmc-1	toe-2
AS	AS1	P1.apa	ACh	acc-4	unc-3	unc-55	unc-17	cho-1	unc-8	unc-53	mab-9	madd-4	max-1	tsp-7	hmr-1	ace-2	acr-14	acr-15	nlp-14	unc-63	tig-2	nlp-21	unc-5	coq-8
	AS2	P2.apa	ACh	acc-4	unc-3	unc-55	unc-17	cho-1	unc-8	unc-53	mab-9	madd-4	max-1	tsp-7	hmr-1	ace-2	acr-14	acr-15	nlp-14	unc-63	tig-2	nlp-21	unc-5	coq-8
	AS3	P3.apa	ACh	acc-4	unc-3	unc-55	unc-17	cho-1	unc-8	unc-53	mab-9	madd-4	max-1	tsp-7	hmr-1	ace-2	acr-14	acr-15	nlp-14	unc-63	tig-2	nlp-21	unc-5	coq-8
	AS4	P4.apa	ACh	acc-4	unc-3	unc-55	unc-17	cho-1	unc-8	unc-53	mab-9	madd-4	max-1	tsp-7	hmr-1	ace-2	acr-14	acr-15	nlp-14	unc-63	tig-2	nlp-21	unc-5	coq-8
	AS5	P5.apa	ACh	acc-4	unc-3	unc-55	unc-17	cho-1	unc-8	unc-53	mab-9	madd-4	max-1	tsp-7	hmr-1	ace-2	acr-14	acr-15	nlp-14	unc-63	tig-2	nlp-21	unc-5	coq-8
	AS6	P6.apa	ACh	acc-4	unc-3	unc-55	unc-17	cho-1	unc-8	unc-53	mab-9	madd-4	max-1	tsp-7	hmr-1	ace-2	acr-14	acr-15	nlp-14	unc-63	tig-2	nlp-21	unc-5	coq-8
	AS7	P7.apa	ACh	acc-4	unc-3	unc-55	unc-17	cho-1	unc-8	unc-53	mab-9	madd-4	max-1	tsp-7	hmr-1	ace-2	acr-14	acr-15	nlp-14	unc-63	tig-2	nlp-21	unc-5	coq-8
	AS8	P8.apa	ACh	acc-4	unc-3	unc-55	unc-17	cho-1	unc-8	unc-53	mab-9	madd-4	max-1	tsp-7	hmr-1	ace-2	acr-14	acr-15	nlp-14	unc-63	tig-2	nlp-21	unc-5	coq-8
	AS9	P9.apa	ACh	acc-4	unc-3	unc-55	unc-17	cho-1	unc-8	unc-53	mab-9	madd-4	max-1	tsp-7	hmr-1	ace-2	acr-14	acr-15	nlp-14	unc-63	tig-2	nlp-21	unc-5
	AS10	P10.apa	ACh	acc-4	unc-3	unc-55	unc-17	cho-1	unc-8	unc-53	mab-9	madd-4	max-1	tsp-7	hmr-1	ace-2	acr-14	acr-15	nlp-14	unc-63	tig-2	nlp-21	unc-5
	AS11	P11.apa	ACh	acc-4	unc-3	unc-55	unc-17	cho-1	unc-8	unc-53	mab-9	madd-4	max-1	tsp-7	hmr-1	ace-2	acr-14	acr-15	nlp-14	unc-63	tig-2	nlp-21	unc-5
ASE	ASEL	AB.alppppppaa	Glu	aha-1	arrd-4	bbs-1	bbs-2	bbs-8	C33A12.4		ceh-36	ceh-38	che-1	che-3	che-6	cng-2	cng-3		csk-1	cup-5	dac-1	daf-25	del-2	del-3	del-4	die-1	dkf-2	dlc-2	dmd-4	dop-3	dop-5	dsc-1	dyf-3	eat-4		egl-2	egl-4	elpc-1	elpc-3	F08B4.4		F58B4.3	fkh-8	flp-13	flp-20	flp-21	flp-25	flp-4	flp-5
	ASER	AB.praaapppaa	Glu	aha-1	arrd-4	bbs-1	bbs-2	bbs-8	C33A12.4	C39D10.5	ceh-36	ceh-38	che-1	che-3	che-6	cng-2	cng-3	cog-1	csk-1	cup-5	dac-1	daf-25	del-2	del-3	del-4		dkf-2	dlc-2	dmd-4	dop-3	dop-5	dsc-1	dyf-3	eat-4	EGAP5.1	egl-2	egl-4	elpc-1	elpc-3	F08B4.4	F08G12.8	F58B4.3	fkh-8	flp-13		flp-21	flp-25		flp-5
ASG	ASGL	AB.plaapapap	Glu	bbs-1	bbs-2	bbs-8	osm-12	arrd-4	bra-1	che-3	che-7	clhm-1	cng-2	daf-25	dkf-2	dmd-4	dop-4	dyf-11	dyf-3	eat-4	flp-13	flp-21	flp-22	flp-6	fut-1	gcy-15	gcy-21	glb-5	gpa-3	hlh-29	ida-1	ins-1	K07C11.10	K10G6.4	kin-29	kvs-1	lin-11	mps-1	ncr-1	ncs-1	nhr-67	nhr-83	nphp-1	nphp-4	npr-1	npr-15	npr-5	odr-2	odr-4
	ASGR	AB.praapapap	Glu	bbs-1	bbs-2	bbs-8	osm-12	arrd-4	bra-1	che-3	che-7	clhm-1	cng-2	daf-25	dkf-2	dmd-4	dop-4	dyf-11	dyf-3	eat-4	flp-13	flp-21	flp-22	flp-6	fut-1	gcy-15	gcy-21	glb-5	gpa-3	hlh-29	ida-1	ins-1	K07C11.10	K10G6.4	kin-29	kvs-1	lin-11	mps-1	ncr-1	ncs-1	nhr-67	nhr-83	nphp-1	nphp-4	npr-1	npr-15	npr-5	odr-2	odr-4
ASH	ASHL	AB.plpaappaa	Glu	arr-1	arrd-17	arrd-4	bbs-1	bbs-2	bbs-8	C33A12.4	C34D4.1	cam-1	ceh-13	che-3	che-7	daf-2	daf-25	dcar-1	die-1	dmd-4	dyf-11	dyf-2	dyf-3	eat-4	egl-4	egl-43	F25B4.2	flp-21		glp-1	gpa-1	gpa-11	gpa-13	gpa-14	gpa-15	gpa-3	gpa-6	gpc-1	grk-2	grld-1	hda-3	hda-4	hlh-2	ift-81	ins-1	inx-19	jbts-14	K07C11.10	K10G6.4
	ASHR	AB.prpaappaa	Glu	arr-1	arrd-17	arrd-4	bbs-1	bbs-2	bbs-8	C33A12.4	C34D4.1	cam-1	ceh-13	che-3	che-7	daf-2	daf-25	dcar-1	die-1	dmd-4	dyf-11	dyf-2	dyf-3	eat-4	egl-4	egl-43	F25B4.2	flp-21		glp-1	gpa-1	gpa-11	gpa-13	gpa-14	gpa-15	gpa-3	gpa-6	gpc-1	grk-2	grld-1	hda-3	hda-4	hlh-2	ift-81	ins-1	inx-19	jbts-14	K07C11.10	K10G6.4
ASI	ASIL	AB.plaapapppa	Unknown (orphan)	arrd-4	asna-1	bbs-1	bbs-2	bbs-8	bra-1	C04G2.2	C33A12.4	C34D4.1	cam-1	ceh-13	che-3	clhm-1	cng-1	cng-2	cng-3	cnx-1	coq-8	daf-11	daf-25	daf-28	daf-37	daf-38	daf-7	daf-8	dcar-1	dyf-11	dyf-2	dyf-3	egl-43	eri-6	eri-7	F25B4.2	F32B6.10	flp-10	flp-21	gcs-1	gcy-1	gcy-2	gcy-27	gcy-3	glp-1	gon-1	gpa-1	gpa-10	gpa-14
	ASIR	AB.praapapppa	Unknown (orphan)	arrd-4	asna-1	bbs-1	bbs-2	bbs-8	bra-1	C04G2.2	C33A12.4	C34D4.1	cam-1	ceh-13	che-3	clhm-1	cng-1	cng-2	cng-3	cnx-1	coq-8	daf-11	daf-25	daf-28	daf-37	daf-38	daf-7	daf-8	dcar-1	dyf-11	dyf-2	dyf-3	egl-43	eri-6	eri-7	F25B4.2	F32B6.10	flp-10	flp-21	gcs-1	gcy-1	gcy-2	gcy-27	gcy-3	glp-1	gon-1	gpa-1	gpa-10	gpa-14
ASJ	ASJL	AB.alpppppppa	ACh	add-1	age-1	arrd-17	arrd-4	bbs-1	bbs-2	bbs-8	C33A12.4	C34D4.1	C39D10.5	ceh-13	che-3	cho-1	clhm-1	cng-2	cog-1	daf-11	daf-25	daf-28	dyf-11	dyf-2	dyf-3	EGAP5.1	egl-43	F25B4.2	flp-21	gcy-12	gcy-27	gon-1	gpa-1	gpa-10	gpa-14	gpa-3	gpa-9	gpc-1	ift-81	ins-1	ins-3	ins-32	ins-4	ins-6	ins-9	jbts-14	K07C11.10	K07C5.9	K10D6.2
	ASJR	AB.praaappppa	ACh	add-1	age-1	arrd-17	arrd-4	bbs-1	bbs-2	bbs-8	C33A12.4	C34D4.1	C39D10.5	ceh-13	che-3	cho-1	clhm-1	cng-2	cog-1	daf-11	daf-25	daf-28	dyf-11	dyf-2	dyf-3	EGAP5.1	egl-43	F25B4.2	flp-21	gcy-12	gcy-27	gon-1	gpa-1	gpa-10	gpa-14	gpa-3	gpa-9	gpc-1	ift-81	ins-1	ins-3	ins-32	ins-4	ins-6	ins-9	jbts-14	K07C11.10	K07C5.9	K10D6.2
ASK	ASKL	AB.alpppapppa	Glu	ahr-1	arr-1	arrd-17	arrd-4	asna-1	bbs-1	bbs-2	bbs-8	bra-1	C33A12.4	C34D4.1	C39D10.5	C45G9.1	cam-1	ceh-13	che-3	cng-2	cnx-1	dac-1	daf-11	daf-25	daf-37	daf-38	dop-3	dyf-11	dyf-2	dyf-3	eat-4	egl-4	elpc-1	elpc-3	eri-6	eri-7	F08G12.8	F25B4.2	F32B6.10	flp-13	flp-21	gcy-27	glp-1	gpa-14	gpa-15	gpa-3	hlh-29	ida-1	ift-81
	ASKR	AB.praaaapppa	Glu	ahr-1	arr-1	arrd-17	arrd-4	asna-1	bbs-1	bbs-2	bbs-8	bra-1	C33A12.4	C34D4.1	C39D10.5	C45G9.1	cam-1	ceh-13	che-3	cng-2	cnx-1	dac-1	daf-11	daf-25	daf-37	daf-38	dop-3	dyf-11	dyf-2	dyf-3	eat-4	egl-4	elpc-1	elpc-3	eri-6	eri-7	F08G12.8	F25B4.2	F32B6.10	flp-13	flp-21	gcy-27	glp-1	gpa-14	gpa-15	gpa-3	hlh-29	ida-1	ift-81
AUA	AUAL	AB.alpppppppp	Glu	C41G7.6	cam-1	ceh-6	che-7	csk-1	dkf-2	dop-1	eat-4	flp-10	flp-11	flp-8	flr-4	gcy-12	glr-4	ida-1	K07C5.9	mps-4	nhr-67	npr-1	npr-5	rig-1	rig-6	ser-2	src-1	sre-4	tax-6	tyra-3	ugt-50	unc-103	unc-9	unc-47	wrk-1
	AUAR	AB.praaappppp	Glu	C41G7.6	cam-1	ceh-6	che-7	csk-1	dkf-2	dop-1	eat-4	flp-10	flp-11	flp-8	flr-4	gcy-12	glr-4	ida-1	K07C5.9	mps-4	nhr-67	npr-1	npr-5	rig-1	rig-6	ser-2	src-1	sre-4	tax-6	tyra-3	ugt-50	unc-103	unc-9	unc-47	wrk-1
AVA	AVAL	AB.alppaaapa	ACh	acc-4	acc-1	ace-2	acr-15	acr-16	acr-18	add-1	ast-1	cam-1	cho-1	cni-1	csk-1	dbl-1	fax-1	flp-1	flp-18	flp-22	ggr-2	glr-1	glr-2	glr-4	glr-5	gpa-14	grld-1	inx-7	K10G6.4	kel-8	lag-2	lin-11	magi-1	msi-1	nhr-67	nmr-1	nmr-2	npr-4	pef-1	pept-3	pnc-1	rig-1	rig-3	rig-6	src-1	tax-6	unc-103	unc-116	unc-17
	AVAR	AB.alaappapa	ACh	acc-4	acc-1	ace-2	acr-15	acr-16	acr-18	add-1	ast-1	cam-1	cho-1	cni-1	csk-1	dbl-1	fax-1	flp-1	flp-18	flp-22	ggr-2	glr-1	glr-2	glr-4	glr-5	gpa-14	grld-1	inx-7	K10G6.4	kel-8	lag-2	lin-11	magi-1	msi-1	nhr-67	nmr-1	nmr-2	npr-4	pef-1	pept-3	pnc-1	rig-1	rig-3	rig-6	src-1	tax-6	unc-103	unc-116	unc-17
AVB	AVBL	AB.plpaapaap	ACh	acc-4	ace-2	acr-15	add-1	cam-1	cho-1	dkf-1	fax-1	ggr-2	glr-1	glr-5	inx-19	kel-8	lgc-55	lite-1	ncam-1	pdf-1	pef-1	rab-6.1	rig-1	rig-6	sra-11	unc-17	unc-3	unc-42	unc-6	unc-7	unc-8	unc-46
	AVBR	AB.prpaapaap	ACh	acc-4	ace-2	acr-15	add-1	cam-1	cho-1	dkf-1	fax-1	ggr-2	glr-1	glr-5	inx-19	kel-8	lgc-55	lite-1	ncam-1	pdf-1	pef-1	rab-6.1	rig-1	rig-6	sra-11	unc-17	unc-3	unc-42	unc-6	unc-7	unc-8	unc-46
AVD	AVDL	AB.alaaapalr	ACh	acc-4	ace-2	add-1	ast-1	cam-1	cfi-1	cho-1	deg-1	glr-1	glr-2	glr-5	grld-1	gur-3	inx-6	K10G6.4	kel-8	lgc-35	magi-1	nlp-37	nmr-1	nmr-2	pdfr-1	rab-6.1	rig-1	rig-5	tol-1	unc-103	unc-17	unc-3	unc-42	unc-7	unc-8	unc-9
	AVDR	AB.alaaapprl	ACh	acc-4	ace-2	add-1	ast-1	cam-1	cfi-1	cho-1	deg-1	glr-1	glr-2	glr-5	grld-1	gur-3	inx-6	K10G6.4	kel-8	lgc-35	magi-1	nlp-37	nmr-1	nmr-2	pdfr-1	rab-6.1	rig-1	rig-5	tol-1	unc-103	unc-17	unc-3	unc-42	unc-7	unc-8	unc-9
AVE	AVEL	AB.alpppaaaa	ACh	acc-4	acc-1	ace-2	add-1	ast-1	cam-1	cho-1	fax-1	flp-1	frpr-4	glr-1	glr-2	glr-5	grld-1	kel-8	lin-11	magi-1	msi-1	ncam-1	nmr-1	nmr-2	rig-1	rig-6	ser-1	tax-6	tor-2	unc-17	unc-3	unc-42	wrk-1
	AVER	AB.praaaaaaa	ACh	acc-4	acc-1	ace-2	add-1	ast-1	cam-1	cho-1	fax-1	flp-1	frpr-4	glr-1	glr-2	glr-5	grld-1	kel-8	lin-11	magi-1	msi-1	ncam-1	nmr-1	nmr-2	rig-1	rig-6	ser-1	tax-6	tor-2	unc-17	unc-3	unc-42	wrk-1
AVF	AVFL	P1 aaaa/ W aaa	GABA	acc-4	inx-8	pag-3	unc-4	dkf-2	pdfr-1	bicd-1	eol-1	snf-11	unc-46
	AVFR	P1 aaaa/ W aaa	GABA	acc-4	inx-8	pag-3	unc-4	dkf-2	pdfr-1	bicd-1	eol-1	snf-11	unc-46
AVG	AVG	AB.prpapppap	ACh	ast-1	deg-1	deg-3	F59E11.7	flp-22	flp-7	glr-1	glr-2	ins-17	inx-18	lin-11	lite-1	mom-5	nhr-67	nlp-37	nmr-1	nmr-2	npr-17	ntr-2	odr-2	pha-4	plr-1	plr-1	rig-6	unc-17	unc-47	unc-6	unc-7	unc-71	vab-15	vem-1
AVH	AVHL	AB.alapaaaaa	Unknown (orphan)	cam-1	ceh-6	ggr-1	glr-4	ida-1	inx-12	ser-2	unc-9	unc-42	unc-103	tmc-1
	AVHR	AB.alapaaaaa	Unknown (orphan)	cam-1	ceh-6	ggr-1	glr-4	ida-1	inx-12	ser-2	unc-9	unc-42	unc-103	tmc-1
AVJ	AVJL	AB.alapapppa	Unknown (orphan)	add-1	C33A12.4	cam-1	ceh-10	che-7	dkf-2	egl-4	glr-1	ida-1	inx-12	inx-18	inx-8	lin-11	rig-1	tab-1	unc-103	unc-42	unc-7	unc-9	ser-5	hlh-34
	AVJR	AB.alapppppa	Unknown (orphan)	add-1	C33A12.4	cam-1	ceh-10	che-7	dkf-2	egl-4	glr-1	ida-1	inx-12	inx-18	inx-8	lin-11	rig-1	tab-1	unc-103	unc-42	unc-7	unc-9	ser-5	hlh-34
AVK	AVKL	AB.plpapapap	Unknown (orphan)	cam-1	coel-1	coq-8	dbl-1	dkf-2	fax-1	flp-1	gcy-29	glr-5	inx-12	inx-18	inx-19	inx-2	inx-6	inx-7	inx-8	inx-9	let-60	ncs-1	ntc-1	tax-6	unc-42	unc-7	unc-9	unc-47	vab-2	sox-2
	AVKR	AB.prpapapap	Unknown (orphan)	cam-1	coel-1	coq-8	dbl-1	dkf-2	fax-1	flp-1	gcy-29	glr-5	inx-12	inx-18	inx-19	inx-2	inx-6	inx-7	inx-8	inx-9	let-60	ncs-1	ntc-1	tax-6	unc-42	unc-7	unc-9	unc-47	vab-2	sox-2
AVL	AVL	AB.prpappaap	GABA	alr-1	dop-4	egl-36	flp-22	lim-6	nhr-67	smp-1	snf-11	unc-25	unc-47	unc-46
AVM	AVM	QR.paa	Glu	acr-23	ahr-1	alr-1	ani-1	C03A3.3	C49G9.1	cam-1	cct-2	cct-4	ceh-14	cysl-1	ddl-2	dop-1	eat-4	egl-46	elp-1	F57H12.7	flp-20	flp-4	gab-1	gcy-35	goa-1	gpa-16	inx-7	lgc-37	lgc-55	mab-21	madd-2	max-2	mec-10	mec-17	mec-2	mec-3	mec-4	mec-6	mec-7	mec-8	mfb-1	mig-10	mir-241	mir-84	mpz-1	mtd-1	nck-1	pag-3	pat-2
AWA	AWAL	AB.plaapapaa	Unknown (orphan)	bbs-1	bbs-2	bbs-8	osm-12	arr-1	C33A12.4	daf-2	daf-25	dkf-2	dsc-1	flp-19	gcy-2	gpa-3	gpa-5	gpa-6	ins-1	K07C11.10	K10G6.4	kin-29	lin-11	mir-124	ncs-1	nphp-1	npr-5	ocr-1	ocr-2	odr-10	odr-3	odr-4	odr-7	odr-8	oig-8	osm-6	osm-9	pgp-2	pkc-1	pnc-1	sra-13	sra-17	srab-9	srx-47	tax-6	tba-9	tbb-4	trpa-1	Y55D5A.1
	AWAR	AB.praapapaa	Unknown (orphan)	bbs-1	bbs-2	bbs-8	osm-12	arr-1	C33A12.4	daf-2	daf-25	dkf-2	dsc-1	flp-19	gcy-2	gpa-3	gpa-5	gpa-6	ins-1	K07C11.10	K10G6.4	kin-29	lin-11	mir-124	ncs-1	nphp-1	npr-5	ocr-1	ocr-2	odr-10	odr-3	odr-4	odr-7	odr-8	oig-8	osm-6	osm-9	pgp-2	pkc-1	pnc-1	sra-13	sra-17	srab-9	srx-47	tax-6	tba-9	tbb-4	trpa-1	Y55D5A.1
AWB	AWBL	AB.alpppppap	ACh	acc-4	aho-3	arr-1	arrd-4	bbs-1	bbs-2	bbs-8	C33A12.4	ceh-37	cho-1	cng-3	daf-11	daf-25	dgk-3	dkf-1	dmd-4	dsc-1	dyf-11	dyf-13	egl-30	fkh-2	gpa-6	gpc-1	hda-4	ift-81	inx-19	K07C11.10	K10G6.4	kap-1	kin-29	kqt-3	lim-4	lst-1	mef-2	mir-124	mks-5	ncs-1	nhr-67	nlp-3	nlp-9	nphp-1	npr-5	odr-1	odr-3	odr-4	odr-8
	AWBR	AB.praaappap	ACh	acc-4	aho-3	arr-1	arrd-4	bbs-1	bbs-2	bbs-8	C33A12.4	ceh-37	cho-1	cng-3	daf-11	daf-25	dgk-3	dkf-1	dmd-4	dsc-1	dyf-11	dyf-13	egl-30	fkh-2	gpa-6	gpc-1	hda-4	ift-81	inx-19	K07C11.10	K10G6.4	kap-1	kin-29	kqt-3	lim-4	lst-1	mef-2	mir-124	mks-5	ncs-1	nhr-67	nlp-3	nlp-9	nphp-1	npr-5	odr-1	odr-3	odr-4	odr-8
AWC	AWCL	AB.plpaaaaap	Glu	ace-2	age-1	aho-3	arr-1	arrd-4	bbs-1	bbs-2	bbs-8	bra-1	C39D10.5	calf-1	ceh-36	che-6	cng-2	cng-3	coel-1	dac-1	daf-11	daf-25	die-1	dkf-2	dmd-4	dsc-1	eat-4	egl-19	egl-2	egl-30	egl-4	F08G12.8	flp-4	fozi-1	gcy-12	gcy-14	gcy-20	gcy-29	gpa-13	gpa-2	gpa-3	hpl-2	ins-22	ins-26	ins-32	ins-35	inx-19	jbts-14	K07C11.10
	AWCR	AB.prpaaaaap	Glu	ace-2	age-1	aho-3	arr-1	arrd-4	bbs-1	bbs-2	bbs-8	bra-1	C39D10.5	calf-1	ceh-36	che-6	cng-2	cng-3	coel-1	dac-1	daf-11	daf-25	die-1	dkf-2	dmd-4	dsc-1	eat-4	egl-19	egl-2	egl-30	egl-4	F08G12.8	flp-4	fozi-1	gcy-12	gcy-14	gcy-20	gcy-29	gpa-13	gpa-2	gpa-3	hpl-2	ins-22	ins-26	ins-32	ins-35	inx-19	jbts-14	K07C11.10
BAG	BAGL	AB.alppappap	Glu	bbs-1	bbs-2	bbs-8	osm-12	cah-2	csk-1	dkf-2	dmd-4	eat-20	eat-4	egl-13	egl-2	ets-5	flp-10	flp-11	flp-12	flp-13	flp-17	flp-19	gcy-31	gcy-33	gcy-9	glb-5	ins-1	inx-19	mgl-3	ncs-1	ncx-5	nhr-83	nlp-3	npr-4	oig-8	olrn-1	pef-1	plc-1	src-1	tax-2	tax-4	tmc-1	trp-1	tyra-3	Y55D5A.1	zig-4	mom-4	pdl-1	pmk-3
	BAGR	AB.arappppap	Glu	bbs-1	bbs-2	bbs-8	osm-12	cah-2	csk-1	dkf-2	dmd-4	eat-20	eat-4	egl-13	egl-2	ets-5	flp-10	flp-11	flp-12	flp-13	flp-17	flp-19	gcy-31	gcy-33	gcy-9	glb-5	ins-1	inx-19	mgl-3	ncs-1	ncx-5	nhr-83	nlp-3	npr-4	oig-8	olrn-1	pef-1	plc-1	src-1	tax-2	tax-4	tmc-1	trp-1	tyra-3	Y55D5A.1	zig-4	mom-4	pdl-1	pmk-3
BDU	BDUL	AB.arppaappp	Unknown (orphan)	aha-1	ahr-1	cam-1	ceh-14	ceh-20	cysl-1	flp-10	flp-12	gcy-35	glr-8	goa-1	gpa-16	hlh-14	inx-7	kin-19	nlp-1	nlp-15	nlp-37	npr-4	ntr-1	pag-3	pkc-1	pxf-1	rhgf-2	ser-2	slt-1	srab-12	unc-36	unc-53	unc-86	unc-9	zig-3	poml-1
	BDUR	AB.arpppappp	Unknown (orphan)	aha-1	ahr-1	cam-1	ceh-14	ceh-20	cysl-1	flp-10	flp-12	gcy-35	glr-8	goa-1	gpa-16	hlh-14	inx-7	kin-19	nlp-1	nlp-15	nlp-37	npr-4	ntr-1	pag-3	pkc-1	pxf-1	rhgf-2	ser-2	slt-1	srab-12	unc-36	unc-53	unc-86	unc-9	zig-3	poml-1
CAN	CANL	AB alapaaapa	unknown MA (cat-1)	ace-3	acy-2	add-1	ags-3	ari-1	bicd-1	C33A11.2	cah-2	cam-1	cat-1	ceh-10	ceh-43	cle-1	crml-1	cwn-1	dbl-1	dop-4	dyf-5	elpc-1	elpc-3	eor-1	eor-2	exl-1	F59B2.13	ggr-2	goa-1	gpa-10	gpa-14	gsa-1	igcm-1	inx-12	inx-13	inx-3	inx-7	kal-1	kin-29	lrk-1	magi-1	mig-10	mig-14	mig-2	mig-6	mtm-9	nck-1	nipi-3	nlp-10
	CANR	AB alappappa	unknown MA (cat-1)	ace-3	acy-2	add-1	ags-3	ari-1	bicd-1	C33A11.2	cah-2	cam-1	cat-1	ceh-10	ceh-43	cle-1	crml-1	cwn-1	dbl-1	dop-4	dyf-5	elpc-1	elpc-3	eor-1	eor-2	exl-1	F59B2.13	ggr-2	goa-1	gpa-10	gpa-14	gsa-1	igcm-1	inx-12	inx-13	inx-3	inx-7	kal-1	kin-29	lrk-1	magi-1	mig-10	mig-14	mig-2	mig-6	mtm-9	nck-1	nipi-3	nlp-10
CEP	CEPDL	AB.plaaaaappa	DA	ace-1	anoh-2	arrd-17	asic-1	atat-2	bas-1	bbs-1	bbs-2	bbs-8	cat-1	cat-2	cat-4	ceh-10	ceh-40	che-2	cle-1	dat-1	dop-2	egl-43	fax-1	flp-22	hlh-13	mdl-1	nhr-67	nid-1	osm-12	osm-6	ptc-3	qdpr-1	sin-3	srab-12	sre-37	sulp-2	tba-9	tbb-4	tsp-17	tyra-3	tyra-3	unc-9	vem-1
	CEPDR	AB.arpapaappa	DA	ace-1	anoh-2	arrd-17	asic-1	atat-2	bas-1	bbs-1	bbs-2	bbs-8	cat-1	cat-2	cat-4	ceh-10	ceh-40	che-2	cle-1	dat-1	dop-2	egl-43	fax-1	flp-22	hlh-13	mdl-1	nhr-67	nid-1	osm-12	osm-6	ptc-3	qdpr-1	sin-3	srab-12	sre-37	sulp-2	tba-9	tbb-4	tsp-17	tyra-3	tyra-3	unc-9	vem-1
	CEPVL	AB.plpaappppa	DA	ace-1	anoh-2	arrd-17	asic-1	atat-2	bas-1	bbs-1	bbs-2	bbs-8	cat-1	cat-2	cat-4		ceh-40	che-2	cle-1	dat-1	dop-2	egl-43		flp-22	hlh-13	mdl-1	nhr-67	nid-1	osm-12	osm-6	ptc-3	qdpr-1	sin-3	srab-12		sulp-2	tba-9	tbb-4	tsp-17	tyra-3	tyra-3	unc-9		unc-47
	CEPVR	AB.prpaappppa	DA	ace-1	anoh-2	arrd-17	asic-1	atat-2	bas-1	bbs-1	bbs-2	bbs-8	cat-1	cat-2	cat-4		ceh-40	che-2	cle-1	dat-1	dop-2	egl-43		flp-22	hlh-13	mdl-1	nhr-67	nid-1	osm-12	osm-6	ptc-3	qdpr-1	sin-3	srab-12		sulp-2	tba-9	tbb-4	tsp-17	tyra-3	tyra-3	unc-9		unc-47
DA	DA1	AB.prppapaap	ACh	acc-4	ace-2	cho-1	unc-17	coq-8	dbl-1		unc-53	mab-9	madd-4	unc-129	unc-8	slo-2	unc-5	twk-7	acr-2	max-1	unc-129	rig-4	unc-4	riok-1
	DA2	AB.plppapapa	ACh	acc-4	ace-2	cho-1	unc-17	coq-8	dbl-1	crm-1	unc-53	mab-9	madd-4	unc-129	unc-8	slo-2	unc-5	twk-7	acr-2	max-1	unc-129	rig-4	unc-4	riok-1
	DA3	AB.prppapapa	ACh	acc-4	ace-2	cho-1	unc-17	coq-8	dbl-1	crm-1	unc-53	mab-9	madd-4	unc-129	unc-8	slo-2	unc-5	twk-7	acr-2	max-1	unc-129	rig-4	unc-4	riok-1
	DA4	AB.plppapapp	ACh	acc-4	ace-2	cho-1	unc-17	coq-8	dbl-1	crm-1	unc-53	mab-9	madd-4	unc-129	unc-8	slo-2	unc-5	twk-7	acr-2	max-1	unc-129	rig-4	unc-4	riok-1
	DA5	AB.prppapapp	ACh	acc-4	ace-2	cho-1	unc-17	coq-8	dbl-1	crm-1	unc-53	mab-9	madd-4	unc-129	unc-8	slo-2	unc-5	twk-7	acr-2	max-1	unc-129	rig-4	unc-4	riok-1
	DA6	AB.plpppaaap	ACh	acc-4	ace-2	cho-1	unc-17	coq-8	dbl-1	crm-1	unc-53	mab-9	madd-4	unc-129	unc-8	slo-2	unc-5	twk-7	acr-2	max-1	unc-129	rig-4	unc-4	riok-1
	DA7	AB.prpppaaap	ACh	acc-4	ace-2	cho-1	unc-17	coq-8	dbl-1	crm-1	unc-53	mab-9	madd-4	unc-129	unc-8	slo-2	unc-5	twk-7	acr-2	max-1	unc-129	rig-4	unc-4	riok-1
	DA8	AB.prpapappp	ACh	acc-4	ace-2	cho-1	unc-17	coq-8	dbl-1		unc-53	mab-9	madd-4	unc-129	unc-8	slo-2	unc-5	twk-7	acr-2	max-1		rig-4	unc-4	riok-1	ser-2	mig-1	glr-5	cwn-1
	DA9	AB.plpppaaaa	ACh	acc-4	ace-2	cho-1	unc-17	coq-8	dbl-1		unc-53	mab-9	madd-4	unc-129	unc-8	slo-2	unc-5	twk-7	acr-2	max-1		rig-4	unc-4	riok-1	glr-4	mig-13	plx-1	itr-1	acr-15	kvs-4
DB	DB1	AB.plpaaaapp	ACh	acc-4	dbl-1	vab-7	crm-1	glr-4	mab-9	madd-4	unc-129	unc-8	slo-2	unc-5	twk-7	acr-2	max-1	unc-129	acr-16	acr-5	ace-2	cho-1	unc-17
	DB2	AB.arappappa	ACh	acc-4	dbl-1	vab-7	crm-1	glr-4	mab-9	madd-4	unc-129	unc-8	slo-2	unc-5	twk-7	acr-2	max-1	unc-129	acr-16	acr-5	ace-2	cho-1	unc-17
	DB3	AB.prpaaaapp	ACh	acc-4	dbl-1	vab-7	crm-1	glr-4	mab-9	madd-4	unc-129	unc-8	slo-2	unc-5	twk-7	acr-2	max-1	unc-129	acr-16	acr-5	ace-2	cho-1	unc-17
	DB4	AB.prpappapp	ACh	acc-4	dbl-1	vab-7	crm-1	glr-4	mab-9	madd-4	unc-129	unc-8	slo-2	unc-5	twk-7	acr-2	max-1	unc-129	acr-16	acr-5	ace-2	cho-1	unc-17
	DB5	AB.plpapappp	ACh	acc-4	dbl-1	vab-7	crm-1	glr-4	mab-9	madd-4	unc-129	unc-8	slo-2	unc-5	twk-7	acr-2	max-1	unc-129	acr-16	acr-5	ace-2	cho-1	unc-17
	DB6	AB.plppaappp	ACh	acc-4	dbl-1	vab-7	crm-1	glr-4	mab-9	madd-4	unc-129	unc-8	slo-2	unc-5	twk-7	acr-2	max-1	unc-129	acr-16	acr-5	ace-2	cho-1	unc-17
	DB7	AB.prppaappp	ACh	acc-4	dbl-1	vab-7	crm-1	glr-4	mab-9	madd-4	unc-129	unc-8	slo-2	unc-5	twk-7	acr-2	max-1	unc-129	acr-16	acr-5	ace-2	cho-1	unc-17
DD	DD1	AB.plppappap	GABA	coq-8	oig-1	flp-13	lev-8	madd-4	npr-1	unc-30	unc-25	unc-47	unc-5	mab-9	unc-46	riok-1
	DD2	AB.prppappap	GABA	coq-8	oig-1	flp-13	lev-8	madd-4	npr-1	unc-30	unc-25	unc-47	unc-5	mab-9	unc-46	riok-1
	DD3	AB.plppapppa	GABA	coq-8	oig-1	flp-13	lev-8	madd-4	npr-1	unc-30	unc-25	unc-47	unc-5	mab-9	unc-46	riok-1
	DD4	AB.prppapppa	GABA	coq-8	oig-1	flp-13	lev-8	madd-4	npr-1	unc-30	unc-25	unc-47	unc-5	mab-9	unc-46	riok-1
	DD5	AB.plppapppp	GABA	coq-8	oig-1	flp-13	lev-8	madd-4	npr-1	unc-30	unc-25	unc-47	unc-5	mab-9	unc-46	riok-1
	DD6	AB.prppapppp	GABA	coq-8	oig-1	flp-13	lev-8	madd-4	npr-1	unc-30	unc-25	unc-47	unc-5	mab-9	unc-46	riok-1
DVA	DVA	AB.prppppapp	ACh	acc-4	ace-2	ace-3	ace-4	acr-15	ari-1	cam-1	cho-1	dbl-1	dkf-1	dop-1	egl-6	F59B2.13	fax-1	frpr-4	ggr-2	glr-2	glr-4	glr-5	gpa-14	hlh-2	inx-10	inx-13	inx-17	inx-18	inx-3	inx-7	lgc-35	lin-11	nhr-67	nlp-12	nmr-1	ntc-1	oig-1	ser-2	ser-4	trp-4	twk-16	unc-17	unc-3	unc-36	unc-47	unc-62	unc-7	zig-5
DVB	DVB	K.p	GABA	alr-1	ari-1	dkf-1	egl-36	egl-4	egl-5	F59B2.13	flp-10	flp-11	inx-10	inx-13	inx-3	inx-7	kal-1	lim-6	rskd-1	snf-11	ten-1	unc-2	unc-25	unc-46	unc-47	unc-7	unc-9
DVC	DVC	C.aapaa	Glu	acr-2	ari-1	cam-1	ceh-14	ceh-63	che-7	eat-4	egl-4	F59B2.13	glr-1	hlh-14	inx-10	inx-11	inx-13	inx-17	inx-18	inx-5	inx-7	inx-9	kal-1	lin-11	paqr-2	sem-4	ser-4	srab-4	trp-4	unc-103	unc-36	unc-7	unc-9
FLP	FLPL	AB.plapaaapad	Glu	asic-1	bbs-1	bbs-2	bbs-8	bicd-1	C49G9.1	cam-1	che-2	che-3	che-7	degt-1	des-2	dma-1	dsc-1	eat-4	egl-43	egl-44	egl-46	flp-21	flp-4	glr-4	hpo-30	inx-7	let-60	mec-10	mec-3	mec-7	ncr-1	oig-8	osm-12	osm-9	pdfr-1	T07D1.3	tbb-4	unc-8	unc-86	unc-9	Y113G7A.15	npr-2	unc-47	unc-62	osg-1
	FLPR	AB.prapaaapad	Glu	asic-1	bbs-1	bbs-2	bbs-8	bicd-1	C49G9.1	cam-1	che-2	che-3	che-7	degt-1	des-2	dma-1	dsc-1	eat-4	egl-43	egl-44	egl-46	flp-21	flp-4	glr-4	hpo-30	inx-7	let-60	mec-10	mec-3	mec-7	ncr-1	oig-8	osm-12	osm-9	pdfr-1	T07D1.3	tbb-4	unc-8	unc-86	unc-9	Y113G7A.15	npr-2	unc-47	unc-62	osg-1
HSN	HSNL	AB.plapppappa	ACh (minor)	aak-2	abts-1	acr-14	ags-3	aho-3	ari-1	arr-1	arrd-17	bas-1	baz-2	baz-2	cam-1	cat-1	cdh-3	ceh-20	che-7	clh-3	dhc-3	dsh-1	eat-16	ebax-1	egl-43	egl-44	egl-46	egl-47	egl-5	egl-6	elpc-1	elpc-3	eor-2	flp-19	fmi-1	gar-2	gbas-1	gei-8	ggr-2	glr-5	goa-1	grd-6	gsa-1	ham-2	hlh-14	hlh-3	ida-1	ife-4	ins-18
	HSNR	AB.prapppappa	ACh (minor)	aak-2	abts-1	acr-14	ags-3	aho-3	ari-1	arr-1	arrd-17	bas-1	baz-2	baz-2	cam-1	cat-1	cdh-3	ceh-20	che-7	clh-3	dhc-3	dsh-1	eat-16	ebax-1	egl-43	egl-44	egl-46	egl-47	egl-5	egl-6	elpc-1	elpc-3	eor-2	flp-19	fmi-1	gar-2	gbas-1	gei-8	ggr-2	glr-5	goa-1	grd-6	gsa-1	ham-2	hlh-14	hlh-3	ida-1	ife-4	ins-18
I1	I1L	AB.alpapppaa	ACh	acc-4	ceh-34	dkf-1	dop-4	flp-6	gfi-1	glr-7	glr-8	hlh-14	nlp-3	odr-1	pdfr-1		rict-1	rig-3	tba-2	tbx-2	unc-17	unc-32	unc-9	unc-7	frpr-4	tmc-1
	I1R	AB.arapappaa	ACh	acc-4	ceh-34	dkf-1	dop-4	flp-6	gfi-1	glr-7	glr-8	hlh-14	nlp-3	odr-1	pdfr-1		rict-1	rig-3	tba-2	tbx-2	unc-17	unc-32	unc-9	unc-7	frpr-4	tmc-1
I2	I2L	AB.alpappaapa	Glu	alr-1	ceh-34	dop-4	eat-4	flp-15	glr-7	glr-8	nlp-3	nlp-8	ntr-1	prdx-2	rig-1	rig-5	ser-7	srab-4	tba-2	unc-103	unc-86	gur-3	prdx-2	unc-47
	I2R	AB.arapapaapa	Glu	alr-1	ceh-34	dop-4	eat-4	flp-15	glr-7	glr-8	nlp-3	nlp-8	ntr-1	prdx-2	rig-1	rig-5	ser-7	srab-4	tba-2	unc-103	unc-86	gur-3	prdx-2	unc-47
I3	I3	MS.aaaaapaa	ACh	ahr-1	ceh-2	ceh-34	F41C3.8	gar-3	glr-7	glr-8	gon-14	inx-9	K05B2.2	nlp-3	pnc-1	rig-6	ser-7	tba-2	tbx-2	ZC21.3
I4	I4	MS.aaaapaa	Unknown (orphan)	ceh-20	ceh-34	che-3	eat-20	flp-5	nlp-13	nlp-3	pnc-1	prdx-2	rig-3	ser-7	srab-4	unc-129	unc-47
I5	I5	AB.arapapapp	Glu & 5HT	acr-15	ceh-34	dbl-1	eat-20	dmd-4	eat-4	F59B2.13	flp-13	flp-2	flp-4	gpa-2	ins-10	pnc-1	tbx-2	unc-4	unc-6	unc-47
I6	I6	MS.paaapaa	Unknown (orphan)	acc-4	alr-1	ceh-34	egl-36	F41C3.8	flp-4	glr-7	glr-8	ncr-1	nlp-3	ser-7	spp-12	unc-9	unc-47
IL1	IL1DL	AB.alapappaaa	Glu	bbs-1	bbs-2	bbs-8	osm-12	aqp-5	aqp-6		eat-4	egl-4	egl-43	inx-12		mec-6	mir-124	oig-1	osm-6	unc-7	unc-47	unc-103	trpa-1	srab-12	lgc-55	pnc-1	oig-1	sox-2
	IL1DR	AB.alappppaaa	Glu	bbs-1	bbs-2	bbs-8	osm-12	aqp-5	aqp-6		eat-4	egl-4	egl-43	inx-12		mec-6	mir-124	oig-1	osm-6	unc-7	unc-47	unc-103	trpa-1	srab-12	lgc-55	pnc-1	oig-1	sox-2
	IL1L	AB.alapaappaa	Glu	bbs-1	bbs-2	bbs-8	osm-12	aqp-5	aqp-6		eat-4	egl-4	goa-1	inx-12	inx-18	mec-6	mir-124	oig-1	osm-6	unc-7	unc-47	unc-103	trpa-1	srab-12		pnc-1	oig-1	sox-2
	IL1R	AB.alaappppaa	Glu	bbs-1	bbs-2	bbs-8	osm-12	aqp-5	aqp-6		eat-4	egl-4	goa-1	inx-12	inx-18	mec-6	mir-124	oig-1	osm-6	unc-7	unc-47	unc-103	trpa-1	srab-12		pnc-1	oig-1	sox-2
	IL1VL	AB.alppapppaa	Glu	bbs-1	bbs-2	bbs-8	osm-12	aqp-5	aqp-6	daf-9	eat-4	egl-4	egl-43	inx-12		mec-6	mir-124	oig-1	osm-6	unc-7	unc-47	unc-103	trpa-1	srab-12	lgc-55	pnc-1	oig-1	sox-2
	IL1VR	AB.arapppppaa	Glu	bbs-1	bbs-2	bbs-8	osm-12	aqp-5	aqp-6	daf-9	eat-4	egl-4	egl-43	inx-12		mec-6	mir-124	oig-1	osm-6	unc-7	unc-47	unc-103	trpa-1	srab-12	lgc-55	pnc-1	oig-1	sox-2
IL2	IL2DL	AB.alapappap	ACh	acc-4	bbs-1	bbs-2	bbs-8	osm-12	cho-1	daf-25	dyf-3	gcy-19		kpc-1		ncr-1		odr-2	osm-3	osm-6	unc-5	unc-17	unc-86	unc-103	srab-12	daf-38	daf-37	pnc-1	npr-5	ace-3	ace-4	sox-2
	IL2DR	AB.alappppap	ACh	acc-4	bbs-1	bbs-2	bbs-8	osm-12	cho-1	daf-25	dyf-3	gcy-19		kpc-1		ncr-1		odr-2	osm-3	osm-6	unc-5	unc-17	unc-86	unc-103	srab-12	daf-38	daf-37	pnc-1	npr-5	ace-3	ace-4	sox-2
	IL2L	AB.alapaappp	ACh	acc-4	bbs-1	bbs-2	bbs-8	osm-12	cho-1	daf-25	dyf-3	gcy-19	inx-18	kpc-1	nas-13	ncr-1	npr-1	odr-2	osm-3	osm-6	unc-5	unc-17	unc-86	unc-103	srab-12	daf-38	daf-37	pnc-1	npr-5	ace-3	ace-4	sox-2
	IL2R	AB.alaappppp	ACh	acc-4	bbs-1	bbs-2	bbs-8	osm-12	cho-1	daf-25	dyf-3	gcy-19	inx-18	kpc-1	nas-13	ncr-1	npr-1	odr-2	osm-3	osm-6	unc-5	unc-17	unc-86	unc-103	srab-12	daf-38	daf-37	pnc-1	npr-5	ace-3	ace-4	sox-2
	IL2VL	AB.alppapppp	ACh	acc-4	bbs-1	bbs-2	bbs-8	osm-12	cho-1	daf-25	dyf-3	gcy-19		kpc-1		ncr-1		odr-2	osm-3	osm-6	unc-5	unc-17	unc-86	unc-103	srab-12	daf-38	daf-37	pnc-1	npr-5	ace-3	ace-4	sox-2
	IL2VR	AB.arapppppp	ACh	acc-4	bbs-1	bbs-2	bbs-8	osm-12	cho-1	daf-25	dyf-3	gcy-19		kpc-1		ncr-1		odr-2	osm-3	osm-6	unc-5	unc-17	unc-86	unc-103	srab-12	daf-38	daf-37	pnc-1	npr-5	ace-3	ace-4	sox-2
LUA	LUAL	AB.plpppaapap	Glu	cfi-1	daf-5	eat-4	egl-43	flp-11	flp-20	flr-2	glr-5	gpa-10	inx-11	inx-13	inx-7	itr-1	nlp-13	pdf-1	ser-2	sgk-1	srab-12	unc-9	riok-1
	LUAR	AB.prpppaapap	Glu	cfi-1	daf-5	eat-4	egl-43	flp-11	flp-20	flr-2	glr-5	gpa-10	inx-11	inx-13	inx-7	itr-1	nlp-13	pdf-1	ser-2	sgk-1	srab-12	unc-9	riok-1
M1	M1	MS.paapaaa	ACh	acc-4	ceh-34	dbl-1	fax-1	flr-2	glr-2	gpa-2	inx-13	pnc-1	sel-2	tbx-2	tor-2	unc-17	unc-47
M2	M2L	AB.araapappa	ACh	acc-4	ceh-34	dkf-1	flp-18	flp-21	flr-2	inx-12	inx-13	ncam-1	nlp-13	nlp-3	pac-1	paqr-2	ser-7	tbx-2	ten-1	unc-17	zig-4	unc-7	unc-47
	M2R	AB.araappppa	ACh	acc-4	ceh-34	dkf-1	flp-18	flp-21	flr-2	inx-12	inx-13	ncam-1	nlp-13	nlp-3	pac-1	paqr-2	ser-7	tbx-2	ten-1	unc-17	zig-4	unc-7	unc-47
M3	M3L	AB.araapappp	Glu	ceh-2	ceh-34	eat-4	egl-36	flp-13	flp-18	glr-8	inx-3	mnm-2	nlp-3	npr-1	ser-7	unc-7	unc-47
	M3R	AB.araappppp	Glu	ceh-2	ceh-34	eat-4	egl-36	flp-13	flp-18	glr-8	inx-3	mnm-2	nlp-3	npr-1	ser-7	unc-7	unc-47
M4	M4	MS.paaaaaa	ACh	acc-4	cho-1	unc-17	cam-1	ceh-28	ceh-34	dbl-1	egl-17	egl-19	fax-1	flp-2	flp-21	flp-5	glr-8	ins-10	mpz-1	rig-3	rig-5	ser-7	slo-1	sptf-3	unc-32	unc-47
M5	M5	MS.paaapap	Ach	acc-4	cho-1	unc-17	ceh-34	dbl-1	fax-1	flp-1	flp-13	flp-17	flr-2	glr-8	gpa-2	kal-1	ntc-1	rig-6	ser-7	tbx-2	unc-53	unc-9	vab-15	xrn-2		unc-47
MC	MCL	AB.alpaaappp	ACh	acc-4	ceh-19	ceh-34	flp-2	flp-21	glr-8	inx-3	inx-7	mpz-1	rig-5	unc-17	rig-6	tyra-2
	MCR	AB.arapaappp	ACh	acc-4	ceh-19	ceh-34	flp-2	flp-21	glr-8	inx-3	inx-7	mpz-1	rig-5	unc-17	rig-6	tyra-2
MI	MI	AB.araappaaa	Glu	ahr-1	ceh-34	eat-4	fax-1	glr-7	glr-8	inx-5	nlp-3	pnc-1	rig-6	sams-5	unc-47
NSM	NSML	AB.araapapaav	5HT	aho-3	bas-1	cat-1	cat-4	ced-3	ceh-2	ceh-34	dkf-1	dkf-2	dop-3	flp-4	flr-2	glr-7	glr-8	goa-1	hst-3.1	ins-1	mgl-1	mgl-2	mgl-3	mig-10	mod-5	mpz-1	ncam-1	nlp-13	nlp-18	nlp-19	nlp-3	npr-6	ntc-1	pfk-1.1	plr-1	ptps-1	qdpr-1	rig-3	rig-6	scd-2	ser-2	ser-4	spp-12	srab-4	tbx-2	tph-1	tsp-17	ttx-3	twk-46
	NSMR	AB.araapppaav	5HT	aho-3	bas-1	cat-1	cat-4	ced-3	ceh-2	ceh-34	dkf-1	dkf-2	dop-3	flp-4	flr-2	glr-7	glr-8	goa-1	hst-3.1	ins-1	mgl-1	mgl-2	mgl-3	mig-10	mod-5	mpz-1	ncam-1	nlp-13	nlp-18	nlp-19	nlp-3	npr-6	ntc-1	pfk-1.1	plr-1	ptps-1	qdpr-1	rig-3	rig-6	scd-2	ser-2	ser-4	spp-12	srab-4	tbx-2	tph-1	tsp-17	ttx-3	twk-46
OLL	OLLL	AB.alppppapaa	Glu	ace-1	arl-13	arl-6	atgr-18	bbs-1	bbs-2	bbs-5	bbs-8	C33A12.4	casy-1	casy-1	che-13	che-2	coel-1	dop-6	dop-6	dylt-2	eat-4	egl-3	goa-1	grd-8	hecw-1	jbts-14	K10D6.2	let-756	madd-4	myrf-1	nphp-1	nphp-4	osm-12	osm-5	osm-6	paqr-1	paqr-1	pdfr-1	pqn-47	ric-4	ser-2	sox-2	T17H7.1	tub-1	uig-1	uig-1	unc-103	unc-47	unc-5
	OLLR	AB.praaapapaa	Glu	ace-1	arl-13	arl-6	atgr-18	bbs-1	bbs-2	bbs-5	bbs-8	C33A12.4	casy-1	casy-1	che-13	che-2	coel-1	dop-6	dop-6	dylt-2	eat-4	egl-3	goa-1	grd-8	hecw-1	jbts-14	K10D6.2	let-756	madd-4	myrf-1	nphp-1	nphp-4	osm-12	osm-5	osm-6	paqr-1	paqr-1	pdfr-1	pqn-47	ric-4	ser-2	sox-2	T17H7.1	tub-1	uig-1	uig-1	unc-103	unc-47	unc-5
OLQ	OLQDL	AB.alapapapaa	Glu	arl-13	arl-6	atat-2	bbs-1	bbs-2	bbs-5	bbs-8	C33A12.4	che-13	che-2	daf-7	dhc-3	dyla-1	dylt-2	dyrb-1	eat-20	eat-4	egl-43	goa-1	jbts-14	K10D6.2	nphp-1	nphp-4	npr-1	npr-2	ocr-4	osm-12	osm-5	osm-6	osm-9	pdfr-1	sox-3	tba-9	tbb-4	trpa-1	tub-1	tyra-3	unc-103	unc-5
	OLQDR	AB.alapppapaa	Glu	arl-13	arl-6	atat-2	bbs-1	bbs-2	bbs-5	bbs-8	C33A12.4	che-13	che-2	daf-7	dhc-3	dyla-1	dylt-2	dyrb-1	eat-20	eat-4	egl-43	goa-1	jbts-14	K10D6.2	nphp-1	nphp-4	npr-1	npr-2	ocr-4	osm-12	osm-5	osm-6	osm-9	pdfr-1	sox-3	tba-9	tbb-4	trpa-1	tub-1	tyra-3	unc-103	unc-5
	OLQVL	AB.plpaaappaa	Glu	arl-13	arl-6	atat-2	bbs-1	bbs-2	bbs-5	bbs-8	C33A12.4	che-13	che-2	daf-7	dhc-3	dyla-1	dylt-2	dyrb-1	eat-20	eat-4	egl-43	goa-1	jbts-14	K10D6.2	nphp-1	nphp-4	npr-1	npr-2	ocr-4	osm-12	osm-5	osm-6	osm-9	pdfr-1	sox-3	tba-9	tbb-4	trpa-1	tub-1	tyra-3	unc-103	unc-5
	OLQVR	AB.prpaaappaa	Glu	arl-13	arl-6	atat-2	bbs-1	bbs-2	bbs-5	bbs-8	C33A12.4	che-13	che-2	daf-7	dhc-3	dyla-1	dylt-2	dyrb-1	eat-20	eat-4	egl-43	goa-1	jbts-14	K10D6.2	nphp-1	nphp-4	npr-1	npr-2	ocr-4	osm-12	osm-5	osm-6	osm-9	pdfr-1	sox-3	tba-9	tbb-4	trpa-1	tub-1	tyra-3	unc-103	unc-5
PDA	PDA	AB.prpppaaaa	ACh	acc-4	ace-2	ace-3	ace-4	cho-1	cog-1	egl-5	exp-1	hst-3.1	itr-1	jmjd-3.1	kvs-1	lgc-35	plr-1	riok-1	ser-2	unc-17	unc-3	unc-8	unc-9	wdr-5.1	wrk-1
PDB	PDB	P12.apa	ACh	acc-4	unc-17	cho-1	dbl-1	kal-1	unc-8	unc-9	unc-55	unc-3
PDE	PDEL	V5L.paaa	DA	arl-13	asic-1	atat-2	bas-1	bbs-1	bbs-2	bbs-8	cat-1	cat-2	ceh-20	che-2	che-3	dat-1	dop-2	dyf-11	dyf-6	egl-36	F08G12.1	fmi-1	gpa-16	ida-1	inx-12	inx-3	mir-124	mtm-9	nas-3	osm-12	osm-6	pkc-1	sulp-2	tba-9	tbb-4	tiam-1	trpa-1	tub-1	unc-32	unc-53	unc-9	hlh-13	hlh-25	tsp-17	twk-46
	PDER	V5R.paaa	DA	arl-13	asic-1	atat-2	bas-1	bbs-1	bbs-2	bbs-8	cat-1	cat-2	ceh-20	che-2	che-3	dat-1	dop-2	dyf-11	dyf-6	egl-36	F08G12.1	fmi-1	gpa-16	ida-1	inx-12	inx-3	mir-124	mtm-9	nas-3	osm-12	osm-6	pkc-1	sulp-2	tba-9	tbb-4	tiam-1	trpa-1	tub-1	unc-32	unc-53	unc-9	hlh-13	hlh-25	tsp-17	twk-46
PHA	PHAL	AB.plpppaapp	Glu	bbs-1	bbs-2	bbs-8	osm-12	arl-13	arl-6	bra-1	C33A12.4	C34D4.1	ceh-14	ceh-19	che-2	che-3	che-7	clhm-1	cnx-1	coq-8	djr-1.2	dkf-1	dmd-4	dyf-11	dyf-3	eat-4	egl-43	F25B4.2	flp-15	flp-4	fut-1	gcy-12	gcy-17	goa-1	gpa-1	gpa-13	gpa-14	gpa-15	gpa-2	gpa-3	gpa-6	hlh-29	ida-1	ift-81	inx-13	inx-19	jbts-14	K07C11.10	kqt-3
	PHAR	AB.prpppaapp	Glu	bbs-1	bbs-2	bbs-8	osm-12	arl-13	arl-6	bra-1	C33A12.4	C34D4.1	ceh-14	ceh-19	che-2	che-3	che-7	clhm-1	cnx-1	coq-8	djr-1.2	dkf-1	dmd-4	dyf-11	dyf-3	eat-4	egl-43	F25B4.2	flp-15	flp-4	fut-1	gcy-12	gcy-17	goa-1	gpa-1	gpa-13	gpa-14	gpa-15	gpa-2	gpa-3	gpa-6	hlh-29	ida-1	ift-81	inx-13	inx-19	jbts-14	K07C11.10	kqt-3
PHB	PHBL	AB.plapppappp	Glu	bbs-1	bbs-2	bbs-8	osm-12	arl-13	arl-6	arrd-4	bra-1	C01H6.9	C33A12.4	ceh-13	ceh-14	che-2	che-3	che-7	clhm-1	cnx-1	cog-1	djr-1.2	dkf-1	dmd-4	dyf-11	dyf-3	eat-4	egl-43	F25B4.2	flp-4	flp-7	fut-1	glp-1	gpa-1	gpa-13	gpa-14	gpa-15	gpa-2	gpa-3	gpa-6	gpa-9	gpc-1	hlh-14	ida-1	ift-81	inx-13	inx-19	jbts-14	K07C11.10
	PHBR	AB.prapppappp	Glu	bbs-1	bbs-2	bbs-8	osm-12	arl-13	arl-6	arrd-4	bra-1	C01H6.9	C33A12.4	ceh-13	ceh-14	che-2	che-3	che-7	clhm-1	cnx-1	cog-1	djr-1.2	dkf-1	dmd-4	dyf-11	dyf-3	eat-4	egl-43	F25B4.2	flp-4	flp-7	fut-1	glp-1	gpa-1	gpa-13	gpa-14	gpa-15	gpa-2	gpa-3	gpa-6	gpa-9	gpc-1	hlh-14	ida-1	ift-81	inx-13	inx-19	jbts-14	K07C11.10
PHC	PHCL	TL.pppaa	Glu	ahr-1	ceh-14	dkf-1	dop-1	eat-4	flp-11	ida-1	mab-23	ncr-1	plr-1	ptl-1	rcn-1	srab-12	unc-86	unc-9	tmc-1
	PHCR	TR.pppaa	Glu	ahr-1	ceh-14	dkf-1	dop-1	eat-4	flp-11	ida-1	mab-23	ncr-1	plr-1	ptl-1	rcn-1	srab-12	unc-86	unc-9	tmc-1
PLM	PLML	AB.plapappppaa	Glu	acc-1	acp-2	acr-23	aha-1	ahr-1	anoh-2	ari-1	C03A3.3	C49G9.1	cam-1	cct-2	cct-4	ceh-13	ceh-14	chhy-1	clec-38	coel-1	ddl-2	deg-3	degt-1	dgn-1	dgn-1	dlk-1	dop-1	dsh-1	dyn-1	eat-4	egl-2	egl-5	elp-1	elpc-1	elpc-1	exc-9	F57H12.7	flp-20	gab-1	gcy-35	glr-8	gpa-16	hlh-14	inx-13	inx-3	inx-7	kqt-1	kqt-3	kvs-4
	PLMR	AB.prapappppaa	Glu	acc-1	acp-2	acr-23	aha-1	ahr-1	anoh-2	ari-1	C03A3.3	C49G9.1	cam-1	cct-2	cct-4	ceh-13	ceh-14	chhy-1	clec-38	coel-1	ddl-2	deg-3	degt-1	dgn-1	dgn-1	dlk-1	dop-1	dsh-1	dyn-1	eat-4	egl-2	egl-5	elp-1	elpc-1	elpc-1	exc-9	F57H12.7	flp-20	gab-1	gcy-35	glr-8	gpa-16	hlh-14	inx-13	inx-3	inx-7	kqt-1	kqt-3	kvs-4
PLN	PLNL	TL.pppap	ACh	acc-4	ahr-1	cho-1	dop-1	egl-2	exc-9	gcy-35	inx-13	inx-7	lad-2	mec-1	odr-2	ppk-3	syg-2	unc-17	unc-32	unc-47	unc-53	unc-86	unc-9
	PLNR	TR.pppap	ACh	acc-4	ahr-1	cho-1	dop-1	egl-2	exc-9	gcy-35	inx-13	inx-7	lad-2	mec-1	odr-2	ppk-3	syg-2	unc-17	unc-32	unc-47	unc-53	unc-86	unc-9
PQR	PQR	QL.ap	Glu	ace-3	ahr-1	ani-1	arl-13	bbs-1	bbs-2	bbs-8	ceh-13	che-2	che-3	cor-1	daf-25	daf-28	dkf-2	dop-4	dyf-11	dyf-2	eat-4	egl-13	egl-2	egl-4	eol-1	flp-10	flp-3	gcy-25	gcy-32	gcy-33	gcy-34	gcy-35	gcy-36	gcy-37	glb-5	gpa-8	hlh-29	lin-17	lin-32	mab-21	mab-7	mnm-2	ncx-5	nekl-1	nlp-37	nphp-2	npr-1	npr-17	npr-4
PVC	PVCL	AB.plpppaapaa	ACh	acc-4	ace-2	add-1	cam-1	ceh-14	cfi-1	cho-1	deg-1	deg-3	des-2	dkf-1	egl-5	flp-11	flp-20	glr-1	glr-2	glr-5	goa-1	gpa-16	inx-13	inx-19	inx-7	kel-8	mab-21	mab-9	mec-6	mps-3	mps-4	mpz-1	ncam-1	nhr-83	nmr-1	nmr-2	pdfr-1	pnc-1	rab-6.1	rig-1	rig-6	ser-2	unc-17	unc-3	unc-36	unc-8	unc-9	vab-15
	PVCR	AB.prpppaapaa	ACh	acc-4	ace-2	add-1	cam-1	ceh-14	cfi-1	cho-1	deg-1	deg-3	des-2	dkf-1	egl-5	flp-11	flp-20	glr-1	glr-2	glr-5	goa-1	gpa-16	inx-13	inx-19	inx-7	kel-8	mab-21	mab-9	mec-6	mps-3	mps-4	mpz-1	ncam-1	nhr-83	nmr-1	nmr-2	pdfr-1	pnc-1	rab-6.1	rig-1	rig-6	ser-2	unc-17	unc-3	unc-36	unc-8	unc-9	vab-15
PVD	PVDL	V5L.paapa	Glu	atg-18	bicd-1	C49G9.1	casy-1	cgh-1	coq-8	cpb-3	dcr-1	ddx-17	deg-3	degt-1	des-2	dma-1	dop-3	dsc-1	eat-4	egl-3	egl-43	egl-46	erm-1	exl-1	exoc-8	F49H12.4	flp-22	flp-4	fmi-1	frm-4	frm-8	glr-4	goa-1	hpo-30	hsp-4	inx-12	kpc-1	larp-5	lgc-12	max-2	mbl-1	mec-10	mec-3	mec-6	mec-7	mec-9	mir-124	mtr-4	nhr-111
	PVDR	V5R.paapa	Glu	atg-18	bicd-1	C49G9.1	casy-1	cgh-1	coq-8	cpb-3	dcr-1	ddx-17	deg-3	degt-1	des-2	dma-1	dop-3	dsc-1	eat-4	egl-3	egl-43	egl-46	erm-1	exl-1	exoc-8	F49H12.4	flp-22	flp-4	fmi-1	frm-4	frm-8	glr-4	goa-1	hpo-30	hsp-4	inx-12	kpc-1	larp-5	lgc-12	max-2	mbl-1	mec-10	mec-3	mec-6	mec-7	mec-9	mir-124	mtr-4	nhr-111
PVM	PVM	QL paa	Unknown (orphan)	acr-23	ahr-1	baz-2	C03A3.3	C49G9.1	cam-1	cct-2	cct-4	ceh-14	ddl-2	egl-46	elp-1	F57H12.7	flp-20	flp-8	gab-1	gar-1	goa-1	inx-7	kal-1	lgc-37	madd-2	mec-10	mec-17	mec-2	mec-3	mec-4	mec-6	mec-7	mig-10	mig-5	mpz-1	mtd-1	nck-1	pag-3	pat-4	pat-6	pdfr-1	pkc-1	rhgf-2	sax-7	scc-1	T07D1.3	tba-1	tiam-1	top-1
PVN	PVNL	TL.appp	ACh	acc-4	ceh-14	mpz-1	mps-3	pdf-1	unc-3	unc-17
	PVNR	TR.appp	ACh	acc-4	ceh-14	mpz-1	mps-3	pdf-1	unc-3	unc-17
PVP	PVPL	AB.plppppaaa	ACh	acc-4	cho-1	dgn-1	fmi-1	ida-1	inx-10	inx-7	kvs-4	lin-11	mbr-1	nhr-67	nlp-37	nlp-7	npr-17	odr-2	pdf-1	srab-12	unc-103	unc-17	unc-30	unc-53	unc-7
	PVPR	AB.prppppaaa	ACh	acc-4	cho-1	dgn-1	fmi-1	ida-1	inx-10	inx-7	kvs-4	lin-11	mbr-1	nhr-67	nlp-37	nlp-7	npr-17	odr-2	pdf-1	srab-12	unc-103	unc-17	unc-30	unc-53	unc-7
PVQ	PVQL	AB.plapppaaa	Glu	ace-2	acr-15	acr-2	asic-1	cam-1	ceh-14	ceh-43	coq-8	dcar-1	dgn-1	dkf-1	dkf-2	dop-1	eat-4	egl-47	fmi-1	ggr-1	glr-1	glr-5	gpa-14	gpa-9	hlh-14	inx-13	inx-19	inx-3	inx-7	lin-11	mir-124	mpz-1	nhr-83	npr-17	npr-2	ntr-1	ntr-2	ntr-2	pax-3	pxn-2	qui-1	ser-1	ser-3	snet-1	sra-6	ugt-50	unc-36	unc-53	unc-6
	PVQR	AB.prapppaaa	Glu	ace-2	acr-15	acr-2	asic-1	cam-1	ceh-14	ceh-43	coq-8	dcar-1	dgn-1	dkf-1	dkf-2	dop-1	eat-4	egl-47	fmi-1	ggr-1	glr-1	glr-5	gpa-14	gpa-9	hlh-14	inx-13	inx-19	inx-3	inx-7	lin-11	mir-124	mpz-1	nhr-83	npr-17	npr-2	ntr-1	ntr-2	ntr-2	pax-3	pxn-2	qui-1	ser-1	ser-3	snet-1	sra-6	ugt-50	unc-36	unc-53	unc-6
PVR	PVR	C.aappa	Glu	ceh-14	che-7	crm-1	dhc-3	dkf-2	eat-4	flp-10	flp-12	flp-20	ggr-1	hlh-14	inx-13	inx-3	inx-8	inx-9	mec-12	nhr-83	ntr-1	ntr-2	oig-1	pxf-1	unc-86	unc-9
PVT	PVT	AB.plpappppa	Unknown (orphan)	alh-1	C01H6.9	C15C8.4	C35D10.12	cam-1	ced-4	ceh-14	ceh-51	che-7	coq-8	cox-11	cyp-14A3	daf-28	daf-4	dkf-1	F56A8.3	F59B2.13	flp-5	flp-6	gcy-1	gcy-14	gcy-2	gcy-3	gpa-2	gpa-3	grd-6	grl-6	hlh-29	homt-1	igcm-2	ins-26	ins-3	ins-4	ins-5	ins-6	inx-17	inx-18	inx-3	inx-7	let-2	lev-8	lgc-35	lim-6	lite-1	mec-1	nhr-22
PVW	PVWL	TL.ppa	Unknown (orphan)	ahr-1	ceh-14	dhc-3	dkf-2	flp-2	flp-22	flp-7	inx-7	kal-1	ntr-1	ntr-2	oig-1	tor-2	unc-9
	PVWR	TR.ppa	Unknown (orphan)	ahr-1	ceh-14	dhc-3	dkf-2	flp-2	flp-22	flp-7	inx-7	kal-1	ntr-1	ntr-2	oig-1	tor-2	unc-9
RIA	RIAL	AB.alapaapaa	Glu	dop-2	eat-4	gcy-2	glr-2	glr-3	glr-6	gpa-14	ins-3	ins-4	madd-4	magi-1	mig-10	nlp-22	ser-1	ser-2	tax-6	ttx-7	unc-5	acc-2	frpr-4	unc-47
	RIAR	AB.alaapppaa	Glu	dop-2	eat-4	gcy-2	glr-2	glr-3	glr-6	gpa-14	ins-3	ins-4	madd-4	magi-1	mig-10	nlp-22	ser-1	ser-2	tax-6	ttx-7	unc-5	acc-2	frpr-4	unc-47
RIB	RIBL	AB.plpaappap	GABA	acr-16	aptf-1	cho-1	coel-1	dop-1	egl-4	flp-20	glr-2	glr-4	mgl-3	oig-1	rig-6	ser-4	sto-3	tax-6	unc-17	unc-25	unc-29	unc-46	unc-47	unc-9	zig-5
	RIBR	AB.prpaappap	GABA	acr-16	aptf-1	cho-1	coel-1	dop-1	egl-4	flp-20	glr-2	glr-4	mgl-3	oig-1	rig-6	ser-4	sto-3	tax-6	unc-17	unc-25	unc-29	unc-46	unc-47	unc-9	zig-5
RIC	RICL	AB.plppaaaapp	Octopamine	C41G7.6	cam-1	cat-1	che-7	crtc-1	dop-3	dkf-2	F08G12.8	fax-1	flp-22	flp-7	glr-5	hlh-2	inx-19	lin-11	madd-4	mbr-1	mod-1	ncr-1	nlp-7	ntr-1	rig-1	rig-6	ser-2	tbh-1	tdc-1	top-1	unc-7	unc-9	wrk-1	mgl-3	ser-6	ntc-1
	RICR	AB.prppaaaapp	Octopamine	C41G7.6	cam-1	cat-1	che-7	crtc-1	dop-3	dkf-2	F08G12.8	fax-1	flp-22	flp-7	glr-5	hlh-2	inx-19	lin-11	madd-4	mbr-1	mod-1	ncr-1	nlp-7	ntr-1	rig-1	rig-6	ser-2	tbh-1	tdc-1	top-1	unc-7	unc-9	wrk-1	mgl-3	ser-6	ntc-1
RID	RID	AB.alappaapa	Unknown (orphan)	acr-15	acr-16	ceh-10	ceh-12	dop-2	exp-1	flp-2	goa-1	ins-5	ins-7	inx-7	kal-1	lim-4	lin-58	magi-1	mod-1	nkat-1	ncr-1	nlp-37	pdf-1	riok-1	ser-2	srab-4	unc-30	unc-47	unc-53	zig-5
RIF	RIFL	AB.plppapaaap	ACh	glr-4	glr-5	magi-1	ntr-2	odr-2	pbo-5	pdfr-1	plc-1	rig-6	riok-1	sra-11	syg-1	top-1	unc-6	unc-7	unc-9	cho-1	unc-17	unc-47
	RIFR	AB.prppapaaap	ACh	glr-4	glr-5	magi-1	ntr-2	odr-2	pbo-5	pdfr-1	plc-1	rig-6	riok-1	sra-11	syg-1	top-1	unc-6	unc-7	unc-9	cho-1	unc-17	unc-47
RIG	RIGL	AB.plppappaa	Glu	che-7	eat-4	egl-43	flp-1	flp-18	gcy-5	glr-1	glr-2	lim-6	lin-12	nhr-83	npr-1	oig-1	odr-2	pag-3	sra-11	syg-1	tba-9	top-1	twk-3	wrk-1	rab-6.1	acc-2
	RIGR	AB.prppappaa	Glu	che-7	eat-4	egl-43	flp-1	flp-18	gcy-5	glr-1	glr-2	lim-6	lin-12	nhr-83	npr-1	oig-1	odr-2	pag-3	sra-11	syg-1	tba-9	top-1	twk-3	wrk-1	rab-6.1	acc-2
RIH	RIH	AB.prpappaaa	Ach	acc-2	acc-4	ace-2	ace-3	ace-4	cat-1	cho-1	gfi-1	hst-3.1	mod-5	nep-1	nhr-67	slt-1	sox-2	tph-1	unc-17	unc-30	unc-5	unc-86
RIM	RIML	AB.plppaapap	Glu	acr-15	add-1	cam-1	che-7	dop-1	eat-4	flp-18	gcy-13	glr-1	glr-4	glr-5	goa-1	magi-1	mod-1	ncr-1	nlp-37	nmr-1	nmr-2	rig-6	syg-1	syg-2	tax-6	lite-1	hst-2	hst-6	tdc-1	nkat-1	cex-1	unc-47
	RIMR	AB.prppaapap	Glu	acr-15	add-1	cam-1	che-7	dop-1	eat-4	flp-18	gcy-13	glr-1	glr-4	glr-5	goa-1	magi-1	mod-1	ncr-1	nlp-37	nmr-1	nmr-2	rig-6	syg-1	syg-2	tax-6	lite-1	hst-2	hst-6	tdc-1	nkat-1	cex-1	unc-47
RIP	RIPL	AB.alpapaaaa	Unknown (orphan)	ahr-1	gpa-16	che-7	unc-9	unc-86
	RIPR	AB.arappaaaa	Unknown (orphan)	ahr-1	gpa-16	che-7	unc-9	unc-86
RIR	RIR	AB.prpapppaa	ACh	glr-2	nhr-67	unc-86	cho-1	unc-17
RIS	RIS	AB.prpappapa	GABA	alr-1	aptf-1	C15C8.4	cam-1	dop-1	flp-11	glr-1	hst-3.1	ins-10	inx-6	inx-7	lim-6	nhr-67	nlp-37	nlr-1	pbo-5	ser-4	syg-1	tax-6	unc-25	unc-47	unc-9	zig-5	unc-46
RIV	RIVL	AB.plpaapaaa	ACh	acc-4	cam-1	lim-4	npr-1	odr-2	tab-1	unc-7	unc-42	unc-103	vem-1	zig-5	npr-4	flp-22	unc-17	cho-1	ace-3	ace-4	unc-47
	RIVR	AB.prpaapaaa	ACh	acc-4	cam-1	lim-4	npr-1	odr-2	tab-1	unc-7	unc-42	unc-103	vem-1	zig-5	npr-4	flp-22	unc-17	cho-1	ace-3	ace-4	unc-47
RMD	RMDDL	AB.alpapapaa	ACh	acc-1	acc-4	ace-3	ace-4	add-1	ast-1	casy-1		ceh-6	cho-1		egl-4	glr-1	glr-2	glr-4	glr-5	mgl-1	goa-1	mpz-1	msi-1	K10G6.4	oig-1	pxf-1		lgc-55	rig-1	rig-5	rig-6	ser-1		unc-42	unc-17			unc-7	vem-1	wrk-1	unc-42	unc-47
	RMDDR	AB.arappapaa	ACh	acc-1	acc-4	ace-3	ace-4	add-1	ast-1	casy-1		ceh-6	cho-1		egl-4	glr-1	glr-2	glr-4	glr-5	mgl-1	goa-1	mpz-1	msi-1	K10G6.4	oig-1	pxf-1		lgc-55	rig-1	rig-5	rig-6	ser-1		unc-42	unc-17			unc-7	vem-1	wrk-1	unc-42	unc-47
	RMDL	AB.alpppapad	ACh	acc-1	acc-4	ace-3	ace-4	add-1			cam-1		cho-1		egl-4	glr-1		glr-4	glr-5		goa-1	mpz-1	msi-1	K10G6.4	oig-1	pxf-1	qui-1	lgc-55	rig-1	rig-5	rig-6	ser-1		unc-42	unc-17	lim-4		unc-7	vem-1	wrk-1	unc-42
	RMDR	AB.praaaapad	ACh	acc-1	acc-4	ace-3	ace-4	add-1			cam-1		cho-1		egl-4	glr-1		glr-4	glr-5		goa-1	mpz-1	msi-1	K10G6.4	oig-1	pxf-1	qui-1	lgc-55	rig-1	rig-5	rig-6	ser-1		unc-42	unc-17	lim-4		unc-7	vem-1	wrk-1	unc-42
	RMDVL	AB.alppapaaa	ACh	acc-1	acc-4	ace-3	ace-4	add-1			cam-1	ceh-6	cho-1	csk-1	egl-4	glr-1	glr-2	glr-4	glr-5	mgl-1	goa-1	mpz-1	msi-1	K10G6.4	oig-1	pxf-1	qui-1	lgc-55	rig-1	rig-5	rig-6	ser-1	src-1	unc-42	unc-17		unc-36	unc-7	vem-1	wrk-1	unc-42	unc-47
	RMDVR	AB.arapppaaa	ACh	acc-1	acc-4	ace-3	ace-4	add-1			cam-1	ceh-6	cho-1	csk-1	egl-4	glr-1	glr-2	glr-4	glr-5	mgl-1	goa-1	mpz-1	msi-1	K10G6.4	oig-1	pxf-1	qui-1	lgc-55	rig-1	rig-5	rig-6	ser-1	src-1	unc-42	unc-17		unc-36	unc-7	vem-1	wrk-1	unc-42	unc-47
RME	RMED	AB.alapppaap	GABA		acr-14	add-1	avr-15			cam-1	ceh-10		cwn-2	dsh-1	F59B2.13	glr-5		madd-4	magi-1	mod-1	msi-1	nhr-67	ntr-2	odr-2	pdf-1	pdfr-1	rig-4	rig-6	slt-1	snf-11	sox-2	srab-4	unc-25	unc-46	unc-47		unc-9	wrk-1	vav-1
	RMEL	AB.alaaaarlp	GABA	abi-1	acr-14	add-1		ahr-1	alr-1	cam-1	clh-6	dsh-1	glr-1			glr-5	lim-6	madd-4		mod-1	msi-1	nhr-67	ntr-2	odr-2			rig-4	rig-6	ser-2	snf-11	sox-2	srab-4	unc-25	unc-46	unc-47	unc-7	unc-9	wrk-1
	RMER	AB.alaaaarrp	GABA	abi-1	acr-14	add-1		ahr-1	alr-1	cam-1	clh-6	dsh-1	glr-1			glr-5	lim-6	madd-4		mod-1	msi-1	nhr-67	ntr-2	odr-2			rig-4	rig-6	ser-2	snf-11	sox-2	srab-4	unc-25	unc-46	unc-47	unc-7	unc-9	wrk-1
	RMEV	AB.plpappaaa	GABA		acr-14	add-1	avr-15			cam-1			cwn-2	dsh-1	F59B2.13	glr-5	lim-4	madd-4		mod-1	msi-1	nhr-67	ntr-2	odr-2	pdf-1	pdfr-1	rig-4	rig-6		snf-11	sox-2	srab-4	unc-25	unc-46	unc-47		unc-9	wrk-1	vav-1
RMF	RMFL	G2.al	ACh	mpz-1	ser-1	unc-17	cho-1	acc-4
	RMFR	G2.ar	ACh	mpz-1	ser-1	unc-17	cho-1	acc-4
RMG	RMGL	AB.plapaaapp	Unknown (orphan)	avr-15	cam-1	dkf-2	flp-1	flp-5	flp-21	glr-4	glr-5	goa-1	ncs-1	npr-1	pdf-1	sax-7	srab-12	unc-7	unc-86
	RMGR	AB.prapaaapp	Unknown (orphan)	avr-15	cam-1	dkf-2	flp-1	flp-5	flp-21	glr-4	glr-5	goa-1	ncs-1	npr-1	pdf-1	sax-7	srab-12	unc-7	unc-86
RMH	RMHL	G1.l	ACh	acc-4	unc-17	mpz-1	ser-1	unc-17	cho-1	dct-5	sem-2	unc-42
	RMHR	G1.r	ACh	acc-4	unc-17	mpz-1	ser-1	unc-17	cho-1	dct-5	sem-2	unc-42
SAA	SAADL	AB.alppapapa	ACh	acc-4	unc-17	acr-15	flp-7	flp-12	glr-4	lad-2	lim-4	rig-5	pdf-1	unc-42	rig-6	npr-1	sox-3	acc-1
	SAADR	AB.arapppapa	ACh	acc-4	unc-17	acr-15	flp-7	flp-12	glr-4	lad-2	lim-4	rig-5	pdf-1	unc-42	rig-6	npr-1	sox-3	acc-1
	SAAVL	AB.plpaaaaaa	ACh	acc-4	unc-17	acr-15	flp-7	flp-12	glr-4	lad-2	lim-4	rig-5	pdf-1	unc-42	rig-6		sox-3	acc-1
	SAAVR	AB.prpaaaaaa	ACh	acc-4	unc-17	acr-15	flp-7	flp-12	glr-4	lad-2	lim-4	rig-5	pdf-1	unc-42	rig-6		sox-3	acc-1
SAB	SABD	AB.plppapaap	ACh	acc-4	cho-1	exp-1	exp-1	flp-11	glr-4	glr-5	inx-8	madd-4		sup-1	syg-1	unc-17	unc-4	unc-3		mab-9	unc-129	unc-8	npr-2
	SABVL	AB.plppapaaaa	ACh	acc-4	cho-1	bnc-1		fax-1	flp-11	glr-4	glr-5	inx-8	madd-4	del-1	sup-1	syg-1	unc-17	unc-4	unc-3	ceh-6			unc-8		ddr-2
	SABVR	AB.prppapaaaa	ACh	acc-4	cho-1	bnc-1	fax-1	fax-1	flp-11	glr-4	glr-5	inx-8	madd-4	del-1	sup-1	syg-1	unc-17	unc-4	unc-3	ceh-6			unc-8		ddr-2
SDQ	SDQL	QL.pap	ACh	acc-4	acr-2	ahr-1	ast-1	cam-1	ceh-20	ceh-43	cho-1	dyc-1	egl-6	flp-12	fmi-1	gcy-35	inx-7	lad-2	lgc-55	madd-2	mec-1	mig-5	mpz-1	nck-1	npr-1	pkc-1	ser-2		srab-12	tyra-3	unc-17	unc-2	unc-32	unc-36	unc-7	unc-86	unc-9	ani-1
	SDQR	QR.pap	ACh	acc-4	acr-2	ahr-1	ast-1	cam-1	ceh-20	ceh-43	cho-1	dyc-1	egl-6	flp-12	fmi-1	gcy-35	inx-7	lad-2	lgc-55	madd-2	mec-1		mpz-1	nck-1	npr-1	pkc-1	ser-2	spp-3		tyra-3	unc-17	unc-2	unc-32	unc-36	unc-7	unc-86	unc-9	ani-1
SIA	SIADL	AB plpapaapa	ACh	acc-4	ace-3	ace-4	acr-15	ceh-17	ceh-24	cho-1	cog-1	dop-2	dop-3	ggr-2	goa-1		hlh-16		rig-6	ser-2	ser-6	sro-1	sup-9	syg-1	unc-103	unc-17	unc-7	unc-9	unc-93	vab-8	unc-47
	SIADR	AB prpapaapa	ACh	acc-4	ace-3	ace-4	acr-15	ceh-17	ceh-24	cho-1	cog-1	dop-2	dop-3	ggr-2	goa-1		hlh-16		rig-6	ser-2	ser-6	sro-1	sup-9	syg-1	unc-103	unc-17	unc-7	unc-9	unc-93	vab-8	unc-47
	SIAVL	AB plpapappa	ACh	acc-4	ace-3	ace-4	acr-15	ceh-17	ceh-24	cho-1	cog-1	dop-2	dop-3	ggr-2	goa-1	odr-2		pdf-1	rig-6	ser-2	ser-6	sro-1	sup-9	syg-1	unc-103	unc-17	unc-7	unc-9	unc-93	vab-8	unc-47
	SIAVR	AB prpapappa	ACh	acc-4	ace-3	ace-4	acr-15	ceh-17	ceh-24	cho-1	cog-1	dop-2	dop-3	ggr-2	goa-1	odr-2		pdf-1	rig-6	ser-2	ser-6	sro-1	sup-9	syg-1	unc-103	unc-17	unc-7	unc-9	unc-93	vab-8	unc-47
SIB	SIBDL	AB plppaaaaa	ACh	acc-4	acr-15	acr-16		ceh-24	cho-1	dop-2	fax-1	glr-4	glr-5		inx-9	inx-12	rig-6	syg-1	unc-7	unc-9	unc-17	unc-36	unc-42	vab-8		tmc-1
	SIBDR	AB prppaaaaa	ACh	acc-4	acr-15	acr-16		ceh-24	cho-1	dop-2	fax-1	glr-4	glr-5		inx-9	inx-12	rig-6	syg-1	unc-7	unc-9	unc-17	unc-36	unc-42	vab-8		tmc-1
	SIBVL	AB plpapaapp	ACh	acc-4	acr-15	acr-16	ceh-17	ceh-24	cho-1	dop-2	fax-1	glr-4	glr-5	hlh-16	inx-9	inx-12	rig-6	syg-1	unc-7	unc-9	unc-17		unc-42	vab-8	coel-1	tmc-1
	SIBVR	AB prpapaapp	ACh	acc-4	acr-15	acr-16	ceh-17	ceh-24	cho-1	dop-2	fax-1	glr-4	glr-5	hlh-16	inx-9	inx-12	rig-6	syg-1	unc-7	unc-9	unc-17		unc-42	vab-8	coel-1	tmc-1
SMB	SMBDL	AB.alpapapapp	ACh	acc-4	cho-1	cog-1		flp-12	npr-1	odr-2	unc-17	unc-42	unc-7	unc-9	vab-8	lim-4	sox-3
	SMBDR	AB.arappapapp	ACh	acc-4	cho-1	cog-1		flp-12	npr-1	odr-2	unc-17	unc-42	unc-7	unc-9	vab-8	lim-4	sox-3
	SMBVL	AB.alpapappp	ACh	acc-4	cho-1			flp-12		odr-2	unc-17	unc-42	unc-7	unc-9	vab-8	lim-4	sox-3
	SMBVR	AB.arappappp	ACh	acc-4	cho-1			flp-12		odr-2	unc-17	unc-42	unc-7	unc-9	vab-8	lim-4	sox-3
SMD	SMDDL	AB.plpapaaaa	ACh	acc-4	ace-3	ace-4	acr-15	acr-16	add-1	casy-1		egl-4		ggr-2	glr-1	glr-4	glr-5	goa-1	hlh-16	lad-2	msi-1	odr-2	pxf-1	rig-1		trp-1	ttx-3	unc-7	unc-9	unc-17	unc-103	vab-8	wrk-1	ntr-2	flp-22	magi-1	lgc-55	rig-6	ast-1	cho-1	unc-42	ntr-2	acc-1	gbb-1	oig-1
	SMDDR	AB.prpapaaaa	ACh	acc-4	ace-3	ace-4	acr-15	acr-16	add-1	casy-1		egl-4		ggr-2	glr-1	glr-4	glr-5	goa-1	hlh-16	lad-2	msi-1	odr-2	pxf-1	rig-1		trp-1	ttx-3	unc-7	unc-9	unc-17	unc-103	vab-8	wrk-1	ntr-2	flp-22	magi-1	lgc-55	rig-6	ast-1	cho-1	unc-42	ntr-2	acc-1	gbb-1	oig-1
	SMDVL	AB.alppappaa	ACh	acc-4	ace-3	ace-4	acr-15	acr-16	add-1	casy-1	ceh-24	egl-4	ggr-1	ggr-2	glr-1	glr-4	glr-5	goa-1		lad-2	msi-1	odr-2	pxf-1	rig-1	rig-5			unc-7	unc-9	unc-17		vab-8	wrk-1	ntr-2	flp-22	magi-1	lgc-55	rig-6		cho-1	unc-42	ntr-2	acc-1	gbb-1	oig-1
	SMDVR	AB.arappppaa	ACh	acc-4	ace-3	ace-4	acr-15	acr-16	add-1	casy-1	ceh-24	egl-4	ggr-1	ggr-2	glr-1	glr-4	glr-5	goa-1		lad-2	msi-1	odr-2	pxf-1	rig-1	rig-5			unc-7	unc-9	unc-17		vab-8	wrk-1	ntr-2	flp-22	magi-1	lgc-55	rig-6		cho-1	unc-42	ntr-2	acc-1	gbb-1	oig-1
URA	URADL	AB.plaaaaaaa	ACh	acc-4	ace-3	ace-4	cfi-1	cho-1	daf-9	egl-43	flp-21	flp-22	glr-4	glr-5	lim-7	nlg-1	smp-2	unc-103	unc-17	unc-7	unc-86	unc-9	sox-2
	URADR	AB.arpapaaaa	ACh	acc-4	ace-3	ace-4	cfi-1	cho-1	daf-9	egl-43	flp-21	flp-22	glr-4	glr-5	lim-7	nlg-1	smp-2	unc-103	unc-17	unc-7	unc-86	unc-9	sox-2
	URAVL	AB.plpaaapaa	ACh	acc-4	ace-3	ace-4	cfi-1	cho-1	daf-9		flp-21	flp-22	glr-4	glr-5	lim-7	nlg-1	smp-2		unc-17	unc-7	unc-86	unc-9	sox-2
	URAVR	AB.prpaaapaa	ACh	acc-4	ace-3	ace-4	cfi-1	cho-1	daf-9		flp-21	flp-22	glr-4	glr-5	lim-7	nlg-1	smp-2		unc-17	unc-7	unc-86	unc-9	sox-2
URB	URBL	AB.plaapaapa	ACh	acc-4	ace-3	ace-4	glr-5	glr-8	inx-3	inx-6	inx-7	inx-9	inx-12	nlg-1	unc-9	unc-17	unc-86	coel-1	cho-1	sox-2
	URBR	AB.praapaapa	ACh	acc-4	ace-3	ace-4	glr-5	glr-8	inx-3	inx-6	inx-7	inx-9	inx-12	nlg-1	unc-9	unc-17	unc-86	coel-1	cho-1	sox-2
URX	URXL	AB.plaaaaappp	ACh	acc-4	acc-2	ace-3	ace-4	ahr-1	arrd-4	cam-1	cho-1	dkf-2	dyf-11	egl-13	egl-2	eol-1	fax-1	flp-10	flp-11	flp-19	flp-21	flp-8	gcy-1	gcy-25	gcy-32	gcy-33	gcy-34	gcy-35	gcy-36	gcy-37	glb-5	gpa-8	ins-3	ins-4	ins-7	K10D6.2	mnm-2	ncx-5	nphp-1	nphp-4	npr-1	pdfr-1	pdl-1	pef-1	rig-4	rig-6	sra-10	tax-4	tmc-1
	URXR	AB.arpapaappp	ACh	acc-4	acc-2	ace-3	ace-4	ahr-1	arrd-4	cam-1	cho-1	dkf-2	dyf-11	egl-13	egl-2	eol-1	fax-1	flp-10	flp-11	flp-19	flp-21	flp-8	gcy-1	gcy-25	gcy-32	gcy-33	gcy-34	gcy-35	gcy-36	gcy-37	glb-5	gpa-8	ins-3	ins-4	ins-7	K10D6.2	mnm-2	ncx-5	nphp-1	nphp-4	npr-1	pdfr-1	pdl-1	pef-1	rig-4	rig-6	sra-10	tax-4	tmc-1
URY	URYDL	AB.alapapapp	Glu	eat-4	glr-1	glr-4	glr-5	ser-1	tol-1	unc-86	vab-3	dkf-2	pdfr-1		unc-47
	URYDR	AB.alapppapp	Glu	eat-4	glr-1	glr-4	glr-5	ser-1	tol-1	unc-86	vab-3	dkf-2	pdfr-1		unc-47
	URYVL	AB.plpaaappp	Glu	eat-4	glr-1	glr-4	glr-5	ser-1	tol-1	unc-86	vab-3	dkf-2	pdfr-1	unc-103	unc-47
	URYVR	AB.prpaaappp	Glu	eat-4	glr-1	glr-4	glr-5	ser-1	tol-1	unc-86	vab-3	dkf-2	pdfr-1	unc-103	unc-47
VA	VA1	W.pa	ACh	ace-2	acc-4	bnc-1	madd-4	dbl-1		unc-6		bnc-1	slo-2	trp-1	twk-7	del-1	inx-12	acr-2	unc-4	riok-1
	VA2	P2.aaaa	ACh	ace-2	acc-4	bnc-1	madd-4	dbl-1	pag-3	unc-6		bnc-1	slo-2	trp-1	twk-7	del-1	inx-12	acr-2	unc-4	riok-1
	VA3	P3.aaaa	ACh	ace-2	acc-4	bnc-1	madd-4	dbl-1	pag-3	unc-6		bnc-1	slo-2	trp-1	twk-7	del-1	inx-12	acr-2	unc-4	riok-1
	VA4	P4.aaaa	ACh	ace-2	acc-4	bnc-1	madd-4	dbl-1	pag-3	unc-6		bnc-1	slo-2	trp-1	twk-7	del-1	inx-12	acr-2	unc-4	riok-1
	VA5	P5.aaaa	ACh	ace-2	acc-4	bnc-1	madd-4	dbl-1	pag-3	unc-6		bnc-1	slo-2	trp-1	twk-7	del-1	inx-12	acr-2	unc-4	riok-1
	VA6	P6.aaaa	ACh	ace-2	acc-4	bnc-1	madd-4	dbl-1	pag-3	unc-6		bnc-1	slo-2	trp-1	twk-7	del-1	inx-12	acr-2	unc-4	riok-1
	VA7	P7.aaaa	ACh	ace-2	acc-4	bnc-1	madd-4	dbl-1	pag-3	unc-6		bnc-1	slo-2	trp-1	twk-7	del-1	inx-12	acr-2	unc-4	riok-1
	VA8	P8.aaaa	ACh	ace-2	acc-4	bnc-1	madd-4	dbl-1	pag-3	unc-6		bnc-1	slo-2	trp-1	twk-7	del-1	inx-12	acr-2	unc-4	riok-1
	VA9	P9.aaaa	ACh	ace-2	acc-4	bnc-1	madd-4	dbl-1	pag-3	unc-6		bnc-1	slo-2	trp-1	twk-7	del-1	inx-12	acr-2	unc-4	riok-1
	VA10	P10.aaaa	ACh	ace-2	acc-4	bnc-1	madd-4	dbl-1	pag-3	unc-6		bnc-1	slo-2	trp-1	twk-7	del-1	inx-12	acr-2	unc-4	riok-1
	VA11	P11.aaaa	ACh	ace-2	acc-4	bnc-1	madd-4	dbl-1	pag-3	unc-6		bnc-1	slo-2	trp-1	twk-7	del-1	inx-12	acr-2	unc-4	riok-1		ant-1.3	ant-1.4
	VA12	P12.aaaa	ACh	ace-2	acc-4	bnc-1	madd-4	dbl-1	pag-3	unc-6		bnc-1	slo-2	trp-1	twk-7	del-1	inx-12	acr-2	unc-4	riok-1	dkf-1	avr-15	mig-13
VB	VB1	P1.aaap	ACh	ace-2	acc-4		madd-4	dbl-1	pag-3	unc-6	ceh-12	bnc-1	slo-2	trp-1	twk-7	del-1	inx-12	acr-2	glr-4	acr-5
	VB2	W.aap	ACh	ace-2	acc-4	bnc-1	madd-4	dbl-1	pag-3	unc-6	ceh-12	bnc-1	slo-2	trp-1	twk-7	del-1	inx-12	acr-2	glr-4	acr-5
	VB3	P2.aaap	ACh	ace-2	acc-4	bnc-1	madd-4	dbl-1	pag-3	unc-6	ceh-12	bnc-1	slo-2	trp-1	twk-7	del-1	inx-12	acr-2	glr-4	acr-5
	VB4	P3.aaap	ACh	ace-2	acc-4	bnc-1	madd-4	dbl-1	pag-3	unc-6	ceh-12	bnc-1	slo-2	trp-1	twk-7	del-1	inx-12	acr-2	glr-4	acr-5
	VB5	P4.aaap	ACh	ace-2	acc-4	bnc-1	madd-4	dbl-1	pag-3	unc-6	ceh-12	bnc-1	slo-2	trp-1	twk-7	del-1	inx-12	acr-2	glr-4	acr-5
	VB6	P5.aaap	ACh	ace-2	acc-4	bnc-1	madd-4	dbl-1	pag-3	unc-6	ceh-12	bnc-1	slo-2	trp-1	twk-7	del-1	inx-12	acr-2	glr-4	acr-5
	VB7	P6.aaap	ACh	ace-2	acc-4	bnc-1	madd-4	dbl-1	pag-3	unc-6	ceh-12	bnc-1	slo-2	trp-1	twk-7	del-1	inx-12	acr-2	glr-4	acr-5
	VB8	P7.aaap	ACh	ace-2	acc-4	bnc-1	madd-4	dbl-1	pag-3	unc-6	ceh-12	bnc-1	slo-2	trp-1	twk-7	del-1	inx-12	acr-2	glr-4	acr-5
	VB9	P8.aaap	ACh	ace-2	acc-4	bnc-1	madd-4	dbl-1	pag-3	unc-6	ceh-12	bnc-1	slo-2	trp-1	twk-7	del-1	inx-12	acr-2	glr-4	acr-5
	VB10	P9.aaap	ACh	ace-2	acc-4	bnc-1	madd-4	dbl-1	pag-3	unc-6	ceh-12	bnc-1	slo-2	trp-1	twk-7	del-1	inx-12	acr-2	glr-4	acr-5
	VB11	P10.aaap	ACh	ace-2	acc-4	bnc-1	madd-4	dbl-1	pag-3	unc-6	ceh-12	bnc-1	slo-2	trp-1	twk-7	del-1	inx-12	acr-2	glr-4	acr-5
VC	VC1	P3.aap	ACh	acc-4	flp-6	madd-4	cdh-3	coq-8	dsh-1	glr-5	ida-1	lin-11	pag-3	vab-7	vang-1	prkl-1
	VC2	P4.aap	ACh	acc-4	flp-6	madd-4	cdh-3	coq-8	dsh-1	glr-5	ida-1	lin-11	pag-3	vab-7	vang-1	prkl-1
	VC3	P5.aap	ACh	acc-4	flp-6	madd-4	cdh-3	coq-8	dsh-1	glr-5	ida-1	lin-11	pag-3		vang-1	prkl-1
	VC4	P6.aap	ACh	acc-4	flp-6	madd-4	cdh-3	coq-8	dsh-1	glr-5	ida-1	lin-11	pag-3		vang-1	prkl-1	nhr-60	ptc-3	top-1	unc-4	ptps-1	acr-14	cat-1	gon-1	plr-1
	VC5	P7.aap	ACh	acc-4	flp-6	madd-4	cdh-3	coq-8	dsh-1	glr-5	ida-1	lin-11	pag-3		vang-1	prkl-1	nhr-60	ptc-3	top-1	unc-4	ptps-1	acr-14	cat-1	gon-1	plr-1
	VC6	P8.aap	ACh	acc-4	flp-6	madd-4	cdh-3	coq-8	dsh-1	glr-5	ida-1	lin-11	pag-3	vab-7	vang-1	prkl-1
VD	VD1	W.pp	GABA	madd-4	npr-1	unc-25	unc-47	unc-55	mab-9	unc-46	riok-1	oig-1
	VD2	P1.app	GABA	madd-4	npr-1	unc-25	unc-47	unc-55	mab-9	unc-46	riok-1	oig-1
	VD3	P2.app	GABA	madd-4	npr-1	unc-25	unc-47	unc-55	mab-9	unc-46	riok-1	oig-1
	VD4	P3.app	GABA	madd-4	npr-1	unc-25	unc-47	unc-55	mab-9	unc-46	riok-1	oig-1
	VD5	P4.app	GABA	madd-4	npr-1	unc-25	unc-47	unc-55	mab-9	unc-46	riok-1	oig-1
	VD6	P5.app	GABA	madd-4	npr-1	unc-25	unc-47	unc-55	mab-9	unc-46	riok-1	oig-1
	VD7	P6.app	GABA	madd-4	npr-1	unc-25	unc-47	unc-55	mab-9	unc-46	riok-1	oig-1
	VD8	P7.app	GABA	madd-4	npr-1	unc-25	unc-47	unc-55	mab-9	unc-46	riok-1	oig-1
	VD9	P8.app	GABA	madd-4	npr-1	unc-25	unc-47	unc-55	mab-9	unc-46	riok-1	oig-1
	VD10	P9.app	GABA	madd-4	npr-1	unc-25	unc-47	unc-55	mab-9	unc-46	riok-1	oig-1
	VD11	P10.app	GABA	madd-4	npr-1	unc-25	unc-47	unc-55	mab-9	unc-46	riok-1	oig-1
	VD12	P11.app	GABA	madd-4	npr-1	unc-25	unc-47	unc-55	mab-9	unc-46	riok-1	oig-1
	VD13	P12.app	GABA	madd-4	npr-1	unc-25	unc-47	unc-55	mab-9	unc-46	riok-1	oig-1
[truncated: 95 more columns]
