# Supplementary material for: A transcription factor collective defines the HSN serotonergic neuron regulatory landscape
Source: eLife. 2018 Mar 22;7:e32785. doi: 10.7554/eLife.32785 (PMC5916565; doi:10.7554/eLife.32785)
Supplement: Figure 8—source data 1. — Related to Figure 8. [file elife-32785-fig8-data1.zip › 180221_elifeRevision1/source/R.global.csv]

RefSeq	R.global
NM_008634	14365.2412933333
NM_011428	9523.819731
NM_008817	7266.5748066667
NR_002847	7953.3234943333
NM_022000	5707.8583753333
NM_009129	4645.2773133333
NM_172523	6045.7850516667
NM_153168	6340.0215033333
NR_003633	5668.1226656667
NM_153457	3897.8572296667
NM_173391	9772.7395216667
NM_009790	3104.4669746667
NM_001003934	3307.487672
NM_009721	2982.564941
NM_010484	8366.2575486667
NM_008440	3636.6007136667
NM_018871	2537.4957803333
NM_144921	3335.027398
NM_170593	2655.530867
NM_007694	4537.605905
NM_009441	2422.6313433333
NM_001195006	2792.6910683333
NM_001005385	2309.9789696667
NM_008302	2458.1961696667
NM_011995	2638.6889333333
NM_009305	2414.9154903333
NM_009536	2435.2774173333
NM_001159647	2698.5734033333
NM_011740	1842.6751856667
NM_019791	2232.0997813333
NM_012038	3424.6202973333
NM_173781	3178.0211546667
NM_001009948	1733.6422036667
NM_194054	1958.240698
NM_175836	1952.184487
NM_009306	2641.900474
NM_175692	3086.581798
NM_016774	2491.7566836667
NM_207682	1780.715572
NM_134448	1754.1805446667
NM_009955	1630.1638433333
NM_021432	1803.8012063333
NM_134022	1966.2135443333
NM_018753	1440.115246
NM_029148	1430.8385586667
NM_175229	1630.874797
NM_026203	1793.0169413333
NM_001045515	1464.7787096667
NM_007478	1967.0844066667
NM_010308	1674.4041663333
NM_009497	1867.416971
NM_023852	2756.22205
NM_001113569	1534.814079
NM_021880	2490.6749283333
NM_030238	1571.0136726667
NM_013559	1540.7198476667
NM_001146292	1605.201636
NM_001113204	1889.082484
NM_007589	1554.1381473333
NM_032393	1252.828414
NM_011631	1437.2717596667
NM_010273	1260.9966616667
NM_134118	1496.152181
NM_001163622	1181.0132343333
NM_021523	1307.7268546667
NM_001160016	1190.1952506667
NM_001081557	1571.5202276667
NM_007508	1331.040701
NM_001081114	1874.178665
NM_009128	1487.945872
NM_008064	1536.3415413333
NM_001166021	1556.6786826667
NM_008378	1292.7730696667
NM_010498	1213.2706378333
NM_010864	1471.9870766667
NM_007874	1182.758938
NM_007471	1949.611152
NM_013680	1253.9867857
NM_008083	1120.9200783333
NM_019827	1372.3495226667
NM_011100	1073.7730872
NR_023846	1262.025019
NM_013507	1176.1391818667
NM_009451	1535.4475995
NM_016672	1854.063206
NM_001081290	1206.0733216667
NM_011245	2776.046268
NM_019978	1311.70575
NM_007509	1093.7383998
NM_010316	1323.502081
NM_013509	1028.3655330333
NM_009600	1141.3337903333
NM_011594	1092.7399891
NM_009946	1916.4685306667
NM_018804	965.7351205667
NR_027838	981.8862365667
NM_001110499	938.8015698
NM_052994	1147.2275486667
NM_001003672	1452.402711
NM_010890	1170.3005656
NM_172859	1029.4378821667
NM_007505	1076.4477363333
NM_009065	1083.654301
NM_001038619	1162.7643745
NM_007450	967.8395514333
NM_008478	943.6004450667
NM_029250	893.1888463333
NM_011816	975.7342963333
NM_011406	1879.6109766667
NM_001177307	1133.1643805
NM_001037877	1067.6924893333
NM_001109040	974.2462409333
NM_001034168	1207.888516
NM_029153	1019.1471571667
NM_021323	939.2670251
NM_019760	829.4445456
NM_027629	1385.0456957
NM_011653	1390.1475856667
NM_001003908	996.4609083
NM_007393	988.0219014667
NM_008985	1156.034159
NM_207215	1042.4302511
NM_172887	1010.1213731
NM_027530	856.2428638333
NM_001040106	876.5982392333
NM_007462	991.2482558667
NM_001163262	788.8708342333
NM_001025309	880.7438787333
NM_001039000	948.6102932333
NM_013625	1005.2951940667
NM_013670	890.6100100333
NM_010345	842.1432179667
NM_019439	953.0735489
NM_001195048	1142.0930472667
NM_198111	806.8334116
NM_177735	1103.6887506333
NM_001177667	1017.2598078
NM_138651	773.1444512667
NM_178737	884.2533619333
NM_008449	857.7694898
NM_024219	983.4280593333
NM_198110	722.9083535667
NM_030203	768.5832311
NM_019419	761.1845819
NM_009308	1191.7777408333
NM_011694	845.8423692667
NM_019998	765.7405575667
NM_175266	903.8741607333
NM_001029878	739.3961804667
NM_001038999	1014.6438925
NM_024287	775.6590214
NM_001033634	907.0302715333
NM_001081378	744.8407118
NM_009481	809.9048447667
NM_020267	783.6085108667
NM_001160319	754.5497138333
NM_012061	884.0177011
NM_008740	971.3025791333
NM_001003671	1077.1486482667
NM_025285	987.9053734667
NM_172606	830.7757264333
NM_001166458	701.67426
NM_016711	875.8660252667
NM_007495	764.2927909667
NM_010315	770.7412563667
NM_011116	864.6650713667
NM_001081081	648.6467980333
NM_001159634	706.8300352667
NM_009961	1040.4979288333
NM_001166399	834.2188047
NM_054043	786.8609037667
NM_138663	1042.3390632667
NM_009957	1041.0033923333
NM_138661	1042.9013215333
NM_138662	1041.2728455333
NM_009959	1043.4101118667
NM_198117	1041.2865855
NM_009960	1042.3892806
NM_007767	1042.5079649
NM_011063	1309.3853006667
NM_201243	1041.9700533
NM_133769	875.7419226333
NM_054072	1040.6630706667
NM_007766	1041.0342737667
NM_007467	787.4756036667
NM_001110216	728.9427213
NM_001081049	761.4538988333
NM_022656	801.5774409667
NM_008618	875.1519448
NM_021316	1059.7572833333
NM_009749	1122.881782
NM_028224	799.4558561667
NM_010897	720.6749837333
NM_001190401	714.7074246
NM_172961	1021.7174384333
NM_008775	690.9784042667
NM_001164503	822.5643114333
NM_019914	703.9407819333
NM_030598	860.9999178
NM_133829	639.7972674667
NM_001038609	582.4082732667
NM_028673	861.6933163
NM_023281	751.4034879
NM_021518	706.0297878333
NM_009182	702.5048652333
NM_020590	674.6986676667
NM_001024602	573.1237638
NM_016920	701.0090452
NM_010193	525.0158017
NM_144825	652.8770843333
NM_008996	637.867166
NM_001123038	836.1569084667
NM_153058	688.9478024667
NM_020012	754.7767352
NM_133655	847.9411835333
NM_019632	1143.2408036667
NM_010629	540.7015644333
NM_172271	681.7354488667
NM_001163015	690.1448862667
NM_013669	648.2392825333
NM_033565	694.6597289
NM_010065	734.2892720667
NM_008923	744.7349932667
NM_001081567	688.5275219667
NM_001025093	627.4134008333
NM_001033285	675.684608
NM_001164585	715.1446739333
NM_008300	687.9652983333
NM_008854	756.5286589333
NM_182716	599.7913427
NM_015761	703.2411596667
NR_036582	703.0627868
NM_011738	610.2756325667
NM_172771	720.2364585
NM_019691	774.3624886667
NM_010882	816.2833830333
NM_175510	844.0222617667
NM_007496	610.3810103333
NM_198703	531.329889
NM_172882	668.3343783667
NM_172739	579.7768319333
NM_009205	547.0884691667
NM_011889	897.684738
NM_007907	545.4669603
NM_001163671	506.5468899333
NM_001102455	574.0085151667
NM_030886	530.7791013667
NM_018794	600.8931643333
NM_008686	586.3307908667
NM_146005	736.1168284
NM_133718	603.4322248333
NM_009657	1029.7487029
NM_022030	729.1489745
NM_133780	563.4607022667
NM_008443	619.3345780333
NM_011655	565.5414514333
NM_001014981	658.1688102667
NM_011035	628.2788528333
NM_181071	634.1254439667
NM_007798	591.8877560333
NM_022310	704.3477200333
NM_016739	573.2390012667
NM_013540	713.9897341
NM_001136085	586.5820688
NM_013510	522.1982633
NM_007590	543.8647407333
NM_020333	683.3919642
NM_011273	579.4070433333
NM_133796	482.7425569667
NM_021551	612.6891883667
NM_007697	987.1372174333
NM_009768	577.3334711333
NM_009443	509.0069523
NM_029836	508.7087850667
NM_010818	513.6913143
NM_172679	542.5741334333
NM_178608	550.1092356333
NM_027395	654.7235539
NM_172930	1280.9319772
NM_026556	568.9186608333
NM_173742	631.7760526333
NM_032003	588.7480715
NM_009983	994.2756476667
NM_011215	661.4853067333
NM_007595	493.0387083333
NM_053199	701.9405607667
NM_001004143	451.5773596667
NM_001110844	710.1649714333
NM_178631	887.640485
NM_024459	746.2431104333
NM_023179	803.0601876667
NM_172458	566.7470393
NM_181595	523.417181
NM_001024856	541.1966223667
NM_009517	594.4069727333
NM_008019	555.0760261333
NM_145628	531.8667907333
NM_010880	523.0765770333
NM_181039	587.2071754
NM_001081548	525.2218043667
NM_008071	538.7666281333
NM_009795	589.9951585
NM_001033329	649.9020670667
NM_001039934	558.0568869667
NM_008155	542.4856584
NM_001110233	929.1452288667
NM_153581	1020.9544093667
NM_001114347	549.8405609
NM_001099298	714.8184924333
NR_028261	528.6124993667
NM_008850	521.3421189333
NM_011179	476.0666811333
NM_173018	489.5305642667
NM_023328	485.1704458667
NM_028007	492.1150852333
NM_030706	422.9832105
NM_023799	525.6006702333
NM_180956	455.7519482
NM_011341	493.8409917667
NM_030595	576.2401656667
NM_177093	485.4378277667
NM_009450	685.0860249
NM_011434	587.6745573
NM_198895	477.2865455333
NM_144521	507.8914579
NM_174998	568.7789517667
NM_027994	459.8149505
NM_010956	425.2307515667
NM_175234	480.2630626333
NM_001177883	510.1744174667
NM_011099	566.8003045667
NM_027884	834.4606128333
NM_011670	1128.9942556333
NM_001040187	619.8311676333
NM_022004	496.1312991
NM_145617	608.0744033
NM_152816	497.5132842
NM_011767	493.8782705333
NM_007840	603.2809367333
NM_001098225	478.3977244
NM_020270	451.0509729667
NM_001025392	477.9233342333
NM_011949	428.1990882333
NM_013494	913.4329607
NM_010324	468.0730709667
NM_011218	428.0667605
NM_001177656	429.0709667333
NM_011986	528.9792825333
NM_009157	486.7160138
NM_133975	417.7373194333
NM_027569	437.6114802333
NM_080448	571.5367843333
NM_008855	631.1750089667
NM_133348	710.6336922
NM_009072	464.2955237333
NM_011020	365.9697709
NM_007567	698.3249129667
NM_008139	450.5622238
NM_017392	536.6597425667
NM_194462	504.7014681
NM_025947	463.0509371
NM_176930	574.9433023333
NM_001080814	629.1829694
NM_001035854	479.3051375333
NM_027946	494.0620638333
NM_008617	558.4212407333
NM_173016	603.7388192667
NM_138659	450.3147041667
NM_001033258	490.6578929
NM_030035	457.2127998
NM_009007	373.6377155
NM_175460	401.2286802667
NM_009382	1131.7873541333
NM_009723	561.694685
NM_009938	446.9972166
NM_016843	407.2427424333
NM_008450	482.3610499667
NM_001081360	448.0863686333
NM_177906	997.9909214333
NM_198127	443.8000692667
NM_016891	414.6870133667
NM_020252	846.9496698
NM_001081124	446.4169709667
NM_026487	427.1629464333
NM_013902	482.0413871
NM_001002272	449.756541
NM_016965	479.1651257667
NM_182839	557.3764805
NM_021345	597.7010951
NM_172861	443.7709203333
NM_022022	447.6562724
NM_001163447	477.7232136333
NM_144901	384.5420665667
NM_001136060	369.6226601333
NM_177698	479.4248156
NM_011543	484.5133947333
NM_153080	587.9011454
NM_016805	384.1557533
NM_013813	421.8939566667
NM_001161822	907.1500915667
NM_175260	420.9560667667
NM_010925	477.7994041667
NM_007566	437.2987849
NM_011018	458.9790072
NM_009261	505.4231167
NM_016775	532.1180385667
NM_027045	449.6284930333
NM_207708	426.2893298667
NM_011276	451.4691104
NM_010106	476.1064151
NM_173363	446.4968581667
NM_011807	757.7889373667
NM_009447	561.3039292
NM_001029934	370.2736058667
NM_001177719	406.6760508
NM_001177721	405.8094972333
NM_001081230	375.1756265333
NM_001177722	404.9070992333
NM_009838	365.7002165667
NM_001177723	404.3474721667
NM_001177724	403.8081199
NM_078478	496.9366023333
NM_001039094	801.6473427667
NM_001177725	403.2484928333
NM_026267	482.4025815
NM_001177726	402.6925059667
NM_001177727	402.6925059667
NM_001177728	402.570551
NM_001177729	401.9373625667
NM_001013380	346.7626717333
NM_023429	354.9843525333
NM_021273	520.9285326667
NM_007614	391.3461854667
NM_029930	508.2242427667
NM_023721	374.9400322333
NM_001099637	366.2164874
NM_009133	655.3711548667
NM_001085492	334.3024173667
NM_027258	383.3832864667
NM_138679	408.3839323667
NM_010418	483.2511266333
NM_175310	375.9152739667
NM_181348	499.7373562333
NM_178641	440.6798536667
NM_001001983	453.1282283667
NM_013493	609.3964944667
NM_144518	427.7237692333
NM_017477	379.4255712333
NM_011743	408.0596918
NM_177124	449.0354346
NM_016716	350.1107755667
NM_007952	519.5035439
NM_011838	544.3390889
NM_026313	498.3122526333
NM_001081359	354.7978945
NM_080793	526.1629923
NM_022023	375.3646878667
NM_010028	433.1597493333
NM_177914	972.3022099667
NM_013477	342.6786828333
NM_001013362	418.3159506667
NM_010305	696.3496708
NM_012037	444.1137109333
NM_019634	396.0575018333
NM_001145804	390.5261239
NM_173437	431.3719789667
NM_001039089	338.2050905
NM_013735	373.2123292333
NM_007459	436.9839766667
NM_028451	369.2462145667
NM_010788	422.4281771
NM_138589	425.4195181667
NM_011416	469.4802578333
NM_001110240	575.9697785667
NM_019586	354.5022800667
NM_011780	417.9124800333
NM_207659	383.1435405333
NM_008308	395.3401595333
NM_016792	350.9602316667
NM_008379	365.906801
NM_030689	408.38275
NM_026011	309.9875025333
NM_001142950	428.9159981333
NM_010684	535.5456440667
NM_177769	451.3958228667
NM_024212	361.7289941667
NM_001081276	305.7620047333
NM_023168	400.8647081667
NM_019880	577.7196257333
NM_133808	425.7281404667
NM_133668	338.9944844333
NM_144906	407.6111803333
NM_172703	409.4351107
NM_008739	444.3900165333
NM_023662	404.6333108667
NM_001081362	354.4593963333
NM_201354	334.3806938333
NM_023402	423.7210228667
NM_177054	413.3942825667
NM_172868	530.7066695333
NM_001110017	417.7034203333
NM_010267	354.5507389
NM_013492	506.5686656
NR_033505	345.6804942
NM_001035510	357.6079679667
NM_178764	360.6314576
NM_173874	338.711725
NM_010123	379.7136381333
NM_001163610	546.6499811667
NM_010771	375.8516326
NM_172707	360.5976635667
NM_019994	387.0008421
NM_138309	418.5953356667
NM_022980	489.6861668333
NR_002864	442.976773
NM_008741	487.5582413333
NM_007687	501.2863150667
NM_207652	342.0487951333
NM_009782	1220.3320603
NM_010480	329.5341652667
NM_013686	380.8468077667
NM_001082483	387.7625236667
NM_016806	554.0905417333
NM_001035533	362.7124958
NM_008512	542.4675305667
NM_030708	830.9840826
NM_138314	646.6429143667
NM_001029873	379.8769894667
NM_001165989	353.7228462333
NM_178880	375.0776901333
NM_207625	441.0592638
NM_019649	465.4852890333
NM_008410	363.4940167333
NR_033764	386.3786363333
NM_012032	393.1559300333
NM_001002004	348.7091927333
NM_007561	546.7997201333
NM_007379	391.4606382
NM_053272	475.2293724
NM_172436	331.7147286667
NM_010699	475.2318741667
NM_001081154	384.8000648333
NM_008098	374.5129495333
NM_023279	495.8899508333
NM_008445	334.1576066667
NM_001110829	332.0318721667
NM_133887	266.3727266667
NM_009231	312.8619768333
NM_027117	329.3097958
NM_010910	704.2966727333
NM_001114096	428.2230677667
NM_176850	298.0006154667
NM_011062	379.6673625667
NM_026302	392.3129256
NM_009730	405.2274979
NM_178227	371.0376670333
NM_145614	279.9606445
NM_022996	442.2044739667
NM_001134384	302.7683458667
NM_054040	360.5461196
NM_146107	458.3192709333
NM_145625	436.1462663333
NM_001081379	418.0182941333
NM_139294	400.3738705333
NM_008950	323.0103072333
NM_133352	306.8944701333
NR_001461	437.0138745667
NM_134094	606.6100319667
NM_021522	298.7913957333
NM_026697	327.8295025
NM_175274	520.8343511333
NM_008442	306.5715966667
NM_133957	369.7983795
NM_027594	372.9415351333
NM_010239	596.3283281667
NM_025816	318.9957820667
NM_010197	510.4607688333
NM_022423	356.3496347
NM_001165983	324.1731559
NM_027357	306.5439434333
NM_175752	332.7717486
NM_153579	625.9089014
NM_010942	443.8431273333
NM_016676	319.7739526667
NM_207650	563.7266121333
NM_145436	289.2442376667
NM_019411	298.8347493667
NM_018814	373.4285807
NM_019806	295.6929445
NM_001098227	506.7688431
NM_025670	265.4275644667
NM_001083110	308.9085893333
NM_139143	618.3856284667
NM_031179	312.5483706667
NM_011294	348.1491481667
NM_139144	368.2598819
NM_007988	454.4680212333
NM_007756	560.8256484333
NM_146121	327.9516253667
NM_153409	432.6960418667
NM_001081377	550.9315097333
NM_001033276	418.4764642
NM_001081196	314.1436284333
NM_009149	311.940924
NM_178363	333.3274269333
NM_001040690	437.5459933667
NM_009297	291.6967765333
NM_013556	276.7096364333
NM_020007	321.0743383667
NM_001081383	370.3563421333
NM_007864	407.3339607333
NM_010587	369.2776956
NM_023047	384.2657408333
NM_010432	304.1026686333
NM_021284	347.9460738667
NM_172780	298.4023826667
NM_022417	506.0908320667
NM_009941	531.6688659333
NM_026444	338.5289255667
NM_028325	391.9857476667
NM_008633	324.5927660333
NM_011308	275.1237589667
NM_020508	279.6777071
NM_010572	1072.6613800667
NM_013720	301.9878648
NM_177730	325.5373890667
NM_011241	378.4647605667
NM_027226	345.7101599
NM_001024952	295.7299239667
NM_001110826	264.8163884667
NM_146150	272.6302091
NM_181750	312.8211641333
NM_025613	262.5047392
NM_017391	342.4269214
NM_053011	733.1796018667
NM_153508	270.0381648667
NM_016737	289.4169227667
NM_009125	292.0176596333
NM_001025074	317.1707079667
NM_001110209	528.4525041333
NM_009458	270.4537835667
NM_134037	408.5848527333
NM_001081422	326.2583468
NM_019737	377.8848262667
NM_177658	270.6175721333
NM_178119	292.0995417
NM_011522	336.4113734333
NM_173403	514.7588050333
NM_145516	279.1371201333
NM_008133	290.6192000333
NM_010404	305.2905006
NM_029742	326.4159214
NM_025635	327.9911787333
NM_025494	336.3943760333
NM_016786	257.3006322667
NM_001159645	455.7695710333
NM_019658	332.0580834333
NM_008255	315.8038801667
NM_177389	258.4421616667
NM_016852	398.5166931333
NM_015735	273.4640861
NM_182991	358.9773457667
NM_009270	432.0774711
NM_017381	384.4611504
NM_001014761	421.7377104333
NM_007906	265.4349842333
NM_001102430	342.8120875333
NM_027992	264.2246809333
NM_011462	318.6936669667
NM_027016	281.5272063333
NM_025814	317.2160558667
NM_133201	257.3275894333
NM_001077265	369.5044613
NM_001033354	300.7531546333
NM_173368	342.9486619
NM_020027	377.7979648
NM_144838	308.8394575667
NM_025451	680.0457299
NM_053201	329.5617133667
NM_026482	438.6829216667
NM_020010	302.0135087333
NM_009156	401.159145
NM_197987	325.3532735
NM_007943	292.5444603667
NM_023420	226.6050791
NM_010191	285.348372
NM_010064	275.4101009333
NM_178005	406.3509725
NM_130877	2683.277684
NM_010317	397.8319984
NM_009274	243.3162277
NM_146200	272.2497326
NM_007636	315.5347665
NM_001034115	275.7905246
NM_009798	288.1815867667
NM_020253	335.5384730333
NM_001114311	400.1915638667
NM_025926	468.6402246333
NM_001081302	256.4847599333
NM_028722	291.8051680667
NM_172266	308.4905553667
NM_009908	301.1305005333
NM_001079686	263.1366083667
NM_031392	371.5875740667
NM_145514	260.5552944667
NM_026155	256.0335002667
NM_145100	697.5572191667
NM_001031814	336.8643111667
NM_025965	354.9752503
NM_001033474	294.5405002333
NM_178651	288.8291537
NM_025691	282.4371338
NM_172994	305.721238
NM_146243	263.2966284667
NM_008448	309.2224193667
NM_144926	298.6292301667
NM_001004182	463.4276738333
NM_144925	312.931017
NM_008112	252.1909809333
NM_013886	354.6705102667
NM_178111	270.3942172667
NM_172827	289.3491353
NM_177767	344.2495679667
NM_008729	334.4304824
NM_145941	252.7273235667
NM_153144	249.9515629
NM_028385	249.7649542
NM_198300	370.2582911
NM_008224	292.2651355667
NM_153413	312.137916
NM_177034	306.2810405333
NM_010488	429.9897895333
NM_009939	272.0113615333
NM_009840	351.6069516
NM_183315	313.1440522
NM_207636	274.3383490667
NM_026719	239.9461736333
NM_010918	307.2418713333
NM_133737	234.6673461
NM_018798	337.4230226333
NM_008914	293.2269938
NM_133350	286.9111796
NM_001164036	324.9986424333
NM_007748	285.1873307667
NM_001024205	291.9963909667
NM_001081376	455.8350990333
NM_176971	306.8050943
NM_177379	356.9916992
NM_029669	260.0497014
NM_001081203	282.7161041667
NM_030266	272.6605675
NM_009049	967.0702984333
NM_153178	281.2409811333
NM_175164	292.7540141333
NM_001102444	271.4795163
NM_001040396	243.4017332333
NM_001004761	301.3241132333
NM_009806	346.6962657
NM_001114140	370.7255044333
NM_172286	229.9037725333
NM_001081392	305.1032305333
NM_008960	289.2100447667
NM_009145	287.8568318333
NM_027349	263.1904137667
NM_172836	279.7548755333
NM_178896	334.5511907667
NM_009530	412.3680055
NM_011668	352.0053444
NM_001081008	257.0253132667
NM_001093764	289.3128990333
NM_001013753	535.0562626667
NM_001114399	312.2669473333
NM_177267	219.9985744
NM_033218	293.3966117333
NM_145609	303.9649102333
NM_010470	262.0423744333
NM_130884	302.0403996667
NM_018817	279.4478738667
NM_031165	406.5301338333
NM_177137	341.4090298
NM_013873	339.3156870333
NM_146019	281.3462120333
NM_001038587	209.7924709333
NM_001080819	314.2853505333
NM_144819	236.3178334333
NM_133242	216.1163767
NM_198292	248.7499673333
NM_021473	442.4089189
NM_021885	249.1376654
NM_008862	368.4460601667
NM_027439	378.4202162
NM_172532	296.4517528667
NM_145542	247.4331535
NM_027490	254.8140919
NM_144900	320.9635312667
NM_013528	327.1060432
NM_177633	251.8632627667
NM_019793	288.0047401
NM_011936	255.0820848667
NM_008590	493.1310012333
NM_010633	311.0241986333
NM_025894	229.2044564333
NM_001128084	229.0889349333
NM_033552	222.3944520667
NM_021286	358.8441869333
NM_023764	259.7385625333
NM_153111	469.3926862
NM_172134	238.3049278
NM_029721	237.9159548
NM_025359	264.3432087333
NM_026823	250.7706595667
NM_026432	484.4083282333
NM_029870	308.7214117
NM_001038613	324.8570073333
NM_013799	229.2870595
NM_001114665	284.5238514667
NM_007460	237.2884698667
NM_011664	507.8534614333
NM_001080746	196.2794063333
NM_001164793	275.0708081667
NM_007842	286.4503368667
NM_027144	378.8535352
NM_033582	321.6462335333
NM_009011	270.2796869
NM_007578	332.6828554
NM_153164	313.1702707667
NM_172381	245.4253900667
NM_133764	251.5145489333
NM_145979	249.9575552
NM_001033222	298.6893718
NM_133247	246.1806482667
NM_178778	278.3393236667
NM_080633	280.0501379667
NM_011861	342.7415853333
NM_172778	980.4726217
NM_008927	221.0727492667
NM_153134	285.0967401667
NM_001164677	277.7546412333
NM_001111304	212.2701633667
NM_001081034	225.1214817667
NM_198105	293.4033901
NM_022997	230.5291269333
NM_012005	239.2088085333
NM_011247	310.1565392
NM_001160235	238.1744129667
NM_019400	262.6117088
NM_009162	257.4762037
NM_011879	303.9352984
NM_011240	234.4905666
NM_177806	312.9901467667
NM_178920	305.4582947
NM_153129	335.6472603333
NM_177814	320.3950760667
NM_175114	247.8026004667
NM_178621	305.4251318
NM_146100	274.8722423667
NM_009859	304.7742045333
NM_028194	285.2820929667
NM_030725	281.2049838667
NM_080559	399.3886913
NM_011785	282.9699624
NM_026165	297.8530568
NM_007512	312.6798741
NM_175199	319.8154198
NM_001080931	308.6034986333
NM_001025432	306.3304809333
NM_010487	341.4011141667
NM_023051	335.2929596
NM_021278	350.3947615
NM_013681	308.7182345333
NM_146145	265.1870884
NM_148930	231.5743076667
NM_199307	299.5536627
NM_001165954	211.9012000667
NM_028975	274.4083813667
NM_001128086	211.7179855
NM_011170	370.1513373667
NM_030112	299.8135835
NM_026009	221.2125175
NM_009897	241.8006586667
NM_175003	226.8587092333
NM_010199	261.3466090667
NM_007688	250.0755069667
NM_009706	229.7919727
NM_027498	289.5976277333
NM_011401	237.8067686
NM_018852	550.3030751
NM_001164790	330.8363676
NM_009628	213.2229534
NM_026390	231.7798888667
NM_033560	227.7470847333
NM_001039385	529.2067489
NM_133752	293.7590965
NM_019831	246.3002719
NM_013626	699.1463531667
NM_001135577	299.9415552667
NM_007476	284.5115717333
NM_001103165	245.4529038
NM_011112	201.9190011
NM_177157	440.9371096
NM_021530	447.1419601333
NM_011358	243.5257260333
NM_029498	244.3735906
NM_009433	241.3223047667
NM_024454	202.0216010667
NM_021395	258.9435784667
NM_134040	222.6839718
NM_178589	372.3116781333
NM_019678	236.7274278667
NM_176841	261.7737883
NM_144865	248.7142978333
NM_198862	241.2008060667
NM_175696	295.4673469333
NM_001038621	262.4003937333
NM_019982	645.1341713
NM_008102	434.8769609667
NM_138599	239.0787067667
NM_001077361	207.0176245333
NM_133716	208.2426876667
NM_008974	205.2931685667
NM_021921	223.8860352667
NM_026842	288.2753061667
NM_172871	225.68071
NM_029654	218.4988875667
NM_001146100	339.6663021667
NM_019795	195.2657790333
NM_026242	333.0567449333
NM_145823	464.0383384333
NM_010298	262.2620688333
NM_177215	224.6104081
NM_172585	221.6226815
NM_009599	246.3916875
NM_144919	236.4944989
NM_001033633	333.4529557
NM_025975	389.2758291333
NM_025921	233.3523245
NM_010135	257.5644498667
NM_001128198	222.4345702333
NM_175498	213.4792427333
NM_001159361	301.4996364333
NM_177224	297.380664
NM_177721	236.2406993667
NM_026984	299.0579704333
NM_015827	219.3871366
NM_001110145	245.7355803333
NM_001038624	204.9229919333
NM_001174078	206.3150892
NM_028459	213.3217754667
NM_175329	260.6713003333
NM_015731	219.2910895333
NM_198303	223.9460721
NM_026969	236.4546944667
NM_054051	275.1259628667
NM_008810	214.7471721
NM_018732	296.1321844333
NM_029673	213.4947596
NM_133649	213.7559393
NM_009826	265.3672775
NM_025978	294.6472451333
NM_028817	274.4531932
NM_178930	206.7270172
NM_033583	274.3911980333
NM_001100591	263.1419558333
NM_177378	320.1612556
NM_016783	233.5726762333
NM_178628	197.4301248333
NM_175403	294.4859398333
NM_019410	249.8446288333
NM_172932	271.2920919
NM_019729	232.2412864333
NM_144843	215.7343735333
NM_009444	205.6791978333
NM_177236	261.9236207
NM_001081251	262.5057201333
NM_144788	249.8616168
NM_144837	184.9265567333
NM_144941	189.9604987333
NM_007591	242.6471108
NM_134150	177.3327136
NM_001159563	173.8320316333
NM_001171035	257.5776505
NM_001164659	245.0322042333
NM_026138	219.5216189333
NM_011673	235.6513178333
NM_009861	258.1194015333
NM_030563	213.5270984667
NM_016972	422.0159387333
NM_019749	235.5697058667
NM_019765	204.0891764
NM_026275	181.1736890667
NR_027465	234.9782516333
NM_021492	218.0072063
NM_007479	223.8682622667
NM_019785	215.5554183333
NM_177151	215.9848725667
NM_011789	227.7247392
NM_021537	219.1257745333
NM_011264	219.8218516333
NM_207239	212.6744753333
NM_001001932	216.3465534
NM_008942	207.7529521333
NM_007502	377.0625230333
NM_001029877	243.5001553667
NM_011430	469.0221984667
NM_001081371	190.6181176667
NM_133906	192.9749498
NM_001081344	276.9536788667
NM_145385	206.5126541667
NM_197940	279.6249348
NM_026420	270.9582685667
NM_001160219	228.8798894
NM_146194	220.1756858667
NM_007604	185.6084240333
NM_008717	238.5543049
NM_001081267	238.0727128667
NM_008678	243.8278778333
NM_033595	250.3986072667
NM_009415	294.4935343333
NM_019972	208.7660343
NM_007407	443.2894580667
NM_019794	213.9203729667
NM_016860	190.0860891
NM_033561	224.0260601667
NM_153781	231.6527656
NM_033586	260.9877098333
NM_010219	269.6228595333
NM_178027	195.8726020667
NM_016755	197.0419648333
NM_018748	205.1805481667
NM_001161782	211.5893985333
NM_146087	213.640019
NM_013715	255.7489433
NM_001039388	241.0908378
NM_011374	214.1815489667
NM_030250	232.7676562667
NM_001163635	229.7455086667
NM_017382	181.7357074
NR_002321	230.3665837
NM_025823	213.7167538
NM_019490	215.7650485
NM_019409	281.2677393333
NM_025899	198.1114199333
NM_001033300	231.9541427333
NM_007896	245.2483899667
NM_025558	191.6325101333
NM_033585	248.5378073667
NM_027375	232.7397776667
NM_008917	211.2700818667
NM_177393	232.5196488
NM_011695	182.3176020333
NM_011424	242.9134648333
NM_033578	249.9009709
NM_007750	310.3627597
NM_029565	221.1353081333
NM_007510	298.7517550333
NM_019986	198.0955235
NM_026102	201.9185131333
NM_021464	263.4310890333
NM_153572	219.1188201333
NM_015729	229.6276632667
NM_207301	205.4207279667
NM_001081116	219.8097700667
NM_013889	264.7037597333
NM_178721	690.8095137333
NM_001164663	215.1301035
NM_147201	193.7500989667
NM_030109	178.3744554
NM_025628	244.9476935
NM_001168491	206.7269836667
NM_028982	234.6849502333
NM_033590	250.9702003667
NM_199241	517.4885992333
NM_011323	345.9668673667
NM_001163643	233.2772125333
NM_033617	207.8816856
NM_011654	314.5668379333
NM_001081109	189.6105943667
NM_010052	4279.9982243333
NM_133185	212.3352887667
NM_013700	180.3910047333
NM_001114328	201.9153634333
NM_026388	199.6754675
NM_007765	213.217319
NM_033593	250.574808
NR_002840	352.1479969
NM_033584	247.5258363
NM_175025	368.2262985667
NM_172736	331.2251626333
NM_174868	262.0708875
NM_001077638	366.855623
NM_172495	217.0803888667
NM_133948	252.6812028667
NM_057172	254.9153046667
NM_021510	255.5060739
NM_030018	267.713743
NM_001163754	177.1373022333
NM_148932	206.9507451667
NM_009147	205.7633194667
NM_028017	240.9343426667
NM_001078167	273.1627287333
NR_002690	187.1481847
NM_177821	199.078088
NM_027937	269.7705804667
NM_024414	283.8407686
NM_033577	246.1312552333
NM_177408	248.6943696667
NM_178662	234.2086797
NM_033592	264.4783290333
NM_033594	249.1470896667
NM_172120	235.2324781
NM_001034851	170.7830494667
NM_009872	224.3850984333
NM_033574	249.2065818667
NM_033581	245.4653856333
NM_033589	247.9809050667
NM_025303	203.2547421333
NM_026091	274.5568585
NM_011494	265.1601557
NM_025740	217.3934306667
NM_025436	240.0255243667
NM_028487	208.6098840667
NM_027425	225.7958683333
NM_153588	254.0108213667
NM_175212	279.6656025667
NM_001007574	269.6458828667
NM_033580	251.9038265333
NM_033575	251.4665025
NM_001110310	189.9720250333
NM_177184	229.9583294333
NM_008691	608.3553597
NM_016796	307.8282653333
NM_033587	246.7086092667
NM_175145	205.3166668667
NM_013514	191.7961412333
NM_175454	193.7869993
NM_177077	234.0874537667
NM_033576	246.2829425667
NM_033579	247.3668764
NM_033588	253.1754206667
NM_175015	387.3559863667
NM_001001984	185.3713083333
NM_001122820	197.8443277
NM_033591	250.4720919333
NM_010923	424.756551
NM_007881	206.2532384333
NM_134015	238.0509546333
NM_146123	250.7629910333
NM_007790	177.0064476667
NM_008138	255.5629794
NM_133215	220.3661777667
NM_024181	193.7451108333
NM_009767	270.5401177333
NM_019703	204.0623611
NM_027677	467.8909958
NM_001025572	344.8990338667
NM_001130169	180.2121056667
NM_026361	311.7511559333
NM_183225	229.0744160333
NM_153526	176.0957742
NM_016797	197.7277569667
NM_001111121	216.9980132
NM_001109685	284.3302094333
NM_008323	213.9871454333
NM_007861	175.0299992667
NM_001037725	206.4760496667
NM_019535	338.7189485667
NM_177469	269.4084209
NM_175548	247.4209073667
NM_001113188	188.1893597
NM_001083929	552.8567525
NM_134129	237.2823006
NM_008161	552.8567525
NM_013892	383.4186788667
NM_173740	199.5985719667
NM_025287	196.1731779333
NM_025313	214.4419317667
NM_001081269	171.8187192667
NM_145221	234.7357488333
NM_144516	201.9042528
NM_177235	224.4309057
NM_009655	540.6811886667
NM_029409	171.7314627333
NM_183020	188.9307317333
NM_001166463	632.2086296333
NM_172440	267.4330090333
NM_027166	312.977345
NM_008468	250.9801648667
NM_001143848	577.6941921667
NM_023773	232.3005221
NM_008558	240.0822274667
NM_146003	175.3237705
NM_001114977	273.1317908333
NR_026574	575.5405354667
NM_028375	219.3500967333
NM_052973	168.6064762667
NM_134014	182.1815514667
NM_145556	186.7686816667
NM_172683	226.7828834
NM_177333	174.8826446
NM_029364	192.8074136667
NM_001163572	165.7057741
NM_080419	241.7260186667
NM_207221	205.6784146
NM_001039692	181.9412370667
NM_001098476	186.2818220667
NM_024188	216.0430727667
NM_001033475	191.7085345333
NM_172790	254.0504973
NM_018733	354.0095776333
NM_011192	222.9548788667
NM_025624	251.4941607333
NM_028705	221.1600286333
NM_145569	196.5845138333
NM_153117	199.9664346333
NM_018824	225.0326299
NM_011546	202.0239778
NM_010477	189.5071297667
NM_170669	226.5455464667
NM_024197	162.6390452
NM_001159502	171.5212190333
NM_175122	184.2284403
NM_019837	172.6890834
NM_011952	210.2673259333
NM_011992	293.1549564
NM_033610	258.4142389
NM_175134	183.898199
NM_019945	233.5681048333
NM_028032	196.4265223667
NM_001039376	188.5495006333
NM_001136064	185.2087166667
NM_027238	200.3772528667
NM_001190385	215.3422535333
NM_145390	193.6266075
NM_001039184	209.53223
NM_010414	197.8957921667
NM_001037221	332.1429249667
NM_194340	189.1131843667
NM_021458	288.0330545
NM_207209	187.3766625
NM_010311	200.7035036
NM_133196	177.9958397667
NM_029934	237.7402614333
NM_053204	186.7982293333
NM_173187	199.7891549
NM_008477	165.9291476333
NM_018872	260.5597397
NM_009120	254.4725615
NM_028233	171.5921626667
NM_025877	234.0162698333
NM_181400	195.5686015
NM_172554	170.3486474667
NM_001177731	292.7470459333
NM_028148	166.9753958667
NM_008786	170.9561316
NM_001039198	188.3124626
NM_025939	170.8905415333
NM_026448	160.2409404333
NM_153798	167.2995799
NM_026644	351.5382491
NM_144784	174.4373677333
NM_001109992	168.8201665
NM_019642	194.1495736333
NM_010581	341.1584939667
NM_011856	854.1839660667
NM_201637	182.7542713
NM_026988	210.7222989
NM_145962	229.9318478333
NM_133781	175.4961897
NM_198006	177.4963967
NM_029711	188.2169417
NM_010806	153.4849240667
NM_029735	184.7449948667
NM_009682	166.2467159667
NM_001042743	194.4660881333
NM_025669	287.5445597667
NM_173181	208.9718588
NM_013855	177.9572575667
NM_013888	178.8739977333
NM_175514	185.2174801
NM_001177884	179.0150396
NM_007387	208.8567852667
NM_207675	226.9037430333
NM_001039509	219.0363331333
NM_030110	194.8247167667
NM_146217	186.3046885667
NM_009984	476.0657707333
NM_053170	157.6949538333
NM_153569	173.6372421667
NM_029745	164.6099494
NM_146002	180.2824431333
NM_016898	204.5191202333
NM_011699	173.4723445667
NM_021548	185.8312934
NM_001165934	161.2819115333
NM_001081400	177.7252619333
NM_001045536	188.0762696
NM_029519	190.3349064
NM_133853	169.0949677
NM_010763	214.8728448
NM_013842	236.7294057333
NM_012042	157.8237591
NM_008792	516.7126884333
NM_172731	228.6660155
NM_010497	217.9064223
NM_176973	166.7392371667
NM_009052	298.3129452333
NM_001025439	231.8983900333
NM_009685	192.2405859667
NM_030750	171.3554340333
NM_001081340	209.8348151667
NM_175091	219.1113606333
NM_011072	242.766938
NM_013587	269.1884119
NM_020610	245.1054988667
NM_009320	192.2154281333
NM_178376	160.2314040333
NM_001081293	198.6073241
NM_172718	196.8473674667
NM_177763	183.4191585
NM_198033	187.2569901667
NM_001003918	159.0825208
NM_153139	175.3232578667
NM_028190	175.7103236
NM_001159492	189.2787450667
NM_011715	168.3193674667
NM_145997	192.4905336667
NM_013864	258.1178488667
NM_182930	186.0996215333
NM_170597	225.3754259333
NM_010238	155.1662363
NR_033911	172.1394630333
NM_007638	279.1912050333
NR_033498	395.7856491667
NM_030719	252.7178195667
NM_177664	172.6480521
NM_011395	347.1035195333
NM_029924	204.7623817333
NM_178597	197.2276677667
NM_001037758	161.8191266667
NM_198967	223.1698638333
NM_010431	211.6522186333
NM_134096	187.5754837667
NM_001162537	158.6669312
NM_028534	161.8192716
NM_008173	284.8106225667
NM_016908	206.6096362667
NM_001025387	156.0487251667
NM_001164252	165.9120393333
NM_011319	195.0812353
NM_001163487	190.2228890333
NM_011714	171.0759823333
NM_177700	175.2772554667
NM_026170	187.3620518
NM_008070	374.7130397
NM_177214	177.8879929333
NM_001166658	223.1390558
NM_133854	166.7445136333
NM_028013	245.8183548333
NM_001004357	524.2090778667
NM_027268	186.9263645
NM_008467	187.6850478333
NM_011969	219.5237519667
NM_025594	171.5262855
NM_134065	304.1547524667
NM_015794	194.4677976
NM_001093776	245.753827
NM_001167983	180.7289506667
NM_013671	163.7057409
NM_198250	180.1966561
NM_030235	168.7720704333
NM_001003909	160.5813545333
NM_172695	186.1814209333
NM_001128169	216.5246524667
NM_009089	187.4476941
NM_177192	196.9823960667
NM_001135727	204.3483381667
NM_001195284	160.6161120333
NM_178060	220.5555102
NM_001024474	205.4572550333
NM_019437	179.6686908
NM_001048061	186.6411773
NM_177049	263.8676361
NM_177725	272.9215815667
NM_009677	172.2928788333
NM_001080385	271.4220416333
NM_008989	193.9598593
NM_001145824	161.7006232333
NM_172849	284.1603665
NM_001130477	145.6416683
NM_001127349	244.3481085333
NM_183016	196.3371775333
NM_025407	145.9358313667
NM_172664	204.9965501333
NM_001128307	224.0640994667
NM_008945	217.3561406333
NM_001033173	224.2309666333
NM_133697	201.0449526667
NM_001038993	181.8981331667
NM_028763	150.1967143
NM_019930	170.0341174333
NM_025314	168.1045936667
NM_024220	177.1995667667
NM_197990	222.7096648
NM_007422	175.6714751333
NM_027293	184.5199373
NM_001033261	194.570633
NM_027444	223.4593061
NM_001033268	186.0631814333
NM_170755	181.3440752333
NM_026455	129.8166954
NM_023045	187.6350287
NM_001142965	196.2924818667
NM_001163793	210.5708241333
NM_001081080	157.796874
NM_153774	166.1272172667
NM_018737	188.0154997667
NM_173443	194.7898575667
NM_001081232	191.7671976333
NM_001163314	244.2102757333
NM_001081086	191.5346006
NM_001177648	190.1633718333
NM_029979	166.9323184667
NM_001033213	206.6735902667
NM_177855	198.4081571667
NM_028446	166.3118837
NM_028906	214.8264677
NM_020009	225.8430872
NM_130450	276.9137046333
NM_001164528	275.4873096
NM_019550	220.9613192667
NM_133726	160.9794796
NM_025942	157.2871145667
NM_001177773	141.0659726
NM_001001985	435.2865293
NM_007693	332.1511235333
NM_178709	132.2695522467
NM_027890	235.4414684333
NM_145930	202.5237290667
NM_009786	161.2148260667
NM_001146180	165.3806467333
NM_009383	186.1037532667
NM_009513	297.2292352
NM_009461	206.1234363333
NM_019682	206.3864551333
NM_031185	174.7633703333
NM_146128	172.1829618667
NM_011499	163.4467901333
NM_133758	155.1123305667
NM_027531	217.7822143333
NM_011049	162.1357552
NM_181278	196.8340759
NM_001102563	231.8802346667
NM_001166589	183.0045203333
NM_019681	176.5532678
NM_133933	268.4725861667
NM_001168292	233.4180202667
NM_028870	152.6703348
NM_001037987	212.6872562
NM_007772	171.1775913
NM_008684	182.1441073667
NM_026440	150.7782264
NM_007853	201.4539546667
NM_001079695	149.9346156333
NM_138751	214.5248950333
NM_011787	146.8617281667
NM_021608	142.5391465667
NM_011630	157.7926837333
NM_008421	315.8390967667
NM_133942	145.6047947
NM_147219	168.0685884333
NM_213614	168.0110237333
NM_024473	202.9559883667
NM_008910	164.6407281333
NM_010481	212.3268810667
NM_172513	217.2789941
NM_019927	232.6477841667
NM_007458	186.0046757333
NM_013829	534.5970538667
NM_173748	152.9181753667
NM_133656	137.9300239
NM_024221	125.2289783
NM_175121	226.1079092333
NM_177178	164.7358257333
NM_016866	178.8356946
NM_029851	185.5580278
NM_001160400	157.8323813667
NM_011855	347.1473540333
NM_019715	163.4251970333
NM_027464	147.8930492667
NM_212433	120.7541903
NM_001163270	283.9983372
NM_178627	164.223183
NM_173444	152.858286
NM_011811	159.239885
NM_001081652	165.385898
NM_007513	260.9444288
NM_001112738	144.0699616667
NM_010886	254.9071378
NM_011779	160.0893592667
NM_009009	181.4497936333
NM_183208	209.571365
NM_009716	198.5796754
NM_030197	181.6680731333
NM_175007	168.4043089333
NM_001102437	179.6704892333
NM_194355	168.8308503667
NM_019579	172.8924566
NM_026083	139.8692854667
NM_010360	160.7281889
NM_007637	236.7349061667
NM_175480	233.1690449
NM_001170849	132.3331916333
NM_027996	167.3371427333
NM_011801	171.8380440667
NM_177261	210.1834240667
NM_053089	148.8879664
NM_008298	239.6349431333
NM_194262	166.8319509667
NM_008060	153.8415987667
NM_001162945	167.9740052
NM_010243	265.1225722
NM_080437	186.3155853
NM_001081341	179.2048636667
NM_011506	137.0056007
NM_012052	232.2379982
NM_011187	136.0856747633
NM_007839	167.1504370667
NM_173755	178.7316675667
NM_023689	330.8662631333
NM_178694	128.4885796333
NM_172675	168.0777435667
NM_033618	149.0803878333
NM_178653	167.908469
NM_001077354	220.8152624333
NM_025379	145.18946537
NM_172544	439.1155520667
NM_001003917	173.5042933667
NM_146062	145.95461098
NM_026201	170.2004846667
NM_001164598	172.4757229667
NM_178750	188.1561884
NM_013785	136.4394592
NM_011650	210.4196650667
NM_008466	189.2613246
NM_001177696	141.8500291333
NM_001110142	140.5148507333
NM_021505	142.2771405
NM_012027	146.7210275333
NM_133797	187.1452511333
NM_012002	170.4978718667
NM_028188	195.3832760667
NM_018765	133.9984894667
NM_178772	161.2317093
NM_001164885	141.5922719667
NM_001163445	240.7029529333
NM_011188	156.6275256333
NM_001033536	173.6035523667
NM_153082	158.7410179667
NM_025449	159.5422464333
NM_177305	155.6157831667
NM_010700	154.3062099333
NM_008248	234.9330914667
NM_001166138	150.2957605333
NM_001004144	139.7824540333
NM_013458	137.5869742333
NM_019724	200.3404942
NM_026139	168.3795627333
NM_010568	150.9174896
NM_025739	166.636005
NM_007835	146.2707467333
NM_178678	161.9026122333
NR_027854	170.3443968667
NM_025844	180.4056880333
NM_001081170	166.9924802
NM_010330	193.4659089
NM_001045520	124.5366716667
NM_019693	133.50818935
NM_008704	313.9425029667
NM_001039644	140.3638532667
NM_175341	208.2926517
NM_026143	152.0683895
NM_001005507	173.9781398333
NM_001079814	125.8302143667
NM_144846	171.1040615367
NM_001171000	152.2195706667
NM_012003	179.8768876333
NM_011086	149.9259724
NM_024465	191.2275011333
NM_001003912	171.8295341333
NM_026058	165.4731948333
NM_001163759	136.2377649
NM_177167	278.2866896667
NM_008839	176.1905613
NM_019769	162.0311761667
NM_016700	164.8352238667
NM_007964	162.2020049333
NM_023579	165.7299275
NM_001099636	195.2662174667
NM_001039167	232.5281011
NM_001081216	188.0677023333
NM_029337	196.2531871333
NM_001081158	147.3900277333
NM_025586	247.8674508333
NM_177407	216.0964639333
NM_010610	162.5827105667
NM_010732	167.3835113
NM_172645	192.4997010333
NM_024191	150.1195639333
NM_009211	147.5749590667
NM_146116	236.7358247333
NM_146140	143.3973015667
NM_153125	179.4025555667
NM_010241	167.0372183333
NM_010200	306.4645378667
NM_001100452	158.9177738
NM_001099624	133.5050437333
NM_001174047	204.0421265
NM_028151	120.4007104667
NM_027230	170.2055828
NM_199057	217.9713289667
NM_029573	150.5084855667
NM_029657	159.5206520667
NM_021449	150.8636565667
NM_029116	239.4988824333
NM_023526	204.9000582667
NM_001115076	121.0738534333
NM_009469	167.4096792333
NM_001003824	129.0638752667
NM_012023	136.3452100667
NM_144866	130.0644706
NM_029570	198.0352566
NM_026552	156.8264726667
NM_011074	482.1677497333
NM_001168225	185.7933785333
NM_001009949	146.6777258333
NM_198702	344.9166295667
NM_018886	145.1115866833
NM_012055	170.3039671667
NM_029348	168.4140617
NM_009736	147.4537845667
NM_028211	142.8899781
NM_028339	181.1566234
NM_026664	133.3971938667
NM_007454	153.9288560333
NM_001081225	229.7708755
NM_201226	153.7762828333
NM_011828	150.3243894333
NM_001135559	126.2725140267
NM_009067	161.5094516333
NM_008672	169.1842631333
NM_001130008	164.9848418667
NM_172784	178.6461815667
NM_001162870	137.6654449333
NM_001004367	222.5016485667
NM_009388	143.1286407333
NM_028292	146.0377437333
NM_178915	273.1608665
NM_025546	147.1009884667
NM_001146707	170.9135137667
NM_011866	149.8853450333
NM_145430	143.4966406
NM_013876	160.0626725333
NM_007747	193.9932381
NM_198167	198.9868241633
NM_145513	131.7702351667
NM_001081135	257.0310520667
NM_030206	356.8337182667
NM_010301	150.4727300667
NM_177129	148.7670631333
NM_198108	161.5260643333
NM_177353	160.2062721667
NM_207671	197.2724209333
NM_011484	138.3939126
NM_001081426	160.9157831333
NM_023403	480.5891907
NM_001163379	192.6837912667
NR_033586	167.9779647667
NM_134020	199.1129551667
NM_180678	138.6917609
NM_172926	142.9288917
NM_001163006	233.6562745
NM_007488	222.4886567
NM_025735	179.8173174333
NM_021305	157.3005992333
NM_026129	217.8076714667
NM_008791	446.6933695
NM_013933	161.0921736
NM_025673	168.2907215333
NM_133795	142.0626030667
NM_029492	162.1496616
NM_001166453	255.7006008
NM_028995	162.5949645667
NM_001172123	531.8664800333
NM_198298	167.7942620333
NM_009273	206.9225879667
NM_026521	148.5749052667
NM_022655	160.9823288667
NM_024452	178.0453289
NM_023665	187.1402183333
NM_007547	155.3617157333
NM_019639	214.177177
NM_175258	168.6985959667
NM_145564	142.3342442667
NM_001015046	170.6067821333
NM_001042528	201.0819521333
NM_027130	123.1530179667
NM_145511	137.6510997333
NM_009199	145.7610137667
NM_025567	121.9187517967
NM_009668	129.3872866767
NM_027472	125.2362090133
NM_026160	147.6047890333
NM_145400	162.2657928333
NM_138742	132.3324279
NM_001162906	192.6350577333
NM_198022	149.8992049333
NM_031396	182.1317816333
NM_013568	183.0330982333
NM_177412	148.5668175667
NM_032008	156.2837646667
NM_026174	172.2178471
NM_026079	170.5782013667
NM_025356	137.9442170267
NM_026875	135.7529496333
NM_024213	123.3268006333
NM_145422	135.8108753667
NM_029166	179.5916602667
NM_007831	161.6165326
NM_172434	142.1794539667
NM_178686	135.2607121333
NM_001163542	147.3419871
NM_183028	148.2554392667
NM_031868	160.7101471
NM_026775	165.0419934667
NM_028821	112.73658723
NM_001081345	144.6628723
NM_010560	156.4105101
NM_080556	126.8817513333
NM_026880	174.2208830667
NM_028791	142.0643924
NM_153592	133.3222258
NM_012024	140.6401839667
NM_001081750	117.39586982
NM_011286	233.4456239333
NM_008924	170.9816306
NM_172690	176.1309988667
NM_001105245	400.7660629667
NM_199012	137.7295473
NM_177185	173.9752452
NM_025283	141.868572
NM_007890	124.9350178
NM_145473	201.1526154667
NM_009753	161.6696233667
NM_009796	134.9815471667
NM_028197	149.6359614333
NM_019653	174.0910613667
NM_028296	256.0225153333
NM_011101	268.8406444333
NM_001163395	167.6599011333
NM_022009	155.6677122667
NM_010347	168.1449793333
NM_009005	165.0343427
NR_015479	210.5573042
NM_172626	143.7295374333
NM_008640	143.6280961
NM_026872	161.6932437333
NM_001145162	211.2605717
NM_175937	192.8011357
NM_026481	261.2703594667
NM_020578	126.6984356667
NM_181070	133.2496251667
NM_181411	130.2995721
NM_008020	228.4165502
NM_009224	175.4171640667
NM_001164172	136.0185669333
NM_027652	133.7824119333
NM_011857	169.4063042333
NM_029057	148.7466972
NM_008027	160.6942962333
NM_013676	120.98391563
NM_026805	196.716319
NM_007377	119.8945996
NM_007868	358.9105038333
NM_019648	144.7812154
NM_172496	136.6453338667
NM_001159603	147.0036005333
NM_019712	189.0208398667
NM_027315	148.0883450333
NM_001115130	131.9406852
NM_133837	159.9528820667
NR_033229	176.9958487333
NM_182994	149.3774464
NM_001193266	196.1162394
NM_029401	228.6049022
NM_009409	150.5488471
NM_133949	127.2139669
NM_176954	183.6307261
NM_020026	122.01856796
NM_172712	152.6445224
NM_008913	188.195723
NM_134077	127.5178850833
NM_001001181	196.7308481333
NM_011603	138.3866956667
NM_133807	133.90294145
NM_028136	133.1505103
NM_001162884	203.1718891333
NM_133206	132.2414040133
NM_001030306	132.3389926333
NM_023565	130.6149948333
NM_057171	165.8380096333
NM_025438	136.5517729
NM_001159941	147.952414
NM_194341	129.8737029
NM_008538	228.2077989333
NM_013830	177.4576509667
NM_178647	126.51478588
NM_021524	136.3051632167
NM_026327	125.8914419667
NM_017478	199.9196429333
NM_019710	133.2501113967
NM_153057	141.4961923
NM_013415	466.3177382
NM_009294	129.9797438
NM_025441	116.5512614133
NM_001163721	120.2447355
NR_024329	138.8739014667
NM_001013786	147.141643
NM_012001	113.8827270633
NM_173180	114.1669054867
NM_153555	106.49370496
NM_029704	103.0637086367
NM_144847	142.9568185667
NM_010561	108.8678383933
NM_145958	151.5759080667
NM_008702	104.7902395133
NM_028627	139.2018534
NM_016800	171.2207673667
NM_172867	137.70288047
NM_146157	127.2536672
NM_146084	157.7279454667
NM_001130149	128.5620200667
NM_025745	128.2928372833
NM_030700	113.72344011
NM_024267	136.1371863667
NM_019561	181.9129223667
NM_008844	134.0356015
NM_001014973	160.1366394667
NM_019912	138.7705534333
NM_010578	281.1749900333
NM_133672	138.6710670333
NM_025647	223.4867763
NM_026934	116.5775593
NM_025358	169.3488796667
NM_023172	153.5716919333
NM_175750	340.8816327
NM_008091	225.1300561333
NM_001103177	138.4842650333
NM_001160038	127.5787418667
NM_018873	179.0046823
NM_001112705	118.6423410667
NM_025516	199.5876979
NM_001004164	154.1642008667
NM_019708	127.81730858
NM_133826	222.3956900333
NM_011666	113.4787363667
NM_009095	311.9705403333
NM_007598	145.8516975
NM_025826	126.3239866333
NM_015804	118.99549935
NM_053270	147.0973424667
NM_019771	244.6280105
NM_021889	109.5583422833
NM_001113574	122.3446162667
NM_027892	154.7053593333
NM_001024468	317.0739108667
NM_174991	231.735529
NM_025709	112.7750674
NM_029097	175.4463690333
NM_138660	115.2660136967
NM_025316	200.2404749
NM_019936	121.5036277967
NM_001033279	127.5723332
NM_011908	128.8126873
NM_177089	178.5047487333
NM_198899	137.1958951333
NM_025638	194.5052572333
NM_011880	129.4388943
NM_144891	135.8798336667
NM_028242	158.5840613333
NM_001190985	130.1166167
NM_001161796	166.0595896333
NM_013771	126.6596904
NM_019654	118.1808804
NM_152809	140.1592655333
NM_011647	133.2475136333
NM_001033322	261.0894196667
NM_146207	121.3784594967
NR_027618	134.0041285667
NM_010941	130.17758647
NR_015472	165.2194629333
NM_008246	135.3307880133
NM_001081388	273.4129375667
NM_027558	179.7495823333
NM_197979	229.7095277667
NR_028315	123.1896189067
NR_027492	182.2083193
NM_001113358	173.8212528333
NM_001039474	114.54863352
NM_027986	114.0442186
NM_001093752	119.4471348967
NM_029872	172.9815178
NM_029891	181.490114
NM_172769	120.68120221
NM_010795	139.8970229333
NM_027360	281.4605865667
NM_177644	126.1803344467
NM_026519	122.9704338767
NM_001195003	142.9064253667
NM_177338	119.7836513
NM_145975	129.6543574167
NM_011968	232.0337707667
NM_016691	145.1772106667
NM_013835	174.6621282667
NM_029896	118.4595882333
NM_001146089	112.80829956
NM_010731	122.45453226
NM_177208	143.8464500333
NM_001081071	134.9001770333
NM_027874	112.7050244
NM_145525	165.0091349667
NM_001110131	114.71368368
NM_028816	121.3765554
NM_145540	121.4809809033
NM_007396	148.1929382333
NM_054078	110.4828429067
NM_023200	118.0207150667
NM_172391	134.7555402
NM_011032	116.34691207
NM_026585	117.5173447667
NM_023119	129.7217256333
NM_001164580	112.3040948733
NM_026378	192.8077354333
NM_001081191	115.6792889767
NM_146009	154.3753079333
NM_009456	130.3034617333
NM_009418	116.1243343733
NM_019445	132.8277593
NM_001163024	118.99277876
NM_001081288	114.0226872567
NM_001039493	112.39722255
NM_025994	290.6025591333
NM_011672	120.1722473
NM_025483	147.2836480333
NM_172699	100.4258437433
NM_134255	262.2821003333
NM_011803	112.6536664
NM_023603	133.7815326667
NM_172772	216.4032002
NM_001025388	129.1827159
NM_025382	150.9385863333
NM_001099323	215.2754571667
NR_027343	159.129333
NM_027188	132.0593321
NM_001177374	132.6167337267
NR_027817	138.7528610333
NM_023868	239.8912850667
NM_007708	129.5547996333
NM_001013028	125.8485409667
NM_175375	135.3439571
NM_008984	232.9357512667
NM_029632	127.1787655
NM_207633	134.2471811
NM_177373	315.0292876333
NM_013852	122.4109116333
NM_028372	171.7337983967
NM_021500	94.1799306367
NM_198625	209.4729636
NM_145465	113.0394420133
NM_010325	126.2262065667
NM_030692	133.2529961
NM_021604	163.1076441667
NM_008845	265.8864493
NM_031405	124.3780878433
NM_183141	146.5286917
NM_001081195	170.7126321
NR_004429	139.3957579
NM_145125	139.6930400333
NM_001085495	184.1724858667
NM_178906	219.2123408667
NM_001042438	117.5683371067
NM_008231	114.3582246367
NM_001081055	106.10870488
NM_026647	130.1056139
NM_011421	137.5432873667
NR_027640	135.1334173333
NM_177240	123.2431460333
NM_025690	112.7378237767
NM_001031667	118.8093500333
NM_178684	140.1482782667
[truncated: 11,506 more rows]
