# Supplementary material for: A transcription factor collective defines the HSN serotonergic neuron regulatory landscape
Source: eLife. 2018 Mar 22;7:e32785. doi: 10.7554/eLife.32785 (PMC5916565; doi:10.7554/eLife.32785)
Supplement: Figure 8—source data 1. — Related to Figure 8. [file elife-32785-fig8-data1.zip › 180221_elifeRevision1/source/script_pvclust.R]

################################
## A. Artacho 2016 January
## C. Mora-Martinez 2016 October
## C. Mora-Martinez 2017 July
###############################

################################
## process information in Brain-atlas-v5.csv
  setwd("./source")
# read ids from wormbase 
  wormbase <- read.table(file="c_elegans.canonical_bioproject.current.geneIDs.txt", sep=",", stringsAsFactors=FALSE)
  wormbase <- wormbase[, 2:4]

### Atlas is a dataframe with information of the neurons in the first 6 columns; then it has, in each row, a list with 
# the genes expressed in each neuron. When there are not more genes, the rest of columns of a neuron are ""
###
  atlas <- read.table(file="new_atlas.csv", sep="\t", header=FALSE, stringsAsFactors=FALSE)
  rownames(atlas) <- atlas$V2 #rownames are neuron names
  neuronas <- atlas$V2 #get neuron names
  group.sero <- rep("other", length(neuronas)) #divide neurons into serotonergic and other
  #group.sero[grep("5HT", atlas$V4)] <- "sero" 
  group.sero[sapply(c("ADF", "HSN", "NSM", "RIH", "AIM"), FUN=function(x, y)grep(x, y),colnames(realneuron)) %>% unlist] <- "sero"
#Put gene expression data into a matrix
  atlas<-apply(as.matrix(atlas[, 6:ncol(atlas)]), 2, FUN=function(x){x[!grepl("[a-zA-Z]", x)]<-NA;x})


# homogenize notation (use wormbase id)
  ALL <- unique(as.vector(atlas))  # ALL contains gene names, and NA!
  ALL <-ALL[!is.na(ALL)]
  df<- data.frame(orig.id=ALL, geneID.wormbase=  unlist(sapply(toupper(ALL),FUN=function(x, wb, b, c){
                                                      a<-unique(wb[x==b | x==c])
                                                      if(length(a) == 0) return ("") else return(paste(a, sep="_", collapse="_"))
                                                      } , wormbase$V2, toupper(wormbase$V3), toupper(wormbase$V4))), 
                stringsAsFactors=FALSE)
  
# Some ids are not found: fix that
  ind2rm <- which(df$geneID.wormbase=="") # get genes without WBID 
  # Manually searched for all the genes in WormBase.Include them (one was not a valid name): 
  df[ind2rm, 2] <-c("WBGene00018294","WBGene00018655" , "WBGene00008585", "WBGene00019130", 
                    "WBGene00004134", "WBGene00017236", "  WBGene00013752",   "WBGene00010236", "", "WBGene00019828", "WBGene00010357",
                    "WBGene00019299",   "WBGene00006515", "WBGene00014076", "WBGene00044020")
  df <- df[df[, 2] != "", ]

  ## In df, I also checked: no row had two WBIDs pasted- separated by "_"-
  ## Only 1 WBID was repeated, "WBGene00003178", and just because both names were present in ALL (mec-17 and F57H12.7)

# Create data frame with columns = neurons and rows =  genes; (column1 = gene name, column2 = wbID)              
  neuron2<-matrix(numeric(length(unique(df$geneID.wormbase))*length(unique(neuronas))), ncol=length(unique(neuronas)))
  rownames(neuron2) <-unique(df$geneID.wormbase)
  colnames(neuron2) <- neuronas
  for(i in 1:ncol(neuron2)) neuron2[rownames(neuron2) %in% df[df$orig.id %in% atlas[colnames(neuron2)[i], ] , 2] ,i] <-1 
  
  neuron <- as.data.frame(cbind(orig.id =unlist(sapply(rownames(neuron2),FUN=function(x, df){
                                                paste(unique(df[df[, 2] == x, 1]), sep="_", collapse="_")}, df)),
                                 geneID.wormbase = rownames(neuron2), neuron2)) 

# Remove neurons that are NOT serotnergic and that have less than min_expressed_genes genes expressed
  min_expressed_genes <- 30
  neurons_to_remove <- setdiff(colnames(neuron2)[which(apply(neuron2, 2, sum) < min_expressed_genes)], neuronas[group.sero == "sero"])
  neuron.red <- neuron[, setdiff(names(neuron),neurons_to_remove)]
  group.sero <- group.sero[! neuronas %in% neurons_to_remove]
  neuronas <- neuronas[!neuronas %in% neurons_to_remove]
  atlas <- atlas[, setdiff(colnames(atlas), neurons_to_remove)]

  save(atlas, file="170724atlasNew.RData")
  save(group.sero, file="170724group.seroNew.RData")
  save(neuron.red, file="170724neuron.redNew.RData")
  
  # Make it a numeric matrix
  neuron.red[, 3:ncol(neuron.red)] <- sapply(neuron.red[, 3:ncol(neuron.red)], FUN=function(x) as.numeric(as.character(x)))
  realneuron<-neuron.red

###### BOOTSTRAP CONTROL
# create neuron.red analogous with random set of genes
# built with HSN serotonergic core, c("cat-1", "tph-1", "cat-4", "bas-1") + 92 random genes
  dimRand <- 100
  mycore <- which(is.element(neuron.red$orig.id, c("cat-1", "tph-1", "cat-4", "bas-1")))
  num_genes <- length(which(neuron.red[, "HSNL"] != 0)) 
  temp <- cbind(neuron.red[, c("orig.id", "geneID.wormbase", "HSNL", "HSNR")], matrix(rep(0, nrow(neuron.red)*dimRand), nrow=nrow(neuron.red), ncol=dimRand))
  set2pick <- 1:nrow(temp)
  temp[, 5:ncol(temp)] <-sapply(temp[, 5:ncol(temp)], FUN=function(x, num, set){x[sample(set, num)]<-1;x}, num_genes, set2pick)
  colnames(temp)[5:ncol(temp)] <- paste("r", colnames(temp)[5:ncol(temp)], sep="")

  randomneuron <- temp
  group.seroRand <- rep("other", ncol(randomneuron)-2)
  group.seroRand[grep("HSN", colnames(randomneuron[, 3:ncol(randomneuron)]))] <- "sero"
  save(randomneuron, file="170724neuron.red.HSN_random.RData")
  save(group.sero, file="group.sero.HSN_random.RData")

# CONTROL WITHOUT 5HT GENES: create neuron.red analogous without HSN core c("cat-1", "tph-1", "cat-4", "bas-1")
  #load(file="170724neuron.redNew.RData")  #Original data
  #load(file="group.sero.RData")
  group.sero <- rep("other", ncol(realneuron))
  group.sero[sapply(c("ADF", "HSN", "NSM", "RIH", "AIM"), FUN=function(x, y)grep(x, y),colnames(realneuron)) %>% unlist] <- "sero"
  neuron.red<-realneuron
  indcol <- grep("HSN", colnames(neuron.red))
  indrow <- which(is.element(neuron.red$orig.id, c("cat-1", "tph-1", "cat-4", "bas-1")))
  neuron.red[indrow, indcol] <- 0
  save(neuron.red, file="170724neuron.red.HSN.withoutcore.RData")
  save(group.sero, file="170724group.sero.HSN.withoutcore.RData") ##group.sero is the same, why necessary?

  nocoreneuron<- neuron.red
################################
## LOAD AND JOIN ALL MOUSE FILES

{
  mapIDs <- read.csv(file="mouse.EnsemblID.RefSeqID.GeneSymbol.csv", header=TRUE, stringsAsFactors=FALSE)
  mapIDs <- mapIDs[grep("NM_", mapIDs$RefSeq), ] 

  files <- c("dimecky.csv", "R.global.csv", "neuron.barres.csv", "neuron.2015.csv", "elife.csv" )

## dimecky different raphe nuclei
  expr <- read.table(file="dimecky.csv", sep="\t", header=TRUE, stringsAsFactors=FALSE)
  expr <- expr[grep("NM_", expr$RefSeq), ]   # keep only mRNAs (remove ncRNAs)
  mymat <- merge(mapIDs, expr)
  mymat <- mymat[, setdiff(colnames(mymat), c("RefSeq", "geneSymbol"))]  #Now we have Dimecky data with ENSG IDs

## OTHER DATASETS:

## dimecky R.global
  expr.R.global <- read.table(file="R.global.csv", sep="\t", header=TRUE, stringsAsFactors=FALSE) #What is this?
  expr.R.global <- expr.R.global[grep("NM_", expr.R.global$RefSeq), ]
  mymat.R.global <- merge(mapIDs, expr.R.global)
  mymat.R.global <- mymat.R.global[, setdiff(colnames(mymat.R.global), c("RefSeq", "geneSymbol"))]

  mymat <- merge(mymat, mymat.R.global, all.x=TRUE, all.y=TRUE)

## neuron.barres
  expr.neuron.barres <- read.table(file="neuron.barres.csv", sep="\t", header=TRUE, stringsAsFactors=FALSE)
  expr.neuron.barres$geneSymbol <- as.character(expr.neuron.barres$geneSymbol)
  mymat.neuron.barres <- merge(expr.neuron.barres, mapIDs, all.x=TRUE)
  mymat.neuron.barres <- mymat.neuron.barres[, setdiff(colnames(mymat.neuron.barres), c("RefSeq", "geneSymbol"))]
  mymat.neuron.barres <- mymat.neuron.barres[which(!is.na(mymat.neuron.barres$Ensembl)), ]

  mymat <- merge(mymat, mymat.neuron.barres, all.x=TRUE, all.y=TRUE)

## neuron.2015
  expr.neuron.2015 <- read.table(file="neuron.2015.csv", sep="\t", header=TRUE)
  expr.neuron.2015$geneSymbol <- as.character(expr.neuron.2015$geneSymbol)
  mymat.neuron.2015 <- merge(expr.neuron.2015, mapIDs, all.x=TRUE)
  mymat.neuron.2015 <- mymat.neuron.2015[, setdiff(colnames(mymat.neuron.2015), c("RefSeq", "geneSymbol"))]
  mymat.neuron.2015 <- mymat.neuron.2015[which(!is.na(mymat.neuron.2015$Ensembl)), ]

  mymat <- merge(mymat, mymat.neuron.2015, all.x=TRUE, all.y=TRUE)

## elife
  mymat.elife <- read.table(file="elife.csv", sep="\t", header=TRUE)
  mymat.elife$Ensembl <- as.character(mymat.elife$Ensembl)
  mymat.elife <- mymat.elife[grep("ENSMUS", mymat.elife$Ensembl), ]

  mymat <- merge(mymat, mymat.elife, all.x=TRUE, all.y=TRUE)
  for(i in 1:ncol(mymat)) mymat[is.na(mymat[, i]), i] <-0     #remove NAs
  write.table(mymat, file = "AllMouseData161026.csv", sep="\t", row.names=FALSE)
}# Read all the mouse files


source("myFunctions.R")
load(file="data.unif.RData") #file with worm-mouse orthology
insertCur <- TRUE
doNA <- TRUE
doNorm <- FALSE
joinDimecky <- TRUE
doAtlas <- TRUE
doRandom <- FALSE
doWithout <- FALSE
doComp2mouseTypes <- TRUE
doNormPropTable <- TRUE
secondDim <- 2
cellgroup<-"allcells"
#cutoffexpr <- seq(9, 200, by=1)
cutoffexpr <- c(19) 

###Create a specific folder for all the results
EXPID <- "results"
currentdir<-getwd()
expfolder <- paste(currentdir, "/",EXPID ,sep="", collapse="")
if (!file.exists(gsub("\\/$" , "",expfolder))) dir.create(expfolder) 

## List of control groups combinations
poplist<-list(
  raphenuclei =  c("R6", "R5", "R3", "R2", "R1MR", "R1DR"),
  R.global = "R.global",
  ControlsNeuron = c("P1_cpn", "P1_corticothal", "P1_subcereb"))
doWithRandom <- c( "raphenuclei")

datalist <- list(realNeurons = realneuron, HSNno5HTgenes = nocoreneuron,  random1 = randomneuron)
datareserva <- datalist

save(datalist, file = paste(expfolder, "/", "datalist.R", sep="", collapse=""))
save(poplist, file = paste(expfolder, "/", "groups.R", sep="", collapse=""))
save(mymat, file  = paste(expfolder, "/", "MouseAllRaw.R", sep="", collapse=""))


library(doSNOW) # use doParallel in linux and doSNOW in Windows
cl <- makeCluster(6)
registerDoSNOW(cl)

if(joinDimecky){ ## TRUE
  currentdir<-getwd()
  for(cutoff in cutoffexpr){
  for(mt in 1:length(poplist)){ 
    mouseBinary <- getMouseBinary(mymat, cutoff, poplist[[mt]])
    for(i in 1:length(datalist)){
      
    if(!(grepl("random", names(datalist)[i]) & !(names(poplist)[mt] %in% doWithRandom))){ #not all mouse sets are going to be clustered with worm random (some are controls themselves)
      setname <- paste( format(Sys.time(), "%F"), names(poplist)[mt], names(datalist)[i], "cut", cutoff, sep="_", collapse="_")
      setname<- gsub(" ", "", setname)
      outfolder <- paste(currentdir, "/",EXPID, "/",setname,  "/" ,sep="", collapse="")
      if (!file.exists(gsub("\\/$" , "",outfolder))) dir.create(outfolder)  
		  doTreeJoin(mouseType= poplist[[mt]], cutoff=cutoff, neuron.red=datalist[[i]],mousedata = mouseBinary, setname= setname, outfolder = outfolder,boot=50, binmet = 6, cl = cl)
		  print(setname)
    }#if it's not useless random neuron set
	}}}
}
