# Supplementary material for: A transcription factor collective defines the HSN serotonergic neuron regulatory landscape
Source: eLife. 2018 Mar 22;7:e32785. doi: 10.7554/eLife.32785 (PMC5916565; doi:10.7554/eLife.32785)
Supplement: Source data 1. — Related to Figure 1, Figure 2, Figure 3, Figure 8. [file elife-32785-data1.xlsx]

## Sheet: Supp. % + SEP + p-value
Source data 1
Figure 1C-E				HSN					NSM					ADF
Strain	Genotype	Age	Temp (ºC)	% HSN ON	±SEP	N (cells)	p-value		% NSM ON	±SEP	N (cells)	p-value		% ADF ON	±SEP	N (cells)	p-value
N2	N2 + 5HT staining	young adult	25	100	0	100	-		100	0	120	-		88.3117	3	120	-
OH10562	ast-1(ot417)II; otIs226(bas-1::gfp)IV + 5HT staining	young adult	25	0	0	106	0.0001		100	0	124	1		100	0	124	1
OH9660	unc-86(n846)III; otIs287[rab-3::yfp, rol-6(su1006)]IV + 5HT staining	young adult	25	1	2	82	0.0001		95	2	120	0.0594		98	1	120	1
NFB154	sem-4(n1971)I; otIs287[rab-3::yfp, rol-6(su1006)]IV + 5HT staining	young adult	25	4	4	100	0.0001		100	0	68	1		100	0	68	1
NFB489	hlh-3(tm1688)II; otIs221(cat-1::gfp)III + 5HT staining	young adult	25	38	6	232	0.0001		100	0	128	1		97	2	128	1
NFB536	egl-46(sy628)V; otIs226(bas-1::gfp)IV + 5HT staining	young adult	25	82	4	330	0.0001		96	2	140	0.1212		88.8889	3	140	0.0489
NFB687	egl-18(ok290)IV; otIs221(cat-1::gfp)III + 5HT staining	young adult	25	74	5	260	0.0001		97	2	120	0.2462		90	3	120	0.0818
SK4013	zdIs13(tph-1::gfp)IV	young adult	25	100	0	100	-		100	0	100	-		100	0	100	-
GR1333	yzIs71[tph-1::gfp, rol-6(su1006)]V	young adult	25	96	2	102	-		99.3976	1	166	-		99.3976	1	166	-
OH8777	ast-1(ot417)II; zdIs13(tph-1::gfp)IV	young adult	25	0	0	100	0.0001		100	0	100	1		100	± 0	100	1
OH9423	unc-86(n846)III; zdIs13(tph-1::gfp)IV	young adult	25	0	0	252	0.0001		0	0	126	0.0001		100	0	126	1
OH11963	sem-4(n1971)I; zdIs13(tph-1::gfp)IV	young adult	25	52	3	246	0.0001		98.7805	1	146	0.5597		99.187	1	146	1
NFB471	hlh-3(tm1688)II; zdIs13(tph-1::gfp)IV	young adult	25	22	4	100	0.0001		100	0	116	1		99.1379	1	116	1
NFB477	egl-46(sy628)V; zdIs13(tph-1::gfp)IV	young adult	25	62	5	108	0.0001		98.1481	1	108	0.4983		89.8148	3	108	0.0008
NFB683	egl-18(ok290)IV; yzIs71[tph-1::gfp, rol-6(su1006)]V	young adult	25	75	4	100	0.0001		98.8889	1	90	1		100	0	90	1
OH8246	otIs221(cat-1::gfp)III	young adult	25	100	0	100	-		100	0	100	-		97	2	100	-
OH8249	otIs224(cat-1::gfp)V	young adult	25	100	0	100	-		100	0	100	-		100	0	100	-
OH8772	ast-1(ot417)II; otIs221(cat-1::gfp)III	young adult	25	0	0	118	0.0001		100	0	100	1		100	0	100	1
OH10603	unc-86(n846)III; otIs224(cat-1::gfp)V	young adult	25	5	2	100	0.0001		90	3	100	0.0015		100	0	100	1
OH11909	sem-4(n1971)I; otIs221(cat-1::gfp)III	young adult	25	3	0	220	0.0001		100	0	220	1		100	0	220	1
NFB489	hlh-3(tm1688)II; otIs221(cat-1::gfp)III	young adult	25	81	3	126	0.0001		99.2063	1	126	1		100	0	126	1
NFB478	egl-46(sy628)V; otIs221(cat-1::gfp)III	young adult	25	61	5	106	0.0001		100	0	106	1		100	0	106	1
NFB687	egl-18(ok290)IV; otIs221(cat-1::gfp)III	young adult	25	97	2	124	0.1303		98.5294	1	68	0.4048		95.5882	2	68	0.6869
OH4255	otEx2470[cat-4::gfp(50ng/ul), rol-6(su1006)]	young adult	25	89	3	100	-		95.4545	3	44	-		90.9091	4	44	-
OH8250	otIs225(cat-4::gfp)II	young adult	25	100	0	100	-		100	0	100	-		100	0	100	-
NFB83	ast-1(ot417)II; otEx2470[cat-4::gfp (50ng/ul), rol-6(su1006)]	young adult	25	89	3	132	1		89.6825	3	126	0.3589		90.4762	3	126	1
OH10918	unc-86(n846)III; otIs225(cat-4::gfp)II	young adult	25	0	0	100	0.0001		86	3	100	0.0001		100	0	100	1
OH11962	sem-4(n1971)I; otIs225(cat-4::gfp)II	young adult	25	1	1	108	0.0001		100	0	106	1		100	0	106	1
NFB472	hlh-3(tm1688)II; otEx2470[cat-4::gfp (50ng/ul), rol-6(su1006)]	young adult	25	89	3	108	1		85	8	20	0.1714		90	7	20	1
NFB479	egl-46(sy628)V; otIs225(cat-4::gfp)II	young adult	25	100	0	104	1		100	0	104	1		98.0769	1	104	0.4977
NFB685	egl-18(ok290)IV; otIs225(cat-4::gfp)II	young adult	25	99	3	86	0.4624		100	0	12	1		100	0	12	0.5673
OH8251	otIs226(bas-1::gfp)IV	young adult	25	100	0	100	-		100	0	100	-		100	0	100	-
OH4196	otex2435[bas-1::gfp(50ng/ul), rol-6(su1006)]	young adult	25	85	4	136	-		85.2941	3	136	-		91.1765	2	136	-
OH10562	ast-1(ot417)II; otIs226(bas-1::gfp)IV	young adult	25	100	0	118	1		100	0	118	1		100	0	118	1
NFB159	ast-1(hd92); vlcEx844[ast-1(+), cat-1::DsRed]; otIs226(bas-1::gfp)IV	young adult	25	100	0	34	1		n.a.	n.a.	n.a.	n.a.		n.a.	n.a.	n.a.	n.a.
NFB160	ast-1(hd92); vlcEx845[ast-1(+), cat-1::DsRed]; otIs226(bas-1::gfp)IV	young adult	25	100	0	54	1		n.a.	n.a.	n.a.	n.a.		n.a.	n.a.	n.a.	n.a.
OH10607	unc-86(n846)III; otIs226(bas-1::gfp)IV	young adult	25	0	0	148	0.0001		83	4	100	0.0001		99	1	100	1
OH11910	sem-4(n1971)I; otIs226(bas-1::gfp)IV	young adult	25	0	0	142	0.0001		100	0	142	1		90.1408	3	142	0.0005
NFB455	hlh-3(tm1688)II; otIs226(bas-1::gfp)IV	young adult	25	49	5	100	0.0001		100	0	100	1		86	3	100	0.0001
NFB536	egl-46(sy628)V; otIs226(bas-1::gfp)IV	young adult	25	85	3	116	0.0001		98.2759	1	116	0.5004		97.4138	1	116	0.2506
NFB715	egl-18(ok290)IV; otex2435[bas-1::gfp (50ng/ul), rol-6(su1006]	young adult	25	79	1	140	0.1618		97.0149	1	134	0.0009		90.2985	3	134	0.8364
LX1376	vsEx580[kcc-2c::gfp, myo-2::gfp]	young adult	25	74	4	98	-
NFB47	ast-1(ot417)II; vsEx580[kcc-2c::gfp, myo-2::gfp]	young adult	25	0	0	100	0.0001
NFB153	unc-86(n846)III; vsEx580[kcc-2c::gfp, myo-2::gfp]	young adult	25	0	0	102	0.0001
NFB152	sem-4(n1971)I; vsEx580[kcc-2c::gfp, myo-2::gfp]	young adult	25	6	2	110	0.0001
NFB510	hlh-3(tm1688)II; vsEx580[kcc-2c::gfp, myo-2::gfp]	young adult	25	0	0	102	0.0001
NFB511	egl-46(sy628)V; vsEx580[kcc-2c::gfp, myo-2::gfp]	young adult	25	52	5	110	0.0016
NFB1029	egl-18(ok290)IV; vsEx580[kcc-2c::gfp, myo-2::gfp]	young adult	25	45	5	108	0.0001
QW84	zfIs4(lgc-55::mCherry)	young adult	25	100	0	80	-
QW122	zfIs6(lgc-55::gfp)II	young adult	25	100	0	140	-
NFB187	ast-1(ot417)II; zfIs4(lgc-55::mCherry)	young adult	25	0	0	126	0.0001
NFB448	unc-86(n846)III; zfIs6(lgc-55::gfp)II	young adult	25	12	3	126	0.0001
NFB156	sem-4(n1971)I; zfIs6(lgc-55::gfp)II	young adult	25	0	0	100	0.0001
NFB473	hlh-3(tm1688)II; zfIs4(lgc-55::mCherry)	young adult	25	8	3	108	0.0001
NFB526	egl-46(sy628)V; zfIs6(lgc-55::gfp)II	young adult	25	85	3	124	0.0001
NFB996	egl-18(ok290)IV; zfIs6(lgc-55::gfp)II	young adult	25	98	1	152	0.5528
BL5752	inIs181(ida-1::gfp); inIs182(ida-1::gfp)	young adult	25	100	0	100	-
BL5717	inIs179(ida-1::gfp)II	young adult	25	100	0	120	-
NFB259	ast-1(ot417)II; inIs181(ida-1::gfp); inIs182(ida-1::gfp)	young adult	25	96	2	110	0.449
NFB42	unc-86(n846)III; inIs179(ida-1::gfp)II	young adult	25	0	0	100	0.0001
NFB155	sem-4(n1971)I; inIs179(ida-1::gfp)II	young adult	25	4	2	164	0.0001
NFB539	hlh-3(tm1688)II; inIs181(ida-1::gfp); inIs182(ida-1::gfp)	young adult	25	28	4	104	0.0001
NFB538	egl-46(sy628)V; inIs179(ida-1::gfp)II	young adult	25	77	4	102	0.0001
NFB1468	egl-18(ok290)IV; inIs179(ida-1::gfp)II	young adult	25	92	2	104	0.0019
RJP255	ynIs34(flp-19::gfp)IV	young adult	25	100	0	100	-
NFB39	ast-1(ot417)II; ynIs34(flp-19::gfp)IV; him-5(e1490)V	young adult	25	100	0	100	1
NFB38	unc-86(n846)III; ynIs34(flp-19::gfp) IV; him-5(e1490)V	young adult	25	0	0	100	0.0001
NFB157	sem-4(n1971)I; ynIs34(flp-19::gfp) IV; him-5(e1490)V	young adult	25	0	0	104	0.0001
NFB486	hlh-3(tm1688)II; ynIs34(flp-19::gfp) IV	young adult	25	43	5	120	0.0001
NFB518	egl-46(sy628)V; ynIs34(flp-19::gfp) IV	young adult	25	5	2	108	0.0001
OH13083	otIs576(unc-17fosmid::GFP, lin-44::YFP)	young adult	25	79	3	102	-
NFB844	ast-1(ot417)II; otIs576(unc-17fosmid::GFP, lin-44::YFP)	young adult	25	81	3	100	0.86
NFB855	unc-86(n846)III; otIs576(unc-17fosmid::GFP, lin-44::YFP); him-5(e1490)V	young adult	25	67	3	104	0.0587
NFB891	sem-4(n1971)I; otIs576(unc-17fosmid::GFP, lin-44::YFP); him-5(e1490)V	young adult	25	1	0	156	0.0001
NFB857	hlh-3(tm1688)II; otIs576(unc-17fosmid::GFP, lin-44::YFP); him-5(e1490)V	young adult	25	15	3	102	0.0001
NFB757	egl-46(sy628)V; otIs576(unc-17fosmid::GFP, lin-44::YFP)	young adult	25	34	3	102	0.0001
NFB858	egl-18(ok290)IV; otIs576(unc-17fosmid::GFP, lin-44::YFP)	young adult	25	82	3	102	0.1922
AL132	icIs132(unc-40::gfp)	young adult	25	92	2	188	-
NFB252	ast-1(ot417)II; icIs132 (unc-40::gfp); him-8(e1489)IV	young adult	25	95	2	106	0.3421
NFB178	unc-86(n846)III; icIs132 (unc-40::gfp); him-8(e1489)IV	young adult	25	88	3	122	0.24
NFB179	sem-4(n1971)I; icIs132 (unc-40::gfp); him-8(e1489)IV	young adult	25	75	4	146	0.0001
NFB552	hlh-3(tm1688)II; icIs132 (unc-40::gfp); him-8(e1489)IV	young adult	25	35	5	100	0.0001
NFB453	egl-46(sy628)V; icIs132 (unc-40::gfp); him-8(e1489)IV	young adult	25	10	3	116	0.0001
NFB973	egl-18(ok290)IV; icIs132 (unc-40::gfp); him-8(e1489)IV	young adult	25	96	2	102	0.2208
OH9545	otIs287[rab-3::yfp, rol-6(su1006)]IV	young adult	25	100	0	100	-
OH9609	otIs291[rab-3::gfp, rol-6(su1006)]	young adult	25	100	0	100	-
NFB63	ast-1(ot417)II; otIs287[rab-3::yfp, rol-6(su1006)]IV	young adult	25	100	0	100	1
OH9660	unc-86(n846)III; otIs287[rab-3::yfp, rol-6(su1006)]IV	young adult	25	100	0	100	1
NFB154	sem-4(n1971)I; otIs287[rab-3::yfp, rol-6(su1006)]IV	young adult	25	81	4	110	0.0001
NFB474	hlh-3(tm1688)II; otIs287[rab-3::yfp, rol-6(su1006)]IV	young adult	25	34	4	156	0.0001
NFB537	egl-46(sy628)V; otIs287[rab-3::yfp, rol-6(su1006)]IV	young adult	25	93	2	104	0.0142
NFB1026	egl-18(ok290)IV; otIs291[rab-3::gfp, rol-6(su1006)]	young adult	25	94	2	104	0.029
BC13535	sIs13247(nlg-1::gfp)	young adult	25	69	3	276	-
NFB251	ast-1(ot417)II; sIs13247(nlg-1::gfp)	young adult	25	46	5	100	0.0001
NFB158	unc-86(n846)III; sIs13247(nlg-1::gfp)	young adult	25	60	4	164	0.0783
NFB250	sem-4(n1971)I; sIs13247(nlg-1::gfp)	young adult	25	15	3	108	0.0001
NFB517	hlh-3(tm1688)II; sIs13247(nlg-1::gfp)	young adult	25	57	5	116	0.0364
NFB633	egl-46(sy628)V; sIs13247(nlg-1::gfp)	young adult	25	48	6	82	0.0007
OH904	otIs33(kal-1::gfp)IV	young adult	25	92	2	130	-
NFB45	ast-1(ot417)II; otIs33(kal-1::gfp)IV	young adult	25	90	3	100	0.8181
NFB44	unc-86(n846)III; otIs33(kal-1::gfp)IV	young adult	25	85	4	100	0.1432
NFB186	sem-4(n1971)I; otIs33(kal-1::gfp)IV	young adult	25	97	1	100	0.1011
NFB475	hlh-3(tm1688)II; otIs33(kal-1::gfp)IV	young adult	25	100	0	104	0.0014
NFB480	egl-46(sy628)V; otIs33 (kal-1::gfp)IV	young adult	25	96	3	126	0.4117
NFB1469	egl-18(ok290), otIs33(kal-1::gfp)IV	young adult	25	93	2	102	0.8059
Figure 2B
Strain	Genotype	Age	Temp (ºC)	% HSN ON	±SEP	N (cells)
NFB1369	ast-1(vlc19[ast-1::gfp])II	embryo	25	0	0	40
NFB1369	ast-1(vlc19[ast-1::gfp])II	larva 1	25	0	0	66
NFB1369	ast-1(vlc19[ast-1::gfp])II	larva 2	25	0	0	62
NFB1369	ast-1(vlc19[ast-1::gfp])II	larva 3	25	38	7	60
NFB1369	ast-1(vlc19[ast-1::gfp])II	larva 4	25	94	2	112
NFB1369	ast-1(vlc19[ast-1::gfp])II	young adult	25	99	1	144
OH10425	otIs337(unc-86fosmid::NLS::YFP::H2B; ttx-3::mCherry)	embryo	25	100	0	80
OH10425	otIs337(unc-86fosmid::NLS::YFP::H2B; ttx-3::mCherry)	larva 1	25	97	2	90
OH10425	otIs337(unc-86fosmid::NLS::YFP::H2B; ttx-3::mCherry)	larva 2	25	100	0	80
OH10425	otIs337(unc-86fosmid::NLS::YFP::H2B; ttx-3::mCherry)	larva 3	25	100	0	80
OH10425	otIs337(unc-86fosmid::NLS::YFP::H2B; ttx-3::mCherry)	larva 4	25	100	0	100
OH10425	otIs337(unc-86fosmid::NLS::YFP::H2B; ttx-3::mCherry)	young adult	25	100	0	100
OP57	unc-119(ed3)III; wgIs57[sem-4::TY1::EGFP::3XFLAG(92C12)+unc-119(+)]	larva 1	25	88	7	66
OP57	unc-119(ed3)III; wgIs57[sem-4::TY1::EGFP::3XFLAG(92C12)+unc-119(+)]	larva 2	25	97	4	60
OP57	unc-119(ed3)III; wgIs57[sem-4::TY1::EGFP::3XFLAG(92C12)+unc-119(+)]	larva 3	25	95	5	60
OP57	unc-119(ed3)III; wgIs57[sem-4::TY1::EGFP::3XFLAG(92C12)+unc-119(+)]	larva 4	25	98	2	62
OP57	unc-119(ed3)III; wgIs57[sem-4::TY1::EGFP::3XFLAG(92C12)+unc-119(+)]	young adult	25	97	2	94
NFB1692	hlh-3(vlc28[hlh-3::neongreen])II	embryo	25	97	2	58
NFB1692	hlh-3(vlc28[hlh-3::neongreen])II	larva 1	25	0	0	60
NFB1692	hlh-3(vlc28[hlh-3::neongreen])II	larva 2	25	0	0	60
NFB1692	hlh-3(vlc28[hlh-3::neongreen])II	larva 3	25	67	3	205
NFB1692	hlh-3(vlc28[hlh-3::neongreen])II	larva 4	25	76	3	196
NFB1692	hlh-3(vlc28[hlh-3::neongreen])II	young adult	25	0	0	60
NFB608	vlcEx324[egl-46prom::dsRed; ttx-3::mCherry; rol-6(su1006)]	embryo	25	0	0	40
NFB608	vlcEx324[egl-46prom::dsRed; ttx-3::mCherry; rol-6(su1006)]	larva 1	25	52	7	60
NFB608	vlcEx324[egl-46prom::dsRed; ttx-3::mCherry; rol-6(su1006)]	larva 2	25	57	7	66
NFB608	vlcEx324[egl-46prom::dsRed; ttx-3::mCherry; rol-6(su1006)]	larva 3	25	39	5	100
NFB608	vlcEx324[egl-46prom::dsRed; ttx-3::mCherry; rol-6(su1006)]	larva 4	25	49	7	66
NFB608	vlcEx324[egl-46prom::dsRed; ttx-3::mCherry; rol-6(su1006)]	young adult	25	66	3	194
RW11606	unc-119(tm4063)III; stIs11606[egl-18a::H1-WCHERRY + unc-119(+)]	embryo	25	100	0	80
RW11606	unc-119(tm4063)III; stIs11606[egl-18a::H1-WCHERRY + unc-119(+)]	larva 1	25	95	5	74
RW11606	unc-119(tm4063)III; stIs11606[egl-18a::H1-WCHERRY + unc-119(+)]	larva 2	25	100	0	76
RW11606	unc-119(tm4063)III; stIs11606[egl-18a::H1-WCHERRY + unc-119(+)]	larva 3	25	93	6	60
RW11606	unc-119(tm4063)III; stIs11606[egl-18a::H1-WCHERRY + unc-119(+)]	larva 4	25	89	6	64
RW11606	unc-119(tm4063)III; stIs11606[egl-18a::H1-WCHERRY + unc-119(+)]	young adult	25	87	3	100
Figure 2C
Strain	Genotype	Age	Temp (ºC)	% HSN ON	±SEP	N (cells)	p-value
NFB471	hlh-3(tm1688)II; zdIs13(tph-1::gfp)IV	young adult	25	32	4.57417	104	-
NFB509	zdIs13(tph-1::gfp)IV; vlcEx284 [hsp16-2:hlh-3; ttx-3::mCherry; rol-6(su10006)]	young adult	25	94	2.87995	68	0.0001
Figure 2D
Strain	Genotype	Age	Temp (ºC)	% HSN ON	±SEP	N (cells)	p-value
SK4013	zdIs13(tph-1::gfp)IV	L1	25	0	0	60	-
SK4013	zdIs13(tph-1::gfp)IV	L2	25	0	0	60	-
SK4013	zdIs13(tph-1::gfp)IV	L3	25	0	0	60	-
SK4013	zdIs13(tph-1::gfp)IV	L4 early	25	5	2.81366	60	-
SK4013	zdIs13(tph-1::gfp)IV	L4 mid	25	27	5.70899	60	-
SK4013	zdIs13(tph-1::gfp)IV	L4 late	25	73	5.70899	60	-
SK4013	zdIs13(tph-1::gfp)IV	young adult	25	98	1.74553	80	-
NFB1870	zdIs13(tph-1::gfp)IV; vlcEx1082[HSNearlyprom::ast-1 (50ng/ul), ttx-3::mcherry (50ng/ul), rol-6(su10006) (50ng/ul)]	L1	25	0	0	48	1
NFB1870	zdIs13(tph-1::gfp)IV; vlcEx1082[HSNearlyprom::ast-1 (50ng/ul), ttx-3::mcherry (50ng/ul), rol-6(su10006) (50ng/ul)]	L2	25	1.78571	1.7697	56	0.4828
NFB1870	zdIs13(tph-1::gfp)IV; vlcEx1082[HSNearlyprom::ast-1 (50ng/ul), ttx-3::mcherry (50ng/ul), rol-6(su10006) (50ng/ul)]	L3	25	17.8082	4.47778	73	0.0003
NFB1870	zdIs13(tph-1::gfp)IV; vlcEx1082[HSNearlyprom::ast-1 (50ng/ul), ttx-3::mcherry (50ng/ul), rol-6(su10006) (50ng/ul)]	L4 early	25	45	7.86607	40	0.0001
NFB1870	zdIs13(tph-1::gfp)IV; vlcEx1082[HSNearlyprom::ast-1 (50ng/ul), ttx-3::mcherry (50ng/ul), rol-6(su10006) (50ng/ul)]	L4 mid	25	38.7097	8.74832	31	0.3378
NFB1870	zdIs13(tph-1::gfp)IV; vlcEx1082[HSNearlyprom::ast-1 (50ng/ul), ttx-3::mcherry (50ng/ul), rol-6(su10006) (50ng/ul)]	L4 late	25	65.9091	7.14604	44	0.5158
NFB1870	zdIs13(tph-1::gfp)IV; vlcEx1082[HSNearlyprom::ast-1 (50ng/ul), ttx-3::mcherry (50ng/ul), rol-6(su10006) (50ng/ul)]	young adult	25	88.8889	3.49189	81	0.0565
NFB1871	zdIs13(tph-1::gfp)IV; vlcEx1083[HSNearlyprom::ast-1 (50ng/ul), ttx-3::mcherry (50ng/ul), rol-6(su10006) (50ng/ul)]	L1	25	0	0	30	1
NFB1871	zdIs13(tph-1::gfp)IV; vlcEx1083[HSNearlyprom::ast-1 (50ng/ul), ttx-3::mcherry (50ng/ul), rol-6(su10006) (50ng/ul)]	L2	25	13.5135	13.5135	37	0.0068
NFB1871	zdIs13(tph-1::gfp)IV; vlcEx1083[HSNearlyprom::ast-1 (50ng/ul), ttx-3::mcherry (50ng/ul), rol-6(su10006) (50ng/ul)]	L3	25	16.6667	16.6667	78	0.0006
NFB1871	zdIs13(tph-1::gfp)IV; vlcEx1083[HSNearlyprom::ast-1 (50ng/ul), ttx-3::mcherry (50ng/ul), rol-6(su10006) (50ng/ul)]	L4 early	25	42.3077	42.3077	52	0.0001
NFB1871	zdIs13(tph-1::gfp)IV; vlcEx1083[HSNearlyprom::ast-1 (50ng/ul), ttx-3::mcherry (50ng/ul), rol-6(su10006) (50ng/ul)]	L4 mid	25	41.1765	41.1765	34	0.1714
NFB1871	zdIs13(tph-1::gfp)IV; vlcEx1083[HSNearlyprom::ast-1 (50ng/ul), ttx-3::mcherry (50ng/ul), rol-6(su10006) (50ng/ul)]	L4 late	25	75.9259	75.9259	54	0.8309
NFB1871	zdIs13(tph-1::gfp)IV; vlcEx1083[HSNearlyprom::ast-1 (50ng/ul), ttx-3::mcherry (50ng/ul), rol-6(su10006) (50ng/ul)]	young adult	25	89.3939	89.3939	198	0.0291
NFB1873	zdIs13(tph-1::gfp)IV; vlcEx1085[HSNearlyprom::hlh-3 (50ng/ul), ttx-3::mcherry (50ng/ul), rol-6(su10006) (50ng/ul)]	L1	25	0	0	34	1
NFB1873	zdIs13(tph-1::gfp)IV; vlcEx1085[HSNearlyprom::hlh-3 (50ng/ul), ttx-3::mcherry (50ng/ul), rol-6(su10006) (50ng/ul)]	L2	25	0	0	34	1
NFB1873	zdIs13(tph-1::gfp)IV; vlcEx1085[HSNearlyprom::hlh-3 (50ng/ul), ttx-3::mcherry (50ng/ul), rol-6(su10006) (50ng/ul)]	L3	25	1.5625	1.55024	64	1
NFB1873	zdIs13(tph-1::gfp)IV; vlcEx1085[HSNearlyprom::hlh-3 (50ng/ul), ttx-3::mcherry (50ng/ul), rol-6(su10006) (50ng/ul)]	L4 early	25	3.27869	2.28006	61	0.6796
NFB1873	zdIs13(tph-1::gfp)IV; vlcEx1085[HSNearlyprom::hlh-3 (50ng/ul), ttx-3::mcherry (50ng/ul), rol-6(su10006) (50ng/ul)]	L4 mid	25	5.88235	4.03526	34	0.0146
NFB1873	zdIs13(tph-1::gfp)IV; vlcEx1085[HSNearlyprom::hlh-3 (50ng/ul), ttx-3::mcherry (50ng/ul), rol-6(su10006) (50ng/ul)]	L4 late	25	35	7.54155	40	0.0002
NFB1873	zdIs13(tph-1::gfp)IV; vlcEx1085[HSNearlyprom::hlh-3 (50ng/ul), ttx-3::mcherry (50ng/ul), rol-6(su10006) (50ng/ul)]	young adult	25	69.0265	4.34974	113	0.0001
NFB1874	zdIs13(tph-1::gfp)IV; vlcEx1086[HSNearlyprom::hlh-3 (50ng/ul), ttx-3::mcherry (50ng/ul), rol-6(su10006) (50ng/ul)]	L1	25	0	0	40	1
NFB1874	zdIs13(tph-1::gfp)IV; vlcEx1086[HSNearlyprom::hlh-3 (50ng/ul), ttx-3::mcherry (50ng/ul), rol-6(su10006) (50ng/ul)]	L2	25	0	0	36	1
NFB1874	zdIs13(tph-1::gfp)IV; vlcEx1086[HSNearlyprom::hlh-3 (50ng/ul), ttx-3::mcherry (50ng/ul), rol-6(su10006) (50ng/ul)]	L3	25	0	0	56	1
NFB1874	zdIs13(tph-1::gfp)IV; vlcEx1086[HSNearlyprom::hlh-3 (50ng/ul), ttx-3::mcherry (50ng/ul), rol-6(su10006) (50ng/ul)]	L4 early	25	1.5625	1.55024	64	0.3532
NFB1874	zdIs13(tph-1::gfp)IV; vlcEx1086[HSNearlyprom::hlh-3 (50ng/ul), ttx-3::mcherry (50ng/ul), rol-6(su10006) (50ng/ul)]	L4 mid	25	6.45161	4.41237	31	0.0261
NFB1874	zdIs13(tph-1::gfp)IV; vlcEx1086[HSNearlyprom::hlh-3 (50ng/ul), ttx-3::mcherry (50ng/ul), rol-6(su10006) (50ng/ul)]	L4 late	25	37.5	8.55816	32	0.0015
NFB1874	zdIs13(tph-1::gfp)IV; vlcEx1086[HSNearlyprom::hlh-3 (50ng/ul), ttx-3::mcherry (50ng/ul), rol-6(su10006) (50ng/ul)]	young adult	25	64.2857	7.39356	42	0.0017
NFB1876	zdIs13(tph-1::gfp)IV; vlcEx1088[HSNearlyprom::hlh-3 (50ng/ul), HSNearlyprom::ast-1 (50ng/ul), ttx-3::mcherry (25ng/ul), rol-6(su10006) (25ng/ul)]	L1	25	0	0	30	1
NFB1876	zdIs13(tph-1::gfp)IV; vlcEx1088[HSNearlyprom::hlh-3 (50ng/ul), HSNearlyprom::ast-1 (50ng/ul), ttx-3::mcherry (25ng/ul), rol-6(su10006) (25ng/ul)]	L2	25	0	0	44	1
NFB1876	zdIs13(tph-1::gfp)IV; vlcEx1088[HSNearlyprom::hlh-3 (50ng/ul), HSNearlyprom::ast-1 (50ng/ul), ttx-3::mcherry (25ng/ul), rol-6(su10006) (25ng/ul)]	L3	25	0	0	42	1
NFB1876	zdIs13(tph-1::gfp)IV; vlcEx1088[HSNearlyprom::hlh-3 (50ng/ul), HSNearlyprom::ast-1 (50ng/ul), ttx-3::mcherry (25ng/ul), rol-6(su10006) (25ng/ul)]	L4 early	25	8.16327	3.91149	49	0.6985
NFB1876	zdIs13(tph-1::gfp)IV; vlcEx1088[HSNearlyprom::hlh-3 (50ng/ul), HSNearlyprom::ast-1 (50ng/ul), ttx-3::mcherry (25ng/ul), rol-6(su10006) (25ng/ul)]	L4 mid	25	9.67742	5.31003	31	0.1004
NFB1876	zdIs13(tph-1::gfp)IV; vlcEx1088[HSNearlyprom::hlh-3 (50ng/ul), HSNearlyprom::ast-1 (50ng/ul), ttx-3::mcherry (25ng/ul), rol-6(su10006) (25ng/ul)]	L4 late	25	28.5714	6.97071	42	0.0001
NFB1876	zdIs13(tph-1::gfp)IV; vlcEx1088[HSNearlyprom::hlh-3 (50ng/ul), HSNearlyprom::ast-1 (50ng/ul), ttx-3::mcherry (25ng/ul), rol-6(su10006) (25ng/ul)]	young adult	25	34.0909	5.05302	88	0.0001
NFB1877	zdIs13(tph-1::gfp)IV; vlcEx1089[HSNearlyprom::hlh-3 (50ng/ul), HSNearlyprom::ast-1 (50ng/ul), ttx-3::mcherry (25ng/ul), rol-6(su10006) (25ng/ul)]	L1	25	0	0	30	1
NFB1877	zdIs13(tph-1::gfp)IV; vlcEx1089[HSNearlyprom::hlh-3 (50ng/ul), HSNearlyprom::ast-1 (50ng/ul), ttx-3::mcherry (25ng/ul), rol-6(su10006) (25ng/ul)]	L2	25	0	0	38	1
NFB1877	zdIs13(tph-1::gfp)IV; vlcEx1089[HSNearlyprom::hlh-3 (50ng/ul), HSNearlyprom::ast-1 (50ng/ul), ttx-3::mcherry (25ng/ul), rol-6(su10006) (25ng/ul)]	L3	25	0	0	70	1
NFB1877	zdIs13(tph-1::gfp)IV; vlcEx1089[HSNearlyprom::hlh-3 (50ng/ul), HSNearlyprom::ast-1 (50ng/ul), ttx-3::mcherry (25ng/ul), rol-6(su10006) (25ng/ul)]	L4 early	25	6.09756	2.64247	82	1
NFB1877	zdIs13(tph-1::gfp)IV; vlcEx1089[HSNearlyprom::hlh-3 (50ng/ul), HSNearlyprom::ast-1 (50ng/ul), ttx-3::mcherry (25ng/ul), rol-6(su10006) (25ng/ul)]	L4 mid	25	19.1489	5.7394	47	0.4905
NFB1877	zdIs13(tph-1::gfp)IV; vlcEx1089[HSNearlyprom::hlh-3 (50ng/ul), HSNearlyprom::ast-1 (50ng/ul), ttx-3::mcherry (25ng/ul), rol-6(su10006) (25ng/ul)]	L4 late	25	33.3333	7.54851	39	0.0001
NFB1877	zdIs13(tph-1::gfp)IV; vlcEx1089[HSNearlyprom::hlh-3 (50ng/ul), HSNearlyprom::ast-1 (50ng/ul), ttx-3::mcherry (25ng/ul), rol-6(su10006) (25ng/ul)]	young adult	25	43.5897	5.61467	78	0.0001
Figure 3A
Strain	Genotype	Age	Temp (ºC)	% HSN ON	±SEP	N (cells)	p-value
NFB1369	ast-1(vlc19[ast-1::gfp])II	young adult	25	99	1	142	-
OH10425	otIs337(unc-86fosmid::NLS::YFP::H2B; ttx-3::mCherry)	young adult	25	100	0	100	-
MH1337	kuIs34(sem-4::gfp)IV	young adult	25	100	0	100	-
MH1346	kuIs35(sem-4::gfp)	young adult	25	100	0	100	-
NFB1692	hlh-3(vlc28[hlh-3::mNeonGreen])II	larva 4	25	95	2	114	-
NFB608	vlcEx324[egl-46prom::dsRed; ttx-3::mCherry; rol-6(su1006)]	young adult	25	67	4	190	-
RW11606	unc-119(tm4063)III; stIs11606[egl-18a::H1-WCHERRY + unc-119(+)]	young adult	25	87	3	100	-
NFB62	ast-1(ot417)II; otIs337(unc-86fosmid::NLS::YFP::H2B, ttx-3::mCherry)	young adult	25	100	0	100	1
NFB962	ast-1(ot417)II; kuIs34(sem-4::gfp)IV	young adult	25	100	0	100	1
NFB1737	ast-1(ot417), hlh-3(vlc28[hlh-3::mNeonGreen])II	larva 4	25	96	2	106	0.7499
NFB717	ast-1(ot417)II; vlcEx324[egl-46prom::dsRed; ttx-3::mCherry; rol-6(su1006)]	young adult	25	67	5	96	0.7089
NFB754	ast-1(ot417)II; stIs11606[egl-18a::H1-WCHERRY + unc-119(+)]	young adult	25	87	3	100	1
NFB1375	unc-86(n846)III; ast-1(vlc19[ast-1::gfp])II	young adult	25	1	1	104	0.0001
NFB190	unc-86(n846)III; kuIs34(sem-4::gfp)IV	young adult	25	19	3	140	0.0001
NFB1733	unc-86(n846)III; hlh-3(vlc28[hlh-3::mNeonGreen])II	larva 4	25	0	0	100	0.0001
NFB652	unc-86(n846)III; vlcEx324[egl-46prom::dsRed; ttx-3::mCherry; rol-6(su1006)]	young adult	25	22	4	104	0.0001
NFB688	unc-86(n846)III; stIs11606[egl-18a::H1-WCHERRY + unc-119(+)]	young adult	25	79	4	96	0.1807
NFB1381	sem-4(n1971)I; ast-1(vlc19[ast-1::gfp])II	young adult	25	6	2	106	0.0001
NFB189	sem-4(n1971)I; otIs337(unc-86fosmid::NLS::YFP::H2B, ttx-3::mCherry)	young adult	25	95	2	102	0.0595
NFB1732	sem-4(n1971)I; hlh-3(vlc28[hlh-3::mNeonGreen])II	larva 4	25	84	4	104	0.0085
NFB720	sem-4(n1971)I; vlcEx324[egl-46prom::dsRed; ttx-3::mCherry; rol-6(su1006)]	young adult	25	58	6	40	0.4896
NFB430	sem-4(n1971)I; stIs11606[egl-18a::H1-WCHERRY + unc-119(+)]	young adult	25	77	4	104	0.0694
NFB1377	hlh-3(tm1688)II; ast-1(vlc19[ast-1::gfp])II	young adult	25	64	4	138	0.0001
NFB476	hlh-3(tm1688)II; otIs337(unc-86fosmid::NLS::YFP::H2B, ttx-3::mCherry)	young adult	25	99	1	94	0.4845
NFB516	hlh-3(tm1688)II; kuIs34(sem-4::gfp)IV	young adult	25	100	0	112	1
NFB651	hlh-3(tm1688)II; vlcEx324[egl-46prom::dsRed; ttx-3::mCherry; rol-6(su1006)]	young adult	25	54	5	100	0.1007
NFB607	hlh-3(tm1688)II; stIs11606[egl-18a::H1-WCHERRY + unc-119(+)]	young adult	25	79	4	90	0.1743
NFB1379	egl-46(sy628)V; ast-1(vlc19[ast-1::gfp])II	young adult	25	94	2	142	0.0361
NFB481	egl-46(sy628)V; otIs337(unc-86fosmid::NLS::YFP::H2B, ttx-3::mCherry)	young adult	25	100	0	100	1
NFB525	egl-46(sy628)V; kuIs34(sem-4::gfp)IV	young adult	25	96	2	120	0.0648
NFB1734	egl-46(sy628)V; hlh-3(vlc28[hlh-3::mNeonGreen])II	larva 4	25	100	0	108	0.0295
NFB419	egl-46(sy628)V; stIs11606[egl-18a::H1-WCHERRY + unc-119(+)]	young adult	25	88	3	100	1
NFB1383	egl-18(ok290)IV; ast-1(vlc19[ast-1::gfp])II	young adult	25	95	2	102	0.085
NFB843	egl-18(ok290)IV; otIs337(unc-86fosmid::NLS::YFP::H2B, ttx-3::mCherry)	young adult	25	98	1	122	0.254
NFB1300	egl-18(ok290)IV; kuIs35(sem-4::gfp)	young adult	25	95	2	100	0.0594
NFB1735	egl-18(ok290)IV; hlh-3(vlc28[hlh-3::mNeonGreen])II	larva 4	25	97	2	100	0.5071
NFB871	egl-18(ok290)IV; vlcEx324[egl-46prom::dsRed; ttx-3::mCherry; rol-6(su1006)]	young adult	25	71	5	106	0.8049
Figure 3C
Replicate 1
Strain	Genotype	Age	Temp (ºC)	% HSN ON	±SEP	N (cells)	p-value
NFB689	rrf-3(pk1426)II; otIs517[(tph-1::SL2::YFP::H2B), ttx-3::mCherry, rol-6(su1006)] + L4440	adult (L4 + 72h)	15	98	1	100	-
NFB689	rrf-3(pk1426)II; otIs517[(tph-1::SL2::YFP::H2B), ttx-3::mCherry, rol-6(su1006)] + ast-1 RNAi	adult (L4 + 72h)	15	65	5	100	0.0001
NFB689	rrf-3(pk1426)II; otIs517[(tph-1::SL2::YFP::H2B), ttx-3::mCherry, rol-6(su1006)] + unc-86 RNAi	adult (L4 + 72h)	15	39	5	100	0.0001
NFB689	rrf-3(pk1426)II; otIs517[(tph-1::SL2::YFP::H2B), ttx-3::mCherry, rol-6(su1006)] + sem-4 RNAi	adult (L4 + 72h)	15	71	5	100	0.0001
NFB689	rrf-3(pk1426)II; otIs517[(tph-1::SL2::YFP::H2B), ttx-3::mCherry, rol-6(su1006)] + egl-46 RNAi	adult (L4 + 72h)	15	87	3	100	0.0055
NFB689	rrf-3(pk1426)II; otIs517[(tph-1::SL2::YFP::H2B), ttx-3::mCherry, rol-6(su1006)] + egl-18 RNAi	adult (L4 + 72h)	15	90	3	100	0.033
Replicate 2
Strain	Genotype	Age	Temp (ºC)	% HSN ON	±SEP	N	p-value
NFB689	rrf-3(pk1426)II; otIs517[(tph-1::SL2::YFP::H2B), ttx-3::mCherry, rol-6(su1006)] + L4440	adult (L4 + 72h)	15	99	1	100	-
NFB689	rrf-3(pk1426)II; otIs517[(tph-1::SL2::YFP::H2B), ttx-3::mCherry, rol-6(su1006)] + ast-1 RNAi	adult (L4 + 72h)	15	88	3	100	0.0025
NFB689	rrf-3(pk1426)II; otIs517[(tph-1::SL2::YFP::H2B), ttx-3::mCherry, rol-6(su1006)] + unc-86 RNAi	adult (L4 + 72h)	15	57	5	100	0.0001
NFB689	rrf-3(pk1426)II; otIs517[(tph-1::SL2::YFP::H2B), ttx-3::mCherry, rol-6(su1006)] + sem-4 RNAi	adult (L4 + 72h)	15	65	5	100	0.0001
NFB689	rrf-3(pk1426)II; otIs517[(tph-1::SL2::YFP::H2B), ttx-3::mCherry, rol-6(su1006)] + egl-46 RNAi	adult (L4 + 72h)	15	88	3	100	0.0025
NFB689	rrf-3(pk1426)II; otIs517[(tph-1::SL2::YFP::H2B), ttx-3::mCherry, rol-6(su1006)] + egl-18 RNAi	adult (L4 + 72h)	15	92	3	100	0.0349
Replicate 1
Strain	Genotype	Age	Temp (ºC)	% HSN ON	±SEP	N (cells)	p-value
NFB745	rrf-3(pk1426)II; vlcEx400[(cat-1::MDM2::gfp (100 ng/ul), ttx-3::mCherry (30ng/ul), rol-6(su1006)] + L4440	adult (L4 + 72h)	15	93	2.55147	100	-
NFB745	rrf-3(pk1426)II; vlcEx400[(cat-1::MDM2::gfp (100 ng/ul), ttx-3::mCherry (30ng/ul), rol-6(su1006)] + ast-1 RNAi	adult (L4 + 72h)	15	64	4.8	100	0.0001
NFB745	rrf-3(pk1426)II; vlcEx400[(cat-1::MDM2::gfp (100 ng/ul), ttx-3::mCherry (30ng/ul), rol-6(su1006)] + unc-86 RNAi	adult (L4 + 72h)	15	53	4.99099	100	0.0001
NFB745	rrf-3(pk1426)II; vlcEx400[(cat-1::MDM2::gfp (100 ng/ul), ttx-3::mCherry (30ng/ul), rol-6(su1006)] + sem-4 RNAi	adult (L4 + 72h)	15	75	4.33013	100	0.0008
NFB745	rrf-3(pk1426)II; vlcEx400[(cat-1::MDM2::gfp (100 ng/ul), ttx-3::mCherry (30ng/ul), rol-6(su1006)] + egl-46 RNAi	adult (L4 + 72h)	15	58	4.93559	100	0.0001
NFB745	rrf-3(pk1426)II; vlcEx400[(cat-1::MDM2::gfp (100 ng/ul), ttx-3::mCherry (30ng/ul), rol-6(su1006)] + egl-18 RNAi	adult (L4 + 72h)	15	87	3.36303	100	0.2381
Replicate 2
Strain	Genotype	Age	Temp (ºC)	% HSN ON	±SEP	N (cells)	p-value
NFB745	rrf-3(pk1426)II; vlcEx400[(cat-1::MDM2::gfp (100 ng/ul), ttx-3::mCherry (30ng/ul), rol-6(su1006)] + L4440	adult (L4 + 72h)	15	85	3.57071	100	-
NFB745	rrf-3(pk1426)II; vlcEx400[(cat-1::MDM2::gfp (100 ng/ul), ttx-3::mCherry (30ng/ul), rol-6(su1006)] + ast-1 RNAi	adult (L4 + 72h)	15	35	4.7697	100	0.0001
NFB745	rrf-3(pk1426)II; vlcEx400[(cat-1::MDM2::gfp (100 ng/ul), ttx-3::mCherry (30ng/ul), rol-6(su1006)] + unc-86 RNAi	adult (L4 + 72h)	15	46	4.98397	100	0.0001
NFB745	rrf-3(pk1426)II; vlcEx400[(cat-1::MDM2::gfp (100 ng/ul), ttx-3::mCherry (30ng/ul), rol-6(su1006)] + sem-4 RNAi	adult (L4 + 72h)	15	91	2.86182	100	1
NFB745	rrf-3(pk1426)II; vlcEx400[(cat-1::MDM2::gfp (100 ng/ul), ttx-3::mCherry (30ng/ul), rol-6(su1006)] + egl-46 RNAi	adult (L4 + 72h)	15	70	4.58258	100	0.0171
NFB745	rrf-3(pk1426)II; vlcEx400[(cat-1::MDM2::gfp (100 ng/ul), ttx-3::mCherry (30ng/ul), rol-6(su1006)] + egl-18 RNAi	adult (L4 + 72h)	15	83	3.75633	100	0.8473
Figure 8F
Strain	Genotype	Age	Temp (ºC)	% HSN ON	±SEP	N (cells)	p-value
SK4013	zdIs13(tph-1::gfp)IV	young adult	25	100	0	100	-
OH8777	ast-1(ot417)II; zdIs13(tph-1::gfp)IV	young adult	25	0	0	100	-
NFB290	ast-1(ot417)II; zdIs13(tph-1::gfp)IV; vlcEx148[bas-1prom::ast-1 (5ngµl), ttx-3::mCherry (50ngµl); rol-6(su1006) (50ngµl)]	young adult	25	46	5	122	0.0001
NFB336	ast-1(ot417)II; zdIs13(tph-1::gfp)IV; vlcEx148[bas-1prom::Pet1 (10ngµl), ttx-3::mCherry (50ngµl); rol-6(su1006) (50ngµl)]	young adult	25	83	4	100	0.0001
SK4013	zdIs13(tph-1::gfp)IV	young adult	25	100	0	100	-
NFB471	hlh-3(tm1688)II; zdIs13(tph-1::gfp)IV	young adult	25	22	4	100	-
NFB938	hlh-3(tm1688)II; zdIs13(tph-1::gfp)IV; vlcEx458[cat-4prom::hlh-3 (50ngµl), ttx-3::mCherry (50ngµl), rol-6(su1006) (50ngµl)]	young adult	25	66	4	120	0.0001
NFB912	hlh-3(tm1688)II; zdIs13(tph-1::gfp)IV; vlcEx479[cat-4prom::Ascl1 (50ngµl), ttx-3::mCherry (50ngµl), rol-6(su1006) (50ngµl)]	young adult	25	43	5	106	0.0024
NFB913	hlh-3(tm1688)II; zdIs13(tph-1::gfp)IV; vlcEx480[cat-4prom::Ascl1(50ngµl), ttx-3::mCherry (50ngµl), rol-6(su1006) (50ngµl)]	young adult	25	57	5	100	0.0001
SK4013	zdIs13(tph-1::gfp)IV	young adult	25	100	0	100	-
NFB477	egl-46(sy628)V; zdIs13(tph-1::gfp)IV	young adult	25	62	5	106	-
NFB939	egl-46(sy628)V; zdIs13(tph-1::gfp)IV; vlcEx471[cat-4prom::egl-46 (50ngµl), ttx-3::mCherry (50ngµl), rol-6(su1006) (50ngµl)]	young adult	25	90	2	138	0.0001
NFB940	egl-46(sy628)V; zdIs13(tph-1::gfp)IV; vlcEx472[cat-4prom::egl-46 (50ngµl), ttx-3::mCherry (50ngµl), rol-6(su1006) (50ngµl)]	young adult	25	96	2	104	0.0001
NFB914	egl-46(sy628)V; zdIs13(tph-1::gfp)IV; vlcEx481[cat-4prom::Inms1 (50ngµl), ttx-3::mCherry (50ngµl), rol-6(su1006) (50ngµl)]	young adult	25	97	2	64	0.0001
SK4013	zdIs13(tph-1::gfp)IV	young adult	25	100	0	100	-
OH11963	sem-4(n1971)I; zdIs13(tph-1::gfp)IV	young adult	25	52	3	246	-
NFB649	sem-4(n1971)I; zdIs13(tph-1::gfp)IV; vlcEx511[kal-1prom::Sall2 (20ngµl),, ttx-3::mCherry (50ngµl), rol-6(su1006) (50ngµl)]	young adult	25	87	4	76	0.0001
GR1333	yzIs71[tph-1::gfp, rol-6(su1006)]V	young adult	25	96	2	10	-
NFB683	egl-18(ok290)IV; yzIs71[tph-1::gfp, rol-6(su1006)]V	young adult	25	75	4	100	-
NFB1757	egl-18(ok290)IV; yzIs71[tph-1::gfp, rol-6(su1006)]V; vlcEx1051[c4p8::Gata2 (50ngµl), ttx-3::mCherry (50ngµl), rol6(su1006) (50ngµl)]	young adult	25	89	3	116	0.0115
NFB1758	egl-18(ok290)IV; yzIs71[tph-1::gfp, rol-6(su1006)]V; vlcEx1052[c4p8::Gata2 (50ngµl), ttx-3::mCherry (50ngµl), rol6(su1006) (50ngµl)]	young adult	25	89	2	122	0.0068
Figure 2-figure supplement 1
Strain	Genotype	Age	Temp (ºC)	% HSN ON	±SEP	N (cells)	p-value
NFB1692	hlh-3(vlc28[hlh-3::neongreen])II	L1	25	0	0	60	-
NFB1692	hlh-3(vlc28[hlh-3::neongreen])II	L2	25	0	0	60	-
NFB1692	hlh-3(vlc28[hlh-3::neongreen])II	L3 early	25	42.4242	6.08352	66	-
NFB1692	hlh-3(vlc28[hlh-3::neongreen])II	L3 mid	25	54.6875	6.22247	64	-
NFB1692	hlh-3(vlc28[hlh-3::neongreen])II	L3 late	25	100	0	75	-
NFB1692	hlh-3(vlc28[hlh-3::neongreen])II	L4 early	25	94.7368	2.09137	114	-
NFB1692	hlh-3(vlc28[hlh-3::neongreen])II	L4 mid	25	72.7273	6.00526	55	-
NFB1692	hlh-3(vlc28[hlh-3::neongreen])II	L4 late	25	0	0	50	-
NFB1692	hlh-3(vlc28[hlh-3::neongreen])II	young adult	25	0	0	60	-
Figure 3-figure supplement 1
		Day 0						Day 1							Day 2							Day 3							Day 4
Strain	Genotype	Age	Temp (ºC)	% +HSN	± SEP	N	p-value mut shift vs controls	Age	Temp (ºC)	% +HSN	± SEP	N	p-value Day0 vs time points	p-value mut shift vs controls	Age	Temp (ºC)	% +HSN	± SEP	N	p-value Day0 vs time points	p-value mut shift vs controls	Age	Temp (ºC)	% +HSN	± SEP	N	p-value Day0 vs time points	p-value mut shift vs controls	Age	Temp (ºC)	% +HSN	± SEP	N	p-value Day0 vs time points	p-value mut shift vs controls
Replicate 1
OH8777	ast-1(ot417)II; zdIs13(tph-1::gfp)IV	young adult	15	75	4.33013	100	-	adult	25	5	2.17945	100	-	-	adult	25	1.66667	1.16865	120	-	-	old adult	25	0.666667	0.664441	150	-	-	old adult	25	0	0	100	-	-
SK4013	zdIs13(tph-1::gfp)IV	young adult	15	100	0	100	-	adult	25	97	1.70587	100	-	-	adult	25	100	0	100	-	-	old adult	25	100	0	100	-	-	old adult	25	97	1.70587	100	-	-
OH8777	ast-1(ot417)II; zdIs13(tph-1::gfp)IV	young adult	15	75	4.33013	100	-	adult	15	75.4717	4.179	106	-	-	adult	15	81	3.92301	100	-	-	old adult	15	90	3	100	-	-	old adult	15	81	3.92301	100	-	-
OH8777	ast-1(ot417)II; zdIs13(tph-1::gfp)IV	young adult	25	0	0	100	-	adult	25	0	0	100	-	-	adult	25	0	0	104	-	-	old adult	25	0	0	104	-	-	old adult	25	0	0	100	-	-
Replicate 2
OH8777	ast-1(ot417)II; zdIs13(tph-1::gfp)IV	young adult	15	71.875	3.55447	160	-	adult	25	33.6364	4.50478	110	-	-	adult	25	16	3.66606	100	-	-	old adult	25	3.75	2.12408	80	-	-	old adult	25	6	2.37487	100	-	-
SK4013	zdIs13(tph-1::gfp)IV	young adult	15	100	0	100	-	adult	25	100	0	102	-	-	adult	25	100	0	108	-	-	old adult	25	100	0	108	-	-	old adult	25	99.0741	0.921629	108	-	-
OH8777	ast-1(ot417)II; zdIs13(tph-1::gfp)IV	young adult	15	71.875	3.55447	160	-	adult	15	86.3636	3.27204	110	-	-	adult	15	86.2745	3.40726	102	-	-	old adult	15	87.931	3.02466	116	-	-	old adult	15	88.4615	3.13281	104	-	-
OH8777	ast-1(ot417)II; zdIs13(tph-1::gfp)IV	young adult	25	0	0	60	-	adult	25	0	0	80	-	-	adult	25	0	0	86	-	-	old adult	25	0	0	102	-	-	old adult	25	0.980392	0.975574	102	-	-
Total
OH8777	ast-1(ot417)II; zdIs13(tph-1::gfp)IV	young adult	15	73.0769	2.75084	260	-	adult	25	20	2.76026	210	0.0001	-	adult	25	8.18182	1.8479	220	0.0001	-	old adult	25	1.73913	0.861971	230	0.0001	-	old adult	25	3	1.20623	200	0.0001	-
SK4013	zdIs13(tph-1::gfp)IV	young adult	15	100	0	200	0.0001	adult	25	98.5149	0.85106	202	0.2481	0.0001	adult	25	100	0	208	1	0.0001	old adult	25	100	0	208	1	0.0001	old adult	25	98.0769	0.952248	208	0.1234	0.0001
OH8777	ast-1(ot417)II; zdIs13(tph-1::gfp)IV	young adult	15	73.0769	2.75084	260	1	adult	15	81.0185	2.66827	216	0.0498	0.0001	adult	15	83.6634	2.6012	202	0.0069	0.0001	old adult	15	88.8889	2.13833	216	0.0001	0.0001	old adult	15	84.8039	2.51338	204	0.0031	0.0001
OH8777	ast-1(ot417)II; zdIs13(tph-1::gfp)IV	young adult	25	0	0	160	0.0001	adult	25	0	0	180	1	0.0001	adult	25	0	0	190	1	0.0001	old adult	25	0	0	206	1	0.1256	old adult	25	0.49505	0.493823	202	1	0.0669
		Day 0						Day 1							Day 2							Day 3
Strain	Genotype	Age	Temp (ºC)	% +HSN	± SEP	N	p-value mut shift vs controls	Age	Temp (ºC)	% +HSN	± SEP	N	p-value Day0 vs time points	p-value mut shift vs controls	Age	Temp (ºC)	% +HSN	± SEP	N	p-value Day0 vs time points	p-value mut shift vs controls	Age	Temp (ºC)	% +HSN	± SEP	N	p-value Day0 vs time points	p-value mut shift vs controls	Age	Temp (ºC)	% +HSN	± SEP	N	p-value Day0 vs time points	p-value mut shift vs controls
Replicate 1
NFB417	sem-4(n2654)I; zdIs13(tph-1::gfp)IV	young adult	15	78	4.14246	100	-	adult	25	57.5472	4.80079	106	-	-	adult	25	51.8182	4.76416	110	-	-	old adult	25	49.0566	4.85556	106	-	-
SK4013	zdIs13(tph-1::gfp)IV	young adult	15	100	0	106	-	adult	25	100	0	100	-	-	adult	25	100	0	100	-	-	old adult	25	100	0	106	-	-
NFB417	sem-4(n2654)I; zdIs13(tph-1::gfp)IV	young adult	15	78	4.14246	100	-	adult	15	65	4.7697	100	-	-	adult	15	68	4.66476	100	-	-	old adult	15	#DIV/0!	#DIV/0!	0	-	-
NFB417	sem-4(n2654)I; zdIs13(tph-1::gfp)IV	young adult	25	48.3333	4.56182	120	-	adult	25	46.2264	4.84258	106	-	-	adult	25	56.0345	4.60845	116	-	-	old adult	25	55	4.97494	100	-	-
Replicate 2											#DIV/0!
NFB417	sem-4(n2654)I; zdIs13(tph-1::gfp)IV	young adult	15	85	3.57071	100	-	adult	25	81.3725	3.85492	102	-	-	adult	25	71.6981	4.37531	106	-	-	old adult	25	68.5185	4.4691	108	-	-
SK4013	zdIs13(tph-1::gfp)IV	young adult	15	100	0	100	-	adult	25	100	0	102	-	-	adult	25	100	0	108	-	-	old adult	25	100	0	108	-	-
NFB417	sem-4(n2654)I; zdIs13(tph-1::gfp)IV	young adult	15	85	3.57071	100	-	adult	15	92.4528	2.56566	106	-	-	adult	15	99.0385	0.956905	104	-	-	old adult	15	90.1786	2.8121	112	-	-
NFB417	sem-4(n2654)I; zdIs13(tph-1::gfp)IV	young adult	25	43.3333	6.39734	60	-	adult	25	45	6.42262	60	-	-	adult	25	57.9545	5.26213	88	-	-	old adult	25	63.4615	4.72187	104	-	-
Total											#DIV/0!
NFB417	sem-4(n2654)I; zdIs13(tph-1::gfp)IV	young adult	15	81.5	2.74568	200	-	adult	25	69.2308	3.20019	208	0.0042	-	adult	25	61.5741	3.30967	216	0.0001	-	old adult	25	58.8785	3.36361	214	0.0001	-
SK4013	zdIs13(tph-1::gfp)IV	young adult	15	100	0	206	0.0001	adult	25	100	0	202	1	0.0001	adult	25	100	0	208	1	0.0001	old adult	25	100	0	214	1	0.0001
NFB417	sem-4(n2654)I; zdIs13(tph-1::gfp)IV	young adult	15	81.5	2.74568	200	1	adult	15	79.1262	2.83157	206	0.618	0.0247	adult	15	83.8235	2.57816	204	0.5995	0.0001	old adult	15	90.1786	2.8121	112	0.0494	0.0001
NFB417	sem-4(n2654)I; zdIs13(tph-1::gfp)IV	young adult	25	46.6667	3.71849	180	0.0001	adult	25	45.7831	3.86693	166	0.9142	0.0001	adult	25	56.8627	3.46757	204	0.052	0.3713	old adult	25	59.3137	3.43943	204	0.0001	1
		Day 0						Day 1							Day 2							Day 3							Day 4
Strain	Genotype	Age	Temp (ºC)	% +HSN	± SEP	N	p-value mut shift vs controls	Age	Temp (ºC)	% +HSN	± SEP	N	p-value Day0 vs time points	p-value mut shift vs controls	Age	Temp (ºC)	% +HSN	± SEP	N	p-value Day0 vs time points	p-value mut shift vs controls	Age	Temp (ºC)	% +HSN	± SEP	N	p-value Day0 vs time points	p-value mut shift vs controls	Age	Temp (ºC)	% +HSN	± SEP	N	p-value Day0 vs time points	p-value mut shift vs controls
Replicate 1
NFB98	unc-86(n848)III; zdIs13(tph-1::gfp)IV	young adult	15	85.7143	3.3065	112	-	adult	25	77.2727	3.99568	110	-	-	adult	25	75.9615	4.19019	104	-	-	old adult	25	73.1481	4.26459	108	-	-	old adult	25	49.1525	4.60221	118	-	-
SK4013	zdIs13(tph-1::gfp)IV	young adult	15	100	0	100	-	adult	25	97	1.70587	100	-	-	adult	25	100	0	100	-	-	old adult	25	100	0	100	-	-	old adult	25	97	1.70587	100	-	-
NFB98	unc-86(n848)III; zdIs13(tph-1::gfp)IV	young adult	15	85.7143	3.3065	112	-	adult	15	86	3.46987	100	-	-	adult	15	83	3.75633	100	-	-	old adult	15	86	3.46987	100	-	-	old adult	15	91	2.86182	100	-	-
NFB98	unc-86(n848)III; zdIs13(tph-1::gfp)IV	young adult	25	50	5	100	-	adult	25	54.386	4.66488	114	-	-	adult	25	50.9615	4.902	104	-	-	old adult	25	54.902	4.92689	102	-	-	old adult	25	43.1373	4.90388	102	-	-
Replicate 2
NFB98	unc-86(n848)III; zdIs13(tph-1::gfp)IV	young adult	15	98	1.4	100	-	adult	25	91.1765	2.80842	102	-	-	adult	25	87.963	3.13111	108	-	-	old adult	25	85.1852	3.41836	108	-	-	old adult	25	79.8077	3.9364	104	-	-
SK4013	zdIs13(tph-1::gfp)IV	young adult	15	100	0	100	-	adult	25	100	0	102	-	-	adult	25	100	0	108	-	-	old adult	25	100	0	108	-	-	old adult	25	99.0741	0.921629	108	-	-
NFB98	unc-86(n848)III; zdIs13(tph-1::gfp)IV	young adult	15	98	1.4	100	-	adult	15	91.5094	2.70737	106	-	-	adult	15	87.5	3.24297	104	-	-	old adult	15	83.0357	3.54643	112	-	-	old adult	15	92.4528	2.56566	106	-	-
NFB98	unc-86(n848)III; zdIs13(tph-1::gfp)IV	young adult	25	44	7.01997	50	-	adult	25	44.3182	5.29549	88	-	-	adult	25	52.2727	5.32451	88	-	-	old adult	25	51.9608	4.94693	102	-	-	old adult	25	65.3846	4.66504	104	-	-
Total
NFB98	unc-86(n848)III; zdIs13(tph-1::gfp)IV	young adult	15	91.5094	1.9144	212	-	adult	25	83.9623	2.52026	212	0.0256	-	adult	25	82.0755	2.63428	212	0.006	-	old adult	25	79.1667	2.76327	216	0.0003	-	old adult	25	63.5135	3.23089	222	0.0001	-
SK4013	zdIs13(tph-1::gfp)IV	young adult	15	100	0	200	0.0001	adult	25	98.5149	0.85106	202	0.2481	0.0001	adult	25	100	0	208	1	0.0001	old adult	25	100	0	208	1	0.0001	old adult	25	98.0769	0.952248	208	0.1234	0.0001
NFB98	unc-86(n848)III; zdIs13(tph-1::gfp)IV	young adult	15	91.5094	1.9144	212	1	adult	15	88.835	2.19426	206	0.6145	0.1564	adult	15	85.2941	2.47965	204	0.0646	0.4268	old adult	15	84.434	2.48989	212	0.0358	0.1699	old adult	15	91.7476	1.91714	206	1	0.0001
NFB98	unc-86(n848)III; zdIs13(tph-1::gfp)IV	young adult	25	48	4.07922	150	0.0001	adult	25	50	3.51799	202	0.7469	0.0001	adult	25	51.5625	3.60668	192	0.5859	0.0001	old adult	25	53.4314	3.49245	204	0.334	0.0001	old adult	25	54.3689	3.47034	206	0.2398	0.0617
		Day 0						Day 1							Day 2							Day 3							Day 4
Strain	Genotype	Age	Temp (ºC)	% +HSN	± SEP	N	p-value mut shift vs controls	Age	Temp (ºC)	% +HSN	± SEP	N	p-value Day0 vs time points	p-value mut shift vs controls	Age	Temp (ºC)	% +HSN	± SEP	N	p-value Day0 vs time points	p-value mut shift vs controls	Age	Temp (ºC)	% +HSN	± SEP	N	p-value Day0 vs time points	p-value mut shift vs controls	Age	Temp (ºC)	% +HSN	± SEP	N	p-value Day0 vs time points	p-value mut shift vs controls
NFB99	unc-86(n848)III; otIs226(bas-1::gfp)IV	young adult	15	91	2.86182	100	-	adult	25	60	4.89898	100	0.0001	-	adult	25	58.0357	4.66314	112	0.0001	-	old adult	25	57.5472	4.80079	106	0.0001	-	old adult	25	48.2143	4.72154	112	0.0001	-
SK4013	zdIs13(tph-1::gfp)IV	young adult	15	100	0	100	0.0032	adult	25	97	1.70587	100	0.2462	0.0001	adult	25	99	0.994987	100	0.1044	0.0001	old adult	25	96.6667	1.89215	90	0.1044	0.0001	old adult	25	92	2.71293	100	0.0068	0.0001
NFB99	unc-86(n848)III; otIs226(bas-1::gfp)IV	young adult	15	91	2.86182	100	1	adult	15	83	3.75633	100	0.14	0.0005	adult	15	78	4.14246	100	0.0432	0.0021	old adult	15	80	4	100	0.0432	0.0016	old adult	15	84.6154	3.53795	104	0.2019	0.0001
NFB99	unc-86(n848)III; otIs226(bas-1::gfp)IV	young adult	25	39.2857	4.12761	140	0.0001	adult	25	36	4.8	100	0.6859	0.0011	adult	25	33.8983	4.35767	118	0.7005	0.0003	old adult	25	42.1053	4.62419	114	0.7005	0.0116	old adult	25	46.0784	4.93549	102	0.2955	0.7851
Figure 7-figure supplement 3
Strain	Genotype	Age	Temp (ºC)	% HSN ON	±SEP	N (cells)	p-value
NFB1151	vlcEx653 [pde-3 w2-3::GFP::unc-54 3'UTR (50ng/ul), rol-6(su1006) (100ng/ul)]	young adult	25	39	5	108	-
NFB1884	unc-86(n846)III; vlcEx653 [pde-3 w2-3::GFP::unc-54 3'UTR (50ng/ul), rol-6(su1006) (100ng/ul)]	young adult	25	1	1	100	0.0001
NFB1181	vlcEx683 [mgl-2 w2-4::GFP::unc-54 3'UTR (50ng/ul), rol-6(su1006) (100ng/ul)]	young adult	25	95	3	105	-
NFB1885	unc-86(n846)III; vlcEx683 [mgl-2 w2-4::GFP::unc-54 3'UTR (50ng/ul), rol-6(su1006) (100ng/ul)]	young adult	25	3	1	120	0.0001
NFB1215	vlcEx709 [mec-10 w1-4::GFP::unc-54 3'UTR (50ng/ul), rol-6(su1006) (100ng/ul)]	young adult	25	86	3	126	-
NFB1886	unc-86(n846)III; vlcEx709 [mec-10 w1-4::GFP::unc-54 3'UTR (50ng/ul), rol-6(su1006) (100ng/ul)]	young adult	25	2	1	122	0.0001
NFB1218	vlcEx712 [npr-1 w6-12::GFP::unc-54 3'UTR (50ng/ul), rol-6(su1006) (100ng/ul)]	young adult	25	45	5	111	-
NFB1887	unc-86(n846)III; vlcEx712 [npr-1 w6-12::GFP::unc-54 3'UTR (50ng/ul), rol-6(su1006) (100ng/ul)]	young adult	25	0	0	101	0.0001
NFB1090	vlcEx599[ast-1 w12::GFP::unc-54 3'UTR (50ng/ul), rol-6(su1006) (100ng/ul)]	young adult	25	48	6	60	-
NFB1888	unc-86(n846)III; vlcEx599[ast-1 w12::GFP::unc-54 3'UTR (50ng/ul), rol-6(su1006) (100ng/ul)]	young adult	25	4	2	100	0.0001
NFB1895	vlcEx1091[snt-1 w2-9::GFP::unc-54 3'UTR (50ng/ul), rol-6(su1006) (100ng/ul)]	young adult	25	55	5	102	-
NFB1896	unc-86(n846)III; vlcEx1091 [snt-1 w2-9::GFP::unc-54 3'UTR (50ng/ul), rol-6(su1006) (100ng/ul)]	young adult	25	20	4	100	0.0001
NFB1149	vlcEx651 [lgc-49 w7::GFP::unc-54 3'UTR (50ng/ul), rol-6(su1006) (100ng/ul)]	young adult	25	51	5	100	-
NFB1889	unc-86(n846)III; vlcEx651 [lgc-49 w7::GFP::unc-54 3'UTR (50ng/ul), rol-6(su1006) (100ng/ul)]	young adult	25	3	2	106	0.0001
NFB1897	vlcEx1092 [sprr-1 w29::GFP::unc-54 3'UTR (50ng/ul), rol-6(su1006) (100ng/ul)]	young adult	25	33	5	100	-
NFB1898	unc-86(n846)III; vlcEx1092 [sprr-1 w29::GFP::unc-54 3'UTR (50ng/ul), rol-6(su1006) (100ng/ul)]	young adult	25	6	2	102	0.0001
NFB1171	vlcEx673 [unc-32 w4-6::GFP::unc-54 3'UTR (50ng/ul), rol-6(su1006) (100ng/ul)]	young adult	25	76	4	120	-
NFB1890	unc-86(n846)III; vlcEx673 [unc-32 w4-6::GFP::unc-54 3'UTR (50ng/ul), rol-6(su1006) (100ng/ul)]	young adult	25	66	4	122	0.091
NFB1139	vlcEx641 [F37A8.5 w31::GFP::unc-54 3'UTR (50ng/ul), rol-6(su1006) (100ng/ul)]	young adult	25	93	3	102	-
NFB1891	unc-86(n846)III; zdIs13(tph-1::gfp)IV; vlcEx641 [F37A8.5 w31::GFP::unc-54 3'UTR (50ng/ul), rol-6(su1006) (100ng/ul)]	young adult	25	80	4	102	0.012
NFB1899	vlcEx1093 [sem-4 w18-23::GFP::unc-54 3'UTR (50ng/ul), rol-6(su1006) (100ng/ul)]	young adult	25	88	3	100	-
NFB1900	unc-86(n846)III; vlcEx1093 [sem-4 w18-23::GFP::unc-54 3'UTR (50ng/ul), rol-6(su1006) (100ng/ul)]	young adult	25	73	4	120	0.007
NFB1079	vlcEx588[aak-2p::GFP::unc-54 3'UTR (50ng/ul), rol-6(su1006)	young adult	25	96	2	100	-
NFB1892	unc-86(n846)III; vlcEx588[aak-2p::GFP::unc-54 3'UTR (50ng/ul), rol-6(su1006)	young adult	25	83	4	103	0.0027
NFB1352	vlcEx800[pan-1 w1-2::GFP::unc-54 3'UTR (50ng/ul), rol-6(su1006) (100ng/ul)]	young adult	25	98	2	66	-
NFB1893	unc-86(n846)III; vlcEx800[pan-1 w1-2::GFP::unc-54 3'UTR (50ng/ul), rol-6(su1006) (100ng/ul)]	young adult	25	87	3	112	0.0061
NFB1164	vlcEx666 [klp-7 w5-6::GFP::unc-54 3'UTR (50ng/ul), rol-6(su1006) (100ng/ul)]	young adult	25	94	4	32	-
NFB1894	unc-86(n846)III; vlcEx666 [klp-7 w5-6::GFP::unc-54 3'UTR (50ng/ul), rol-6(su1006) (100ng/ul)]	young adult	25	91	3	88	1
NFB1901	vlcEx1094 [C53B4.4 w2-10::GFP::unc-54 3'UTR (50ng/ul), rol-6(su1006) (100ng/ul)]	young adult	25	85	3	103	-
NFB1902	unc-86(n846)III; vlcEx1094 [C53B4.4 w2-10::GFP::unc-54 3'UTR (50ng/ul), rol-6(su1006) (100ng/ul)]	young adult	25	82	4	103	0.5739
