# Supplementary material for: A transcription factor collective defines the HSN serotonergic neuron regulatory landscape
Source: eLife. 2018 Mar 22;7:e32785. doi: 10.7554/eLife.32785 (PMC5916565; doi:10.7554/eLife.32785)
Supplement: Supplementary file 1. — Related to Figure 1. [file elife-32785-supp1.xlsx]

## Sheet: Analyzed alleles  
Supplementary File 1
ast-1
Strain	Reporter gene	Allele	Genotype	Age	Temp (ºC)	% HSN OFF	±SEP	N	p-value
OH8246	cat-1	wt	otIs221(cat-1::gfp)III	young adult	25	0		100	-
OH8772	cat-1	ast-1(ot417)	ast-1(ot417)II; otIs221(cat-1::gfp)III	young adult	25	100	0	119	0.0001
OH8765	cat-1	ast-1(hd1)	ast-1(hd1), rol-6(su1006)II; otIs221(cat-1::gfp)III	young adult	25	6	2	100	0.0289
OH8769	cat-1	ast-1(rh300)	ast-1(rh300)II; otIs221(cat-1::gfp)III	young adult	25	88	4	40	0.0001
NFB46	cat-1	ast-1(hd92)	ast-1(hd92)II; otIs221(cat-1::gfp)III	young adult	25	90	4	29	0.0001
NFB643	cat-1	RNAi control	RNAi L4440 in rrf-3(pk1426)II; otIs221(cat-1::gfp)III	young adult	25	0	0	10	-
NFB643	cat-1	RNAi ast-1	RNAi ast-1 in rrf-3(pk1426)II; otIs221(cat-1::gfp)III	young adult	25	43	5	100	0.0001
SK4013	tph-1	wt	zdIs13(tph-1::gfp)IV	young adult	25	0	0	100	-
OH8777	tph-1	ast-1(ot417)	ast-1(ot417)II; zdIs13(tph-1::gfp)IV	young adult	25	100	0	100	0.0001
NFB11	tph-1	ast-1(hd1)	ast-1(hd1), rol-6(su1006)II; zdIs13(tph-1::gfp)IV; him-5	young adult	25	94	1	100	0.0001
OH8773	tph-1	ast-1(rh300)	ast-1(rh300)II; zdIs13(tph-1::gfp)IV	young adult	25	100	0	106	0.0001
NFB689	tph-1	RNAi control	RNAi L4440 in rrf-3(pk1426)II; otIs517[(tph-1::SL2::YFP::H2B), ttx-3::mCherry, rol-6(su1006)]	young adult	25	2	0	100	-
NFB689	tph-1	RNAi ast-1	RNAi ast-1 in rrf-3(pk1426)II; otIs517[(tph-1::SL2::YFP::H2B), ttx-3::mCherry, rol-6(su1006)]	young adult	25	58	5	100	0.0001
OH8251	bas-1	wt	otIs226(bas-1::gfp)IV	young adult	25	0	0	100	-
OH10562	bas-1	ast-1(ot417)	ast-1(ot417)II; otIs226(bas-1::gfp)IV	young adult	25	0	0	118	1
OH8582	bas-1	ast-1(hd1)	ast-1(hd1), rol-6(su1006)II; otIs226(bas-1::gfp)IV	young adult	25	2	1	194	1
OH8767	bas-1	ast-1(rh300)	ast-1(rh300)II; otIs226(bas-1::gfp)IV	young adult	25	12	3	70	0.0006
NFB159	bas-1	ast-1(hd92)	ast-1(hd92)II; otIs226(bas-1::gfp)IV	young adult	25	0	0	88	1
N2	5HT staining	wt	wild type + anti 5-HT	young adult	25	0	0	100	-
OH10562	5HT staining	ast-1(ot417)	ast-1(ot417)II; otIs226(bas-1::gfp)IV + anti 5-HT	young adult	25	100	0	0.0001	0.0001
OH8765	5HT staining	ast-1(hd1)	ast-1(hd1), rol-6(su1006)II; otIs221(cat-1::gfp)III + anti 5-HT	young adult	25	96	2	72	0.0001
OH8767	5HT staining	ast-1(rh300)	ast-1(rh300)II; otIs226(bas-1::gfp)IV + anti 5-HT	young adult	25	97	2	108	0.0001
unc-86
Strain			Genotype	Age	Temp (ºC)	% HSN OFF	±SEP	N	p-value
OH8249	cat-1	wt	otIs224(cat-1::gfp)V	young adult	25	0	0	100	-
OH10603	cat-1	unc-86(n846)	unc-86(n846)III; otIs224(cat-1::gfp)V	young adult	25	95	2	100	0.0001
NFB603	cat-1	unc-86(n848)	unc-86(n848)III; otIs224(cat-1::gfp)V	young adult	25	40	3	120	0.0001
NFB643	cat-1	RNAi control	RNAi L4440 in rrf-3(pk1426)II; otIs221(cat-1::gfp)III	young adult	25	0	0	100	-
NFB643	cat-1	RNAi unc-86	RNAi unc-86 in rrf-3(pk1426)II; otIs221(cat-1::gfp)III	young adult	25	68	5	100	0.0001
SK4013	tph-1	wt	zdIs13(tph-1::gfp)IV	young adult	25	0	0	100	-
OH9423	tph-1	unc-86(n846)	unc-86(n846)III; zdIs13(tph-1::gfp)IV	young adult	25	100	0	100	0.0001
NFB98	tph-1	unc-86(n848)	unc-86(n848)III; zdIs13(tph-1::gfp)IV	young adult	25	48	3	120	0.0001
NFB689	tph-1	RNAi control	RNAi L4440 in rrf-3(pk1426)II; otIs517[(tph-1::SL2::YFP::H2B), ttx-3::mCherry, rol-6(su1006)]	young adult	25	2	0	100	-
NFB689	tph-1	RNAi unc-86	RNAi unc-86 in rrf-3(pk1426)II; otIs517[(tph-1::SL2::YFP::H2B), ttx-3::mCherry, rol-6(su1006)]	young adult	25	77	4	100	0.0001
OH8251	bas-1	wt	otIs226(bas-1::gfp)IV	young adult	25	0	0	100	-
OH10607	bas-1	unc-86(n846)	unc-86(n846)III; otIs226(bas-1::gfp)IV	young adult	25	98	1	148	0.0001
NFB99	bas-1	unc-86(n848)	unc-86(n848)III; otIs226(bas-1::gfp)IV	young adult	25	55	4	100	0.0001
N2	5HT staining	wt	wild type + anti 5-HT	young adult	25	0	0	100	-
OH9660	5HT staining	unc-86(n846)	unc-86(n846)III; otIs287[rab-3::yfp, rol-6(su1006)]IV + 5HT staining	young adult	25	99	1	82	0.0001
NFB98	5HT staining	unc-86(n848)	unc-86(n848)III; zdIs13(tph-1::gfp)IV + anti 5-HT	young adult	25	55	5	114	0.0001
sem-4
Strain			Genotype	Age	Temp (ºC)	% HSN OFF	±SEP	N	p-value
OH8246	cat-1	wt	otIs221(cat-1::gfp)III	young adult	25	0	0	100	-
OH11909	cat-1	sem-4(n1971)	sem-4(n1971)I; otIs221(cat-1::gfp)III	young adult	25	97	4	220	0.0001
NFB451	cat-1	sem-4(n2654)	sem-4(n2654)I; otIs221(cat-1::gfp)III	young adult	25	52	3	100	0.0001
NFB643	cat-1	RNAi control	RNAi L4440 in rrf-3(pk1426)II; otIs221(cat-1::gfp)III	young adult	25	0	0	100	-
NFB643	cat-1	RNAi sem-4	RNAi sem-4 in rrf-3(pk1426)II; otIs221(cat-1::gfp)III	young adult	25	34	5	100	0.0001
SK4013	tph-1	wt	zdIs13(tph-1::gfp)IV	young adult	25	0	0	100	-
OH11963	tph-1	sem-4(n1971)	sem-4(n1971)I; zdIs13(tph-1::gfp)IV	young adult	25	48	2	246	0.0001
NFB417	tph-1	sem-4(n2654)	sem-4(n2654)I; zdIs13(tph-1::gfp)IV	young adult	25	46	4	100	0.0001
NFB689	tph-1	RNAi control	RNAi L4440 in rrf-3(pk1426)II; otIs517[(tph-1::SL2::YFP::H2B), ttx-3::mCherry, rol-6(su1006)]	young adult	25	0	0	100	-
NFB689	tph-1	RNAi sem-4	RNAi sem-4 in rrf-3(pk1426)II; otIs517[(tph-1::SL2::YFP::H2B), ttx-3::mCherry, rol-6(su1006)]	young adult	25	66	5	100	0.0001
OH8251	bas-1	wt	otIs226(bas-1::gfp)IV	young adult	25	0	0	100	-
OH11910	bas-1	sem-4(n1971)	sem-4(n1971)I; otIs226(bas-1::gfp)IV	young adult	25	96	0	100	0.0001
NFB450	bas-1	sem-4(n2654)	sem-4(n2654)I; otIs226(bas-1::gfp)IV	young adult	25	28	3	100	0.0001
N2	5HT staining	wt	wild type + anti 5-HT	young adult	25	0	0	100	-
NFB154	5HT staining	sem-4(n1971)	sem-4(n1971)I; otIs287[rab-3::yfp, rol-6(su1006)]IV + anti 5-HT	young adult	25	96	2	100	0.0001
NFB451	5HT staining	sem-4(n2654)	sem-4(n2654)I; otIs221(cat-1::gfp)III + anti 5-HT	young adult	25	28	4	100	0.0001
hlh-3
Strain			Genotype	Age	Temp (ºC)	% HSN OFF	±SEP	N	p-value
OH8246	cat-1	wt	otIs221(cat-1::gfp)III	young adult	25	0	0	100	-
NFB489	cat-1	hlh-3(tm1688)	hlh-3(tm1688)II; otIs221(cat-1::gfp)III	young adult	25	19	2	126	0.0001
NFB1905	cat-1	hlh-3(ot354)	hlh-3(ot354)II; otIs221(cat-1::gfp)III	young adult	25	34	4	119	0.0001
NFB643	cat-1	RNAi control	RNAi L4440 in rrf-3(pk1426)II; otIs221(cat-1::gfp)III	young adult	25	0	0	100	-
NFB643	cat-1	RNAi hlh-3	RNAi hlh-3 in rrf-3(pk1426)II; otIs221(cat-1::gfp)III	young adult	25	15	3	100	0.0001
SK4013	tph-1	wt	zdIs13(tph-1::gfp)IV	young adult	25	0	0	100	-
GR1366	tph-1	wt	mgIs42[(tph-1::gfp, rol-6(su1006)]	young adult	25	0	0	50	-
NFB471	tph-1	hlh-3(tm1688)	hlh-3(tm1688)II; zdIs13(tph-1::gfp)IV	young adult	25	65	3	114	0.0001
NFB1906	tph-1	hlh-3(ot354)	hlh-3(ot354)II; zdIs13(tph-1::gfp)IV	young adult	25	55	5	100	0.0001
Doonan et al. 2008	tph-1	hlh-3(bc248)	hlh-3(bc248)II; mgIs42[(tph-1::gfp, rol-6(su1006)]	young adult	25	78	4	100	0.0001
NFB689	tph-1	RNAi control	RNAi L4440 in rrf-3(pk1426)II; otIs517[(tph-1::SL2::YFP::H2B), ttx-3::mCherry, rol-6(su1006)]	young adult	25	0	0	100	-
NFB689	tph-1	RNAi hlh-3	RNAi hlh-3 in rrf-3(pk1426)II; otIs517[(tph-1::SL2::YFP::H2B), ttx-3::mCherry, rol-6(su1006)]	young adult	25	18	3	100	0.0002
N2	5HT staining	wt	wild type + anti 5-HT	young adult	25	0	0	100	-
NFB471	5HT staining	hlh-3(tm1688)	hlh-3(tm1688)II; zdIs13(tph-1::gfp)IV + anti 5-HT	young adult	25	62	3	232	0.0001
NFB1905	5HT staining	hlh-3(ot354)	hlh-3(ot354)II; otIs221(cat-1::gfp)III + anti 5-HT	young adult	25	72	3	114	0.0001
Doonan et al. 2008	5HT staining	hlh-3(bc248)	hlh-3(bc248)II + anti 5-HT	young adult	25	66	4	194	0.0001
egl-46
Strain			Genotype	Age	Temp (ºC)	% HSN OFF	±SEP	N	p-value
OH8246	cat-1	wt	otIs221(cat-1::gfp)III	young adult	25	0	0	100	-
NFB478	cat-1	egl-46(sy628)	egl-46(sy628)V; otIs221(cat-1::gfp)III	young adult	25	39	0	106	0.0001
NFB1389	cat-1	egl-46(gk692)	egl-46(gk692)V; otIs221(cat-1::gfp)III	young adult	25	20	0	110	0.0001
NFB643	cat-1	RNAi control	RNAi L4440 in rrf-3(pk1426)II; otIs221(cat-1::gfp)III	young adult	25	0	0	100	-
NFB643	cat-1	RNAi egl-46	RNAi egl-46 in rrf-3(pk1426)II; otIs221(cat-1::gfp)III	young adult	25	10	3	100	0.0015
SK4013	tph-1	wt	zdIs13(tph-1::gfp)IV	young adult	25	0	0	100	-
NFB477	tph-1	egl-46(sy628)	egl-46(sy628)V; zdIs13(tph-1::gfp)IV	young adult	25	38	3	108	0.0001
NFB1388	tph-1	egl-46(gk692)	egl-46(gk692)V; zdIs13(tph-1::gfp)IV	young adult	25	36	3	144	0.0001
NFB689	tph-1	RNAi control	RNAi L4440 in rrf-3(pk1426)II; otIs517[(tph-1::SL2::YFP::H2B), ttx-3::mCherry, rol-6(su1006)]	young adult	25	0	0	100	-
NFB689	tph-1	RNAi egl-46	RNAi egl-46 in rrf-3(pk1426)II; otIs517[(tph-1::SL2::YFP::H2B), ttx-3::mCherry, rol-6(su1006)]	young adult	25	15	4	100	0.0015
OH8251	bas-1	wt	otIs226(bas-1::gfp)IV	young adult	25	0	0	100	-
NFB536	bas-1	egl-46(sy628)	egl-46(sy628)V; otIs226(bas-1::gfp)IV	young adult	25	15	2	116	0.0001
NFB1390	bas-1	egl-46(gk692)	egl-46(gk692)V; otIs226(bas-1::gfp)IV	young adult	25	8	2	109	0.0035
OH8250	cat-4	wt	otIs225(cat-4)II	young adult	25	0	0	100	-
NFB479	cat-4	egl-46(sy628)	egl-46(sy628)V; otIs225(cat-4)II	young adult	25	0	0	104	1
NFB1391	cat-4	egl-46(gk692)	egl-46(gk692)V; otIs225(cat-4)II	young adult	25	0	0	110	1
RJP255	flp-19	wt	nIs34(flp-19::gfp)	young adult	25	0	0	100	-
NFB518	flp-19	egl-46(sy628)	egl-46(sy628)V; nIs34(flp-19::gfp)	young adult	25	95	1	112	0.0001
NFB1395	flp-19	egl-46(gk692)	egl-46(gk692)V; nIs34(flp-19::gfp)	young adult	25	90	2	110	0.0001
N2	5HT staining	wt	wild type + anti 5-HT	young adult	25	0	0	100	-
NFB536	5HT staining	egl-46(sy628)	egl-46(sy628)V; otIs226(bas-1::gfp)IV + anti 5-HT	young adult	25	18	2	330	0.0001
VC1503	5HT staining	egl-46(gk692)	egl-46(gk692)V + anti 5-HT	young adult	25	31	5	102	0.0001
egl-18
Strain			Genotype	Age	Temp (ºC)	% HSN OFF	±SEP	N	p-value
OH8246	cat-1	wt	otIs221(cat-1::gfp)III	young adult	25	0	0	100	-
NFB687	cat-1	egl-18(ok290)	egl-18(ok290)IV; otIs221(cat-1::gfp)III	young adult	25	3	1	124	0.1303
NFB1907	cat-1	egl-18(n474)	egl-18(n474)IV; otIs221(cat-1::gfp)III	young adult	25	8	2	110	0.0036
NFB1908	cat-1	egl-18(n475)	egl-18(n475)IV; otIs221(cat-1::gfp)III	young adult	25	4	1	104	0.1216
NFB643	cat-1	RNAi control	RNAi L4440 in rrf-3(pk1426)II; otIs221(cat-1::gfp)III	young adult	25	0	0	100	-
NFB643	cat-1	RNAi egl-18	RNAi egl-18 in rrf-3(pk1426)II; otIs221(cat-1::gfp)III	young adult	25	14	3	100	0.0001
GR1333	tph-1	wt	yzIs71[(tph-1::gfp, rol-6(su10006)]V	young adult	25	4	1	100	-
NFB683	tph-1	egl-18(ok290)	egl-18(ok290)IV; yzIs71[(tph-1::gfp, rol-6(su10006)]V	young adult	25	25	3	100	0.0001
NFB1909	tph-1	egl-18(n474)	egl-18(n474)IV; yzIs71[(tph-1::gfp, rol-6(su10006)]V	young adult	25	12	2	110	0.0257
NFB1910	tph-1	egl-18(n475)	egl-18(n475)IV; yzIs71[(tph-1::gfp, rol-6(su10006)]V	young adult	25	19	3	108	0.0005
NFB689	tph-1	RNAi control	RNAi L4440 in rrf-3(pk1426)II; otIs517[(tph-1::SL2::YFP::H2B), ttx-3::mCherry, rol-6(su1006)]	young adult	25	2	0	100	-
NFB689	tph-1	RNAi egl-18	RNAi egl-18 in rrf-3(pk1426)II; otIs517[(tph-1::SL2::YFP::H2B), ttx-3::mCherry, rol-6(su1006)]	young adult	25	12	3	100	0.0101
N2	5HT staining	wt	wild type + anti 5-HT	young adult	25	0	0	100	-
NFB687	5HT staining	egl-18(ok290)	egl-18(ok290)IV; otIs221(cat-1::gfp)III + anti 5-HT	young adult	25	26	2	260	0.0025
MT1069	5HT staining	egl-18(n474)	egl-18(n474)IV + anti 5-HT	young adult	25	10	3	110	0.0008
MT1570	5HT staining	egl-18(n475)	egl-18(n475)IV + anti 5-HT	young adult	25	5	2	110	0.0609
