# Supplementary material for: A transcription factor collective defines the HSN serotonergic neuron regulatory landscape
Source: eLife. 2018 Mar 22;7:e32785. doi: 10.7554/eLife.32785 (PMC5916565; doi:10.7554/eLife.32785)
Supplement: Supplementary file 2. — Related to Figure 7. [file elife-32785-supp2.xlsx]

## Sheet: HSN genes (n=96)
Gene name	Functional category
aak-2	terminal feature
abts-1	NT transmission
ags-3	terminal feature
aho-3	terminal feature
ari-1	terminal feature
arr-1	terminal feature
arrd-17	terminal feature
bas-1	NT transmission
baz-2	other
cam-1	migration
cat-1	NT transmission
cat-4	NT transmission
cdh-3	sinaptogenesis
ceh-20	TF
che-7	terminal feature
clh-3	NT transmission
dhc-3	terminal feature
dsh-1	wnt
eat-16	terminal feature
ebax-1	migration
egl-18	TF
egl-43	TF
egl-44	TF
egl-46	TF
egl-47	terminal feature
egl-5	TF
egl-6	Neurotransmission
elpc-1	terminal feature
elpc-3	terminal feature
eor-2	wnt
flp-19	NT transmission
fmi-1	axon guidance
gar-2	NT transmission
gei-8	TF
ggr-2	NT transmission
glr-5	NT transmission
goa-1	terminal feature
grd-6	terminal feature
gsa-1	terminal feature
ham-2	migration
hlh-14	tf
hlh-3	tf
ida-1	NT transmission
ife-4	tf
ins-18	NT transmission
inx-3	NT transmission
inx-7	NT transmission
irk-1	NT transmission
kal-1	migration
kcc-2	NT transmission
kin-20	terminal feature
lgc-55	NT transmission
mab-23	TF
madd-2	migration
mau-2	migration
mec-6	NT transmission
mig-10	migration
mig-2	migration
mom-2	wnt
mpz-1	NT transmission
nck-1	axon guidance
nhx-5	NT transmission
nid-1	migration / NT
nlg-1	NT transmission
nlp-1	NT transmission
nlp-15	NT transmission
nlp-3	NT transmission
nra-4	NT transmission
plr-1	wnt
prkl-1	wnt
ptps-1	NT transmission
puf-9	terminal feature
pxf-1	terminal feature
rep-1	terminal feature
rig-6	terminal feature
rsbp-1	terminal feature
rsy-1	NT transmission
sel-10	notch
sem-4	TF
syg-1	NT transmission
tba-6	terminal feature
tbb-4	terminal feature
ten-1	terminal feature
top-1	terminal feature
tph-1	NT transmission
unc-103	NT transmission
unc-14	migration
unc-17	NT transmission
unc-2	NT transmission
unc-40	migration
unc-51	migration
unc-53	migration
unc-77	NT transmission
unc-86	TF
unc-9	NT transmission
vang-1	wnt

## Sheet: Neuronal genes
Supplementary File 2
gene name
abi-1
abts-2
abts-3
abts-4
acc-1
acc-2
acc-3
acc-4
acd-1
acd-2
acd-3
acd-4
acd-5
ace-1
ace-2
ace-3
ace-4
acly-1
acly-2
acn-1
acp-2
acr-10
acr-11
acr-12
acr-14
acr-15
acr-16
acr-17
acr-18
acr-19
acr-2
acr-20
acr-21
acr-23
acr-24
acr-25
acr-3
acr-5
acr-6
acr-7
acr-8
acr-9
acy-2
add-1
ador-1
aex-2
aex-4
aex-5
aexr-1
aexr-2
aexr-3
afd-1
age-1
AH9.1
AH9.4
aha-1
ahr-1
alh-1
alp-1
alr-1
amx-2
anat-1
anmt-1
anmt-2
anmt-3
anoh-1
anoh-2
arl-13
arl-6
arrd-1
arrd-10
arrd-11
arrd-12
arrd-13
arrd-14
arrd-15
arrd-16
arrd-18
arrd-19
arrd-2
arrd-20
arrd-21
arrd-22
arrd-23
arrd-24
arrd-25
arrd-26
arrd-27
arrd-28
arrd-3
arrd-4
arrd-5
arrd-6
arrd-7
arrd-8
arrd-9
asic-1
asic-2
asna-1
ast-1
atat-2
atg-18
avr-14
avr-15
axl-1
B0034.5
B0207.7
B0303.11
B0334.6
B0554.5
B0554.7
B0563.6
B0563.7
bam-2
basl-1
bbs-1
bbs-2
bbs-4
bbs-5
bbs-8
bbs-9
ben-1
best-1
best-10
best-11
best-12
best-13
best-14
best-15
best-16
best-17
best-18
best-19
best-2
best-20
best-21
best-22
best-23
best-24
best-25
best-26
best-3
best-4
best-5
best-6
best-7
best-8
best-9
bicd-1
bkip-1
bli-4
bmk-1
bra-1
bus-18
C01B7.5
C01F1.4
C03A3.3
C04C3.6
C06G1.5
C08B6.5
C08D8.1
C09B8.3
C09E8.1
C09F12.3
C09G1.4
C15C8.4
C16B8.4
C17H11.1
C24B5.1
C25A8.2
C27C12.4
C29E4.14
C30A5.10
C32B5.6
C33A11.2
C33A12.4
C34D4.1
C35D10.12
C39D10.5
C41G7.6
C45G9.7
C46H11.6
C47E8.3
C50C3.5
C50D2.3
C50H11.13
C52A11.3
C53B4.4
C54D10.5
C54E10.3
C56A3.6
C56C10.9
cah-1
cah-2
cah-3
cah-4
cah-5
cah-6
cal-1
cal-2
cal-3
cal-4
cal-5
cal-6
cal-7
cal-8
calm-1
calu-1
calu-2
capa-1
casy-1
cat-2
cbn-1
cca-1
ccb-1
ccb-2
cct-2
cct-4
cdf-1
cdf-2
cdh-1
cdh-10
cdh-12
cdh-4
cdh-5
cdh-7
cdh-8
cdh-9
ced-11
ced-4
ceh-10
ceh-13
ceh-14
ceh-17
ceh-19
ceh-2
ceh-23
ceh-24
ceh-32
ceh-34
ceh-36
ceh-37
ceh-38
ceh-40
ceh-43
ceh-51
ceh-6
ceh-63
cex-1
cex-2
cfi-1
cha-1
che-1
che-11
che-13
che-2
che-3
che-6
cho-1
chpf-1
chpf-2
cima-1
ckr-1
ckr-2
cle-1
clec-38
clh-1
clh-2
clh-4
clh-5
clh-6
clhm-1
clr-1
cmd-1
cnb-1
cng-1
cng-2
cng-3
cni-1
cnk-1
cnx-1
coel-1
cog-1
comt-1
comt-2
comt-3
comt-4
comt-5
coq-8
cor-1
cox-11
cpd-1
cpd-2
cpx-1
cpx-2
crml-1
csk-1
cup-4
cup-5
cwn-1
cwn-2
cyp-14A3
cysl-1
D1014.2
dac-1
daf-10
daf-11
daf-2
daf-25
daf-28
daf-37
daf-38
daf-4
daf-7
daf-8
dat-1
dbl-1
dcar-1
ddl-2
deg-1
deg-3
degt-1
del-1
del-10
del-2
del-3
del-4
del-5
del-6
del-7
del-8
del-9
delm-1
delm-2
des-2
dgk-3
dgn-1
dhc-1
dhc-4
die-1
dig-1
djr-1.2
dkf-1
dkf-2
dlc-1
dlc-2
dlc-3
dlc-4
dlc-5
dlc-6
dlg-1
dli-1
dma-1
dmsr-1
dmsr-10
dmsr-11
dmsr-12
dmsr-13
dmsr-14
dmsr-15
dmsr-16
dmsr-2
dmsr-3
dmsr-4
dmsr-5
dmsr-6
dmsr-7
dmsr-8
dmsr-9
dnj-14
dop-1
dop-2
dop-3
dop-4
dop-5
dop-6
dpf-1
dpf-2
dpf-4
dpf-5
dpf-6
dpf-7
dpt-1
drn-1
dsc-1
dsh-2
dyc-1
dyci-1
dyf-1
dyf-11
dyf-13
dyf-2
dyf-3
dyf-5
dyf-6
dyla-1
dylt-1
dylt-2
dylt-3
dyn-1
dyrb-1
E02A10.3
E04D5.2
eat-2
eat-20
eat-4
eat-5
EGAP5.1
egas-1
egas-2
egas-3
egas-4
egg-6
egl-10
egl-15
egl-19
egl-2
egl-21
egl-23
egl-3
egl-30
egl-36
egl-4
ehs-1
elks-1
elp-1
ent-1
ent-2
ent-3
ent-4
ent-5
ent-6
ent-7
eor-1
eri-6
eri-7
erm-1
erp-1
ets-5
exc-9
exl-1
exp-1
exp-2
F01D5.6
F08B4.4
F08G12.1
F08G12.8
F10D7.1
F10E7.9
F13H6.5
F15B9.10
F16C3.1
F16F9.3
F16G10.5
F17C11.2
F20D6.1
F23C8.13
F23F1.2
F30A10.12
F31D5.1
F31D5.2
F32D8.10
F35H10.10
F36D4.4
F36G9.3
F40A3.7
F40F9.3
F41C6.7
F43C9.2
F48E3.8
F49H12.4
F52D10.4
F53G12.8
F54E4.2
F54E4.4
F55A11.1
F55C12.5
F56A11.4
F56A12.2
F56A8.3
F56C9.3
F56F4.3
F57A8.4
F58B4.3
F58G6.8
F59B2.13
F59D12.1
F59E12.8
fax-1
fbl-1
fkh-2
fkh-8
flp-1
flp-10
flp-11
flp-12
flp-13
flp-14
flp-15
flp-16
flp-17
flp-18
flp-2
flp-20
flp-21
flp-22
flp-23
flp-24
flp-25
flp-26
flp-27
flp-28
flp-3
flp-32
flp-33
flp-4
flp-5
flp-6
flp-7
flp-8
flp-9
flr-1
flr-2
flr-4
fozi-1
frm-4
frm-5.1
frm-5.2
frm-8
frpr-1
frpr-10
frpr-11
frpr-12
frpr-13
frpr-14
frpr-15
frpr-16
frpr-17
frpr-18
frpr-19
frpr-2
frpr-3
frpr-4
frpr-5
frpr-6
frpr-7
frpr-8
frpr-9
fshr-1
fut-1
gab-1
gar-1
gar-3
gbb-1
gbb-2
gcc-1
gcs-1
gcy-1
gcy-11
gcy-12
gcy-13
gcy-14
gcy-15
gcy-17
gcy-18
gcy-19
gcy-2
gcy-20
gcy-21
gcy-22
gcy-23
gcy-25
gcy-27
gcy-28
gcy-29
gcy-3
gcy-31
gcy-32
gcy-33
gcy-34
gcy-35
gcy-36
gcy-37
gcy-4
gcy-5
gcy-6
gcy-7
gcy-8
gcy-9
gfi-1
gfrp-1
ggr-1
ggr-3
gipc-1
gipc-2
glb-10
glb-11
glb-12
glb-13
glb-14
glb-15
glb-16
glb-17
glb-18
glb-19
glb-2
glb-20
glb-21
glb-22
glb-23
glb-24
glb-25
glb-26
glb-27
glb-28
glb-29
glb-3
glb-30
glb-31
glb-32
glb-33
glb-4
glb-5
glb-6
glb-7
glb-8
glb-9
glc-1
glc-2
glc-3
glc-4
glit-1
glp-1
glr-1
glr-2
glr-3
glr-4
glr-6
glr-7
glr-8
glt-1
glt-3
glt-4
glt-5
glt-6
glt-7
gnrr-1
gnrr-2
gnrr-3
gnrr-4
gnrr-5
gnrr-6
gnrr-7
gon-2
gopc-1
gos-28
gpa-1
gpa-10
gpa-11
gpa-12
gpa-13
gpa-14
gpa-15
gpa-16
gpa-17
gpa-2
gpa-3
gpa-4
gpa-5
gpa-6
gpa-7
gpa-8
gpa-9
gpb-1
gpb-2
gpc-1
gpc-2
gpr-1
gpr-2
gras-1
grd-8
grk-1
grk-2
grl-6
grld-1
gta-1
gtl-1
gtl-2
gtr-1
H03A11.2
H09F14.1
H10E21.4
H23L24.4
hasp-1
hda-4
hdl-1
hdl-2
hecw-1
hen-1
him-4
hlh-10
hlh-16
hlh-2
hlh-29
hmr-1
homt-1
hot-1
hot-2
hot-3
hot-4
hot-5
hot-6
hot-7
hot-8
hot-9
hpa-1
hpa-2
hpl-2
hpo-30
hst-3.1
hum-1
hum-10
hum-2
hum-4
hum-5
hum-6
hum-7
hum-8
hum-9
ift-20
ift-74
ift-81
ifta-1
ifta-2
igcm-1
igcm-2
igcm-3
igcm-4
igdb-1
igdb-2
igdb-3
igeg-1
igeg-2
iglr-1
iglr-2
iglr-3
ins-1
ins-10
ins-11
ins-12
ins-13
ins-14
ins-15
ins-16
ins-17
ins-19
ins-2
ins-20
ins-21
ins-22
ins-23
ins-24
ins-25
ins-26
ins-27
ins-28
ins-29
ins-3
ins-30
ins-31
ins-32
ins-33
ins-34
ins-35
ins-36
ins-37
ins-38
ins-39
ins-4
ins-5
ins-6
ins-7
ins-9
inx-1
inx-10
inx-11
inx-12
inx-13
inx-14
inx-15
inx-16
inx-17
inx-18
inx-19
inx-2
inx-20
inx-21
inx-22
inx-5
inx-6
inx-9
irk-2
irk-3
irld-1
irld-10
irld-11
irld-12
irld-13
irld-14
irld-15
irld-16
irld-17
irld-18
irld-19
irld-2
irld-20
irld-21
irld-22
irld-23
irld-24
irld-25
irld-26
irld-27
irld-28
irld-29
irld-3
irld-30
irld-31
irld-32
irld-33
irld-34
irld-35
irld-36
irld-37
irld-38
irld-39
irld-4
irld-40
irld-41
irld-42
irld-43
irld-44
irld-45
irld-46
irld-47
irld-48
irld-49
irld-5
irld-50
irld-51
irld-52
irld-53
irld-55
irld-56
irld-57
irld-58
irld-59
irld-6
irld-60
irld-61
irld-62
irld-63
irld-64
irld-65
irld-66
irld-67
irld-7
irld-8
irld-9
itx-1
jbts-14
jnk-1
K01A2.12
K01A2.3
K01A2.4
K01A2.9
K03A1.4
K03H6.1
K03H6.5
K07C11.10
K07C5.9
K07G5.5
K10D6.2
K10G6.4
kap-1
kcc-1
kcc-3
kcnl-1
kcnl-2
kcnl-3
kcnl-4
kel-8
kin-19
kin-29
kin-4
klp-10
klp-11
klp-12
klp-13
klp-15
klp-16
klp-17
klp-18
klp-19
klp-20
klp-3
klp-4
klp-6
klp-7
kpc-1
kqt-1
kqt-2
kqt-3
kvs-1
kvs-2
kvs-3
kvs-4
kvs-5
lad-2
lag-2
lap-1
lat-1
lat-2
ldb-1
let-2
let-4
let-413
let-60
lev-1
lev-10
lev-8
lev-9
lgc-1
lgc-10
lgc-11
lgc-12
lgc-13
lgc-14
lgc-15
lgc-16
lgc-17
lgc-18
lgc-19
lgc-20
lgc-21
lgc-22
lgc-23
lgc-24
lgc-25
lgc-26
lgc-27
lgc-28
lgc-29
lgc-30
lgc-31
lgc-32
lgc-33
lgc-34
lgc-35
lgc-36
lgc-37
lgc-38
lgc-39
lgc-4
lgc-40
lgc-41
lgc-42
lgc-43
lgc-44
lgc-45
lgc-46
lgc-47
lgc-48
lgc-49
lgc-5
lgc-50
lgc-51
lgc-52
lgc-53
lgc-54
lgc-6
lgc-7
lgc-8
lgc-9
lim-4
lim-6
lim-8
lin-10
lin-11
lin-17
lin-2
lin-32
lin-7
lov-1
lrk-1
lron-1
lron-10
lron-11
lron-12
lron-13
lron-14
lron-15
lron-2
lron-3
lron-4
lron-5
lron-6
lron-7
lron-8
lron-9
lst-1
lsy-2
lsy-27
lsy-6
lurp-1
lurp-2
lurp-3
lurp-4
M02B1.2
M04F3.4
M04G7.3
M153.2
mab-21
mab-3
mab-7
mab-9
maco-1
madd-4
magi-1
magu-1
magu-2
magu-3
magu-4
max-2
mbr-1
mdl-1
mec-1
mec-10
mec-14
mec-17
mec-18
mec-19
mec-2
mec-3
mec-4
mec-7
mec-8
mec-9
mef-2
memb-1
memb-2
mgl-1
mgl-2
mgl-3
mics-1
micu-1
mig-13
mig-14
mig-5
mig-6
mir-124
mir-241
mir-273
mir-71
mir-84
mks-5
mlc-1
mlc-2
mlc-3
mlc-4
mlc-5
mlc-6
mlc-7
mls-2
mnm-2
mod-1
mod-5
molo-1
mps-1
mps-2
mps-3
mps-4
mpz-3
mpz-4
mpz-5
mpz-6
mrp-1
mrp-2
mrp-3
mrp-4
mrp-5
mrp-6
mrp-7
mrp-8
msi-1
mtd-1
mth-1
mth-2
mtm-9
mut-7
mxl-3
myo-1
myo-2
myo-3
myo-5
myo-6
myrf-1
nab-1
nas-3
nbet-1
nca-2
ncam-1
ncr-1
ncs-1
ncs-2
ncs-3
ncs-4
ncs-5
ncs-6
ncs-7
ncx-1
ncx-10
ncx-2
ncx-3
ncx-4
ncx-5
ncx-6
ncx-7
ncx-8
ncx-9
nep-1
nep-10
nep-11
nep-12
nep-13
nep-14
nep-15
nep-16
nep-17
nep-18
nep-19
nep-2
nep-20
nep-21
nep-22
nep-23
nep-24
nep-25
nep-26
nep-3
nep-4
nep-5
nep-6
nep-7
nep-8
nep-9
neto-1
nhr-111
nhr-22
nhr-253
nhr-36
nhr-38
nhr-50
nhr-60
nhr-67
nhr-69
nhr-79
nhr-83
nhx-1
nipi-3
nkcc-1
nlp-10
nlp-11
nlp-12
nlp-13
nlp-14
nlp-16
nlp-17
nlp-18
nlp-19
nlp-2
nlp-20
nlp-21
nlp-22
nlp-23
nlp-24
nlp-25
nlp-26
nlp-27
nlp-28
nlp-29
nlp-30
nlp-31
nlp-32
nlp-33
nlp-34
nlp-35
nlp-36
nlp-37
nlp-38
nlp-39
nlp-4
nlp-40
nlp-41
nlp-42
nlp-46
nlp-47
nlp-5
nlp-6
nlp-7
nlp-8
nlp-9
nlr-1
nmr-1
nmr-2
nmur-1
nmur-2
nmur-3
nmur-4
nmy-1
nmy-2
nphp-1
nphp-2
nphp-4
npr-1
npr-10
npr-11
npr-12
npr-13
npr-14
npr-15
npr-16
npr-17
npr-18
npr-19
npr-2
npr-20
npr-21
npr-22
npr-23
npr-24
npr-25
npr-26
npr-27
npr-28
npr-29
npr-3
npr-30
npr-31
npr-32
npr-33
npr-34
npr-35
npr-4
npr-5
npr-6
npr-7
npr-8
npr-9
nrde-3
nrfl-1
nrx-1
nsf-1
nsy-1
nsy-7
ntc-1
ntr-1
ntr-2
nucb-1
ocr-1
ocr-2
ocr-3
ocr-4
octr-1
odr-1
odr-10
odr-2
odr-3
odr-4
odr-7
odr-8
oig-1
oig-2
oig-3
oig-4
oig-5
oig-6
oig-7
oig-8
olrn-1
ooc-5
osm-1
osm-10
osm-12
osm-3
osm-5
osm-6
osm-9
pag-3
pak-1
pamn-1
pan-1
paqr-1
paqr-2
par-3
par-6
pat-10
pat-2
pat-4
pat-6
pbo-1
pbo-5
pbo-6
pcbd-1
PDB1.1
pde-1
pde-2
pde-3
pde-4
pde-5
pde-6
pdf-1
pdfr-1
pef-1
peli-1
pept-3
pgal-1
pghm-1
pgp-2
pha-4
pin-2
pink-1
pitp-1
pkc-1
pkd-2
plc-1
plep-1
pll-1
pmt-1
pmt-2
pnc-1
poml-1
pry-1
psmd-9
ptc-3
ptl-1
ptp-1
ptp-3
ptp-4
pxn-1
pxn-2
qdpr-1
qui-1
R02D5.3
R02D5.7
R02E12.4
R02F11.3
R08D7.5
R09H10.6
R102.2
R10H10.4
R11F4.2
R13H7.2
R144.11
rab-3
rbf-1
reps-1
rgef-1
rgs-1
rgs-10
rgs-11
rgs-2
rgs-3
rgs-4
rgs-5
rgs-6
rgs-7
rgs-8.1
rgs-8.2
rgs-9
rhgf-1
rhgf-2
ric-19
ric-4
ric-8
rig-1
rig-3
rig-4
rig-5
riok-1
rnh-1.2
rpm-1
rsa-1
sam-10
sax-3
sax-7
scc-1
scd-2
scm-1
seb-2
seb-3
sec-20
sec-22
ser-1
ser-2
ser-3
ser-4
ser-5
ser-6
ser-7
sgk-1
shk-1
shl-1
shn-1
shw-1
shw-3
siah-1
sid-3
sin-3
sipa-1
skn-1
slc-17.1
slc-17.2
slc-17.3
slc-17.4
slc-17.5
slc-17.6
slc-17.7
slc-17.8
slc-17.9
slc-28.1
slc-28.2
slo-1
slo-2
slt-1
sma-10
sma-6
smz-1
smz-2
snai-1
snap-29
snb-1
snb-2
snb-5
snb-6
snb-7
snet-1
snf-1
snf-10
snf-11
snf-12
snf-2
snf-3
snf-4
snf-5
snf-6
snf-7
snf-8
snf-9
sng-1
snn-1
snt-1
snt-2
snt-3
snt-4
snt-5
snt-6
snt-7
snx-13
snx-14
snx-27
sol-1
sol-2
spe-15
spe-41
sph-1
spp-12
spp-3
sprr-1
sprr-2
sprr-3
sra-10
sra-11
sra-13
sra-17
sra-39
sra-6
sra-7
sra-9
srab-1
srab-12
srab-14
srab-16
srab-20
srab-23
srab-24
srab-4
srab-9
srb-6
srbc-64
srbc-66
src-1
srd-1
srd-16
srd-17
srd-23
srd-33
sre-1
sre-11
sre-30
sre-37
sre-4
srg-13
srg-2
srg-30
srg-36
srg-37
srg-41
srg-47
srg-8
srh-10
srh-132
srh-139
srh-18
srh-25
srh-281
srh-68
sri-14
sri-51
sro-1
srp-2
srsx-3
srsx-30
srsx-37
srtx-1
sru-38
sru-4
srv-11
srw-1
srw-102
srw-103
srw-113
srw-115
srw-118
srw-122
srw-123
srw-127
srw-13
srw-139
srw-29
srw-33
srw-36
srw-42
srw-44
srw-51
srw-53
srw-57
srw-67
srw-73
srw-8
srw-87
srw-94
srx-47
srx-76
srz-1
srz-13
srz-6
sssh-1
ssu-1
stg-1
stg-2
stl-1
stn-1
stn-2
sto-1
sto-2
sto-3
sto-4
sto-5
sto-6
str-1
str-163
str-199
str-2
str-220
str-3
str-33
str-44
sulp-2
sup-10
sup-9
svh-1
svop-1
syd-1
syd-2
syd-9
syg-2
sym-1
syx-16
syx-17
syx-18
syx-2
syx-3
syx-4
syx-5
syx-6
syx-7
T01B11.1
T02D1.4
T03F1.11
T04B8.5
T04F3.4
T04F8.6
T07D1.3
T07H6.4
T09B4.4
T10E10.3
T11F9.1
T15H9.4
T19B10.5
T19C4.5
T22D1.5
T25E4.2
tag-180
tag-80
tag-89
tag-97
tax-2
tax-4
tax-6
tba-1
tba-2
tba-9
tbb-1
tbh-1
tbx-2
tdc-1
tiam-1
tir-1
tkr-1
tkr-2
tkr-3
tmc-1
tnc-2
toc-1
toe-2
tol-1
tom-1
tpp-2
tpst-1
trak-1
trp-1
trp-2
trp-4
trpa-1
trpa-2
trpl-1
trpl-2
trpl-3
trpl-4
trpl-5
trx-1
trx-2
ttm-1
ttm-2
ttx-1
ttx-3
ttx-7
ttyh-1
tub-1
twk-1
twk-10
twk-11
twk-12
twk-13
twk-14
twk-16
twk-17
twk-18
twk-2
twk-20
twk-21
twk-22
twk-23
twk-24
twk-25
twk-26
twk-28
twk-29
twk-3
twk-30
twk-31
twk-32
twk-33
twk-34
twk-35
twk-36
twk-37
twk-39
twk-4
twk-40
twk-42
twk-43
twk-44
twk-45
twk-46
twk-47
twk-48
twk-49
twk-5
twk-6
twk-7
twk-8
twk-9
tyra-2
tyra-3
ubc-1
ugt-50
ugt-56
uig-1
unc-1
unc-10
unc-104
unc-105
unc-108
unc-11
unc-116
unc-129
unc-13
unc-18
unc-24
unc-25
unc-26
unc-29
unc-3
unc-30
unc-31
unc-32
unc-36
unc-37
unc-38
unc-39
unc-4
unc-42
unc-43
unc-46
unc-47
unc-49
unc-5
unc-52
unc-54
unc-57
unc-58
unc-6
unc-62
unc-63
unc-64
unc-7
unc-79
unc-8
unc-80
unc-93
unc-97
use-1
vab-1
vab-15
vab-2
vab-3
vab-8
vamp-7
vamp-8
vav-1
vem-1
ver-1
ver-2
ver-3
ver-4
vglu-2
vglu-3
vnut-1
vti-1
W02A2.5
W10C4.1
wdr-23
wrk-1
xbx-1
xrn-2
Y105E8A.3
Y113G7A.15
Y11D7A.3
Y12A6A.1
Y37A1A.2
Y37E11AL.1
Y37E11AL.6
Y39B6A.27
Y39B6A.29
Y39D8A.1
Y40C5A.4
Y41D4B.24
Y42H9AR.1
Y43D4A.1
Y52E8A.1
Y54E2A.10
Y55D5A.1
Y57G11C.22
Y57G11C.44
Y60A3A.9
Y70D2A.1
Y71H2AM.9
Y73C8B.5
ykt-6
zen-4
zig-1
zig-10
zig-2
zig-3
zig-4
zig-5
zig-6
zig-7
zig-8
zig-9
ZK1307.7
ZK1321.4
ZK185.5
ZK328.7
ZK6.6
ZK6.8
ZK721.4
ZK757.1
ZK792.1
ZK813.5
ZK849.1
ZK856.14
ZK863.1
ZK867.2
zoo-1
ztf-3
zyg-8

## Sheet: Non neuronal genes
Gene name
aap-1
aat-1
aat-2
aat-3
aat-4
aat-5
aat-6
aat-9
abf-1
abf-2
abf-3
abf-4
abf-5
abl-1
abt-1
abt-2
abt-4
abt-5
abu-1
abu-2
abu-4
abu-5
abu-6
abu-7
abu-8
abu-9
abu-10
abu-11
aco-1
aco-2
act-2
act-3
act-4
act-5
acy-1
acy-3
acy-4
add-2
adm-2
adr-1
adr-2
adt-1
adt-2
aex-1
aex-3
aex-6
agt-1
agt-2
aip-1
air-1
air-2
ajm-1
akt-1
akt-2
alg-1
alg-2
alh-2
alh-3
alh-4
alh-5
alh-6
alh-7
alh-8
alh-9
alh-10
alh-11
alh-12
aly-1
aly-2
aly-3
ama-1
amt-1
amt-2
amt-3
amx-1
amx-3
anc-1
aos-1
apc-2
apc-10
ape-1
aph-1
apl-1
apm-1
apn-1
app-1
2001-04-01
aps-2
apg-1
aps-1
apb-1
apa-2
apd-3
apb-3
apm-3
aps-3
apt-9
apx-1
aqp-1
aqp-2
aqp-3
aqp-4
aqp-6
aqp-7
aqp-8
aqp-10
aqp-11
arc-1
ard-1
arf-1.2
arf-3
arf-6
arg-1
ark-1
arl-1
arl-3
arf-1.1
aars-1
aars-2
art-1
arx-1
arx-2
arx-3
exos-4.2
arx-5
arx-6
arx-7
asb-1
asb-2
asg-1
asg-2
asm-1
asm-2
asm-3
asp-1
asp-2
asp-3
asp-4
asp-6
atf-2
atf-5
atf-6
atf-7
atgp-1
atgp-2
atl-1
atm-1
atn-1
atp-2
atp-3
atx-2
baf-1
bar-1
bca-1
bcc-1
bir-1
bli-2
bli-3
bli-5
bli-6
bpl-1
F23H11.5
brc-1
brd-1
bre-1
bre-2
bre-3
bre-4
bre-5
brf-1
bro-1
brp-1
btf-1
byn-1
cab-1
cap-1
cap-2
cas-1
cav-1
cav-2
cbp-1
ccg-1
cyp-13A7
cyp-14A5
cyp-44A1
ccr-4
cct-1
cct-5
cct-6
cdc-6
cdc-14
cdc-25.2
cdc-25.3
cdc-25.4
cdc-42
cdd-1
cdk-1
cdk-4
cdk-5
cdk-7
cdk-8
cdk-9
cdl-1
cdt-1
cec-1
ced-1
ced-2
ced-3
ced-5
ced-6
ced-7
ced-8
ced-9
ced-10
ced-12
ced-13
ceh-1
ceh-5
ceh-9
ceh-12
ceh-16
ceh-18
ceh-21
ceh-22
pros-1
ceh-27
ceh-28
ceh-30
ceh-31
ceh-33
ceh-39
ceh-41
cpg-1
cel-1
cep-1
ces-1
ces-2
cey-1
cey-2
cey-3
cey-4
cfz-2
cgh-1
cgp-1
chd-3
che-12
che-14
chs-1
chs-2
chk-1
chk-2
chn-1
chp-1
cht-1
cic-1
cit-1.1
cit-1.2
cka-1
cka-2
ckb-1
ckb-2
ckb-3
ckb-4
ckc-1
cki-1
cki-2
ckk-1
cku-70
cku-80
cky-1
clc-1
clc-2
clc-3
clc-5
cpi-2
cpi-1
clk-2
cln-3.1
cln-3.2
cln-3.3
clp-1
clp-2
clp-4
clp-6
clp-7
cls-2
clu-1
clx-1
cmk-1
cnc-1
cnc-2
cnc-3
cnc-4
cnc-5
cnc-6
cnd-1
cnt-2
cof-2
cogc-2
coh-1
coh-3
col-2
col-3
col-8
col-12
col-13
col-14
col-17
col-19
col-20
col-33
col-34
col-35
col-36
col-37
col-38
col-39
col-41
col-43
col-44
col-45
col-48
col-49
col-51
col-52
col-53
col-54
col-55
col-56
col-58
col-60
col-62
col-64
col-65
col-68
col-69
col-70
col-71
col-72
col-73
col-74
col-75
col-76
col-77
col-79
col-80
col-81
col-84
col-85
col-86
col-88
col-89
col-92
col-93
col-94
col-97
col-98
col-99
col-101
col-102
col-103
col-104
col-105
col-106
col-107
col-108
col-109
col-110
col-111
col-113
col-114
col-115
col-117
col-118
col-119
col-121
col-122
col-123
col-124
col-125
col-126
col-127
col-128
col-129
col-130
col-131
col-132
col-133
col-135
col-137
col-138
col-140
col-141
col-142
col-143
col-144
col-145
col-146
col-147
col-148
col-149
col-150
col-151
col-152
col-153
col-154
col-155
col-156
col-157
col-158
col-161
col-163
col-165
col-166
col-167
col-168
col-169
col-170
col-172
col-173
col-174
col-175
col-176
col-177
col-178
col-179
col-180
col-181
col-182
col-183
col-185
col-186
col-187
coq-1
coq-2
coq-3
coq-4
coq-6
cpb-1
cpb-2
cpb-3
cpf-1
cpin-1
cpl-1
cpn-1
cpn-3
cpn-4
cpr-1
cpr-2
cpr-4
cpr-6
cps-6
cpz-1
cpz-2
crb-1
crh-1
crn-1
crn-2
crn-3
crn-4
crn-6
cars-1
crt-1
csb-1
csc-1
csn-1
csn-2
csn-4
csn-5
csp-1
csp-2
csp-3
ctl-1
ctl-2
ctn-1
cts-1
cua-1
cul-1
cul-2
cul-3
cul-4
cul-5
cul-6
cup-2
cut-1
cut-6
cwp-1
cwp-2
cwp-3
cwp-4
cya-1
cyb-1
cyb-2.1
cyb-2.2
cyb-3
cyc-1
cyd-1
cye-1
cyk-1
cyk-3
cyk-4
cyl-1
cyn-1
cyn-3
cyn-4
cyn-5
cyn-6
cyn-7
cyn-8
cyn-9
cyn-10
cyn-11
cyn-13
sig-7
cyn-15
cyn-16
cyn-17
dab-1
dad-1
daf-1
daf-3
daf-5
daf-6
daf-9
daf-12
daf-14
daf-15
daf-18
daf-19
daf-21
dao-2
dao-3
dao-6
dap-3
daz-1
dbr-1
dcp-66
dcs-1
ddp-1
deb-1
dgk-1
dgk-2
dhp-1
dhp-2
dhs-1
dhs-2
dhs-3
dhs-4
dhs-5
dhs-6
dhs-7
dhs-8
dhs-9
dhs-11
dhs-12
dhs-13
dhs-14
dhs-15
dhs-16
dhs-17
dhs-18
dhs-19
dhs-20
dhs-21
dhs-22
dhs-23
dhs-24
dhs-25
dhs-26
dhs-27
dhs-28
dhs-29
dhs-30
dic-1
dim-1
dis-3
div-1
dlk-1
dnc-1
dnc-2
dnj-1
dnj-3
dnj-4
dnj-5
dnj-7
dnj-9
dnj-10
dnj-11
dnj-12
dnj-13
dnj-15
dnj-17
dnj-18
dnj-19
dnj-20
dnj-21
dnj-22
dnj-23
dnj-24
dnj-27
dnj-28
dnj-29
dog-1
cks-1
dpf-3
dpl-1
dpr-1
dpy-1
dpy-2
dpy-3
dpy-4
dpy-6
dpy-7
dpy-8
dpy-9
dpy-10
dpy-11
dpy-13
dpy-17
dpy-18
dpy-19
dpy-20
dpy-21
dpy-22
dpy-23
dpy-26
dpy-27
dpy-28
dpy-30
drh-1
dro-1
drp-1
dars-1
dars-2
dsc-4
dsl-1
dsl-2
dsl-3
dsl-4
dsl-7
duo-1
duo-3
dur-1
dyb-1
eat-3
eat-6
eat-18
bcat-1
ech-1.1
ech-2
ech-3
ech-4
ech-5
ech-7
ech-8
ech-9
eff-1
efk-1
efl-1
efl-2
efn-2
efn-3
efn-4
eftu-2
eef-2
eef-1A.1
egl-1
egl-8
egl-9
egl-17
egl-26
egl-27
egl-38
egl-45
ego-1
ego-2
ehn-3
eif-3.B
eif-3.C
eif-3.D
eif-3.E
eif-3.F
eif-3.G
eif-3.H
eif-3.I
eif-3.K
eif-6
elb-1
elc-1
elc-2
elo-1
elo-2
elo-3
elo-6
elo-7
elo-8
elo-9
elt-1
elt-2
elt-3
elt-4
elt-6
emb-4
emb-5
emb-9
emb-27
emo-1
end-1
end-3
epi-1
epn-1
eps-8
erd-2
eri-1
ero-1
qars-1
ears-1
etr-1
fos-1
evl-14
evl-20
exc-4
exo-3
eya-1
far-1
far-2
far-3
far-4
far-6
far-7
far-8
fat-1
fat-2
fat-3
fat-4
fat-5
fat-6
fat-7
fbf-1
fbf-2
fbp-1
fce-1
fce-2
feh-1
fem-1
fem-2
fem-3
fer-1
fis-1
fis-2
fkb-1
fkb-2
fkb-3
fkb-4
fkb-5
fkb-6
fkb-7
fkb-8
fkh-4
fkh-5
fkh-6
fkh-7
fkh-9
fkh-10
fli-1
fmo-1
fmo-2
fmo-3
fmo-4
fmo-5
fog-1
fog-2
fox-1
fre-1
frk-1
frm-1
frm-2
frm-3
frm-7
frm-9
frm-10
fars-1
fars-3
fsn-1
ftn-1
ftn-2
ftt-2
fum-1
fut-2
fut-8
fzo-1
fzr-1
gad-1
xnd-1
gap-1
gas-1
gbh-1
gck-1
gdi-1
gei-1
gei-3
gei-4
lin-66
icl-1
acdh-13
snpc-4
meg-3
gei-13
gei-14
gei-15
gei-17
gei-18
gem-4
ges-1
gex-2
gex-3
gfi-2
gfi-3
nrde-4
gfl-1
gip-1
C45G3.3
gld-3
glh-1
glh-2
glh-3
glh-4
gln-1
gln-2
gln-5
gln-6
R07B1.8
gly-1
gly-2
gly-3
gly-4
gly-5
gly-6
gly-7
gly-8
gly-10
gly-11
gly-12
gly-13
gly-14
gly-15
gly-16
gly-17
gly-20
gna-1
gna-2
gop-1
gop-2
gop-3
gpd-3
gpd-4
gpn-1
grd-1
grd-2
grd-3
grd-4
grd-5
grd-7
grd-9
grd-10
grd-11
grd-12
grd-13
grd-14
grd-15
grd-16
grh-1
grl-1
grl-2
grl-3
grl-4
grl-5
grl-8
grl-9
grl-10
grl-11
grl-12
grl-13
grl-14
grl-15
grl-16
grl-17
grl-18
grl-19
grl-21
grl-22
grl-23
grl-24
grl-25
grl-26
grl-27
grl-29
grl-30
gro-1
grp-1
gars-1
gsk-3
gsp-1
gsp-2
gst-1
gst-2
gst-3
gst-4
gst-5
gst-6
gst-8
gst-9
gst-10
gst-11
gst-12
gst-13
gst-14
gst-15
gst-16
gst-17
gst-18
gst-19
gst-20
gst-21
gst-22
gst-23
gst-24
gst-25
gst-26
gst-27
gst-28
gst-29
gst-31
gst-32
gst-33
gst-34
gst-35
gst-36
gst-37
gst-38
gst-39
gst-41
gst-42
gst-43
gst-44
gsy-1
gur-3
gur-5
gut-2
haf-1
haf-2
haf-3
haf-4
hmt-1
haf-6
haf-7
haf-8
ham-1
hap-1
hch-1
hcp-1
hcp-2
hcp-4
hcp-6
hda-1
hda-3
hda-10
hel-1
hgo-1
hid-1
hil-1
hil-2
hil-3
hil-4
hil-6
hil-7
hil-8
him-3
him-5
him-6
him-10
him-14
him-17
his-1
his-2
his-3
his-4
his-5
his-6
his-7
his-8
his-9
his-10
his-11
his-12
his-14
his-15
his-16
his-17
his-18
his-19
his-20
his-21
his-24
his-25
his-26
his-27
his-28
his-29
his-30
his-33
his-35
C50F4.6
his-37
his-38
his-39
his-40
his-41
his-42
his-43
his-44
his-47
his-48
his-49
his-50
his-52
his-53
his-54
his-55
his-56
his-57
his-58
his-59
his-60
his-61
his-62
his-63
his-64
his-65
his-66
his-67
his-68
his-69
his-71
his-72
his-73
hlh-1
hlh-4
hlh-6
hlh-8
hlh-11
hlh-12
hlh-15
hlh-17
hlh-19
btb-1
hlh-25
hlh-26
hlh-27
hlh-28
hmg-1.1
hmg-1.2
hmg-3
hmg-5
hmg-11
hmg-12
hmp-1
hmp-2
hnd-1
hoe-1
hog-1
hop-1
hpd-1
hpl-1
hpr-9
hpr-17
hrp-1
hrp-2
hars-1
hsb-1
hse-5
hsf-1
hsp-1
hsp-3
hsp-4
hsp-6
hsp-12.2
hsp-12.3
hsp-12.6
hsp-16.1
hsp-16.2
hsp-16.11
hsp-16.41
hsp-16.48
hsp-16.49
hsp-17
hsp-25
hsp-43
hsp-60
hsp-70
hst-1
hst-2
hst-6
htp-1
htp-3
hus-1
hyl-1
hyl-2
icd-1
icln-1
icp-1
ifa-1
ifa-3
ifa-4
ifb-1
ifb-2
ifc-1
ifc-2
ifd-1
ifd-2
ife-3
ife-5
iff-1
iff-2
ifg-1
ifp-1
ikb-1
ile-1
ile-2
ima-2
imb-1
imb-3
xpo-1
xpo-2
xpo-3
ina-1
inf-1
ins-8
inx-8
ire-1
gon-14
iars-1
iars-2
isp-1
isw-1
jac-1
jip-1
jkk-1
jph-1
kat-1
kel-1
kel-10
kgb-1
kgb-2
kin-1
kin-2
kin-3
kin-5
kin-6
kin-9
kin-10
kin-14
kin-15
kin-16
kin-18
kin-21
kin-23
kin-24
kin-26
klc-2
kars-1
ksr-1
ksr-2
kup-1
laf-1
lag-1
lam-1
lam-3
lap-2
lbp-1
lbp-2
lbp-3
lbp-4
lbp-5
lbp-7
lbp-8
ldh-1
lea-1
lec-1
lec-2
lec-3
lec-4
lec-5
lec-6
lec-7
lec-8
lec-10
lem-2
lem-3
let-19
ect-2
let-23
let-70
let-92
let-99
lpr-1
let-268
let-363
let-381
let-418
let-502
let-504
let-526
let-607
let-630
let-711
let-716
let-721
let-754
let-756
let-765
let-805
let-858
lfe-2
lgg-1
lgg-2
lgg-3
lgx-1
lig-1
lig-4
lim-7
lin-1
lin-3
lin-8
lin-9
lin-12
lin-13
lin-14
lin-18
lin-22
lin-23
lin-24
lin-26
lin-29
lin-31
lin-33
lin-35
lin-36
lin-37
lin-39
lin-40
lin-41
lin-44
lin-45
lin-48
lin-49
lin-52
lin-53
lin-54
lin-59
lin-61
lip-1
lir-1
lir-2
lir-3
lit-1
lmn-1
lmp-1
lon-1
lon-2
lon-3
lpd-2
lpd-3
lpd-5
lpd-6
lpd-7
lpd-8
lpl-1
lrp-1
lrp-2
lars-1
lars-2
lrx-1
lsm-1
lsm-3
lsm-4
lsm-5
lsm-6
lsm-7
lst-2
lst-3
lst-4
ltd-1
lys-1
lys-2
lys-3
lys-4
lys-5
lys-6
lys-7
lys-8
lys-9
lys-10
mab-5
mab-10
mab-20
mac-1
mag-1
mai-1
map-1
map-2
mat-1
mat-2
mat-3
mau-8
max-1
mbf-1
mbk-1
mbk-2
mca-1
mca-3
mcm-3
mcm-5
mcm-6
mcm-7
mdf-1
mdf-2
mdh-2
mdt-6
mec-5
mec-12
mec-15
med-1
med-2
mei-1
mei-2
mek-1
mek-2
mel-26
mel-32
mep-1
mes-1
mes-2
mes-3
mes-4
mes-6
mev-1
mex-1
mex-3
mex-5
mex-6
mif-1
mif-2
mif-3
mig-1
mig-15
mig-21
mig-22
mig-23
cogc-1
mix-1
mkk-4
mlh-1
mlp-1
mls-1
moc-1
moc-2
moe-3
mog-3
mog-4
mog-5
mom-1
mom-4
mom-5
dapk-1
mpk-1
mpk-2
mre-11
mrg-1
mars-1
mrt-2
msh-2
msh-5
msh-6
msp-10
msp-19
msp-36
msp-38
msp-45
msp-49
msp-50
msp-53
msp-55
msp-56
msp-57
msp-58
msp-59
msp-63
msp-64
msp-65
msp-76
msp-77
msp-78
msp-79
msp-81
msp-113
msp-142
msp-152
mtk-1
mtl-1
mtl-2
mtm-3
mtm-5
mtm-6
klf-3
mua-3
mup-2
mut-2
mut-14
mut-16
mxl-1
mxl-2
nac-1
nac-2
nac-3
nas-1
nas-2
nas-4
nas-5
nas-6
nas-7
nas-8
nas-9
nas-10
nas-11
nas-12
nas-13
nas-14
nas-15
nas-16
nas-17
nas-18
nas-19
nas-21
nas-22
nas-23
nas-24
nas-25
nas-28
nas-29
nas-30
nas-31
nas-32
nas-33
nas-36
nas-37
nas-38
nas-39
ncl-1
ncr-2
ndc-80
ndg-4
ndx-1
ndx-2
ndx-4
dcap-2
ndx-6
ndx-7
ndx-8
ndx-9
ned-8
nex-1
nex-2
nex-3
nex-4
nfi-1
nfm-1
nft-1
ngn-1
ngp-1
nhl-1
nhl-3
nhr-1
nhr-2
nhr-3
nhr-4
nhr-5
nhr-6
nhr-8
nhr-9
nhr-10
nhr-11
nhr-12
nhr-13
nhr-14
nhr-15
nhr-16
nhr-17
nhr-18
nhr-19
nhr-20
nhr-21
nhr-23
nhr-25
nhr-28
nhr-31
nhr-32
nhr-35
nhr-42
nhr-44
nhr-46
nhr-47
nhr-48
nhr-49
nhr-51
nhr-52
nhr-54
nhr-56
nhr-57
nhr-58
nhr-59
nhr-62
nhr-63
nhr-64
nhr-65
nhr-66
nhr-72
nhr-73
nhr-74
nhr-77
nhr-78
nhr-80
nhr-81
nhr-82
nhr-84
nhr-85
nhr-86
nhr-87
nhr-88
nhr-89
nhr-90
nhr-91
nhr-92
nhr-95
nhr-96
nhr-98
nhr-99
nhr-100
nhr-101
nhr-102
nhr-103
nhr-104
nhr-106
nhr-107
nhr-108
nhr-109
nhr-112
nhr-113
nhr-114
nhr-115
nhr-116
nhr-117
nhr-118
nhr-119
nhr-120
nhr-121
nhr-122
nhr-123
nhr-124
nhr-125
nhr-126
nhr-127
nhr-128
nhr-130
nhr-131
nhr-132
nhr-133
nhr-134
nhr-135
nhr-136
nhr-137
nhx-2
nhx-4
nhx-6
nhx-8
nhx-9
nlt-1
nnt-1
nob-1
nos-2
nos-3
npp-1
npp-2
npp-3
npp-4
npp-5
npp-6
npp-7
npp-9
npp-10
npp-11
npp-12
npp-13
npp-14
npp-15
npp-16
rae-1
npp-18
npp-19
npp-20
nrf-5
nrf-6
nars-1
asns-1
nst-1
ntl-2
ntl-3
ntl-4
nud-1
nuo-1
nxf-1
nxt-1
oat-1
2001-10-01
2002-10-01
odc-1
odd-1
odd-2
blmp-1
ogt-1
old-2
oma-1
oma-2
ooc-3
pept-2
ora-1
orc-2
osm-7
osm-8
ost-1
oxi-1
paa-1
pab-1
pab-2
pabp-2
pad-1
paf-1
paf-2
pal-1
pam-1
par-1
par-2
par-4
par-5
pas-2
pas-3
pas-4
pas-5
pas-6
pas-7
pat-3
pat-9
pat-12
pax-1
pax-2
pax-3
pbo-4
pbs-2
pbs-3
pbs-4
pbs-5
pbs-6
pbs-7
pcm-1
pcp-1
pcp-3
pcp-4
pct-1
pdi-2
pdi-3
pdk-1
pdl-1
pdr-1
peb-1
pek-1
pes-1
pes-2.1
pes-5
pes-7
pes-8
pes-9
pes-10
mct-4
pes-23
pfn-1
pfn-2
pfn-3
pgl-1
pgl-2
pgl-3
pgp-1
pgp-4
pgp-5
pgp-7
pgp-10
pgp-11
pgp-12
pgp-13
pgp-14
pha-1
phb-1
phf-5
phg-1
pho-1
pho-4
php-3
phy-2
phy-3
pie-1
pif-1
pik-1
pis-1
pkc-2
pkc-3
plc-2
plc-3
plc-4
pld-1
plk-1
plk-2
plk-3
plx-1
plx-2
parp-1
parg-1
parg-2
pmk-1
pmk-2
pmk-3
pmp-1
pmp-2
pmp-3
pmp-5
pmr-1
pms-2
pod-1
pod-2
pop-1
pos-1
pph-1
pph-2
pph-4.2
ppk-1
ppk-2
ppk-3
ppp-1
pps-1
ppt-1
ppw-1
ppw-2
pqe-1
pqm-1
pqm-96
pqn-2
abu-15
pqn-8
hgrs-1
pqn-10
szy-20
pqn-15
pqn-16
pqn-18
stam-1
pqn-21
pqn-24
pqn-25
pqn-26
pqn-29
pqn-31
pqn-32
ptrn-1
pqn-37
mdt-30
pqn-39
ketn-1
pqn-44
ifet-1
abu-13
pqn-48
pqn-51
pqn-53
pqn-57
pqn-59
pqn-60
pqn-62
pqn-63
larp-5
pqn-67
pqn-68
pqn-70
pqn-71
pqn-72
pqn-74
pqn-75
pqn-76
pqn-78
pqn-79
pqn-80
pqn-82
pqn-83
pqn-84
pqn-85
pqn-87
pqn-88
pqn-89
pqn-90
pqn-91
pqn-92
abu-14
pqn-96
pqn-97
pqn-98
prg-1
prg-2
pri-1
pri-2
prk-2
T19D2.2
pro-1
prpf-4
prp-21
pars-1
pars-2
prx-1
prx-2
prx-3
prx-5
prx-6
prx-11
prx-19
swsn-1
swsn-4
pst-1
ptb-1
ptc-1
ptc-2
ptd-2
ptp-2
ptr-1
ptr-2
ptr-3
ptr-5
ptr-6
ptr-8
ptr-9
ptr-10
ptr-11
ptr-12
ptr-13
ptr-14
ptr-15
ptr-16
ptr-17
ptr-18
ptr-19
ptr-20
ptr-21
ptr-22
ptr-24
puf-3
puf-5
puf-6
puf-7
puf-8
pus-1
pvf-1
epac-1
pyc-1
pyr-1
qua-1
rab-1
rab-5
rab-6.1
rab-6.2
rab-7
rab-8
rab-10
rab-11.1
rab-11.2
rab-14
rab-18
rab-21
rab-30
rab-33
rab-35
rab-37
rab-39
rac-2
rad-50
rad-51
rad-54
ram-2
ram-5
ran-1
ran-2
ran-4
ran-5
rap-2
rap-3
ras-1
ras-2
rba-1
rbc-1
rbc-2
rbg-1
rbg-2
rbr-2
rbx-1
rcn-1
rcq-5
rde-1
rde-2
rde-4
rdy-2
rec-8
ref-1
ref-2
ret-1
rfc-1
rfc-2
rfc-3
rfc-4
rfl-1
rgr-1
rha-1
rhi-1
rho-1
rhr-1
rhr-2
ric-3
rme-1
rme-4
rme-6
rme-8
rnf-1
rnf-5
rnh-1.0
rnh-2
rnp-1
rnp-3
rnp-4
rnp-5
rnp-6
rnp-7
rnr-1
rol-1
rol-3
rol-6
rol-8
rom-2
rom-3
rom-4
rom-5
rop-1
rla-2
rpc-1
rpl-1
rpl-2
rpl-3
rpl-4
rpl-5
rpl-6
rpl-7
rpl-9
rpl-10
rpl-11.2
rpl-12
rpl-14
rpl-15
rpl-16
rpl-17
rpl-18
rpl-19
rpl-20
rpl-21
rpl-22
rpl-23
rpl-24.1
rpl-24.2
rpl-25.1
rpl-25.2
rpl-26
rpl-27
rpl-28
rpl-30
rpl-31
rpl-33
rpl-34
rpl-35
[truncated: 16,787 more rows]
